# Supplementary material for: Multi-omics profiling reveals atypical sugar utilization and a key membrane composition regulator in Streptococcus pneumoniae
Source: Nat Commun. 2025 Nov 21;16:10429. doi: 10.1038/s41467-025-66611-0 (PMC12647141; doi:10.1038/s41467-025-66611-0)
Supplement: Supplementary file 2 — Supplementary Data 1 [file 41467_2025_66611_MOESM2_ESM.xlsx]

## Sheet: TableS1_metadata
sample_name	medium	condition	IPTG_inducer	induction_time	overall_generations_induced	temperature
1_S1_L001_R1_001_reads	C+Y	CY	0mM	6h55m	0	37C
2_S2_L001_R1_001_reads	C+Y	CY	0mM	6h55m	0	37C
3_S3_L001_R1_001_reads	C+Y	CY	0mM	6h55m	0	37C
4_S4_L001_R1_001_reads	C+Y	CY	0mM	6h55m	0	37C
5_S5_L001_R1_001_reads	C+Y	CY	1mM	6h55m	14	37C
6_S6_L001_R1_001_reads	C+Y	CY	1mM	6h55m	14	37C
7_S7_L001_R1_001_reads	C+Y	CY	1mM	6h55m	14	37C
8_S8_L001_R1_001_reads	C+Y	CY	1mM	6h55m	14	37C
9_S9_L001_R1_001_reads	C+Y + CSP (0.1 mg/mL)	CSP	0mM	6h55m	0	37C
10_S10_L001_R1_001_reads	C+Y + CSP (0.1 mg/mL)	CSP	0mM	6h55m	0	37C
11_S11_L001_R1_001_reads	C+Y + CSP (0.1 mg/mL)	CSP	0mM	6h55m	0	37C
12_S12_L001_R1_001_reads	C+Y + CSP (0.1 mg/mL)	CSP	0mM	6h55m	0	37C
13_S13_L001_R1_001_reads	C+Y + CSP (0.1 mg/mL)	CSP	1mM	6h55m	14	37C
14_S14_L001_R1_001_reads	C+Y + CSP (0.1 mg/mL)	CSP	1mM	6h55m	14	37C
15_S15_L001_R1_001_reads	C+Y + CSP (0.1 mg/mL)	CSP	1mM	6h55m	14	37C
16_S16_L001_R1_001_reads	C+Y + CSP (0.1 mg/mL)	CSP	1mM	6h55m	14	37C
17_S1_L001_R1_001_reads	LLM (lung-like medium)	LMC	0mM	6h45m	0	37C
18_S2_L001_R1_001_reads	LLM (lung-like medium)	LMC	0mM	6h45m	0	37C
19_S3_L001_R1_001_reads	LLM (lung-like medium)	LMC	0mM	6h45m	0	37C
20_S4_L001_R1_001_reads	LLM (lung-like medium)	LMC	0mM	6h45m	0	37C
21_S5_L001_R1_001_reads	LLM (lung-like medium)	LMC	1mM	6h45m	7	37C
22_S6_L001_R1_001_reads	LLM (lung-like medium)	LMC	1mM	6h45m	7	37C
23_S7_L001_R1_001_reads	LLM (lung-like medium)	LMC	1mM	6h45m	7	37C
24_S8_L001_R1_001_reads	LLM (lung-like medium)	LMC	1mM	6h45m	7	37C
25_S17_L001_R1_001_reads	BLM (blood-like medium)	BMC	0mM	9h10m	0	37C
26_S18_L001_R1_001_reads	BLM (blood-like medium)	BMC	0mM	9h10m	0	37C
27_S19_L001_R1_001_reads	BLM (blood-like medium)	BMC	0mM	9h10m	0	37C
28_S20_L001_R1_001_reads	BLM (blood-like medium)	BMC	0mM	9h10m	0	37C
29_S21_L001_R1_001_reads	BLM (blood-like medium)	BMC	1mM	9h10m	14	37C
30_S22_L001_R1_001_reads	BLM (blood-like medium)	BMC	1mM	9h10m	14	37C
31_S23_L001_R1_001_reads	BLM (blood-like medium)	BMC	1mM	9h10m	14	37C
32_S24_L001_R1_001_reads	BLM (blood-like medium)	BMC	1mM	9h10m	14	37C
33_S9_L001_R1_001_reads	CSFLM (cerebrospinal fluid-like medium)	CSFMC	0mM	8h50m	0	37C
34_S10_L001_R1_001_reads	CSFLM (cerebrospinal fluid-like medium)	CSFMC	0mM	8h50m	0	37C
35_S11_L001_R1_001_reads	CSFLM (cerebrospinal fluid-like medium)	CSFMC	0mM	8h50m	0	37C
36_S12_L001_R1_001_reads	CSFLM (cerebrospinal fluid-like medium)	CSFMC	0mM	8h50m	0	37C
37_S13_L001_R1_001_reads	CSFLM (cerebrospinal fluid-like medium)	CSFMC	1mM	8h50m	7	37C
38_S14_L001_R1_001_reads	CSFLM (cerebrospinal fluid-like medium)	CSFMC	1mM	8h50m	7	37C
39_S15_L001_R1_001_reads	CSFLM (cerebrospinal fluid-like medium)	CSFMC	1mM	8h50m	7	37C
40_S16_L001_R1_001_reads	CSFLM (cerebrospinal fluid-like medium)	CSFMC	1mM	8h50m	7	37C
41_S25_L001_R1_001_reads	THY	THY	0mM	9h45m	0	37C
42_S26_L001_R1_001_reads	THY	THY	0mM	9h45m	0	37C
43_S27_L001_R1_001_reads	THY	THY	0mM	9h45m	0	37C
44_S28_L001_R1_001_reads	THY	THY	0mM	9h45m	0	37C
45_S29_L001_R1_001_reads	THY	THY	1mM	9h45m	14	37C
46_S30_L001_R1_001_reads	THY	THY	1mM	9h45m	14	37C
47_S31_L001_R1_001_reads	THY	THY	1mM	9h45m	14	37C
48_S32_L001_R1_001_reads	THY	THY	1mM	9h45m	14	37C
49_S17_L001_R1_001_reads	NLM (nasopharynx-like medium)	NMC	0mM	12h20m	0	30C
50_S18_L001_R1_001_reads	NLM (nasopharynx-like medium)	NMC	0mM	12h20m	0	30C
51_S19_L001_R1_001_reads	NLM (nasopharynx-like medium)	NMC	0mM	12h20m	0	30C
52_S20_L001_R1_001_reads	NLM (nasopharynx-like medium)	NMC	0mM	12h20m	0	30C
53_S21_L001_R1_001_reads	NLM (nasopharynx-like medium)	NMC	1mM	12h20m	7	30C
54_S22_L001_R1_001_reads	NLM (nasopharynx-like medium)	NMC	1mM	12h20m	7	30C
55_S23_L001_R1_001_reads	NLM (nasopharynx-like medium)	NMC	1mM	12h20m	7	30C
56_S24_L001_R1_001_reads	NLM (nasopharynx-like medium)	NMC	1mM	12h20m	7	30C
57_S25_L001_R1_001_reads	CSFLM (cerebrospinal fluid-like medium)	FEVER	0mM	21h45m	0	40C
58_S26_L001_R1_001_reads	CSFLM (cerebrospinal fluid-like medium)	FEVER	0mM	24h	0	40C
59_S27_L001_R1_001_reads	CSFLM (cerebrospinal fluid-like medium)	FEVER	0mM	28h	0	40C
60_S28_L001_R1_001_reads	CSFLM (cerebrospinal fluid-like medium)	FEVER	0mM	24h	0	40C
61_S29_L001_R1_001_reads	CSFLM (cerebrospinal fluid-like medium)	FEVER	1mM	21h15m	7	40C
62_S30_L001_R1_001_reads	CSFLM (cerebrospinal fluid-like medium)	FEVER	1mM	21h45m	7	40C
63_S31_L001_R1_001_reads	CSFLM (cerebrospinal fluid-like medium)	FEVER	1mM	24h50m	7	40C
64_S32_L001_R1_001_reads	CSFLM (cerebrospinal fluid-like medium)	FEVER	1mM	27h25m	7	40C

## Sheet: TableS2_raw_sgRNA-counts
sgRNA	CY_minIPTG_1	CY_minIPTG_2	CY_minIPTG_3	CY_minIPTG_4	CY_plusIPTG_5	CY_plusIPTG_6	CY_plusIPTG_7	CY_plusIPTG_8	CSP_minIPTG_9	CSP_minIPTG_10	CSP_minIPTG_11	CSP_minIPTG_12	CSP_plusIPTG_13	CSP_plusIPTG_14	CSP_plusIPTG_15	CSP_plusIPTG_16	LMC_minIPTG_17	LMC_minIPTG_18	LMC_minIPTG_19	LMC_minIPTG_20	LMC_plusIPTG_21	LMC_plusIPTG_22	LMC_plusIPTG_23	LMC_plusIPTG_24	BMC_minIPTG_25	BMC_minIPTG_26	BMC_minIPTG_27	BMC_minIPTG_28	BMC_plusIPTG_29	BMC_plusIPTG_30	BMC_plusIPTG_31	BMC_plusIPTG_32	CSFMC_minIPTG_33	CSFMC_minIPTG_34	CSFMC_minIPTG_35	CSFMC_minIPTG_36	CSFMC_plusIPTG_37	CSFMC_plusIPTG_38	CSFMC_plusIPTG_39	CSFMC_plusIPTG_40	THY_minIPTG_41	THY_minIPTG_42	THY_minIPTG_43	THY_minIPTG_44	THY_plusIPTG_45	THY_plusIPTG_46	THY_plusIPTG_47	THY_plusIPTG_48	NMC_minIPTG_49
sgRNA0001	241	236	236	212	2	1	1	2	276	270	263	222	0	0	1	1	139	259	254	259	2	18	7	18	226	284	270	232	1	1	0	0	203	175	177	194	7	9	4	4	193	183	182	169	1	0	1	1	240
sgRNA0002	192	209	187	184	45	60	51	145	256	207	217	238	70	53	55	60	101	204	176	187	14	158	133	195	177	284	203	211	31	34	25	35	158	127	134	170	102	107	80	87	152	146	149	129	34	27	60	47	212
sgRNA0003	187	257	167	185	97	132	166	425	212	174	236	199	39	40	40	26	136	274	215	268	26	210	185	216	189	232	223	216	9	9	5	8	174	162	145	156	37	42	31	33	182	168	167	147	0	0	0	0	210
sgRNA0004	290	247	187	246	14	29	23	57	236	240	290	203	15	14	11	18	219	327	293	267	61	207	227	234	189	263	214	222	4	9	4	7	189	154	180	152	77	97	83	60	178	173	177	145	15	11	21	15	262
sgRNA0005	186	238	208	236	190	237	284	823	221	260	261	232	305	266	210	266	108	248	173	185	20	146	126	207	193	210	222	208	89	95	63	106	142	161	138	159	113	122	92	118	193	152	225	169	167	142	199	213	221
sgRNA0006	266	277	217	231	284	323	299	879	265	223	298	231	425	356	290	386	166	288	201	240	66	327	219	346	220	272	271	232	259	267	211	301	166	155	153	180	187	213	170	227	203	180	169	171	223	210	273	260	213
sgRNA0007	241	283	185	187	274	297	325	925	243	236	292	207	329	328	311	278	130	281	229	240	48	250	249	302	194	236	240	226	187	182	144	162	222	159	159	175	178	214	153	161	194	188	177	152	169	159	234	265	237
sgRNA0008	197	218	167	182	170	199	229	606	233	188	213	193	226	174	201	170	120	229	195	211	62	259	234	281	193	211	203	196	133	193	132	156	166	122	126	132	211	226	181	170	138	147	176	164	203	176	230	244	227
sgRNA0009	375	371	285	308	151	179	189	501	366	339	408	289	181	167	146	149	180	362	330	320	83	412	331	442	333	346	338	321	190	227	168	209	236	194	221	208	277	358	259	252	267	240	255	243	68	69	101	114	328
sgRNA0010	288	345	276	268	315	313	347	919	376	330	364	269	382	383	284	310	162	320	346	312	50	402	298	432	322	335	295	267	333	293	268	379	232	191	208	212	305	359	253	283	278	236	243	213	235	245	331	374	281
sgRNA0011	305	290	297	274	106	133	162	330	349	291	346	271	130	174	117	99	172	347	276	314	36	191	214	264	287	353	327	329	11	18	6	9	213	195	201	224	3	4	3	4	254	250	272	233	368	279	360	371	308
sgRNA0012	213	197	190	177	0	0	1	3	199	215	269	237	1	0	1	3	150	241	223	259	9	61	46	69	193	224	204	215	0	1	3	2	141	130	137	127	19	13	17	17	175	177	151	176	0	2	0	0	190
sgRNA0013	297	304	284	281	348	381	402	1100	301	293	333	318	404	355	326	371	155	303	284	286	37	363	328	466	318	329	313	299	406	379	237	421	197	180	183	219	331	313	251	322	241	216	252	200	292	311	340	392	271
sgRNA0014	242	255	214	200	223	313	330	829	229	246	202	254	328	241	248	278	134	256	200	242	68	290	240	315	198	257	225	240	291	266	224	305	155	133	166	152	245	292	226	225	164	144	152	168	204	189	260	267	244
sgRNA0015	262	231	217	206	243	288	368	868	265	274	286	238	296	336	230	268	126	258	190	234	48	258	214	280	254	246	258	217	280	257	206	284	180	142	174	164	256	271	203	225	173	156	167	172	230	217	299	274	228
sgRNA0016	319	341	297	276	333	445	392	1205	340	314	323	293	370	332	286	404	224	312	280	313	101	413	352	476	301	329	319	266	401	382	300	450	225	176	183	208	337	334	243	305	235	189	190	201	316	252	352	313	284
sgRNA0017	252	289	266	265	281	308	308	1030	236	307	307	261	367	318	250	342	147	304	224	248	36	264	229	317	197	288	232	237	296	309	222	319	202	150	165	161	261	258	217	252	194	219	215	191	291	218	321	277	210
sgRNA0018	236	220	202	194	245	266	286	844	188	182	230	197	314	265	239	266	130	224	227	213	74	280	212	299	202	230	242	211	272	273	168	286	165	143	149	128	262	206	191	219	124	145	177	150	177	154	257	233	192
sgRNA0019	231	270	208	223	271	337	300	803	285	259	265	214	364	277	235	293	143	281	228	241	40	281	289	313	230	264	252	225	345	319	242	318	214	173	149	170	287	269	206	255	163	179	184	178	247	176	295	277	240
sgRNA0020	246	282	254	218	51	62	62	144	274	248	233	247	29	41	46	34	179	290	249	296	54	279	230	263	217	282	238	221	50	56	44	48	196	184	148	201	139	171	145	191	176	172	184	196	98	70	103	114	232
sgRNA0021	261	275	244	242	121	144	155	472	295	283	265	236	159	150	136	134	160	281	243	259	81	421	410	419	243	305	280	207	88	88	67	87	199	146	166	153	113	118	103	133	172	199	173	171	92	62	77	78	234
sgRNA0022	286	273	245	249	306	315	316	909	276	292	276	252	297	309	223	283	116	314	230	234	30	294	262	325	258	287	285	259	327	267	180	273	179	181	154	189	240	275	210	206	157	165	215	156	224	207	283	290	229
sgRNA0023	260	328	270	291	337	374	357	1073	277	232	294	233	412	382	314	314	152	330	269	308	68	350	307	407	267	330	291	257	339	334	273	349	255	181	202	197	314	300	238	279	237	220	232	208	293	221	332	344	289
sgRNA0024	280	269	204	203	260	321	358	966	219	224	270	254	363	375	242	274	173	271	262	274	89	316	281	357	228	292	291	231	316	318	252	342	183	192	166	181	280	314	243	236	179	205	193	188	210	198	264	296	235
sgRNA0025	344	298	283	279	384	445	453	1158	319	343	370	324	423	374	359	418	235	347	349	343	118	415	394	496	311	351	304	304	406	400	333	433	252	202	196	206	302	348	282	318	204	195	243	236	297	263	389	316	332
sgRNA0026	149	155	159	138	148	226	183	571	170	175	194	141	217	218	133	196	104	162	157	166	25	178	167	221	171	160	180	144	193	169	136	218	113	87	85	116	190	169	148	154	117	118	113	113	105	80	124	113	148
sgRNA0027	239	246	265	218	266	286	328	857	251	248	332	250	356	291	248	287	137	298	231	266	34	261	268	332	222	267	258	269	349	338	236	328	222	160	164	174	235	279	212	241	185	199	195	195	252	206	330	315	208
sgRNA0028	220	241	172	174	230	251	311	833	256	257	279	204	283	329	238	252	148	238	207	201	64	253	210	275	192	234	220	231	277	287	230	336	150	156	118	153	217	234	187	199	166	163	144	159	216	148	233	289	185
sgRNA0029	257	292	265	263	330	343	399	1033	267	317	314	304	377	391	278	328	150	305	252	264	72	316	272	357	254	302	283	269	350	354	239	357	213	169	177	222	303	296	263	278	202	159	218	212	268	208	350	309	277
sgRNA0030	293	293	238	240	0	0	2	1	249	248	337	223	1	0	0	0	135	319	241	258	13	78	52	77	244	301	262	283	0	0	0	2	191	157	160	189	5	5	7	14	173	183	195	178	0	0	1	0	259
sgRNA0031	341	372	306	315	361	421	479	1231	388	377	319	369	477	453	326	402	221	373	348	352	87	379	347	458	323	398	438	346	359	373	257	382	225	230	228	193	315	342	242	320	229	231	238	220	347	236	353	397	323
sgRNA0032	273	274	222	243	296	332	366	942	274	258	312	231	394	307	242	330	146	253	221	223	44	327	249	321	238	276	245	264	330	308	280	295	177	148	158	156	252	260	204	203	199	170	237	207	250	194	292	307	230
sgRNA0033	344	387	316	334	400	413	489	1349	377	351	356	327	436	397	317	429	145	361	307	328	34	383	365	424	335	402	368	345	427	433	306	492	252	196	224	212	321	380	300	352	268	260	264	238	389	281	400	385	299
sgRNA0034	151	160	145	150	172	191	194	565	134	158	177	186	147	173	168	194	47	202	108	157	18	225	176	231	137	182	154	148	301	282	167	340	133	111	109	131	184	174	154	154	119	142	107	124	184	109	153	179	161
sgRNA0035	200	205	185	223	0	0	0	1	221	240	269	209	0	0	0	0	107	246	188	205	6	53	45	64	221	269	234	242	0	0	0	0	164	152	131	171	12	11	8	8	140	180	172	133	0	0	1	0	241
sgRNA0036	202	223	174	185	0	0	1	1	208	206	203	168	0	0	0	1	141	216	202	209	10	51	55	69	183	249	200	208	0	0	0	1	154	131	135	135	8	14	11	9	120	159	122	142	0	0	0	0	190
sgRNA0037	210	226	221	217	249	278	274	791	208	259	251	240	311	301	237	282	112	260	211	216	29	272	250	281	210	246	203	220	284	253	184	279	178	149	136	180	229	238	163	202	179	144	164	135	135	139	170	188	246
sgRNA0038	199	236	201	213	254	277	342	861	231	200	271	222	321	288	220	299	144	261	210	230	79	286	263	306	206	277	255	213	324	338	224	311	179	137	129	121	243	227	214	229	230	189	191	154	278	200	319	284	247
sgRNA0039	355	361	311	284	392	417	502	1207	407	366	359	342	443	424	391	409	238	440	365	386	93	480	380	479	320	370	369	313	431	438	360	455	271	242	208	246	354	369	319	330	258	258	260	235	349	280	409	407	405
sgRNA0040	135	171	126	168	238	192	184	644	175	235	199	171	268	183	95	266	14	235	73	133	1	90	134	209	147	238	206	157	267	213	89	284	128	147	121	153	223	211	185	192	112	152	152	123	209	112	245	160	236
sgRNA0041	324	322	288	318	365	441	462	1160	312	329	363	341	430	404	322	333	189	341	279	315	82	331	356	440	266	372	310	289	394	391	280	416	256	177	205	198	326	353	265	342	235	207	233	230	316	238	387	357	309
sgRNA0042	364	348	347	371	402	429	498	1518	364	427	405	345	462	491	336	460	168	429	319	383	47	411	374	499	368	396	400	381	501	395	292	461	286	225	240	269	371	344	296	319	287	313	250	271	356	261	394	332	386
sgRNA0043	252	262	214	221	322	310	344	970	264	254	287	240	309	327	247	382	76	279	226	232	13	240	249	350	226	293	272	242	350	305	150	344	204	158	183	201	242	273	207	290	216	201	228	171	278	195	297	295	248
sgRNA0044	297	304	283	276	2	3	2	4	302	346	313	284	3	5	2	2	165	372	302	270	51	133	107	164	289	334	284	302	2	1	2	3	224	184	186	217	40	29	18	38	191	240	217	183	0	1	0	0	280
sgRNA0045	163	183	148	168	160	145	196	553	163	170	190	175	185	172	127	176	70	193	135	183	19	166	154	218	190	192	178	156	193	156	104	157	107	99	99	93	125	130	136	108	114	114	144	107	174	111	181	171	149
sgRNA0046	471	513	462	417	38	41	31	99	523	576	531	485	44	54	34	41	247	549	403	470	39	155	162	183	469	523	503	481	10	1	5	11	357	298	320	347	109	113	98	102	355	355	379	351	4	0	2	3	443
sgRNA0047	379	397	378	361	449	461	584	1329	432	388	418	399	492	441	403	530	244	410	314	357	112	445	402	519	324	454	387	383	496	505	399	534	287	228	234	291	350	366	343	354	280	287	264	287	355	272	395	424	378
sgRNA0048	236	230	244	220	284	296	337	969	286	244	288	264	364	360	247	324	154	251	228	244	82	303	252	333	234	307	276	222	342	326	258	358	174	167	134	165	266	251	222	250	210	195	207	165	260	186	281	315	221
sgRNA0049	272	282	290	281	12	20	10	32	283	288	373	314	14	12	14	10	153	327	285	292	25	284	279	310	269	332	314	308	22	15	15	19	223	210	161	204	189	135	146	182	203	217	209	237	13	17	30	30	285
sgRNA0050	263	218	214	246	275	317	332	904	253	193	261	222	343	284	272	325	150	302	227	252	58	293	251	304	224	263	263	242	284	330	254	333	206	179	147	178	235	300	219	266	182	187	194	173	307	215	307	367	199
sgRNA0051	196	182	170	177	234	220	231	761	205	180	210	209	243	229	167	266	85	223	153	172	18	227	174	277	168	203	214	197	184	195	147	250	140	114	120	112	243	256	191	252	114	139	147	134	159	148	197	192	204
sgRNA0052	240	273	231	254	272	341	351	1083	265	283	331	284	389	312	285	341	145	295	221	266	49	283	262	338	251	258	256	234	348	342	286	386	200	183	170	179	258	328	255	267	215	167	244	157	257	217	348	310	283
sgRNA0053	175	182	161	151	195	242	214	655	177	196	196	173	259	255	195	199	123	221	157	194	36	225	213	234	170	177	195	174	267	251	191	281	124	123	123	106	211	235	197	198	128	120	139	125	174	169	204	207	171
sgRNA0054	262	283	254	223	311	377	347	1017	269	253	275	267	337	378	259	308	128	289	227	281	43	272	279	338	244	292	261	269	373	330	261	351	200	148	142	165	306	309	237	276	211	198	204	194	253	190	318	347	229
sgRNA0055	140	175	131	145	124	197	182	535	176	107	142	128	169	226	139	174	107	162	160	144	33	197	165	233	130	138	145	131	221	187	147	206	104	98	121	107	156	162	114	158	103	84	121	83	123	127	165	216	158
sgRNA0056	255	303	270	294	359	353	335	1094	311	324	310	346	400	362	196	392	61	284	183	261	9	266	254	358	281	341	300	287	533	498	255	605	236	200	211	235	309	287	225	289	228	227	241	229	265	158	335	382	305
sgRNA0057	237	223	246	223	212	245	269	718	218	254	219	213	292	214	197	246	127	273	227	230	55	274	230	361	205	247	241	237	171	153	120	203	164	163	147	184	263	230	236	266	184	188	204	188	169	150	197	217	266
sgRNA0058	288	345	268	273	259	309	336	841	351	272	318	291	316	284	220	288	155	344	256	294	30	313	306	444	285	328	304	311	251	219	137	199	223	178	209	231	380	370	277	368	226	236	223	211	194	155	256	266	284
sgRNA0059	265	305	246	260	360	366	357	1090	279	351	320	320	435	298	184	352	26	299	180	278	9	212	240	335	278	321	340	319	395	360	166	401	251	173	184	182	357	311	275	302	186	191	238	200	292	205	322	338	339
sgRNA0060	388	396	326	360	472	442	458	1471	377	353	413	374	424	431	402	410	243	415	292	370	119	450	356	487	308	380	384	376	447	432	343	454	282	235	188	237	356	355	335	324	261	258	302	258	321	241	417	370	361
sgRNA0061	186	233	212	161	232	236	273	825	226	215	238	197	293	263	188	208	79	234	188	193	22	209	211	266	198	244	220	196	298	245	174	281	167	134	158	167	226	264	197	239	161	156	150	127	208	162	240	225	184
sgRNA0062	233	234	222	220	220	252	211	629	255	267	230	248	269	259	217	239	91	271	188	233	19	238	201	311	213	275	231	229	80	81	61	88	204	142	155	158	138	142	120	138	205	179	203	171	193	149	227	227	260
sgRNA0063	230	228	245	209	207	297	296	785	230	249	269	254	341	279	190	238	111	230	214	234	55	239	221	271	223	295	251	250	310	270	191	351	169	158	141	163	220	209	213	200	164	184	178	166	229	181	250	273	239
sgRNA0064	448	464	394	423	526	588	633	1723	437	480	553	437	575	549	435	603	224	486	403	431	100	486	438	603	452	540	461	418	602	586	424	555	307	274	273	265	505	460	438	453	302	316	322	291	437	318	512	509	444
sgRNA0065	342	391	329	319	358	461	460	1361	433	426	404	349	496	455	368	433	174	381	314	382	46	434	398	522	342	424	420	329	434	452	333	460	245	234	237	224	321	354	316	330	284	223	271	266	369	263	378	447	358
sgRNA0066	259	260	219	216	281	294	338	898	280	221	261	232	396	239	271	270	142	264	216	245	48	296	275	375	214	284	287	229	308	303	241	291	162	187	187	156	197	261	172	149	191	184	189	210	259	185	301	281	235
sgRNA0067	281	276	243	248	160	207	176	459	278	275	305	246	225	243	170	210	160	308	253	259	53	319	251	328	244	253	266	251	12	12	12	25	172	143	145	171	214	227	177	191	195	169	165	174	56	36	72	79	257
sgRNA0068	210	233	189	213	199	277	280	834	257	235	266	172	287	282	161	288	98	220	187	188	39	229	185	297	197	233	225	184	265	250	207	272	156	136	136	155	214	218	167	209	146	162	171	157	258	156	233	247	192
sgRNA0069	146	174	154	138	1	4	2	11	154	182	150	135	1	1	1	3	85	181	131	156	11	111	73	113	132	167	166	154	0	1	0	1	105	94	106	89	19	18	8	30	120	107	111	113	4	1	4	2	146
sgRNA0070	160	191	135	164	177	210	199	553	159	162	165	176	276	189	154	209	82	182	155	143	27	213	170	234	142	214	169	144	193	172	108	191	120	107	117	125	150	145	136	165	110	110	100	126	118	115	143	151	156
sgRNA0071	293	320	298	289	98	130	137	421	358	345	344	304	151	144	97	140	190	376	283	320	28	171	144	175	299	324	343	322	11	5	5	9	213	176	220	217	77	96	74	89	242	240	248	202	119	116	154	151	304
sgRNA0072	215	199	171	210	183	162	189	573	169	240	213	231	183	212	126	138	108	248	173	200	10	102	94	87	205	248	200	194	29	22	28	32	209	126	119	124	52	66	57	59	151	128	160	129	271	219	271	287	181
sgRNA0073	248	258	219	231	273	305	386	968	259	258	303	263	389	287	267	330	156	268	256	238	66	276	251	315	216	233	235	254	260	261	205	241	201	164	186	178	247	261	213	217	168	172	177	176	237	171	276	303	237
sgRNA0074	237	278	218	228	323	321	411	1025	215	231	274	218	326	279	290	320	107	245	226	225	44	285	261	342	196	268	258	174	244	252	163	276	155	143	177	158	198	218	170	143	170	189	151	146	222	180	225	260	200
sgRNA0075	251	224	205	222	303	349	403	925	289	245	276	262	302	326	252	302	137	328	233	245	70	344	290	362	234	292	267	262	330	313	264	337	187	154	171	187	258	313	217	208	189	206	187	156	251	229	280	294	257
sgRNA0076	396	534	398	465	495	544	615	1530	446	490	553	461	575	465	467	523	350	518	441	469	139	522	421	547	428	528	464	445	568	521	437	580	356	292	267	308	415	475	335	424	324	357	357	299	351	268	422	444	427
sgRNA0077	235	297	221	260	298	318	345	849	303	294	260	299	333	317	293	341	135	279	240	264	56	275	252	330	259	287	307	259	302	292	258	363	163	146	153	176	250	273	212	218	225	205	244	177	284	229	343	333	245
sgRNA0078	261	282	237	283	317	344	379	993	250	289	320	246	416	340	282	351	161	329	232	259	73	314	277	344	252	311	290	264	365	307	235	357	192	133	159	185	265	292	207	307	197	218	208	186	264	187	338	317	267
sgRNA0079	409	440	375	396	1	1	0	2	450	450	440	432	1	0	0	0	210	448	354	411	18	77	56	97	372	442	466	359	0	0	0	1	267	278	240	248	8	8	2	7	291	301	303	275	0	0	1	1	410
sgRNA0080	278	300	267	254	151	172	176	400	320	284	339	256	232	208	152	226	202	298	263	290	80	272	216	278	269	296	254	260	12	15	10	25	196	185	166	186	34	31	27	48	195	182	200	201	38	33	56	53	268
sgRNA0081	309	366	307	325	0	0	1	1	341	306	336	293	0	1	0	1	187	327	289	326	9	48	42	72	300	386	366	343	1	0	0	0	252	232	217	224	10	1	4	2	261	228	243	206	1	1	0	0	300
sgRNA0082	210	273	241	236	1	2	7	8	277	280	265	217	5	2	4	8	145	268	271	274	3	38	23	56	255	301	278	264	3	2	3	2	212	162	195	187	6	8	10	8	189	221	171	173	5	1	1	0	237
sgRNA0083	328	375	288	297	393	378	449	1209	319	315	291	308	448	487	319	393	195	368	286	291	91	388	337	412	324	358	344	346	382	371	307	371	238	209	196	199	330	309	282	310	242	261	255	240	313	277	352	448	336
sgRNA0084	348	354	307	334	398	390	515	1289	346	387	389	329	430	420	388	423	206	394	329	387	87	480	390	485	299	351	351	399	425	420	328	412	261	227	238	214	398	419	261	369	280	256	252	249	390	266	377	386	363
sgRNA0085	207	225	175	185	187	246	280	735	201	211	237	211	290	274	193	217	122	259	178	201	52	266	209	304	192	207	222	212	275	254	203	279	152	119	150	152	201	210	195	201	176	156	138	127	244	157	296	269	195
sgRNA0086	240	242	186	201	225	312	285	759	208	222	271	198	275	281	224	253	153	282	235	239	51	286	238	326	205	270	262	225	286	297	244	283	194	156	145	160	256	300	222	242	153	166	163	154	199	203	249	256	248
sgRNA0087	96	110	112	79	0	1	2	0	107	101	111	112	1	0	0	0	80	130	111	135	7	30	34	45	85	118	90	108	1	0	1	0	91	54	70	76	3	6	10	10	90	98	84	56	0	0	0	1	110
sgRNA0088	133	146	170	121	163	185	201	530	151	135	207	125	232	216	130	157	83	162	166	145	27	177	155	179	137	135	139	137	160	184	118	174	107	93	71	104	179	189	116	168	96	118	103	92	162	125	187	132	136
sgRNA0089	299	323	270	261	325	382	348	1155	321	321	362	321	425	381	348	362	170	328	271	322	52	435	332	421	277	354	279	322	378	365	258	328	226	186	220	197	276	331	250	287	236	201	240	231	262	265	336	342	280
sgRNA0090	393	405	354	366	404	448	473	1543	433	375	427	377	545	402	344	436	176	474	352	389	46	430	375	583	389	439	427	374	602	500	361	539	265	261	287	273	421	423	339	385	276	302	310	317	390	312	500	477	374
sgRNA0091	233	209	183	211	213	274	306	797	197	201	200	223	318	266	229	275	123	251	226	227	59	258	238	306	210	243	233	225	264	264	228	275	135	128	148	159	203	238	167	199	130	145	143	194	194	184	254	241	180
sgRNA0092	295	305	276	283	108	159	142	411	285	335	320	292	253	180	169	190	117	322	277	304	35	278	266	347	251	354	327	283	3	7	3	8	217	192	205	204	173	205	153	193	202	212	238	206	19	7	37	28	270
sgRNA0093	208	209	201	189	0	1	1	0	255	191	203	186	0	1	0	2	113	269	216	201	9	101	83	85	186	220	210	195	0	1	0	1	151	106	142	138	26	27	26	34	143	136	145	132	0	0	0	0	201
sgRNA0094	299	293	260	270	326	344	389	969	298	305	336	303	331	358	209	379	78	338	251	276	17	256	267	369	278	360	284	309	424	338	213	376	210	187	175	178	298	338	262	297	207	210	215	231	268	186	338	368	287
sgRNA0095	252	327	275	300	0	0	0	0	283	319	390	306	0	0	0	0	173	298	241	297	59	282	248	308	303	341	318	287	2	0	0	0	215	155	177	189	223	283	202	199	239	229	219	214	23	38	57	56	240
sgRNA0096	384	430	390	383	496	544	647	1787	421	476	448	448	628	542	488	546	255	503	389	459	119	492	494	561	392	496	423	415	515	556	382	553	318	282	281	333	491	447	355	387	330	288	352	308	545	421	673	588	420
sgRNA0097	150	146	150	171	176	205	237	677	189	200	173	174	229	183	150	170	77	193	161	172	35	196	166	216	174	186	184	182	221	194	139	273	120	88	121	104	181	149	144	175	129	136	133	125	192	133	197	239	163
sgRNA0098	183	188	177	237	0	0	0	1	202	209	240	226	0	1	1	0	114	234	170	206	10	32	30	40	216	213	222	204	0	0	0	0	177	117	139	127	1	2	2	2	147	132	168	151	0	0	0	0	198
sgRNA0099	160	218	173	178	2	0	0	1	199	228	230	179	0	0	0	0	103	214	148	155	4	65	31	64	181	161	145	156	1	0	0	1	106	113	101	109	6	7	6	5	120	128	150	123	1	0	1	0	167
sgRNA0100	198	241	183	178	1	2	0	2	239	234	251	220	0	0	1	2	48	242	196	218	1	80	59	72	191	246	234	200	1	1	0	0	185	117	121	174	23	31	15	27	134	137	165	159	1	1	0	2	223
sgRNA0101	188	188	134	188	175	249	269	648	190	193	179	176	257	183	169	206	85	185	148	176	46	180	185	202	157	181	184	163	292	227	180	234	124	108	113	98	145	184	178	171	140	142	139	105	147	131	174	178	149
sgRNA0102	311	397	283	289	349	385	429	1138	340	317	348	286	423	479	257	417	156	399	289	303	43	378	356	469	291	351	319	304	397	422	282	393	275	207	233	262	330	395	309	323	228	229	251	255	357	212	319	390	357
sgRNA0103	272	291	267	273	287	372	387	1031	318	301	323	357	384	338	293	364	156	323	256	273	62	353	273	367	271	311	320	250	384	396	244	379	200	179	186	178	322	312	212	260	190	205	187	158	257	203	301	290	260
sgRNA0104	219	240	175	195	257	329	340	929	247	226	277	250	325	300	247	309	185	285	239	254	27	112	72	98	197	255	231	220	119	99	100	119	170	166	158	163	22	23	21	22	152	184	161	165	284	215	292	278	222
sgRNA0105	165	232	189	195	239	273	278	715	213	221	193	180	261	216	245	277	119	251	208	220	37	262	247	309	188	238	212	207	252	261	224	300	178	150	144	163	251	217	205	199	140	125	146	120	199	171	237	214	196
sgRNA0106	264	319	261	247	352	370	397	1088	343	289	278	303	396	363	278	389	165	342	295	275	41	354	329	451	248	319	274	297	352	334	266	393	240	226	195	189	319	317	264	265	218	217	202	216	242	227	291	338	318
sgRNA0107	170	235	185	183	230	258	264	811	248	224	270	177	310	197	153	234	97	236	154	190	24	219	208	262	180	231	205	194	240	276	170	284	136	132	143	148	187	197	154	175	165	144	164	181	212	170	213	257	204
sgRNA0108	238	245	216	200	280	272	303	885	238	256	294	219	262	305	227	285	105	241	181	193	24	241	225	291	210	262	222	218	322	260	187	301	157	157	170	156	252	276	221	258	176	183	154	164	222	179	301	283	239
sgRNA0109	179	220	171	198	2	5	3	9	213	220	202	202	7	5	3	4	110	206	196	224	11	64	44	71	147	211	197	209	2	5	0	2	163	126	133	118	12	25	21	19	160	176	155	160	0	0	1	2	194
sgRNA0110	168	162	160	172	188	237	251	664	229	222	200	180	221	249	161	218	86	225	151	195	21	234	218	279	190	228	191	178	238	236	153	265	150	131	127	120	193	210	151	194	124	134	139	154	196	167	232	191	190
sgRNA0111	316	326	316	283	2	0	1	4	356	309	393	284	3	0	1	1	187	365	319	318	20	156	112	151	302	338	307	318	0	0	0	2	255	195	204	253	11	15	10	17	254	239	210	243	0	1	2	2	327
sgRNA0112	266	285	221	258	306	356	381	1006	238	292	372	289	380	330	278	381	163	301	227	226	54	330	245	372	275	326	293	282	329	356	249	383	177	136	142	167	271	260	228	248	164	207	232	185	234	191	308	304	258
sgRNA0113	107	124	133	111	142	158	169	493	131	143	103	119	162	157	110	161	61	146	114	129	16	134	132	171	96	147	142	97	151	148	100	152	105	66	96	79	115	129	112	126	79	92	104	94	124	94	144	159	111
sgRNA0114	103	102	74	116	108	131	160	414	109	108	101	98	103	142	92	162	61	104	99	107	18	134	104	133	106	114	94	112	147	115	92	124	73	61	67	56	113	94	74	86	87	74	67	91	114	102	119	111	91
sgRNA0115	152	189	144	164	179	205	225	614	145	159	175	197	234	212	152	212	58	169	116	123	27	161	123	203	155	179	170	155	192	182	153	225	87	104	117	111	157	167	140	145	129	125	123	101	153	133	187	203	146
sgRNA0116	374	394	368	304	416	443	474	1385	342	313	407	302	498	428	360	391	239	390	333	296	106	402	388	478	324	360	359	337	479	415	318	446	271	237	233	224	292	353	322	351	249	257	267	249	331	286	390	413	329
sgRNA0117	166	150	152	122	178	203	204	607	148	160	154	146	240	155	153	204	74	162	137	145	12	208	148	201	156	147	174	170	211	187	151	228	118	96	110	115	151	171	126	133	110	133	85	116	144	111	209	190	159
sgRNA0118	272	313	236	240	276	366	395	1047	257	261	306	276	394	329	305	342	200	327	297	272	75	364	283	385	234	320	314	285	344	343	273	377	227	215	177	183	266	326	208	265	233	237	241	207	305	219	382	329	249
sgRNA0119	327	401	309	315	351	423	405	1116	388	408	407	357	361	332	328	372	169	362	356	325	41	371	292	389	348	417	382	368	345	339	237	312	240	198	246	241	308	303	262	277	279	284	263	254	376	310	404	383	311
sgRNA0120	445	433	337	400	489	580	536	1568	444	438	456	465	598	525	400	579	164	466	331	428	49	440	384	581	426	499	458	444	558	529	341	596	297	284	276	286	491	495	328	455	331	319	381	302	451	302	485	517	426
sgRNA0121	224	242	218	268	0	0	0	0	258	285	286	297	0	0	0	0	164	288	266	282	11	66	55	80	229	295	283	284	0	0	0	0	193	160	163	190	4	7	2	3	174	218	200	192	0	0	0	0	304
sgRNA0122	155	195	174	169	0	0	0	0	185	197	183	214	0	0	0	0	47	205	109	171	1	19	31	28	173	177	194	176	0	0	0	0	146	107	113	122	4	1	1	0	109	150	120	117	0	0	0	0	166
sgRNA0123	297	322	304	288	382	365	443	1089	368	343	284	290	472	342	337	418	156	358	259	326	45	329	318	380	313	340	318	309	394	407	288	411	194	209	205	201	312	318	252	328	215	301	264	202	270	229	324	423	320
sgRNA0124	230	253	237	205	299	313	327	912	246	199	264	230	356	224	209	250	90	234	196	234	28	245	220	307	217	277	250	235	286	279	206	295	146	120	145	160	219	249	186	220	171	191	195	171	235	144	275	235	239
sgRNA0125	320	341	306	279	335	378	329	1113	393	382	376	351	432	359	297	339	167	395	261	316	49	370	283	346	296	348	355	293	374	364	241	389	224	200	227	219	290	299	233	254	226	210	211	214	230	166	283	256	320
sgRNA0126	181	173	152	164	176	231	243	623	212	184	186	186	270	269	167	196	100	206	168	183	49	205	199	245	182	191	184	179	227	238	163	246	129	107	113	105	210	185	158	179	133	121	134	127	152	144	224	172	155
sgRNA0127	255	267	215	214	345	356	407	1024	248	198	223	229	481	336	309	313	134	273	214	232	36	311	203	282	196	213	228	229	272	301	207	319	165	134	144	162	140	169	137	150	163	153	175	132	196	159	255	231	204
sgRNA0128	284	341	261	228	371	388	435	1331	359	295	318	299	570	466	393	444	170	306	283	319	82	491	341	476	277	313	304	335	341	359	273	383	211	191	192	221	280	278	242	274	209	215	257	231	372	290	405	432	288
sgRNA0129	339	337	316	324	359	401	493	1165	320	383	343	311	407	456	383	394	189	395	320	325	74	386	357	510	304	340	331	327	378	414	289	411	269	236	251	269	338	381	304	332	268	257	293	229	288	284	362	381	338
sgRNA0130	137	190	142	158	28	39	28	80	151	140	147	134	47	58	56	39	137	189	196	192	72	207	145	172	151	146	144	163	6	3	6	5	117	96	106	119	63	71	57	85	120	103	117	111	16	10	21	22	191
sgRNA0131	214	284	235	271	269	320	371	845	275	267	283	250	300	342	260	275	216	321	271	282	142	395	294	432	207	270	274	235	311	308	265	324	209	170	153	189	276	290	218	244	200	155	204	159	180	183	229	295	287
sgRNA0132	157	215	174	150	0	1	2	0	186	212	246	183	0	0	0	0	85	228	158	197	25	217	182	171	180	190	229	186	1	2	2	3	117	116	95	123	123	119	106	138	137	129	148	129	2	0	2	2	174
sgRNA0133	392	371	314	366	1	2	1	3	397	378	419	334	1	2	2	2	209	384	327	330	81	339	303	382	350	413	381	368	2	2	3	5	245	214	197	292	179	198	166	233	283	244	292	294	5	0	4	4	326
sgRNA0134	201	226	186	171	1	2	0	0	178	233	219	182	0	0	0	0	126	229	188	199	18	89	48	72	169	207	177	165	0	0	0	2	129	135	150	139	2	4	2	2	120	121	160	94	0	0	0	0	189
sgRNA0135	232	270	271	221	0	1	1	4	295	328	314	290	0	0	0	0	138	320	242	286	32	214	185	220	255	331	282	306	0	0	0	0	210	165	171	147	47	60	42	52	194	178	177	187	0	0	0	1	285
sgRNA0136	251	264	222	267	182	226	244	528	223	225	254	254	211	225	198	213	177	343	280	281	55	330	293	360	221	254	276	236	69	76	67	66	196	184	166	181	173	221	150	199	184	184	183	197	43	47	60	62	273
sgRNA0137	178	183	146	170	200	215	302	640	190	173	202	211	280	234	202	246	125	210	195	220	44	258	233	278	162	224	190	172	227	209	179	242	174	118	136	154	202	215	182	166	141	134	139	156	184	150	191	236	213
sgRNA0138	161	158	113	147	112	163	171	451	155	196	185	141	160	148	110	133	123	183	169	160	37	176	162	180	160	157	168	142	167	176	146	187	112	119	105	100	125	127	116	92	106	101	106	111	57	43	59	64	151
sgRNA0139	233	267	227	255	2	0	0	3	248	236	322	258	2	0	0	1	133	296	204	263	42	204	144	201	221	273	229	274	2	3	2	1	171	146	148	142	45	59	37	84	143	192	180	163	0	1	1	0	222
sgRNA0140	141	155	113	139	134	137	145	441	136	173	143	141	152	151	107	160	73	145	105	122	22	172	138	185	154	147	143	157	143	147	98	155	90	91	74	82	107	112	84	102	80	122	105	84	114	101	195	144	117
sgRNA0141	319	296	283	287	187	214	213	553	327	305	336	321	203	186	147	174	237	388	324	352	38	152	138	145	326	366	293	296	7	10	11	14	249	176	212	240	52	51	52	50	229	279	246	234	328	265	375	336	334
sgRNA0142	235	228	245	218	269	302	350	913	291	267	302	230	351	306	230	300	103	279	220	239	21	250	244	330	207	317	249	266	323	296	201	314	186	134	168	174	279	250	235	228	167	146	189	164	245	164	286	337	254
sgRNA0143	172	200	163	172	203	197	231	615	210	225	213	173	261	236	198	217	137	254	172	220	37	240	183	267	197	195	225	213	252	278	186	279	122	115	142	148	199	245	201	208	143	158	162	147	193	133	252	256	196
sgRNA0144	228	272	205	233	3	2	3	2	303	238	257	261	2	3	0	0	120	282	239	247	10	99	98	120	221	303	261	233	2	1	0	1	161	143	159	174	49	56	43	49	202	203	163	176	0	0	1	1	243
sgRNA0145	303	343	312	302	354	420	507	1236	378	315	340	350	450	372	410	466	293	403	389	380	149	499	466	455	317	396	371	352	62	61	64	57	253	211	230	237	313	300	257	271	237	268	291	220	379	316	400	438	320
sgRNA0146	195	282	229	202	262	307	343	980	285	270	242	271	386	357	296	350	135	260	198	220	48	246	240	299	239	284	264	232	306	353	243	342	170	133	159	185	251	261	206	246	210	214	174	169	241	202	277	271	228
sgRNA0147	162	187	152	145	5	13	16	29	149	169	193	158	4	1	2	3	114	184	171	192	6	35	49	50	158	171	182	161	0	0	0	0	144	100	99	114	6	6	6	11	139	120	149	113	80	83	87	93	162
sgRNA0148	244	224	192	198	40	45	31	114	241	234	218	216	64	75	50	71	117	265	208	223	5	21	40	20	209	253	220	209	0	0	0	0	156	133	129	124	3	4	5	4	194	168	184	132	176	153	208	200	213
sgRNA0149	215	240	213	199	237	313	283	858	254	233	267	201	366	311	236	244	79	238	184	211	28	221	199	279	206	250	227	227	274	234	146	282	176	148	135	166	231	267	190	235	130	178	167	133	206	163	260	293	255
sgRNA0150	350	456	334	320	38	40	36	103	376	388	420	311	58	42	45	55	262	388	312	342	176	557	432	607	349	414	398	363	100	113	75	136	296	207	217	201	343	361	331	325	256	264	271	234	31	22	35	31	347
sgRNA0151	123	104	127	103	2	0	0	0	111	110	99	125	0	0	1	0	63	135	107	124	0	2	8	3	107	124	133	115	0	0	0	0	95	67	74	64	1	2	4	5	65	107	66	81	0	0	0	1	103
sgRNA0152	175	172	142	176	167	190	226	642	183	181	201	174	249	207	185	239	80	193	149	185	22	185	184	251	154	188	182	158	213	181	142	208	127	124	114	123	216	189	170	185	130	110	118	119	183	142	198	187	173
sgRNA0153	301	361	330	311	340	348	426	1112	326	344	327	337	418	375	269	299	199	333	289	323	101	334	306	397	316	399	385	372	326	310	237	329	208	201	229	210	326	292	240	270	259	235	300	214	302	218	288	351	327
sgRNA0154	246	296	281	220	68	55	89	192	260	283	289	294	159	126	83	121	107	309	230	273	41	292	282	364	301	349	302	294	325	325	195	295	190	192	158	178	247	271	209	227	207	209	189	195	0	1	3	3	269
sgRNA0155	217	209	192	205	250	291	289	820	229	217	233	247	277	274	183	234	66	255	177	229	30	208	246	292	220	268	224	246	279	239	174	269	189	134	147	185	263	233	191	209	150	175	159	140	221	150	240	253	214
sgRNA0156	442	410	384	386	438	484	601	1512	415	409	441	344	500	494	503	475	317	475	462	465	120	551	479	606	376	474	454	408	494	554	501	557	331	277	274	326	400	512	374	456	276	325	295	284	407	340	521	477	392
sgRNA0157	290	308	283	246	280	269	308	863	323	270	356	310	337	304	238	276	169	343	288	264	48	312	276	353	249	332	293	280	212	217	155	253	180	140	164	182	197	219	184	206	210	214	226	175	257	230	281	274	259
sgRNA0158	183	179	149	178	206	185	235	719	179	187	188	199	225	198	166	232	58	202	156	176	13	165	161	217	167	189	232	167	184	172	109	219	133	114	120	136	196	199	158	168	132	131	132	140	221	143	231	197	189
sgRNA0159	324	302	271	301	313	356	393	1086	303	335	321	305	429	323	292	339	192	334	266	312	79	363	338	428	264	305	297	267	368	323	310	394	248	184	197	226	293	329	264	289	194	203	208	208	296	244	341	381	322
sgRNA0160	511	502	450	469	437	447	461	1408	557	475	561	492	547	578	428	462	263	633	504	559	101	576	472	699	490	520	535	476	1	2	1	1	384	307	311	322	471	456	458	508	356	367	365	319	151	175	231	268	475
sgRNA0161	118	119	114	109	129	143	165	381	123	126	112	101	169	133	123	148	57	105	105	115	18	119	121	107	92	103	131	96	133	131	77	112	92	60	76	63	80	116	88	97	75	88	93	73	120	98	133	125	106
sgRNA0162	180	169	153	145	203	216	212	694	180	187	230	150	218	177	149	228	69	223	179	184	26	187	160	252	160	208	161	164	196	176	139	187	132	116	134	136	185	184	144	212	141	130	135	133	143	111	198	183	166
sgRNA0163	280	284	259	236	309	312	326	1025	295	303	307	260	392	342	266	364	117	303	207	258	22	247	227	339	272	340	294	275	408	355	236	408	177	154	196	190	302	303	264	259	192	223	204	190	246	205	293	298	285
sgRNA0164	287	275	264	209	300	363	350	1024	297	276	302	219	353	336	266	362	116	297	256	247	45	308	237	323	289	280	260	276	317	295	212	280	202	152	163	192	218	243	194	222	184	175	167	174	231	194	313	271	206
sgRNA0165	175	181	140	151	168	223	227	716	146	155	194	164	274	218	209	199	106	169	173	156	28	217	163	208	129	210	190	169	208	196	143	220	138	118	127	109	160	183	135	180	130	126	141	132	163	148	193	188	140
sgRNA0166	154	174	152	131	93	118	118	360	166	116	146	172	127	125	86	114	101	194	147	176	48	193	189	222	150	169	154	157	196	172	167	203	137	109	95	125	163	191	123	181	135	129	116	144	237	172	267	244	133
sgRNA0167	368	373	323	311	5	5	6	27	402	409	376	366	8	10	5	7	212	377	318	370	61	221	182	265	359	441	435	338	22	16	13	28	264	217	229	246	69	55	50	78	264	274	282	282	8	3	4	7	365
sgRNA0168	170	176	129	166	177	198	222	620	179	194	196	170	234	166	119	205	29	184	124	155	7	158	169	208	154	197	198	174	204	199	102	203	119	116	120	117	166	178	148	143	126	127	133	101	208	124	218	224	170
sgRNA0169	467	469	445	422	440	503	524	1424	436	448	485	465	617	584	415	490	239	461	414	448	118	563	426	612	395	509	445	401	570	565	446	596	308	236	280	280	463	473	365	475	347	339	338	299	482	408	602	593	383
sgRNA0170	261	246	208	225	315	286	316	920	225	240	232	242	296	287	241	283	132	275	198	251	52	260	242	320	268	261	241	224	291	308	230	304	159	133	155	158	229	259	197	237	173	163	201	171	222	199	300	281	252
sgRNA0171	191	251	192	204	11	11	13	30	211	210	244	201	14	15	21	12	189	284	241	285	79	266	243	298	237	259	231	210	5	7	8	8	190	146	131	171	89	100	69	66	175	168	164	164	59	51	72	65	241
sgRNA0172	350	366	340	320	279	275	311	853	379	384	399	351	262	313	226	261	191	360	291	311	77	478	375	478	289	364	340	332	410	462	306	450	225	184	220	225	413	357	314	383	249	234	238	239	704	597	909	851	277
sgRNA0173	188	226	167	215	184	263	248	591	180	181	211	180	203	183	154	167	120	240	205	203	59	240	235	304	168	186	205	189	311	285	224	368	136	115	143	143	208	196	153	191	163	152	124	132	89	94	146	173	175
sgRNA0174	163	198	163	172	175	216	247	595	173	171	208	141	169	256	164	197	99	202	162	179	37	222	185	247	157	206	185	207	221	224	188	228	158	104	106	125	179	169	162	154	136	142	135	151	174	136	203	200	160
sgRNA0175	321	333	246	292	314	357	381	1125	343	278	329	299	428	372	311	311	204	315	258	301	114	335	303	388	277	306	318	297	349	366	287	378	235	187	175	204	290	285	219	288	220	225	235	218	315	257	362	315	276
sgRNA0176	360	438	330	293	336	328	367	1113	427	396	472	371	324	286	263	300	222	385	349	362	64	401	368	463	337	445	340	374	164	138	136	194	228	220	266	241	314	255	245	273	273	268	292	275	211	167	226	268	345
sgRNA0177	226	290	221	260	285	332	329	905	290	244	274	262	327	306	311	252	185	289	259	255	84	309	283	332	225	262	248	210	300	341	229	321	206	166	172	200	277	287	218	244	147	198	235	188	259	198	362	290	260
sgRNA0178	408	429	381	436	439	523	593	1496	420	405	499	427	522	550	399	477	245	479	387	408	100	502	490	559	366	488	454	400	575	524	375	555	333	229	257	313	454	387	301	410	298	290	300	312	428	330	482	456	405
sgRNA0179	202	175	141	167	212	227	282	690	182	211	208	186	229	206	182	228	126	237	159	200	48	218	180	247	177	200	183	175	254	213	198	229	138	139	124	118	193	188	154	186	157	123	146	137	184	152	213	239	174
sgRNA0180	229	229	207	199	231	322	316	765	225	244	273	252	253	243	231	292	148	252	201	179	57	281	247	336	209	263	265	207	270	289	244	287	145	157	135	149	244	218	181	262	168	184	159	187	217	161	263	275	219
sgRNA0181	327	314	281	245	351	328	469	1148	280	327	386	299	422	373	383	381	196	327	305	329	58	363	321	449	292	332	298	337	408	386	310	430	231	195	186	218	303	319	281	314	271	207	243	223	311	234	379	366	310
sgRNA0182	205	214	223	215	294	293	361	896	249	232	319	195	363	323	256	246	99	305	216	252	43	249	238	333	220	264	232	236	328	329	224	302	194	147	168	176	225	291	213	294	192	176	165	164	221	165	282	265	245
sgRNA0183	228	226	212	204	3	2	2	12	237	211	280	202	4	10	2	10	132	260	205	223	17	41	37	50	200	245	215	236	0	2	1	2	155	134	147	146	20	26	20	29	185	168	165	143	28	34	43	46	213
sgRNA0184	137	149	156	190	18	27	26	57	155	171	207	177	33	33	33	22	117	198	176	191	55	153	138	201	156	181	180	169	7	12	4	16	147	118	119	139	79	79	55	86	129	146	125	113	46	53	58	80	143
sgRNA0185	248	290	251	236	202	188	204	597	268	232	315	308	213	219	164	240	182	348	240	290	66	348	282	356	238	280	276	289	161	175	139	171	203	173	173	218	268	283	241	273	200	176	220	186	243	232	307	297	286
sgRNA0186	299	308	270	297	356	342	426	1008	248	305	304	277	377	354	277	325	179	375	290	339	65	401	340	444	288	333	313	300	381	375	269	382	231	194	166	221	296	350	276	290	242	254	219	229	290	251	349	309	317
sgRNA0187	166	204	133	143	13	23	25	60	184	168	200	178	19	12	10	11	94	203	154	157	3	21	23	29	158	220	184	156	3	2	0	3	124	104	102	125	2	0	1	0	123	147	165	119	2	2	5	4	169
sgRNA0188	214	275	238	259	347	307	344	1051	316	306	277	227	314	318	217	279	71	311	236	222	11	281	251	305	236	285	264	225	325	271	193	296	167	166	180	178	236	290	230	265	177	188	185	176	211	179	288	284	266
sgRNA0189	252	228	218	198	255	276	342	868	260	235	233	238	326	293	207	301	118	253	205	222	59	304	240	293	229	263	241	269	290	303	221	321	174	164	149	189	247	266	187	211	150	186	180	193	223	199	236	228	237
sgRNA0190	262	269	227	254	292	332	339	1001	268	271	345	245	391	349	274	366	161	284	253	254	55	321	278	395	258	330	317	256	359	348	247	370	196	161	157	180	307	239	223	269	204	207	173	176	263	201	350	339	233
sgRNA0191	178	252	208	179	3	8	4	8	264	235	281	202	4	2	6	5	157	280	191	240	33	120	105	136	182	235	240	240	3	1	0	0	188	146	140	164	31	38	24	34	116	134	184	149	3	0	4	0	212
sgRNA0192	182	199	173	177	168	228	237	695	189	201	201	180	234	239	209	241	93	184	160	184	25	195	163	244	163	183	167	189	232	245	174	228	138	104	127	94	180	194	156	171	142	125	127	117	167	175	235	268	196
sgRNA0193	334	369	342	319	429	438	484	1361	363	346	411	315	481	433	361	465	207	424	305	339	74	424	353	489	290	428	373	359	460	517	404	512	262	241	269	245	359	422	341	338	238	309	286	232	381	279	444	386	335
sgRNA0194	314	337	291	313	2	6	3	8	343	328	350	312	1	4	7	3	184	380	253	342	52	190	147	215	264	374	342	340	2	3	3	6	198	207	192	258	59	81	46	66	246	240	264	247	3	3	8	3	296
sgRNA0195	167	181	163	111	204	222	228	608	187	144	200	179	232	231	170	157	90	212	146	199	37	188	156	211	159	190	171	161	181	231	170	220	112	129	126	114	188	172	168	201	124	121	128	133	174	145	196	204	160
sgRNA0196	223	227	203	194	217	240	268	757	195	215	228	195	269	266	225	250	94	254	189	219	33	245	243	283	192	221	216	186	255	233	195	251	174	144	151	158	206	205	184	188	142	139	153	146	214	179	187	228	237
sgRNA0197	450	461	382	386	3	9	4	17	448	421	467	408	2	13	3	7	197	440	376	375	31	270	267	312	401	448	468	453	2	4	5	9	306	256	265	271	96	92	74	94	328	336	301	331	28	21	30	35	433
sgRNA0198	366	429	376	436	422	529	555	1509	419	425	416	424	620	495	431	550	215	494	379	452	52	494	401	564	387	444	434	384	519	498	366	558	363	280	243	299	433	396	323	466	341	276	297	275	422	302	458	459	421
sgRNA0199	286	305	250	280	346	385	403	1150	349	327	303	291	484	355	328	353	161	348	286	277	28	350	313	439	271	310	329	312	361	406	293	421	213	213	189	199	271	321	272	315	199	203	234	230	315	274	358	349	288
sgRNA0200	317	359	284	320	327	337	369	1022	427	321	355	286	439	384	273	429	191	406	277	381	44	315	335	436	350	409	348	334	175	194	121	216	242	202	207	187	308	309	259	299	271	248	286	263	88	104	138	146	326
sgRNA0201	346	332	274	316	24	22	29	68	320	337	375	319	30	37	40	23	180	359	318	319	36	117	119	134	304	350	332	286	3	6	13	4	224	188	191	223	64	62	61	57	257	243	228	240	7	4	10	5	284
sgRNA0202	247	228	221	226	251	313	325	1029	250	290	277	222	356	341	265	313	143	294	223	265	61	315	258	293	235	252	257	226	321	317	287	321	191	164	158	163	262	255	192	221	203	146	169	161	245	215	315	307	259
sgRNA0203	211	258	210	220	266	320	324	946	232	264	268	243	340	266	223	254	111	270	212	218	35	240	229	308	191	231	239	213	329	290	209	315	158	123	184	125	255	220	190	217	161	139	162	167	240	165	272	271	238
sgRNA0204	378	374	344	317	437	448	479	1290	390	399	410	355	458	421	345	451	135	387	309	346	44	360	338	458	367	423	422	344	362	358	240	346	258	229	216	244	385	410	304	380	270	285	295	255	345	222	354	376	349
sgRNA0205	461	466	380	356	523	516	573	1605	423	456	440	424	574	597	447	543	192	495	373	475	62	501	427	537	424	546	465	406	605	550	389	603	342	226	260	273	383	404	378	439	259	343	300	349	424	319	506	480	414
sgRNA0206	322	367	328	322	103	141	175	366	356	325	374	348	190	180	131	146	223	404	350	375	60	308	291	370	331	387	360	336	360	348	273	370	246	239	239	248	250	270	271	229	260	271	284	207	170	148	230	212	301
sgRNA0207	287	328	260	251	302	364	404	938	262	262	276	270	365	349	357	282	209	338	305	303	104	378	337	390	262	291	244	272	273	327	333	303	220	164	207	182	293	384	245	261	214	190	173	194	258	276	350	299	280
sgRNA0208	435	435	477	409	473	601	664	1602	483	436	449	487	546	595	465	526	298	524	452	498	96	551	483	645	436	525	507	475	459	509	389	504	328	281	349	322	468	540	425	462	339	359	361	303	420	381	575	546	467
sgRNA0209	224	231	224	224	1	0	1	5	250	240	272	222	4	2	1	2	123	261	208	221	27	197	174	234	217	282	232	216	1	0	1	1	159	132	118	150	67	64	48	64	174	143	165	188	19	7	16	18	191
sgRNA0210	386	422	386	340	480	518	528	1698	418	474	505	439	610	559	458	540	175	446	382	395	58	452	410	509	377	549	473	475	514	513	338	563	312	254	299	306	438	424	402	389	316	331	369	326	442	346	455	486	441
sgRNA0211	243	256	205	234	291	313	353	969	274	259	242	248	326	338	290	247	154	313	260	235	61	330	300	390	251	284	275	298	323	337	235	319	213	164	166	200	297	267	241	259	169	196	183	175	218	194	275	261	242
sgRNA0212	189	226	197	208	227	260	267	725	198	192	241	219	244	211	161	253	63	219	165	214	13	298	306	381	198	237	237	230	312	236	160	308	145	150	105	158	209	218	167	198	149	140	145	143	258	211	384	305	185
sgRNA0213	290	280	260	258	311	372	378	1059	285	305	316	277	322	293	262	194	171	388	274	267	82	380	273	386	273	307	284	283	205	218	168	238	195	185	171	189	281	294	235	254	201	220	250	208	196	176	275	244	265
sgRNA0214	319	254	246	231	288	330	332	988	263	294	324	333	290	347	268	282	146	275	265	265	85	264	243	338	230	295	257	270	304	303	243	381	207	158	176	206	354	415	313	384	185	191	182	191	231	183	272	255	272
sgRNA0215	543	588	478	484	577	659	606	2080	494	531	538	468	781	603	567	640	276	553	473	501	129	618	551	649	481	575	539	516	626	653	464	730	361	341	331	344	541	537	454	527	409	412	405	375	568	407	589	566	445
sgRNA0216	383	453	369	411	312	334	423	1043	469	445	436	458	383	289	270	337	184	542	349	465	49	347	336	531	413	516	413	418	201	153	133	231	326	319	319	257	402	375	334	360	279	303	327	293	107	115	185	156	399
sgRNA0217	412	421	392	383	479	473	501	1557	442	372	465	384	600	542	451	520	242	441	392	398	107	493	433	580	360	511	442	436	518	515	404	539	294	241	279	251	415	426	334	419	344	293	289	279	407	320	502	465	387
sgRNA0218	380	336	298	336	392	395	473	1244	381	340	349	370	445	473	373	418	223	374	334	322	102	378	356	436	297	353	371	333	445	423	315	407	257	198	194	210	310	351	253	277	227	251	253	237	282	254	378	460	287
sgRNA0219	336	351	301	276	356	351	359	974	336	312	363	333	355	342	297	300	179	383	301	353	42	365	334	418	284	335	326	312	399	395	303	456	236	186	188	206	346	330	276	350	232	223	231	200	338	238	302	370	336
sgRNA0220	204	247	184	200	5	3	1	16	231	197	270	216	4	6	5	10	70	196	143	186	13	117	101	129	199	203	190	173	4	0	2	3	143	109	117	119	16	24	18	27	152	155	163	156	1	0	5	0	221
sgRNA0221	302	266	235	259	268	332	392	999	279	278	280	284	306	272	288	289	194	336	288	301	96	406	291	403	280	298	256	268	185	216	174	229	229	186	170	188	256	332	212	273	235	207	214	214	260	216	247	273	267
sgRNA0222	467	465	419	464	16	26	23	55	449	456	482	470	18	24	21	13	183	420	371	436	66	405	337	513	419	472	495	466	8	5	6	10	332	253	238	292	77	83	64	85	318	350	359	357	18	5	16	23	448
sgRNA0223	460	476	348	422	597	620	654	1813	515	472	562	457	655	612	499	577	226	525	466	432	96	487	453	591	420	520	514	437	709	646	475	816	301	269	281	291	434	432	392	426	338	325	342	327	514	416	628	551	409
sgRNA0224	595	665	567	564	585	759	778	2063	550	630	637	617	738	711	634	738	391	671	628	636	165	719	664	892	533	632	625	564	673	657	523	723	449	352	369	417	528	534	450	506	448	429	438	424	516	461	626	634	623
sgRNA0225	468	467	366	450	594	567	643	1662	532	423	532	481	646	596	512	534	198	461	382	404	74	512	409	558	427	556	498	442	622	544	388	645	363	284	312	288	469	489	405	443	308	381	341	331	438	366	530	567	411
sgRNA0226	238	240	223	215	158	170	148	488	250	258	254	223	178	182	122	165	121	279	203	258	54	320	278	388	237	315	276	244	360	353	263	382	208	154	147	165	253	240	217	289	181	181	158	157	204	136	238	203	254
sgRNA0227	305	317	279	275	321	301	403	1036	298	269	342	271	449	400	316	333	181	364	288	304	105	352	280	410	276	327	297	294	361	342	295	402	214	177	183	240	284	317	277	273	224	209	259	200	275	219	337	366	297
sgRNA0228	267	295	293	231	0	0	0	0	312	325	309	265	0	0	0	0	107	326	215	251	5	83	78	109	224	296	295	289	0	0	0	0	232	190	157	201	5	7	5	8	201	190	233	197	0	0	0	0	313
sgRNA0229	353	370	273	303	362	393	445	1166	383	347	368	330	463	435	329	394	155	371	331	329	73	381	343	364	314	328	353	328	391	400	313	406	271	207	202	198	300	325	238	312	250	228	233	231	293	226	349	405	325
sgRNA0230	476	459	424	404	528	553	554	1616	527	470	500	415	548	536	412	526	232	496	423	438	51	498	422	572	420	471	437	413	585	538	372	604	317	283	282	279	468	398	375	439	304	334	327	295	382	277	416	468	407
sgRNA0231	297	325	293	270	368	397	429	1132	317	348	325	331	454	360	319	422	192	361	306	330	128	382	348	439	283	384	329	308	384	400	298	410	245	190	178	192	350	363	290	340	253	268	223	237	320	284	333	321	321
sgRNA0232	244	259	222	229	0	0	2	2	316	254	275	257	0	2	0	2	174	303	223	270	22	95	106	104	239	266	268	280	1	0	1	0	160	168	160	177	29	26	27	28	181	181	189	188	2	3	0	1	234
sgRNA0233	215	230	183	177	257	263	281	790	189	197	217	225	290	215	198	261	99	234	190	240	38	235	219	281	193	227	197	225	251	215	207	304	164	145	154	148	219	276	165	218	130	154	163	167	189	149	239	241	221
sgRNA0234	286	321	239	251	210	184	202	590	329	324	347	293	197	176	141	175	112	306	210	243	35	263	242	315	274	298	317	293	326	326	230	336	216	201	191	175	176	204	181	221	240	203	207	215	218	169	283	264	306
sgRNA0235	152	158	148	113	159	193	217	596	172	167	189	160	207	198	162	184	66	150	142	163	14	160	173	237	135	177	174	148	227	181	141	219	99	104	98	116	140	166	164	170	123	107	137	109	154	155	169	212	140
sgRNA0236	376	414	362	364	465	481	509	1401	409	402	417	361	517	513	359	524	170	463	359	364	42	479	434	536	371	467	390	359	474	460	337	511	279	256	280	255	382	480	369	425	277	285	291	280	421	313	457	414	376
sgRNA0237	293	317	311	218	349	356	390	1142	277	331	366	319	473	361	326	325	134	349	259	263	51	296	270	370	265	345	324	302	352	379	268	391	208	172	193	203	234	267	232	273	225	226	212	220	245	178	239	251	282
sgRNA0238	241	224	187	216	301	311	313	980	246	248	253	255	386	313	221	326	143	270	216	234	71	266	247	331	214	266	235	223	268	240	206	241	190	138	142	163	168	172	159	115	154	162	182	158	168	176	247	219	225
sgRNA0239	399	423	386	387	42	54	47	150	418	438	435	391	76	57	47	40	145	468	329	434	66	477	435	565	397	454	416	417	86	77	46	75	315	258	245	235	319	320	255	337	295	253	278	312	29	25	44	48	374
sgRNA0240	349	376	338	340	109	129	143	321	337	410	405	351	160	154	118	118	216	371	345	373	75	454	427	523	341	457	408	358	69	70	49	78	312	254	256	214	233	247	216	253	260	254	265	255	69	57	127	112	379
sgRNA0241	140	164	166	144	181	204	225	520	165	191	203	163	228	177	166	166	66	167	147	174	16	146	156	215	141	201	191	161	155	210	145	207	139	86	126	115	176	122	124	131	109	144	139	111	174	127	170	180	194
sgRNA0242	332	352	301	332	373	408	426	1206	333	322	369	282	459	467	381	370	173	340	320	321	77	301	265	370	291	378	327	302	259	313	253	330	214	222	223	201	216	255	209	233	242	269	252	237	363	256	424	452	285
sgRNA0243	226	219	195	171	236	284	304	816	216	205	224	233	267	247	180	234	133	257	176	202	34	230	227	284	201	266	231	212	273	245	168	263	132	164	126	160	211	270	175	221	166	162	159	128	189	138	217	227	230
sgRNA0244	466	452	399	400	17	14	15	34	442	460	535	387	19	18	16	12	270	508	406	426	49	253	170	272	367	477	406	419	13	7	8	10	297	288	277	261	63	76	48	78	301	262	310	238	9	5	14	9	460
sgRNA0245	256	233	242	256	245	328	381	864	265	240	258	245	340	292	251	253	151	259	247	266	44	299	276	349	233	254	258	213	302	304	249	289	165	165	158	159	242	294	215	244	182	173	161	174	271	194	273	292	272
sgRNA0246	152	185	166	171	1	2	3	8	223	205	218	186	3	6	5	6	127	218	197	192	60	234	178	259	167	211	164	169	3	4	1	6	124	110	101	110	66	87	45	85	139	143	139	152	9	3	8	14	167
sgRNA0247	287	315	305	272	1	1	1	3	330	307	334	297	8	6	3	3	206	354	295	302	58	265	212	307	301	352	312	296	0	1	1	0	221	208	190	239	121	106	109	159	222	228	244	231	5	8	9	9	299
sgRNA0248	314	339	327	297	86	98	79	303	347	313	385	330	205	172	133	169	156	391	240	317	28	243	261	345	264	363	348	336	123	123	82	144	269	193	203	236	233	240	188	239	238	250	253	212	177	130	201	209	324
sgRNA0249	1	1	0	2	1	0	1	3	5	2	1	1	4	1	1	2	1	2	5	7	0	5	3	7	1	6	3	0	4	1	0	1	4	3	1	0	4	2	5	3	2	0	1	0	2	0	4	1	2
sgRNA0250	286	305	242	297	297	325	388	1082	337	301	335	293	395	375	265	316	234	341	302	327	133	389	312	456	312	384	347	286	340	336	275	390	232	162	197	233	279	289	263	304	209	228	238	247	229	191	278	276	311
sgRNA0251	169	160	146	152	192	277	243	723	224	198	221	178	272	222	244	237	116	224	198	190	48	233	197	255	166	224	190	215	226	220	227	259	148	116	116	146	211	244	186	174	151	147	138	159	228	144	269	251	182
sgRNA0252	240	296	240	249	283	341	345	965	272	286	289	293	356	336	289	332	173	263	264	272	104	357	338	371	240	276	272	246	272	309	245	311	161	187	197	186	277	258	225	263	195	193	155	187	278	214	271	295	257
sgRNA0253	188	208	209	202	0	0	1	0	211	216	195	237	0	0	0	0	124	249	211	216	17	80	63	89	169	242	198	195	0	0	0	1	172	128	155	151	7	7	5	8	180	139	134	161	0	0	1	2	206
sgRNA0254	216	235	212	216	10	14	12	48	249	234	270	193	24	16	10	13	129	269	206	203	61	356	283	389	204	227	236	222	35	25	31	31	210	132	156	137	192	194	176	182	178	176	170	188	21	23	21	20	215
sgRNA0255	205	213	188	197	258	269	299	745	239	214	288	238	280	311	210	302	120	256	225	249	70	326	248	299	202	214	208	207	261	259	211	257	175	124	126	160	244	259	179	219	138	160	164	170	206	163	277	277	215
sgRNA0256	335	351	335	352	401	446	458	1181	381	399	378	293	519	507	320	443	170	390	291	338	65	374	330	457	386	411	353	347	478	453	327	488	310	234	247	237	483	407	366	364	289	314	267	259	392	345	426	436	366
sgRNA0257	298	330	288	253	342	352	406	1081	324	350	363	265	430	362	299	376	134	309	281	295	29	349	272	448	308	353	325	263	419	475	303	499	222	182	180	207	312	379	278	321	235	222	221	208	264	206	332	359	293
sgRNA0258	248	259	236	203	260	293	327	872	261	267	284	228	299	322	227	308	162	302	210	240	58	291	231	314	244	241	244	227	300	306	203	299	148	135	130	144	259	242	185	203	196	161	204	177	266	211	275	276	225
sgRNA0259	243	278	209	240	0	0	2	1	238	270	313	248	0	0	0	0	173	299	252	266	20	82	66	76	238	306	281	273	1	1	1	1	222	173	182	171	8	26	16	15	196	219	196	186	1	2	0	1	233
sgRNA0260	147	191	131	149	144	160	181	528	139	146	156	127	228	177	155	162	87	161	147	156	31	178	155	179	127	163	141	132	204	191	161	204	98	98	81	88	149	162	139	125	95	96	135	100	130	137	166	107	132
sgRNA0261	335	393	293	296	370	420	474	1293	361	375	382	284	462	431	358	431	159	355	306	307	46	392	307	425	306	407	325	321	435	397	296	465	223	211	203	208	316	343	276	335	290	275	263	215	321	293	377	384	342
sgRNA0262	194	183	138	192	166	277	257	687	161	182	235	181	234	253	256	223	139	245	191	199	71	269	208	278	173	192	184	207	236	243	207	251	136	112	113	137	195	180	167	190	124	166	158	116	165	147	202	218	177
sgRNA0263	398	380	352	335	396	468	499	1270	390	325	388	388	461	485	390	487	261	371	324	393	106	443	362	461	307	430	380	396	461	424	370	515	241	228	231	274	347	368	362	357	255	232	278	227	349	299	370	409	361
sgRNA0264	339	327	320	349	297	330	431	1038	325	313	290	340	325	358	334	359	254	390	345	353	96	452	371	435	281	354	356	337	381	414	332	419	231	197	203	241	390	324	260	316	233	244	249	209	258	212	299	293	310
sgRNA0265	212	235	206	213	275	302	333	925	235	252	307	236	365	307	226	236	123	249	206	230	25	243	219	297	237	273	226	222	273	291	189	276	186	146	166	150	246	223	212	217	163	173	158	167	85	76	136	151	224
sgRNA0266	179	209	178	187	230	298	260	704	214	208	236	212	237	237	201	181	163	223	183	215	72	234	188	249	235	246	195	222	251	283	218	251	149	142	136	146	159	208	170	174	152	151	156	119	104	102	147	143	213
sgRNA0267	288	272	286	278	305	327	372	1081	322	280	313	252	434	392	273	355	120	307	263	282	52	303	329	359	283	363	305	243	363	375	244	397	197	172	185	200	280	311	261	269	202	221	224	216	285	225	331	341	270
sgRNA0268	307	308	292	265	316	351	338	999	302	328	367	286	6	19	6	6	126	320	247	296	40	209	204	244	261	384	312	276	2	3	1	3	217	186	182	205	27	24	17	17	230	231	230	237	89	113	192	151	293
sgRNA0269	228	261	267	238	0	1	1	3	229	246	337	233	1	1	1	0	133	290	231	253	8	58	43	50	270	290	256	276	1	0	1	0	214	142	157	162	6	10	7	11	169	213	172	176	0	0	0	2	246
sgRNA0270	240	283	214	213	7	7	1	15	268	279	253	237	2	4	2	4	147	274	205	260	18	96	51	88	212	253	265	225	3	4	3	5	198	135	143	166	19	29	22	28	203	187	181	178	8	5	9	11	248
sgRNA0271	316	395	321	367	429	479	500	1386	365	344	368	327	535	392	357	451	154	425	305	357	41	341	355	452	289	411	377	353	477	471	303	464	265	197	255	214	396	462	375	369	282	247	274	263	488	368	493	478	348
sgRNA0272	351	348	289	330	360	452	463	1338	395	374	370	345	445	386	386	443	238	413	364	364	131	486	404	498	330	405	377	353	462	490	373	572	300	216	232	249	436	449	362	387	295	246	278	269	327	269	339	360	319
sgRNA0273	288	312	267	293	268	339	326	933	315	286	338	334	355	331	263	299	198	319	276	316	48	258	231	298	284	307	315	292	302	258	187	296	250	189	170	189	277	280	253	223	216	202	190	216	157	148	203	196	267
sgRNA0274	283	325	271	285	336	381	391	949	331	343	340	310	360	378	303	326	210	328	293	343	102	377	349	376	278	301	322	276	103	112	94	106	201	164	186	207	178	207	149	178	246	216	212	217	268	262	326	340	316
sgRNA0275	547	560	520	538	50	53	48	148	658	603	701	619	35	43	24	19	161	609	458	573	15	190	194	227	523	632	573	533	9	9	4	2	485	369	417	405	51	41	38	50	461	448	431	416	31	35	54	44	571
sgRNA0276	382	506	394	372	440	568	589	1463	432	371	496	413	494	400	476	460	262	447	378	404	119	470	443	527	383	431	427	442	536	499	390	559	305	238	240	257	419	437	358	416	331	310	264	280	365	348	474	463	367
sgRNA0277	313	363	358	342	282	351	332	985	423	388	437	338	415	374	273	301	197	380	341	376	29	384	297	427	366	405	368	364	59	58	42	78	254	180	242	283	157	150	92	146	241	268	276	225	399	339	453	461	360
sgRNA0278	294	308	237	274	289	277	289	967	313	297	260	265	331	344	237	271	165	317	279	251	64	319	287	361	270	304	304	301	305	294	234	329	204	171	177	188	251	268	227	227	176	214	246	217	178	138	257	205	301
sgRNA0279	287	325	313	298	346	389	469	1186	337	260	385	297	388	447	304	360	173	361	305	292	106	348	358	399	302	363	323	316	452	424	380	413	254	206	177	232	292	320	255	262	246	246	244	220	279	236	357	393	293
sgRNA0280	376	467	388	383	436	498	552	1379	428	405	431	402	482	449	425	446	292	456	423	433	196	503	430	562	363	479	458	367	494	507	422	518	293	268	257	296	431	492	387	452	271	309	268	322	470	342	521	658	373
sgRNA0281	168	155	141	140	156	235	206	603	151	146	184	150	233	191	188	205	114	168	186	192	46	245	166	262	147	141	167	143	183	194	171	228	136	129	119	149	197	239	169	208	115	112	139	124	248	226	273	290	214
sgRNA0282	388	386	326	319	2	6	0	6	382	375	391	376	3	7	2	2	184	390	317	382	18	102	101	132	344	435	403	347	1	1	0	1	255	219	263	283	18	13	14	18	260	246	259	314	5	2	4	7	360
sgRNA0283	348	382	330	322	3	1	4	5	408	347	410	383	0	1	0	3	195	409	308	354	49	316	277	372	348	417	394	382	0	0	0	2	241	225	248	260	68	59	55	91	285	245	314	255	2	2	2	3	361
sgRNA0284	112	124	88	95	82	83	94	241	103	104	109	103	107	109	101	88	96	141	140	145	39	212	168	245	100	112	108	132	135	138	124	122	96	76	92	86	112	151	100	122	79	65	81	83	51	63	70	65	98
sgRNA0285	231	268	225	242	67	97	94	284	256	262	208	228	132	118	97	125	111	237	202	241	41	339	265	351	219	244	229	240	210	264	200	246	164	171	171	147	231	264	199	241	178	187	206	186	119	99	126	175	216
sgRNA0286	467	494	394	411	21	15	13	62	455	491	513	480	24	24	13	16	271	447	401	484	72	396	355	423	419	483	475	433	13	17	13	18	298	257	272	287	93	91	66	73	358	352	357	336	16	25	37	44	445
sgRNA0287	305	332	298	317	0	0	1	0	311	346	359	326	0	1	0	1	143	326	276	280	4	60	61	89	292	412	344	336	1	0	2	1	220	197	205	207	13	15	10	12	209	251	239	231	0	0	0	0	304
sgRNA0288	301	344	253	247	37	49	44	100	364	317	336	290	114	90	86	98	157	370	300	319	46	281	252	298	264	373	309	304	61	69	65	85	255	207	197	217	120	139	117	169	171	242	219	222	60	65	83	93	319
sgRNA0289	517	534	546	480	376	489	409	1104	583	512	504	497	559	493	465	544	352	598	486	547	180	640	576	717	491	643	582	494	500	484	396	530	323	304	346	338	485	549	476	495	403	388	385	332	143	127	236	210	484
sgRNA0290	320	311	254	288	308	336	351	1083	274	271	302	284	350	291	251	322	155	317	226	268	38	279	240	303	257	309	321	303	280	242	195	279	211	194	177	206	282	277	193	208	219	214	245	215	281	230	244	328	308
sgRNA0291	289	321	315	259	96	138	130	399	306	360	337	318	106	102	118	84	190	346	275	298	61	371	337	409	298	367	291	293	267	263	173	266	207	190	179	192	247	267	256	316	209	238	246	207	111	99	143	119	286
sgRNA0292	301	330	317	314	349	366	425	1234	308	361	325	289	488	343	373	356	184	324	326	288	89	327	328	416	281	335	340	308	432	505	393	468	234	192	195	225	328	318	285	317	224	226	235	199	301	235	329	335	278
sgRNA0293	389	421	302	359	419	467	512	1480	401	431	401	358	548	462	404	484	218	418	338	389	77	457	374	535	360	412	436	360	478	453	329	500	278	197	264	256	389	377	348	368	295	259	262	268	366	275	423	454	401
sgRNA0294	404	447	360	363	58	78	87	195	418	435	448	385	230	245	169	209	170	423	321	375	51	337	318	405	381	453	440	373	98	90	92	119	298	268	238	236	268	282	256	299	306	291	289	297	40	32	69	66	346
sgRNA0295	329	338	274	330	356	428	461	1257	336	360	357	301	446	423	326	411	169	368	275	359	39	362	295	403	292	350	390	375	385	455	291	471	218	199	209	231	282	319	256	325	185	224	253	207	233	195	326	257	288
sgRNA0296	457	453	369	364	482	495	536	1520	486	493	484	451	544	519	356	506	188	455	359	410	62	506	420	581	419	483	428	420	586	554	391	562	332	276	269	287	472	423	365	388	318	317	315	319	426	345	537	507	457
sgRNA0297	287	308	287	213	292	331	349	1006	315	293	291	257	345	311	253	316	140	307	256	229	60	292	270	351	258	279	300	284	367	299	245	389	215	197	187	199	268	308	217	250	203	245	207	217	302	207	319	352	281
sgRNA0298	318	357	336	293	393	420	436	1303	354	386	299	316	496	498	371	406	171	326	329	311	48	340	315	387	320	368	374	302	434	409	243	438	260	210	212	245	312	347	271	318	231	263	259	248	324	262	361	368	282
sgRNA0299	282	298	291	271	316	391	386	1073	284	342	385	313	387	409	299	391	161	304	257	325	35	367	271	404	241	314	318	254	380	374	269	371	232	186	196	210	302	360	291	336	188	202	245	221	316	238	342	309	315
sgRNA0300	363	393	356	325	465	480	516	1388	426	346	473	387	473	496	404	469	235	424	376	403	92	489	410	511	365	454	369	353	496	461	369	536	272	221	206	239	369	426	301	373	334	258	324	266	330	265	387	375	338
sgRNA0301	378	370	309	344	100	138	144	413	348	365	401	343	228	251	199	202	173	394	324	364	31	342	232	371	330	436	373	336	56	52	34	57	273	211	244	230	155	163	147	170	282	274	321	266	112	82	128	134	358
sgRNA0302	366	373	362	337	0	0	1	1	389	406	455	423	1	2	1	0	262	466	379	427	13	61	56	68	353	401	410	381	0	1	0	0	344	248	316	251	15	11	7	12	364	328	327	305	2	7	6	5	432
sgRNA0303	256	286	257	241	1	1	0	2	315	264	332	310	4	5	0	2	186	335	314	328	27	128	115	162	263	289	288	272	2	2	5	1	257	204	213	164	40	50	34	51	197	202	200	184	6	6	5	10	273
sgRNA0304	249	287	184	227	254	308	333	917	249	259	248	268	350	291	238	299	152	277	253	263	64	306	281	353	211	260	228	245	288	282	262	335	180	148	153	181	335	283	211	254	207	168	192	177	235	176	306	320	263
sgRNA0305	307	326	294	298	387	406	391	1189	348	326	369	318	444	465	403	441	253	377	338	321	95	435	375	479	293	350	386	295	424	408	320	436	237	192	207	201	362	338	271	332	251	242	252	209	320	260	354	345	287
sgRNA0306	293	355	275	306	314	391	442	1092	370	354	344	327	411	361	384	368	189	331	286	304	94	387	358	437	302	354	319	327	411	364	315	433	222	222	206	226	322	320	263	318	239	247	253	216	278	238	368	344	323
sgRNA0307	443	486	379	384	465	573	587	1555	472	420	471	420	602	594	395	486	178	465	413	446	55	541	465	635	426	455	474	451	526	553	350	541	340	309	288	277	484	464	414	479	299	311	348	273	362	282	431	396	407
sgRNA0308	303	347	283	316	392	457	462	1250	362	313	355	364	469	451	306	463	151	371	286	348	44	381	343	426	329	333	337	362	503	450	258	531	247	198	217	266	346	324	291	345	247	261	259	243	336	245	337	359	361
sgRNA0309	261	323	292	277	322	363	430	1158	274	275	349	333	431	410	263	370	143	304	237	264	49	305	257	400	255	274	289	300	341	391	285	383	155	164	169	181	289	286	226	291	210	201	220	204	310	213	349	360	247
sgRNA0310	267	294	257	262	350	396	391	1127	282	273	328	286	418	334	273	369	172	307	273	310	65	369	331	433	271	307	292	311	318	322	256	363	221	183	180	177	292	306	240	290	222	206	204	197	294	193	336	341	271
sgRNA0311	291	338	215	259	315	338	390	1043	342	265	337	318	390	383	307	358	142	293	254	298	48	346	296	368	271	336	305	288	369	404	275	390	178	173	181	190	262	331	210	264	191	243	181	201	267	204	328	324	239
sgRNA0312	297	321	282	248	312	402	441	1266	323	333	408	338	441	457	314	376	180	342	279	332	86	396	329	448	328	390	362	342	429	423	301	446	253	208	211	221	388	316	269	296	265	224	278	206	338	273	353	378	351
sgRNA0313	268	239	200	238	189	201	202	561	259	223	269	225	208	185	159	190	151	265	247	252	79	277	244	300	223	289	270	245	259	212	164	276	203	155	139	174	157	185	139	161	161	169	178	176	129	124	175	166	221
sgRNA0314	353	472	368	390	465	513	568	1489	384	440	460	334	586	462	395	495	237	432	378	425	101	450	409	551	371	437	405	366	534	508	419	568	288	279	256	323	384	451	360	390	299	294	300	291	387	338	531	542	394
sgRNA0315	427	460	413	397	0	0	0	0	480	448	520	442	0	0	0	1	189	471	410	447	6	45	47	62	421	551	443	430	0	0	0	0	334	306	277	299	10	14	8	17	340	329	323	321	0	0	0	0	430
sgRNA0316	293	326	253	294	312	374	464	1195	291	325	349	293	385	350	334	352	166	329	276	317	70	352	307	401	262	320	302	282	435	357	296	379	213	178	202	223	268	318	263	317	215	202	222	210	282	264	361	308	308
sgRNA0317	303	379	281	309	290	321	309	923	336	328	359	322	410	378	226	360	107	353	259	293	40	364	347	484	294	390	353	320	422	352	225	441	227	178	188	176	347	342	258	355	270	227	225	214	338	238	397	415	326
sgRNA0318	203	219	192	208	0	1	0	2	232	248	221	239	1	0	0	1	135	242	213	214	17	136	105	162	206	254	231	192	1	0	2	2	197	135	112	141	25	30	20	30	159	168	147	149	0	0	0	1	191
sgRNA0319	234	221	213	207	231	293	317	776	203	232	262	201	276	277	240	212	146	281	253	247	52	314	270	329	187	220	231	201	215	249	212	280	179	133	140	180	208	262	188	241	171	178	172	157	236	189	241	271	221
sgRNA0320	209	238	174	185	268	257	261	831	202	209	206	181	281	267	197	210	83	228	199	210	28	244	184	255	182	242	211	213	260	224	177	255	134	127	149	129	213	204	188	198	149	147	165	132	224	135	257	230	204
sgRNA0321	296	259	279	276	339	370	381	1150	329	317	289	255	378	341	280	352	131	309	253	256	43	312	291	394	272	339	301	313	354	327	233	402	210	178	177	208	318	266	264	301	207	232	218	260	310	227	324	332	267
sgRNA0322	351	387	327	333	426	493	463	1419	392	375	418	337	585	519	413	514	215	418	335	343	128	439	390	487	362	421	392	355	485	487	326	519	267	215	224	224	375	361	308	365	234	272	281	263	326	279	379	408	313
sgRNA0323	250	223	212	206	1	0	0	0	274	228	272	249	0	0	0	0	142	254	253	232	14	53	29	31	196	288	236	228	0	1	1	0	164	137	139	158	4	3	7	6	169	173	142	157	0	0	0	0	221
sgRNA0324	261	265	271	216	317	353	381	984	232	295	321	298	324	300	240	345	134	281	271	241	42	284	259	355	245	284	261	233	348	306	242	281	183	169	154	178	303	301	209	255	194	175	179	209	238	210	312	325	236
sgRNA0325	280	305	269	293	300	380	399	1114	317	243	318	267	353	340	305	292	168	332	281	295	80	388	329	395	260	288	283	281	347	340	268	344	213	177	172	221	301	309	267	272	209	202	208	181	202	209	356	369	268
sgRNA0326	285	329	227	252	299	363	315	919	274	297	294	271	371	321	279	261	199	307	279	300	130	343	295	385	251	303	303	265	355	304	292	378	188	166	159	168	215	308	237	211	209	195	230	206	275	203	332	304	226
sgRNA0327	296	336	297	244	8	18	7	17	306	316	378	319	12	17	16	9	182	346	289	298	72	255	216	290	299	345	301	290	22	13	9	25	210	154	196	206	135	157	147	161	233	241	238	210	15	20	19	21	275
sgRNA0328	283	301	242	256	7	19	10	40	298	254	312	238	11	8	4	8	210	327	326	317	46	270	224	312	276	351	273	283	33	28	29	30	206	224	183	186	82	85	66	86	225	266	217	207	5	4	11	9	267
sgRNA0329	380	356	370	329	444	490	497	1326	372	323	455	392	513	486	337	447	205	362	293	337	69	419	372	461	361	383	397	352	481	491	293	512	297	205	252	229	349	435	320	339	270	305	291	258	346	290	436	439	327
sgRNA0330	381	381	336	352	308	361	375	1069	380	453	406	332	379	333	296	312	162	378	289	341	64	404	336	421	340	383	306	344	406	392	280	405	238	212	204	237	288	329	270	327	226	256	261	257	305	249	325	369	347
sgRNA0331	246	260	215	235	246	276	280	840	228	290	221	213	319	263	228	280	122	253	230	220	50	279	213	292	250	305	285	199	255	214	190	260	175	161	168	156	220	257	195	192	173	179	197	169	177	128	220	213	209
sgRNA0332	345	365	310	314	375	407	459	1305	316	310	407	355	438	429	321	433	175	372	311	348	77	424	367	430	303	380	321	310	442	422	323	464	217	207	210	208	330	335	265	324	244	223	246	241	239	243	381	338	317
sgRNA0333	269	336	271	235	302	337	380	945	345	302	372	275	407	419	279	393	83	359	231	309	14	298	290	389	290	372	346	298	353	376	194	402	226	193	223	213	332	309	251	298	221	250	230	220	299	206	350	331	330
sgRNA0334	329	357	335	331	1	4	4	10	338	331	416	290	3	5	0	1	209	383	343	356	55	277	200	269	330	353	330	338	5	6	2	6	243	190	222	225	97	100	74	86	227	265	239	208	5	3	8	13	334
sgRNA0335	175	190	157	156	22	11	12	29	198	179	249	139	8	10	6	6	36	198	120	162	0	20	30	31	165	193	175	155	0	2	0	1	135	123	118	154	5	9	7	7	139	157	134	134	16	11	19	20	179
sgRNA0336	304	324	249	291	338	390	443	1214	312	304	312	286	444	419	307	341	201	339	299	287	64	353	316	429	275	334	340	317	396	361	306	386	212	166	191	202	268	308	231	292	217	230	230	193	276	245	319	350	265
sgRNA0337	228	213	226	209	276	331	334	821	231	225	244	235	282	331	248	254	170	282	242	239	78	345	236	308	225	242	236	239	237	228	230	313	180	155	144	174	215	259	196	220	147	178	153	153	210	170	290	266	218
sgRNA0338	213	228	200	195	237	276	293	914	240	251	224	201	314	317	217	266	96	215	190	210	36	211	207	259	182	233	220	191	258	308	171	271	144	137	142	117	201	237	180	226	153	183	157	157	206	145	239	255	229
sgRNA0339	145	162	148	134	208	202	234	602	156	124	188	168	248	217	171	204	107	194	171	176	50	206	172	264	126	155	178	176	173	225	181	201	156	130	121	106	160	173	136	206	122	148	129	126	137	138	200	168	156
sgRNA0340	345	364	282	271	363	411	433	1106	320	340	362	328	511	433	294	368	184	387	319	362	76	405	361	472	311	369	357	321	475	414	325	418	302	213	226	234	319	315	279	318	232	205	264	224	351	297	344	343	331
sgRNA0341	301	273	233	233	239	311	336	856	275	257	266	235	298	297	230	257	173	330	303	314	48	379	304	392	253	279	275	251	105	123	106	145	168	149	180	216	244	283	205	182	159	224	174	175	176	149	216	245	267
sgRNA0342	196	263	238	236	252	283	249	750	272	250	258	236	343	243	172	236	63	254	204	220	17	261	206	317	217	252	257	248	265	320	147	256	148	136	156	145	234	197	209	233	159	173	156	155	209	143	203	225	201
sgRNA0343	260	322	248	237	245	330	336	829	283	292	348	266	328	305	290	336	176	328	282	305	95	341	289	380	263	319	292	299	197	155	155	185	214	198	192	191	271	311	234	253	206	201	185	230	246	213	319	342	302
sgRNA0344	320	377	277	320	4	6	5	10	336	333	377	364	8	4	3	2	206	391	335	344	96	426	336	436	268	356	367	314	7	4	4	9	236	245	232	252	179	177	141	207	223	235	235	186	9	5	10	10	329
sgRNA0345	236	225	238	211	254	289	282	820	242	226	250	223	330	346	246	272	115	220	241	224	48	275	273	293	235	269	240	221	282	292	252	326	174	123	115	160	238	242	218	249	164	167	161	145	197	207	265	283	233
sgRNA0346	318	374	282	260	290	303	300	848	348	288	279	287	378	332	288	323	199	367	303	305	100	340	284	350	303	362	293	327	121	145	120	139	225	185	182	221	241	237	181	265	256	230	218	194	146	123	195	214	296
sgRNA0347	351	395	313	343	1	1	1	2	372	415	410	382	2	2	0	0	179	399	292	363	24	123	87	125	358	428	366	370	1	0	0	0	279	229	235	269	27	30	22	21	292	265	292	283	1	1	1	2	353
sgRNA0348	288	321	303	300	355	427	414	1220	353	330	313	316	432	349	297	418	192	331	285	321	50	379	338	436	276	351	280	291	399	388	292	382	257	172	247	224	302	334	287	284	229	235	247	206	297	256	353	331	315
sgRNA0349	281	312	234	233	303	366	335	1047	313	276	348	253	491	363	222	395	77	269	214	219	11	231	238	342	255	312	283	274	318	337	179	349	201	174	182	145	283	251	218	254	221	200	185	177	251	220	349	272	274
sgRNA0350	232	237	206	170	248	297	293	792	212	232	196	235	260	293	231	235	144	284	231	246	68	309	281	320	219	259	268	224	263	297	255	275	173	146	133	172	229	302	214	213	168	147	159	150	214	165	258	284	198
sgRNA0351	213	220	234	205	245	287	280	783	259	221	255	258	295	290	211	287	102	262	180	247	37	255	210	328	187	249	200	239	231	238	160	255	165	138	133	166	205	225	162	200	162	147	148	141	202	207	277	269	211
sgRNA0352	286	280	238	227	7	10	10	27	302	254	300	226	22	25	10	18	140	303	245	262	37	151	132	198	226	298	275	228	1	0	1	1	202	162	176	152	58	79	57	83	195	185	215	180	2	0	2	3	239
sgRNA0353	349	384	335	336	361	454	449	1167	374	341	397	354	496	413	365	442	177	400	319	348	59	389	368	459	302	428	390	409	446	447	346	507	254	235	217	210	367	347	326	326	280	278	283	260	351	240	368	418	315
sgRNA0354	250	273	179	201	253	254	289	811	252	197	258	239	328	337	226	280	81	302	208	252	25	226	218	285	200	290	255	242	276	252	171	258	188	167	152	176	234	262	237	243	162	160	185	157	225	202	260	241	241
sgRNA0355	202	206	197	190	52	54	55	161	215	149	219	235	77	71	63	59	88	193	179	169	17	74	67	96	170	228	214	224	21	17	16	20	107	123	126	122	68	60	66	56	120	130	152	132	46	40	73	71	195
sgRNA0356	245	281	278	255	301	283	323	957	243	281	314	256	398	341	321	290	147	303	219	277	83	323	253	322	288	320	252	270	280	322	233	305	203	129	160	154	279	270	198	214	183	184	219	173	83	71	93	145	276
sgRNA0357	408	457	406	413	454	559	619	1592	500	488	535	411	562	519	421	548	221	492	393	428	114	544	490	688	419	467	467	433	568	583	433	580	298	298	253	281	493	483	452	448	307	352	290	312	413	362	506	582	416
sgRNA0358	313	319	297	294	0	0	1	1	329	328	347	321	105	126	69	95	143	329	286	309	9	108	116	140	263	351	334	317	30	41	26	29	229	171	191	217	146	143	132	143	233	230	231	243	0	2	6	2	324
sgRNA0359	165	181	151	161	0	0	0	0	131	190	184	186	0	0	0	1	192	233	244	203	9	27	30	37	146	183	200	158	0	0	1	0	131	123	148	146	2	3	5	1	123	133	134	96	0	0	1	0	156
sgRNA0360	302	336	296	278	329	419	464	1251	306	321	306	362	425	352	349	374	195	325	313	341	97	359	292	395	310	342	319	350	435	357	302	434	222	181	180	220	324	310	231	273	209	239	201	158	280	248	353	322	286
sgRNA0361	356	393	347	382	417	467	461	1290	352	422	391	375	538	476	437	424	200	393	341	354	75	426	349	528	383	406	408	318	505	535	424	498	256	231	237	240	342	409	330	372	293	283	296	258	323	327	449	426	358
sgRNA0362	197	189	173	171	0	2	4	2	189	192	198	208	0	0	1	0	86	212	157	179	5	26	24	26	164	177	221	179	0	0	0	0	129	109	125	137	8	4	4	7	129	124	126	165	4	6	4	12	161
sgRNA0363	282	296	249	266	301	398	360	1017	296	315	304	267	404	354	325	329	221	332	294	331	77	424	360	413	312	335	293	288	376	406	319	385	249	200	204	228	313	358	318	339	208	193	230	199	295	254	361	359	293
sgRNA0364	347	329	301	298	1	6	2	16	340	354	366	306	5	8	11	5	159	352	304	285	42	275	232	290	306	333	298	294	6	7	11	7	215	221	217	213	59	83	51	74	208	236	277	236	1	3	1	0	321
sgRNA0365	268	265	232	228	261	317	340	1010	271	246	290	223	346	280	249	301	127	296	227	247	42	270	239	338	206	318	273	233	329	291	193	332	183	168	171	138	186	207	196	178	185	171	216	196	285	198	346	267	227
sgRNA0366	221	219	201	186	236	292	333	888	242	271	244	207	298	240	232	284	150	242	236	239	81	300	249	348	172	235	218	207	263	258	229	299	188	156	186	168	254	255	196	227	199	164	193	166	199	164	283	240	209
sgRNA0367	92	105	87	102	24	33	37	96	121	122	118	91	58	67	48	62	79	139	112	128	59	176	128	126	84	108	110	99	34	34	36	30	95	74	91	84	103	123	103	112	62	73	65	64	38	35	66	61	121
sgRNA0368	193	184	156	162	12	6	2	23	180	165	182	179	5	12	4	7	113	220	196	180	35	233	192	225	154	204	203	175	24	23	19	32	122	114	135	138	115	108	79	92	170	135	170	137	11	7	13	13	173
sgRNA0369	162	197	168	167	2	3	2	7	200	195	193	172	3	3	6	8	125	206	156	189	46	199	152	228	162	206	177	192	2	4	10	5	106	139	104	125	84	70	73	85	129	161	107	110	5	5	6	6	176
sgRNA0370	288	359	279	295	50	62	74	190	321	331	365	276	148	111	96	82	179	358	301	335	31	246	196	228	307	345	306	311	97	101	65	70	234	215	195	195	53	63	60	43	197	218	236	195	3	12	7	11	264
sgRNA0371	215	201	144	144	3	4	3	3	198	188	215	191	1	5	0	3	104	232	145	189	8	23	24	21	163	198	184	175	2	3	7	3	130	126	118	131	5	4	5	4	100	145	117	128	4	1	1	7	188
sgRNA0372	266	264	234	240	0	1	1	0	240	288	288	239	1	0	0	0	140	285	208	258	24	125	121	152	244	307	277	278	3	0	1	1	199	169	148	177	34	37	34	33	206	183	198	193	0	0	0	0	245
sgRNA0373	332	384	346	357	437	412	475	1253	421	422	399	314	492	470	319	397	183	416	322	379	67	406	382	497	355	377	312	344	416	441	336	459	296	220	208	222	348	389	289	320	258	267	257	253	325	261	433	403	370
sgRNA0374	223	280	239	280	245	222	250	723	310	283	293	257	299	283	237	252	147	253	231	262	24	56	51	56	226	289	265	236	149	127	88	158	173	134	144	186	39	51	33	41	163	182	209	189	285	242	284	252	256
sgRNA0375	251	259	256	255	317	346	376	1044	293	293	301	285	386	325	251	340	129	300	218	289	35	301	322	368	254	338	255	254	356	348	241	346	183	182	176	171	288	289	257	271	189	205	185	212	320	244	353	343	257
sgRNA0376	336	383	316	327	352	391	449	1321	333	402	431	353	516	373	378	374	182	384	319	356	58	393	362	424	348	381	368	346	434	360	287	449	286	199	219	201	354	357	335	388	245	262	252	233	349	292	401	428	339
sgRNA0377	240	262	214	271	284	297	359	948	278	304	340	229	328	301	282	326	145	282	244	266	57	329	270	328	258	331	241	294	326	353	273	351	203	161	193	179	252	322	268	236	168	202	239	144	245	210	307	346	260
sgRNA0378	184	194	178	214	227	260	259	714	216	185	253	201	296	293	193	223	131	216	181	189	48	228	192	266	208	195	196	215	243	234	162	245	136	111	125	131	196	208	151	187	148	134	141	118	180	171	251	220	225
sgRNA0379	183	232	184	200	195	243	283	747	228	213	203	161	286	301	177	263	92	257	197	238	27	240	201	320	226	256	236	200	280	277	210	313	162	126	167	171	223	257	191	230	195	144	148	119	179	172	245	266	221
sgRNA0380	223	217	209	209	248	279	282	762	186	208	208	232	299	281	264	264	143	234	213	201	72	279	207	308	221	215	238	172	237	253	178	269	126	128	134	135	186	223	150	215	137	158	153	142	214	161	269	262	207
sgRNA0381	246	245	247	239	197	190	222	537	266	275	297	235	240	199	167	204	114	266	211	210	38	263	254	380	287	338	299	266	358	316	280	350	182	169	156	155	278	260	226	250	227	188	179	140	269	189	285	292	261
sgRNA0382	136	149	133	114	152	204	197	544	125	142	165	162	203	207	176	191	81	144	138	135	35	173	159	168	125	150	143	134	196	160	144	228	84	76	100	66	153	145	111	127	88	98	118	89	134	80	162	165	113
sgRNA0383	371	388	361	360	23	22	16	76	384	374	428	373	27	33	17	24	168	409	320	358	42	289	304	346	320	403	433	344	29	36	24	38	255	206	245	226	197	226	160	224	273	231	237	268	66	56	89	98	359
sgRNA0384	325	311	321	280	352	380	444	1097	328	339	375	285	419	347	308	343	182	343	331	305	64	365	351	408	280	336	306	307	397	415	330	407	239	162	178	247	317	376	267	351	247	228	213	187	290	223	366	353	287
sgRNA0385	214	260	218	210	110	120	128	393	278	256	255	224	136	141	123	116	130	266	205	237	68	262	228	290	226	272	292	218	149	125	107	116	181	149	156	176	201	235	172	208	197	172	169	162	126	105	180	150	223
sgRNA0386	354	395	317	312	365	409	418	1054	408	355	359	348	369	353	301	358	169	380	304	311	43	274	274	317	327	411	383	319	8	7	5	15	257	200	241	261	106	101	91	140	285	251	240	218	442	345	522	533	347
sgRNA0387	214	258	215	224	231	317	347	880	238	284	245	263	323	272	239	267	132	281	202	244	48	261	206	308	212	278	258	220	276	253	207	273	195	156	175	158	222	244	201	242	163	167	186	181	197	189	273	290	257
sgRNA0388	253	294	196	243	285	301	321	893	239	243	252	231	304	344	297	303	166	288	232	273	90	318	285	368	254	276	270	244	326	296	219	299	197	184	145	185	273	297	233	264	173	181	153	161	248	179	261	267	275
sgRNA0389	347	404	283	327	444	434	470	1215	384	411	396	352	509	477	414	456	284	380	347	363	112	429	407	491	316	388	398	343	442	420	344	452	261	184	244	250	372	406	303	403	234	276	295	288	319	273	347	417	332
sgRNA0390	383	387	378	319	404	501	570	1406	379	377	472	344	450	492	384	465	183	400	391	367	105	437	377	515	379	445	377	397	456	558	346	537	258	247	258	276	414	388	325	436	263	284	291	251	344	310	512	440	362
sgRNA0391	294	296	272	251	293	373	378	1024	329	275	297	299	414	364	259	331	152	333	248	304	56	341	276	357	240	319	294	256	311	327	247	351	225	195	183	178	318	360	235	267	200	211	214	214	326	252	318	340	298
sgRNA0392	177	146	146	170	194	220	236	628	192	156	169	172	213	229	186	196	90	224	182	203	38	238	196	249	164	210	165	175	229	186	162	223	140	102	110	137	209	211	141	178	131	115	124	125	146	148	204	196	163
sgRNA0393	282	328	295	278	346	414	419	1119	301	297	347	323	408	307	331	399	183	367	266	327	49	359	329	411	249	340	300	308	361	334	232	365	218	193	171	212	346	339	241	282	200	210	230	215	324	205	327	330	291
sgRNA0394	292	313	278	297	356	362	409	1012	267	303	333	313	443	377	294	420	160	307	260	256	75	332	299	352	277	335	305	309	379	330	268	423	223	200	206	186	299	287	237	272	221	227	230	235	321	243	337	357	251
sgRNA0395	233	253	192	242	0	2	2	2	222	269	253	234	1	2	2	0	168	298	239	262	3	52	68	46	231	298	280	251	0	0	0	1	193	182	163	166	18	13	12	15	159	207	176	157	43	24	40	37	236
sgRNA0396	315	382	312	300	0	0	0	0	355	365	396	316	0	0	0	0	128	343	276	359	2	7	6	9	311	395	349	352	0	0	0	0	230	221	233	212	3	1	1	1	216	250	226	203	0	0	0	0	298
sgRNA0397	269	323	280	301	2	0	1	5	276	345	302	334	0	1	0	0	175	315	290	326	3	35	19	44	307	400	344	303	0	0	0	1	222	192	184	208	4	4	5	6	204	170	214	221	5	1	3	5	276
sgRNA0398	359	395	350	318	384	421	461	1211	360	372	413	342	471	363	351	434	181	347	328	310	80	405	379	479	323	364	364	337	433	384	280	420	276	214	208	238	273	322	225	328	292	250	275	237	320	297	441	452	325
sgRNA0399	201	197	193	196	243	256	251	821	237	201	225	206	362	248	252	255	118	212	204	231	71	230	197	283	191	239	198	198	302	219	184	262	155	129	120	157	202	220	154	192	165	161	165	145	222	150	267	232	192
sgRNA0400	241	242	227	231	257	338	325	979	273	236	272	248	330	340	301	341	153	353	247	274	41	338	270	345	251	262	255	261	345	299	231	301	197	146	158	189	295	320	205	279	185	196	200	190	246	199	313	292	283
sgRNA0401	158	213	155	174	155	179	222	563	229	181	157	185	186	174	143	205	92	200	158	183	47	230	185	248	160	232	176	160	205	184	153	219	117	108	127	122	182	179	129	171	128	145	139	129	151	131	172	160	181
sgRNA0402	276	284	213	249	12	12	12	57	272	224	262	261	34	36	26	23	184	274	211	280	54	270	244	297	213	260	232	257	44	35	34	49	196	156	154	187	160	202	141	200	171	166	206	176	116	99	134	131	223
sgRNA0403	175	207	163	158	11	11	15	37	175	156	173	199	28	20	11	12	88	205	148	155	25	187	162	195	156	178	156	166	21	17	22	27	118	110	111	105	112	140	108	136	117	113	134	130	88	65	104	100	166
sgRNA0404	299	369	311	302	321	377	474	1282	350	350	370	308	517	433	334	399	205	361	292	326	63	373	345	410	341	367	334	312	423	427	290	376	222	216	234	228	363	323	310	317	260	254	241	240	379	287	415	366	332
sgRNA0405	282	279	234	231	276	289	339	874	268	236	279	245	332	306	271	307	144	292	275	275	62	311	256	307	230	271	279	246	359	328	236	326	184	170	185	161	280	246	242	289	195	203	180	201	271	186	330	279	258
sgRNA0406	147	175	131	126	163	214	171	513	145	183	190	176	194	193	145	166	74	173	144	168	26	172	153	237	168	189	175	186	196	173	147	215	117	108	122	102	170	183	153	191	139	112	123	125	162	156	186	220	176
sgRNA0407	414	419	367	361	399	457	443	1323	395	370	404	438	493	506	322	448	141	445	334	375	25	341	361	492	374	474	422	345	525	461	295	550	305	231	271	259	439	396	353	374	261	286	325	250	423	342	459	490	399
sgRNA0408	223	226	236	215	287	297	288	784	251	236	258	229	270	295	242	323	119	240	239	205	53	295	224	311	229	260	238	198	332	271	208	304	189	132	170	172	249	236	201	232	172	158	189	178	212	183	265	259	213
sgRNA0409	215	206	222	208	2	4	2	10	249	195	207	225	8	3	2	1	138	213	225	185	16	96	74	98	218	240	210	217	1	0	0	2	150	131	136	155	17	15	14	12	189	181	166	164	2	1	0	1	242
sgRNA0410	200	225	180	167	58	54	59	175	204	178	214	161	75	83	54	50	95	228	176	224	33	190	194	239	197	238	207	185	40	51	28	50	157	116	119	145	94	100	78	81	123	135	130	145	114	121	113	149	230
sgRNA0411	307	275	264	257	300	346	379	1112	280	257	324	282	484	332	301	309	244	290	300	316	110	383	311	368	236	333	313	289	332	337	312	413	198	187	223	171	314	321	252	317	199	230	238	219	305	250	328	348	264
sgRNA0412	227	289	211	219	268	277	335	959	250	302	285	286	335	269	227	261	99	265	211	254	30	253	233	313	216	263	252	223	346	332	241	324	203	154	178	170	242	247	217	268	183	201	175	168	255	210	276	296	255
sgRNA0413	172	217	180	201	214	202	229	713	205	231	209	185	291	242	215	218	97	202	162	183	40	210	199	285	214	200	226	172	245	229	157	235	122	127	108	122	190	198	171	207	140	142	139	134	207	131	257	236	190
sgRNA0414	187	222	190	190	0	3	3	2	208	171	202	180	0	0	0	0	95	213	166	195	6	53	25	66	185	201	225	190	0	0	0	1	132	143	127	127	13	17	6	16	152	157	172	147	0	1	0	2	179
sgRNA0415	259	215	175	196	222	242	273	777	181	167	239	188	335	287	206	272	139	245	200	189	46	250	231	267	177	241	228	166	248	229	203	277	130	133	126	147	206	194	180	178	148	144	158	112	171	152	179	221	172
sgRNA0416	276	305	251	230	32	48	46	110	293	257	280	256	32	36	35	30	170	317	270	227	25	84	83	108	247	300	308	239	1	1	5	2	163	180	178	168	20	16	18	16	201	213	204	196	241	196	253	271	226
sgRNA0417	248	260	217	223	228	328	379	875	283	287	280	233	322	275	307	266	200	277	257	264	105	315	242	292	205	268	228	190	22	29	27	43	202	164	177	164	168	169	152	162	175	174	177	155	181	176	237	250	218
sgRNA0418	345	366	362	383	435	499	481	1397	416	430	487	405	550	407	386	448	211	397	385	388	85	422	398	474	367	403	434	365	397	398	297	431	242	230	236	226	400	380	286	316	251	288	285	260	293	225	350	367	366
sgRNA0419	294	284	205	239	336	317	377	1003	297	301	314	303	375	366	297	322	133	286	222	267	61	297	277	348	268	309	296	297	143	124	99	171	185	191	161	194	268	239	210	239	201	223	233	210	263	237	297	340	239
sgRNA0420	221	243	225	294	279	307	295	840	253	275	248	236	394	324	227	351	122	297	192	249	21	231	224	320	269	286	281	259	292	268	184	320	180	158	174	166	282	246	222	229	212	200	189	172	267	160	269	250	259
sgRNA0421	300	284	281	289	350	391	408	1180	352	344	353	300	402	374	283	401	196	343	273	301	95	328	275	404	278	361	326	278	395	350	300	394	261	188	178	194	323	304	260	316	243	210	215	193	298	242	372	353	300
sgRNA0422	273	301	291	304	5	8	4	13	346	287	337	296	8	4	3	5	186	352	312	288	7	41	36	56	293	349	309	325	2	2	0	4	250	190	180	197	18	22	28	24	241	234	244	216	88	63	70	61	297
sgRNA0423	275	311	262	278	4	6	6	16	328	304	341	312	2	5	3	3	188	303	267	263	14	139	106	136	266	277	283	258	0	0	0	0	228	167	196	180	80	64	60	88	202	214	196	195	14	6	10	10	291
sgRNA0424	276	291	231	277	29	34	38	102	335	279	375	253	79	56	43	57	152	296	283	282	64	274	204	301	264	340	304	287	75	82	53	91	188	146	183	214	89	77	70	104	192	224	206	194	21	21	43	44	294
sgRNA0425	302	329	272	263	345	381	426	1159	343	322	391	346	414	470	311	400	166	323	300	303	54	306	289	428	262	300	312	301	280	271	210	303	225	168	208	178	235	236	218	224	221	208	244	232	210	164	276	227	269
sgRNA0426	296	324	268	285	332	358	416	1113	330	293	361	307	418	372	318	381	142	325	243	277	32	270	249	361	305	362	366	241	429	401	298	392	209	154	174	183	286	332	275	289	224	209	246	207	285	250	395	334	249
sgRNA0427	276	320	274	294	342	355	369	1109	351	308	323	316	442	376	252	385	98	344	256	252	31	305	254	379	289	349	317	322	434	366	245	385	217	183	189	223	311	353	276	321	243	217	244	210	285	219	342	324	319
sgRNA0428	392	438	354	334	106	105	135	280	347	393	421	345	145	106	93	89	234	445	366	401	65	317	292	354	380	429	383	404	26	15	12	25	283	237	269	252	202	206	185	240	277	267	280	240	91	92	87	99	388
sgRNA0429	269	297	219	262	321	402	400	992	268	249	294	298	402	355	333	292	197	315	271	298	97	358	298	377	286	308	290	257	372	340	260	281	230	175	185	190	295	277	261	273	196	181	207	189	266	229	267	330	249
sgRNA0430	229	225	186	199	216	253	335	844	231	229	240	236	235	263	164	213	125	254	215	185	28	233	194	290	244	264	205	216	48	46	31	57	179	130	130	141	168	198	145	144	152	139	155	164	208	177	246	233	203
sgRNA0431	231	269	229	268	0	1	1	3	296	287	291	284	0	0	0	0	199	329	289	291	25	126	81	101	289	300	293	292	0	0	0	0	218	159	191	189	20	15	10	17	203	200	210	222	1	1	1	1	277
sgRNA0432	358	364	304	315	0	2	4	7	394	352	384	343	0	1	0	1	123	377	327	327	17	155	114	192	320	419	374	355	0	0	0	0	214	214	209	255	45	47	31	39	264	246	258	250	1	1	0	2	326
sgRNA0433	289	348	285	335	282	383	383	1145	346	331	320	322	406	397	303	321	141	336	246	290	24	323	315	395	307	341	359	336	341	317	229	410	225	175	174	221	297	347	271	308	216	206	254	208	265	255	403	341	277
sgRNA0434	230	297	236	230	114	133	135	344	213	261	284	253	105	126	113	128	176	285	263	255	117	326	250	316	218	255	273	273	204	144	148	188	170	140	175	170	261	238	202	244	187	167	174	213	122	97	133	152	245
sgRNA0435	261	305	267	240	331	342	375	1078	339	242	275	256	374	355	259	363	108	325	243	289	33	277	281	390	263	340	304	256	401	304	219	369	230	184	205	171	265	273	255	232	196	211	215	174	313	188	368	304	246
sgRNA0436	161	190	168	199	217	242	283	736	217	182	209	185	211	240	208	223	115	210	178	193	43	236	175	273	160	222	204	184	248	213	179	250	126	109	127	120	205	199	151	202	158	133	172	124	200	186	240	218	191
sgRNA0437	279	283	282	264	292	311	344	1076	277	274	280	312	356	324	254	312	145	333	253	278	45	275	296	359	259	325	295	304	380	347	267	355	205	217	175	185	317	324	241	266	207	196	214	196	331	217	320	285	264
sgRNA0438	282	337	267	272	340	380	378	1082	328	336	396	321	399	350	296	336	141	295	299	314	48	375	307	443	313	374	353	316	389	382	273	412	247	190	197	216	339	369	255	312	239	211	271	235	373	259	368	444	310
sgRNA0439	321	361	295	322	267	230	257	768	351	373	375	329	349	264	258	259	151	361	284	322	37	404	347	401	327	402	345	353	448	428	304	474	220	210	217	271	377	367	266	326	240	295	261	235	337	254	403	380	306
sgRNA0440	182	150	164	172	42	60	65	181	190	218	204	138	63	51	36	41	93	176	147	184	30	178	157	216	160	182	175	199	53	64	50	47	96	135	117	131	113	117	83	132	135	144	156	141	20	18	22	25	177
sgRNA0441	395	430	362	343	397	454	525	1207	403	384	429	425	474	484	384	408	246	431	351	416	95	469	400	502	364	422	392	341	458	425	333	472	290	241	276	282	377	422	344	391	285	264	313	308	407	342	444	485	374
sgRNA0442	267	240	222	211	250	314	299	857	250	281	292	250	314	358	262	262	135	280	231	282	58	283	256	356	232	296	284	264	351	308	226	296	177	160	142	182	227	214	169	206	190	160	195	190	260	204	263	330	239
sgRNA0443	338	392	317	305	2	0	0	1	365	400	442	398	0	0	1	0	235	426	367	363	13	60	42	55	371	456	415	391	0	0	1	1	250	233	207	257	3	4	3	4	293	288	279	248	1	0	0	0	367
sgRNA0444	394	431	362	381	421	410	509	1324	441	415	432	420	492	400	308	466	168	446	365	371	35	331	261	338	373	416	414	411	13	12	9	22	271	238	240	261	118	146	126	132	309	294	322	309	371	333	489	460	377
sgRNA0445	322	350	318	274	185	218	212	601	351	345	354	303	286	241	221	227	253	332	312	327	83	281	221	289	265	359	312	329	35	37	16	35	253	219	230	261	186	211	161	144	258	224	241	235	215	213	292	288	334
sgRNA0446	382	407	329	339	254	291	315	936	438	360	425	388	400	356	274	296	220	414	335	359	80	408	375	458	336	398	365	354	302	280	210	298	280	243	232	227	275	287	238	281	265	269	283	258	206	171	267	229	326
sgRNA0447	240	269	215	208	12	8	14	26	279	272	293	245	7	6	6	8	81	278	213	185	31	219	247	309	242	280	270	273	17	12	12	15	179	152	140	169	80	82	71	75	179	184	165	181	25	16	24	35	247
sgRNA0448	255	228	194	205	243	272	262	746	257	250	305	243	263	242	185	279	145	251	250	238	32	232	188	230	205	265	255	232	291	303	250	285	172	164	120	154	222	265	191	192	193	179	154	190	270	197	292	306	238
sgRNA0449	207	210	205	180	228	268	267	767	238	232	241	186	261	290	229	265	120	247	192	228	77	270	212	254	208	228	205	218	243	223	204	256	155	131	142	133	184	203	173	194	146	155	150	173	202	171	227	269	206
sgRNA0450	209	259	186	209	0	0	0	0	253	245	256	202	0	0	0	0	93	275	204	239	2	16	22	31	186	240	232	217	0	0	0	0	161	142	203	164	0	7	5	6	171	173	183	171	0	0	0	0	244
sgRNA0451	283	266	278	282	343	409	380	1136	257	291	344	292	518	321	305	490	124	326	269	326	26	305	261	382	252	299	253	304	379	306	229	403	229	216	202	203	278	284	233	288	196	244	200	135	179	114	217	288	254
sgRNA0452	127	158	124	129	132	145	165	401	123	149	140	124	174	153	117	145	79	147	128	128	31	150	140	184	116	126	135	137	132	139	112	182	118	88	77	82	116	126	102	124	114	102	96	71	67	70	89	86	127
sgRNA0453	231	225	216	201	176	263	228	702	206	242	251	224	273	257	184	195	108	267	204	218	11	135	111	153	200	226	218	198	3	2	2	3	146	119	144	151	45	44	31	44	155	167	110	133	113	92	130	133	204
sgRNA0454	375	472	362	372	395	465	442	1333	450	417	442	389	477	399	305	377	282	443	386	444	113	547	466	653	358	409	407	371	287	286	229	294	291	264	280	262	395	380	318	362	259	306	311	248	329	245	353	421	369
sgRNA0455	168	185	121	144	1	3	1	2	194	150	185	156	0	0	0	0	97	183	153	180	18	116	99	113	130	169	148	168	1	0	0	0	131	109	84	121	33	24	20	29	117	130	128	95	0	1	5	1	165
sgRNA0456	201	216	190	210	251	250	263	656	225	221	250	204	310	252	190	262	102	216	195	191	7	35	33	39	192	227	235	220	0	0	1	2	141	110	126	125	7	6	0	10	156	160	177	161	202	154	270	246	206
sgRNA0457	206	219	180	199	169	189	222	501	180	190	184	208	213	186	133	205	108	201	190	200	7	27	23	31	189	226	229	183	1	0	1	1	171	132	123	110	2	4	5	1	157	159	145	134	133	92	170	154	201
sgRNA0458	222	297	238	261	330	327	356	945	286	280	316	246	367	320	284	345	146	295	210	258	70	311	256	370	240	278	280	253	405	324	239	321	192	142	173	165	267	295	215	245	177	192	174	196	277	208	314	301	221
sgRNA0459	368	402	308	343	394	461	471	1393	430	377	398	362	509	433	343	414	180	429	349	336	65	404	395	507	342	449	389	405	445	480	329	486	307	262	253	242	411	403	316	414	279	286	245	253	343	293	412	416	339
sgRNA0460	249	304	248	231	2	0	2	3	332	280	274	290	2	2	1	1	157	327	255	272	7	53	58	67	273	327	284	279	1	2	0	3	184	148	169	204	21	23	18	18	201	218	209	210	3	2	1	1	275
sgRNA0461	132	160	132	116	0	0	0	0	147	182	178	139	0	0	0	0	111	157	120	151	0	3	0	3	148	158	125	127	0	0	0	0	121	97	90	97	0	1	1	0	107	91	125	104	0	0	0	0	144
sgRNA0462	271	303	271	239	315	337	423	957	329	323	277	313	410	335	360	312	272	369	353	302	135	408	378	414	282	323	286	269	375	356	294	356	238	213	209	218	285	320	251	321	210	199	212	218	289	259	353	340	309
sgRNA0463	153	165	149	138	170	228	215	579	176	156	176	135	199	228	154	213	85	185	172	180	23	196	179	272	153	151	172	162	222	239	151	268	133	114	115	99	168	170	160	180	107	114	122	113	137	140	168	180	168
sgRNA0464	311	444	350	336	363	341	405	1025	401	381	429	377	384	329	291	343	198	419	334	351	68	404	315	442	341	433	355	365	188	166	132	159	270	224	269	270	157	154	124	148	236	249	254	228	40	31	60	54	356
sgRNA0465	416	428	366	360	477	467	496	1555	441	403	463	445	540	459	405	451	202	443	356	411	63	510	441	605	397	448	458	392	553	487	363	580	320	220	293	298	448	442	421	440	331	309	314	293	534	363	555	536	396
sgRNA0466	298	309	295	257	228	258	273	712	288	306	330	268	276	262	226	250	184	325	252	320	60	376	299	385	257	314	303	294	231	203	154	208	215	186	189	157	248	299	237	282	190	218	190	186	97	68	132	129	254
sgRNA0467	254	269	216	236	14	17	17	35	284	277	291	260	7	21	14	14	162	262	230	249	5	35	27	37	207	276	271	244	5	6	6	2	199	188	147	182	17	21	23	18	171	186	209	180	3	3	6	0	239
sgRNA0468	210	258	216	201	202	269	245	852	289	246	249	212	276	255	195	263	117	217	187	226	4	33	34	44	186	260	229	230	163	161	115	170	171	140	130	172	219	230	177	184	192	178	189	199	216	183	324	237	206
sgRNA0469	456	468	402	411	503	577	592	1558	447	459	505	428	536	605	481	476	263	482	412	449	146	605	483	597	380	476	421	430	562	527	383	563	322	249	252	326	401	443	324	400	329	315	337	274	392	351	442	493	451
sgRNA0470	341	375	288	332	27	40	32	82	336	344	358	317	44	50	40	53	261	352	350	348	35	166	136	219	280	367	315	306	1	4	4	0	280	203	223	276	94	136	69	99	255	246	275	219	215	173	259	274	320
sgRNA0471	356	330	289	269	356	457	470	1251	353	305	309	328	400	405	417	351	278	438	365	380	113	480	411	535	315	369	383	284	383	368	356	403	269	223	236	249	317	415	355	320	230	249	256	222	315	268	355	417	361
sgRNA0472	325	356	282	286	364	357	439	1255	348	358	315	354	463	403	331	427	217	376	329	333	61	352	335	476	338	398	353	336	467	415	378	509	232	245	218	228	340	355	288	341	224	230	249	255	294	287	328	368	317
sgRNA0473	375	408	290	326	372	428	444	1158	367	334	374	301	491	413	338	432	209	352	297	332	52	390	330	437	297	370	358	343	439	459	377	445	259	214	193	237	397	383	300	351	274	254	284	245	400	235	398	450	355
sgRNA0474	463	459	434	408	508	540	592	1549	427	449	465	397	612	608	485	536	303	476	406	417	121	540	480	564	397	445	483	428	569	525	415	562	345	305	255	291	461	467	382	416	342	301	352	295	416	382	498	482	447
sgRNA0475	371	391	362	360	376	388	399	1168	422	392	504	366	320	313	234	298	244	449	373	379	87	450	385	479	345	424	423	402	542	491	369	510	288	264	262	259	416	412	320	391	269	288	326	294	408	378	433	524	383
sgRNA0476	240	263	213	241	286	340	336	959	278	244	280	255	334	305	248	276	114	291	225	262	30	307	255	311	232	265	256	279	199	212	153	204	168	164	154	166	206	292	214	255	209	175	189	154	130	117	175	197	253
sgRNA0477	242	273	207	215	251	311	312	847	254	215	274	237	312	254	230	305	117	260	221	248	69	255	222	309	211	244	210	209	275	250	204	309	154	122	115	134	209	187	185	205	168	134	177	155	228	178	245	262	189
sgRNA0478	258	282	246	220	185	227	229	668	248	274	313	253	215	203	136	205	168	272	250	253	34	190	189	215	233	320	298	238	116	122	95	118	181	192	192	136	112	87	78	90	171	200	215	198	7	8	7	13	264
sgRNA0479	469	521	402	416	472	493	518	1393	494	559	560	480	510	494	425	470	206	594	450	507	36	542	463	659	434	510	529	493	538	565	455	642	339	301	352	324	497	551	467	446	362	326	322	376	443	372	544	580	427
sgRNA0480	348	415	295	320	3	1	6	7	367	319	361	390	1	4	0	1	236	455	370	384	19	126	97	119	338	384	361	370	3	1	1	1	269	279	232	253	37	32	19	32	271	260	316	212	5	2	9	9	399
sgRNA0481	198	270	213	182	203	285	269	649	250	197	228	222	259	255	203	240	146	260	198	229	65	248	244	242	199	200	251	201	258	251	192	249	146	139	151	173	147	161	136	132	169	158	170	185	6	7	6	8	201
sgRNA0482	171	177	124	127	171	140	200	493	119	125	155	144	181	201	128	187	68	176	153	145	19	149	130	160	133	137	144	147	201	223	184	240	116	93	90	99	109	147	127	133	119	125	122	89	90	75	99	108	126
sgRNA0483	155	185	183	145	186	231	257	691	210	171	205	202	277	231	160	243	102	208	161	189	19	187	170	228	181	214	173	169	251	244	186	257	150	117	134	127	205	191	178	189	121	165	132	134	183	135	214	189	217
sgRNA0484	290	345	298	315	403	392	405	1183	373	341	397	286	403	399	301	415	185	369	281	322	113	420	365	487	319	408	346	313	575	532	390	618	283	190	214	231	163	209	205	195	231	230	254	196	78	88	128	134	301
sgRNA0485	378	381	350	365	590	667	771	1948	427	409	405	288	719	697	612	628	309	430	426	421	129	536	484	552	358	416	402	351	383	406	374	478	314	258	236	273	353	440	361	426	278	289	279	228	270	286	361	415	349
sgRNA0486	130	139	115	133	125	129	191	478	148	122	172	123	162	148	121	145	73	140	146	128	24	133	131	160	115	135	130	145	198	149	133	169	103	93	93	92	137	156	113	134	98	119	96	86	136	88	145	123	143
sgRNA0487	284	318	271	287	10	6	10	34	357	310	331	280	8	5	8	8	198	307	288	285	21	84	79	102	265	305	301	285	6	7	8	23	200	196	189	189	66	48	38	57	206	216	222	226	9	7	6	12	309
sgRNA0488	200	238	188	142	224	260	266	725	205	213	218	196	284	269	195	255	136	214	192	195	71	264	235	250	181	247	195	198	227	237	197	285	145	119	121	141	192	187	176	207	160	163	142	141	212	167	251	196	200
sgRNA0489	306	359	251	267	336	381	484	1249	304	277	313	295	441	458	282	414	164	346	292	298	65	375	301	403	286	327	278	293	383	388	292	407	222	196	190	200	297	336	282	289	205	229	249	205	321	260	406	393	294
sgRNA0490	283	327	246	268	307	403	415	1162	329	272	322	302	444	336	304	336	131	322	230	307	55	328	278	380	290	354	331	291	374	410	275	431	225	167	184	208	330	330	283	256	206	207	227	197	275	202	351	343	276
sgRNA0491	239	303	280	211	64	74	73	186	267	295	311	280	74	84	68	87	113	253	207	271	40	307	268	404	264	288	234	260	253	244	171	254	218	203	161	176	285	268	216	259	205	220	248	172	92	66	108	124	232
sgRNA0492	393	475	366	375	1	0	0	1	447	433	547	424	1	1	1	1	247	500	397	480	11	118	62	111	397	514	450	393	0	0	1	0	354	324	294	302	18	30	14	21	304	304	336	317	0	0	2	1	458
sgRNA0493	394	432	390	355	105	119	102	228	437	443	458	399	136	138	82	107	252	445	380	386	82	483	449	568	340	397	395	395	196	153	166	191	276	237	280	284	619	636	476	661	266	275	317	240	184	170	226	230	374
sgRNA0494	490	520	438	427	71	92	57	186	529	559	527	515	102	113	54	90	272	510	439	424	98	553	351	527	441	567	506	494	18	24	5	20	335	267	323	290	162	149	140	184	321	369	345	304	338	310	428	461	436
sgRNA0495	426	428	349	379	442	491	547	1397	425	432	455	406	364	336	328	363	226	441	343	383	91	348	321	437	363	449	412	409	490	450	345	482	298	254	310	323	283	312	214	241	317	312	345	278	245	194	315	301	353
sgRNA0496	255	300	264	284	325	342	386	1102	319	260	303	276	457	413	270	330	133	310	249	285	27	278	293	361	278	275	283	298	345	348	234	375	191	169	181	212	288	321	259	254	218	212	200	200	232	179	292	356	292
sgRNA0497	176	175	154	152	211	253	236	751	206	216	228	213	207	229	163	205	61	165	155	170	11	160	166	242	173	223	216	207	182	186	107	227	134	114	124	127	146	150	116	125	124	122	160	109	81	68	131	117	177
sgRNA0498	329	374	321	307	300	345	388	1005	375	366	409	315	455	433	296	360	163	365	299	345	58	368	333	451	365	402	397	361	295	293	221	275	241	222	228	263	339	336	273	344	271	266	253	234	281	211	369	296	349
sgRNA0499	231	227	182	197	1	0	4	8	283	252	263	207	2	1	1	1	58	257	152	227	6	90	83	123	227	266	281	243	1	0	0	1	188	159	164	148	8	10	7	11	175	151	169	170	0	0	1	0	273
sgRNA0500	342	396	343	342	85	124	124	328	425	384	428	332	135	134	105	107	225	421	366	360	57	281	180	278	316	479	356	386	222	204	172	247	226	217	222	225	195	184	151	210	278	253	301	254	53	37	56	69	327
sgRNA0501	422	495	396	416	0	0	2	0	477	479	512	478	0	0	0	0	110	522	329	440	4	35	45	66	436	506	420	454	0	0	0	0	319	285	361	295	1	5	4	9	329	322	324	352	0	0	0	0	503
sgRNA0502	386	422	385	415	393	490	532	1388	440	395	443	426	549	524	415	434	306	452	391	448	133	544	493	568	430	443	431	396	551	468	412	556	303	286	283	272	344	412	322	386	296	305	298	268	384	328	473	475	391
sgRNA0503	148	138	108	131	173	182	196	429	145	165	164	123	205	182	121	183	50	162	93	128	12	155	139	189	136	145	128	164	197	200	118	213	100	83	74	102	134	168	127	133	112	97	106	93	133	110	167	129	127
sgRNA0504	287	307	268	238	340	327	353	1147	287	282	346	303	416	416	252	352	68	348	204	291	9	249	239	367	254	355	312	267	369	338	193	349	233	196	181	198	314	317	297	316	204	221	207	198	500	321	549	494	281
sgRNA0505	367	349	291	333	2	0	0	2	340	342	399	362	0	0	0	0	179	377	329	373	33	168	149	196	348	351	329	315	3	2	1	0	295	200	231	253	31	45	30	54	254	218	280	240	1	0	0	0	324
sgRNA0506	203	222	181	192	0	0	0	0	200	214	193	231	0	0	0	0	99	223	210	205	8	33	24	22	178	217	197	193	0	0	0	0	155	107	137	137	0	2	1	2	146	123	144	163	0	0	0	0	178
sgRNA0507	223	260	220	236	256	282	329	827	233	241	234	242	314	250	279	248	120	262	257	262	58	305	285	356	257	265	271	231	324	280	221	285	149	156	154	164	255	242	198	213	183	154	178	192	234	203	253	259	204
sgRNA0508	246	256	226	210	2	5	2	8	258	303	295	209	3	0	2	1	151	293	228	245	11	67	77	74	235	268	241	240	1	3	2	3	183	144	165	156	20	9	11	20	176	198	188	179	5	2	3	2	246
sgRNA0509	372	402	352	367	526	523	533	1375	370	398	414	412	579	484	406	484	257	455	371	378	133	478	385	535	352	422	385	345	414	363	320	414	294	248	227	301	370	378	344	388	301	288	252	264	317	245	359	366	327
sgRNA0510	317	307	260	263	292	323	326	1008	336	286	334	327	349	269	267	287	147	343	245	255	39	270	189	290	252	335	276	310	92	94	55	83	237	170	185	206	230	241	182	184	235	224	190	187	67	47	93	86	279
sgRNA0511	413	425	367	400	3	0	0	2	445	398	443	419	1	2	1	3	321	409	421	451	20	79	71	103	391	469	421	362	1	0	1	1	334	258	267	276	9	8	5	8	294	318	282	272	0	0	0	0	388
sgRNA0512	341	354	295	263	1	0	0	2	342	361	353	296	0	1	0	0	170	354	302	303	12	56	37	68	298	358	311	322	0	0	0	0	219	200	211	203	3	2	3	5	240	207	241	219	0	0	0	0	311
sgRNA0513	424	460	455	421	1	2	1	3	486	468	521	458	2	1	1	1	283	502	397	458	21	160	101	145	423	550	500	433	0	0	2	2	327	288	282	289	31	29	29	23	320	331	336	297	0	0	0	0	432
sgRNA0514	249	272	198	207	0	2	0	0	235	264	267	288	2	3	1	0	149	342	233	299	19	84	81	101	236	244	268	226	0	1	1	2	218	168	173	181	18	19	12	13	182	191	215	151	0	2	0	0	252
sgRNA0515	383	379	313	302	382	489	493	1237	365	372	370	409	536	418	417	450	247	453	365	378	121	479	378	519	392	409	396	313	505	477	372	470	279	232	236	248	351	437	331	355	253	290	286	251	315	316	416	406	362
sgRNA0516	284	351	303	313	374	372	431	1143	364	365	376	328	426	375	347	421	211	355	324	342	70	356	312	380	325	340	357	371	398	389	282	423	233	221	192	254	281	360	242	329	227	206	247	251	315	251	349	373	281
sgRNA0517	344	381	314	327	417	458	447	1266	403	357	374	318	533	458	366	412	250	397	339	377	89	439	403	490	361	413	390	352	512	517	371	561	248	213	224	222	350	352	303	338	243	285	293	252	315	283	380	385	366
sgRNA0518	290	300	279	245	316	348	442	1072	313	327	363	281	437	401	345	358	179	343	271	326	86	402	302	388	272	324	300	284	353	342	280	410	232	184	190	213	272	323	246	318	221	209	240	204	303	199	320	347	291
sgRNA0519	186	176	180	160	202	175	210	513	146	229	197	166	162	137	138	167	89	205	201	196	29	226	223	237	193	204	192	209	17	25	17	28	147	107	102	113	146	162	118	145	161	131	121	102	63	47	88	78	213
sgRNA0520	179	211	204	157	197	234	220	641	227	201	221	198	282	222	199	224	79	215	187	199	32	197	204	239	194	209	193	200	231	262	160	251	154	105	111	120	202	230	208	206	131	124	127	144	207	163	206	250	187
sgRNA0521	221	213	194	197	7	7	6	18	223	210	240	224	16	15	5	8	133	246	178	249	65	239	269	296	218	216	220	229	8	6	10	7	159	133	134	152	121	134	110	116	167	170	183	160	9	19	12	22	213
sgRNA0522	192	238	192	192	0	0	0	0	218	242	252	234	0	0	0	1	84	278	201	210	14	162	163	223	198	246	215	223	1	4	0	1	183	158	196	182	48	35	46	49	145	136	172	181	0	0	0	0	262
sgRNA0523	477	502	457	452	449	490	564	1476	480	525	466	492	492	506	441	476	292	583	487	500	110	416	370	445	459	558	522	446	529	535	425	542	347	302	277	355	446	469	374	457	355	381	405	351	455	360	621	549	489
sgRNA0524	227	247	197	205	0	0	1	2	206	221	305	212	1	1	0	1	121	254	189	233	6	65	54	65	189	255	215	209	0	0	0	0	161	134	144	138	9	15	8	13	150	185	181	161	0	0	0	0	208
sgRNA0525	497	486	420	472	533	538	629	1654	497	502	498	521	640	672	533	602	326	495	490	516	166	641	466	685	439	579	481	466	635	598	508	653	373	313	296	344	499	596	471	497	389	341	354	318	99	103	157	171	499
sgRNA0526	341	403	291	335	9	5	6	19	375	329	421	415	21	7	6	4	212	372	327	347	84	307	238	344	314	386	353	335	5	3	7	8	225	205	195	242	84	77	66	70	267	234	235	220	15	16	32	25	309
sgRNA0527	335	341	288	288	0	0	0	2	321	321	379	322	3	0	0	1	182	361	326	352	6	64	42	62	330	364	352	326	0	0	0	0	277	231	230	244	5	11	4	10	252	248	253	236	1	2	0	2	325
sgRNA0528	173	210	143	174	220	246	273	735	194	181	245	183	248	216	199	223	146	210	182	180	45	246	212	210	184	177	208	207	244	246	187	234	150	101	124	123	179	174	134	198	143	122	139	146	196	166	209	210	148
sgRNA0529	337	393	335	333	443	391	490	1245	372	328	336	324	417	446	429	388	248	436	366	374	125	464	365	495	309	348	354	347	375	419	345	416	269	229	225	251	347	408	316	339	245	219	275	261	283	263	390	321	337
sgRNA0530	212	259	208	204	299	284	282	926	248	228	317	224	356	308	214	305	114	282	204	234	30	278	228	324	211	280	219	259	321	281	206	321	178	152	153	140	276	270	208	239	185	150	169	186	217	203	300	306	235
sgRNA0531	156	157	139	128	128	157	172	463	146	139	180	147	196	126	165	119	124	186	160	171	67	234	178	231	158	172	168	132	149	145	135	172	111	116	93	119	153	162	141	146	120	106	101	83	156	107	166	171	185
sgRNA0532	489	553	469	487	551	624	658	1791	543	525	582	530	675	602	495	592	221	525	412	499	56	408	378	481	463	537	496	475	574	492	347	557	339	319	314	353	339	379	295	356	412	382	456	351	473	418	610	707	434
sgRNA0533	405	474	358	404	460	544	561	1534	450	406	466	379	589	495	429	525	229	407	336	371	85	317	317	345	366	477	409	385	236	265	195	270	293	243	258	271	112	122	110	97	313	279	311	290	387	366	497	500	336
sgRNA0534	312	308	293	299	377	382	414	1242	298	301	349	288	479	445	258	402	122	326	258	316	23	300	292	407	331	376	346	360	471	407	252	420	224	193	195	226	311	343	305	320	267	220	245	214	383	296	445	407	311
sgRNA0535	299	323	289	298	4	2	3	6	332	310	368	336	0	1	1	0	110	360	278	276	3	82	76	113	285	326	308	310	1	1	0	1	236	213	198	212	15	22	17	28	155	155	168	145	0	0	0	0	304
sgRNA0536	425	368	328	369	428	494	497	1362	346	451	450	400	485	438	426	474	262	416	371	376	106	456	418	493	408	460	430	371	465	496	420	554	256	243	248	265	365	424	314	385	291	307	289	296	354	309	398	373	386
sgRNA0537	509	607	432	507	554	694	657	1940	588	516	593	537	709	668	489	661	152	587	390	576	19	541	515	670	470	565	584	507	665	630	426	673	412	359	376	352	539	578	467	554	398	389	399	353	445	425	567	626	497
sgRNA0538	300	318	289	270	10	12	19	34	295	320	310	290	9	17	9	10	137	323	263	283	20	171	150	209	282	353	296	293	24	29	14	23	221	196	215	228	113	153	103	145	223	220	217	190	0	2	2	3	295
sgRNA0539	127	150	134	156	157	203	195	572	178	146	181	152	194	170	138	188	75	152	144	136	24	175	157	172	138	148	147	128	143	126	100	159	116	76	85	102	144	140	101	111	106	92	97	79	137	87	174	150	126
sgRNA0540	401	444	382	362	102	106	89	288	449	454	410	426	321	256	247	268	285	460	391	429	88	398	351	390	378	492	472	427	47	73	43	75	310	283	294	314	313	369	283	324	345	355	314	322	470	456	600	641	383
sgRNA0541	182	224	161	178	6	12	9	29	221	203	244	215	79	52	43	44	80	221	181	206	11	173	130	194	192	231	217	214	2	4	3	3	155	119	118	143	99	124	85	114	148	149	151	139	108	111	113	156	188
sgRNA0542	152	169	140	146	5	5	5	14	157	167	160	143	1	1	1	0	82	201	153	149	19	172	169	252	137	148	190	154	6	6	4	8	140	114	113	115	140	148	112	147	122	121	125	101	7	6	4	7	174
sgRNA0543	162	194	169	163	11	23	19	65	200	197	215	175	30	21	13	20	69	197	148	167	27	166	173	214	165	208	168	160	32	33	18	41	121	101	110	138	148	195	116	165	134	130	116	120	44	37	61	46	176
sgRNA0544	235	250	196	177	240	219	255	775	215	227	274	212	260	298	183	244	130	274	219	188	58	270	223	271	187	282	253	217	295	300	201	285	152	146	128	154	232	254	207	204	172	171	189	168	228	174	232	260	238
sgRNA0545	285	261	256	232	1	1	4	3	298	299	303	260	1	4	0	2	109	245	204	258	10	127	156	176	235	277	307	260	6	0	1	2	191	144	188	180	51	46	43	51	194	186	200	180	2	2	0	1	238
sgRNA0546	393	436	375	321	484	518	556	1409	396	358	423	378	590	497	423	489	281	449	402	424	121	542	460	549	332	452	405	370	459	467	476	457	283	279	269	262	398	432	364	421	268	297	268	299	368	350	395	416	401
sgRNA0547	299	337	268	286	360	378	416	1200	414	411	351	352	420	383	315	407	172	372	328	376	66	388	319	454	335	408	370	357	417	352	254	400	266	217	180	182	321	317	249	335	234	196	235	223	304	239	336	335	347
sgRNA0548	142	171	123	128	177	177	180	541	118	140	174	147	196	195	128	172	43	168	107	142	10	142	156	175	135	181	153	121	135	153	91	142	128	88	100	117	135	129	135	148	117	107	128	125	169	131	189	152	124
sgRNA0549	367	473	363	369	1	3	2	4	446	405	456	396	2	1	2	1	227	401	396	409	17	102	83	101	387	453	429	404	1	2	1	1	297	198	218	243	35	24	35	32	317	339	337	257	2	3	2	0	372
sgRNA0550	191	205	195	159	212	246	301	735	179	221	251	173	296	252	185	220	108	195	170	216	25	229	191	271	181	215	206	190	254	241	181	248	172	112	126	129	181	246	168	194	137	150	137	135	156	167	238	248	200
sgRNA0551	353	401	329	356	409	408	455	1442	362	385	403	370	488	444	315	414	200	404	363	330	104	423	374	492	346	423	413	348	494	529	362	477	256	227	262	216	381	367	305	356	282	308	321	238	405	301	429	451	374
sgRNA0552	267	285	220	223	302	301	358	945	294	259	290	268	362	276	253	305	134	303	211	257	48	278	227	313	277	295	269	298	347	350	217	365	185	152	155	146	235	312	223	252	187	191	183	161	312	228	269	278	271
sgRNA0553	199	237	173	198	192	254	229	756	227	213	249	214	258	221	183	206	115	245	181	197	42	205	201	245	215	255	228	250	160	197	126	198	139	163	124	166	159	207	131	171	162	179	137	171	197	139	239	204	192
sgRNA0554	310	364	288	287	329	415	476	1184	366	355	375	320	434	411	327	381	215	379	347	331	79	373	386	448	318	337	329	306	364	378	268	395	265	188	249	230	319	369	270	300	224	236	228	188	307	270	393	382	327
sgRNA0555	494	556	383	471	401	455	457	1294	534	529	621	502	542	460	420	429	335	547	463	492	155	614	484	608	469	531	517	497	539	513	428	551	398	306	316	365	618	558	499	536	366	382	402	370	907	749	1042	1028	491
sgRNA0556	237	336	225	224	317	312	390	1043	316	281	327	272	434	319	313	362	159	337	223	270	48	325	258	377	273	299	290	249	331	357	214	335	211	181	155	183	249	269	261	281	197	209	206	202	311	209	303	341	270
sgRNA0557	211	257	199	211	252	257	291	789	279	241	237	231	269	301	237	236	117	261	198	230	50	259	241	298	194	299	260	237	129	129	114	131	178	130	143	161	201	192	161	232	148	175	174	206	137	116	190	195	210
sgRNA0558	280	355	280	319	356	399	418	1219	352	325	376	312	474	371	303	383	171	361	277	306	83	341	333	405	323	380	322	314	401	362	279	419	216	196	209	172	311	299	256	348	205	201	225	206	333	252	368	306	284
sgRNA0559	310	357	320	275	341	387	433	1195	365	356	333	296	478	355	306	306	146	329	281	308	43	366	315	390	323	399	377	331	461	446	320	538	195	202	203	229	311	345	239	349	253	262	211	211	296	221	339	314	316
sgRNA0560	308	374	270	285	60	64	50	212	302	327	350	320	77	82	74	72	246	374	360	339	25	118	85	118	301	319	324	278	0	2	2	3	242	199	218	222	41	34	35	35	223	224	236	256	3	7	18	8	327
sgRNA0561	290	312	281	250	325	338	439	1098	313	260	346	340	398	377	317	338	191	307	283	296	108	421	321	400	299	341	293	316	378	372	330	453	179	156	174	196	302	319	212	275	232	228	190	189	272	277	368	366	270
sgRNA0562	262	260	249	232	283	324	342	976	200	300	255	262	353	324	321	292	146	300	226	285	47	306	268	340	229	290	264	247	311	319	271	339	190	153	165	172	240	301	220	258	170	189	196	189	254	185	317	267	266
sgRNA0563	356	436	338	316	434	473	548	1395	411	399	365	392	515	396	378	427	206	377	305	356	71	395	360	488	365	414	426	342	478	419	314	486	258	220	214	254	355	364	318	348	295	257	289	257	381	289	418	472	374
sgRNA0564	239	333	227	243	3	3	3	13	309	256	298	243	1	4	0	3	188	381	279	334	45	185	166	180	245	317	304	287	1	1	1	0	241	163	175	199	35	51	32	39	231	209	200	205	8	7	8	11	294
sgRNA0565	105	122	126	125	0	0	0	0	118	156	150	157	0	0	1	0	62	139	107	118	2	12	13	10	116	132	143	120	0	0	0	0	108	63	85	90	3	4	1	2	96	95	102	102	0	0	0	0	131
sgRNA0566	356	354	294	315	402	389	399	1161	393	389	363	362	484	362	327	398	135	344	286	346	48	340	323	406	335	404	337	361	410	376	258	438	256	227	233	193	348	376	286	296	262	245	253	253	395	262	355	380	318
sgRNA0567	264	338	316	319	0	0	0	0	314	301	369	303	0	0	0	0	155	308	258	321	8	51	47	59	262	332	308	340	0	0	0	0	229	209	180	206	2	2	1	4	252	239	251	186	0	0	0	0	322
sgRNA0568	360	405	332	367	133	137	139	414	430	450	419	419	5	3	2	2	221	409	377	396	75	263	251	350	386	416	349	368	0	0	1	2	316	230	238	242	35	40	37	44	289	288	273	295	1	4	8	3	336
sgRNA0569	321	377	257	277	332	461	417	1194	339	342	417	360	431	462	331	393	205	362	296	359	106	420	336	440	294	353	315	324	418	366	289	422	248	199	195	207	355	349	286	310	255	220	238	217	286	244	391	347	275
sgRNA0570	441	466	405	417	496	538	612	1654	470	485	502	495	598	527	527	521	268	494	453	460	77	522	484	637	421	504	479	418	594	508	419	601	377	292	286	291	428	493	413	452	323	319	351	311	378	394	543	515	482
sgRNA0571	406	442	342	321	424	490	554	1443	413	389	354	370	470	460	423	421	292	472	431	416	142	507	433	560	321	423	353	327	491	470	393	473	283	236	254	249	402	367	312	388	302	276	286	236	311	292	407	420	361
sgRNA0572	276	237	228	204	287	288	297	963	267	247	252	236	335	354	238	287	116	268	206	226	39	285	226	326	247	314	275	221	317	313	226	351	163	178	155	152	264	260	186	260	186	155	179	150	226	166	291	297	211
sgRNA0573	263	283	279	244	2	3	0	0	323	281	299	288	2	2	0	0	150	281	267	265	9	67	59	65	283	321	266	260	2	1	1	1	179	169	179	184	11	9	7	18	209	199	237	179	0	1	0	0	235
sgRNA0574	176	213	154	156	223	219	270	712	207	177	214	176	246	219	200	229	85	179	173	180	39	216	184	199	190	216	171	174	221	227	179	247	151	127	108	144	180	228	144	188	176	159	137	125	213	156	187	266	161
sgRNA0575	256	221	268	197	292	311	320	877	256	250	260	242	346	279	255	311	139	268	220	251	46	297	249	336	236	253	258	249	294	330	246	330	169	130	150	177	206	246	196	251	172	174	180	173	209	188	245	254	217
sgRNA0576	269	275	265	280	0	0	5	6	269	274	314	275	2	5	1	0	94	280	223	270	1	27	33	52	268	323	311	292	3	0	0	2	215	169	167	178	6	8	6	8	206	196	213	198	2	1	0	2	266
sgRNA0577	166	196	139	146	210	215	231	655	201	173	221	197	246	280	185	225	126	180	176	176	52	209	173	218	160	182	182	167	218	195	162	228	138	111	112	108	189	219	167	161	136	138	133	126	163	173	220	173	186
sgRNA0578	309	322	264	293	308	385	413	1103	305	289	310	308	372	353	281	360	140	266	236	288	68	340	277	389	244	359	310	309	355	338	235	431	219	203	204	216	309	296	270	300	219	211	232	193	271	224	300	326	267
sgRNA0579	310	339	275	281	406	438	469	1304	389	310	340	343	463	439	389	370	275	417	322	342	115	436	401	461	278	390	333	322	398	411	342	430	232	214	245	242	313	379	266	301	258	218	264	233	293	214	324	347	362
sgRNA0580	349	329	308	291	269	276	325	959	365	422	326	327	333	315	224	334	143	376	298	360	53	337	335	439	388	432	404	355	476	475	327	522	249	232	214	220	399	391	306	344	273	246	294	249	397	279	403	376	330
sgRNA0581	238	299	256	262	181	199	176	570	252	288	320	285	208	220	135	209	73	344	207	275	9	232	239	307	259	285	298	274	303	268	177	322	212	184	188	188	257	286	254	255	177	229	257	199	263	178	302	316	278
sgRNA0582	301	329	266	290	33	29	28	78	305	322	348	326	45	42	23	39	119	320	249	290	25	313	246	368	298	383	346	311	31	24	24	29	244	187	193	168	332	315	264	356	234	261	220	248	376	249	442	412	318
sgRNA0583	182	195	180	156	1	0	0	0	210	216	201	199	0	0	1	0	166	218	237	237	49	190	143	186	191	239	218	203	0	0	0	0	153	123	143	128	32	26	24	34	139	172	118	137	0	0	0	0	220
sgRNA0584	131	168	140	125	153	186	188	608	162	172	190	164	181	176	151	173	89	190	182	151	54	242	160	223	136	196	152	149	210	189	172	186	95	125	97	87	153	181	130	181	104	112	119	110	160	117	173	158	153
sgRNA0585	293	361	279	296	366	381	396	1174	331	340	365	278	465	374	337	380	217	318	269	288	92	307	258	335	276	335	357	328	305	309	242	296	206	191	193	196	282	288	234	269	231	198	244	198	244	204	285	301	280
sgRNA0586	230	280	251	238	122	149	194	435	272	265	270	253	189	192	132	161	134	269	239	245	30	273	253	349	218	292	279	270	304	296	230	354	181	127	139	164	147	194	126	188	209	197	220	197	259	228	367	324	238
sgRNA0587	223	240	211	220	6	7	6	19	209	260	264	234	1	2	7	8	118	267	196	231	4	23	39	33	205	241	243	264	4	1	6	5	164	133	148	143	12	12	13	14	146	196	176	167	7	4	0	1	247
sgRNA0588	346	391	318	310	119	113	120	343	376	353	385	383	121	141	114	142	216	412	330	314	51	280	253	312	340	406	405	321	82	97	77	86	286	206	236	230	145	201	144	166	251	243	269	249	71	77	84	76	359
sgRNA0589	248	281	259	244	298	304	377	991	271	262	290	310	341	367	286	359	136	291	229	251	34	322	283	383	265	320	282	249	334	327	232	326	193	182	166	178	203	232	191	228	189	237	227	219	266	206	339	348	270
sgRNA0590	228	223	223	177	2	4	3	3	237	280	241	223	0	0	0	0	116	233	159	220	30	107	95	106	208	252	212	224	0	0	0	0	154	143	169	141	22	33	25	31	153	155	158	160	5	3	5	7	209
sgRNA0591	256	281	222	231	267	349	344	905	278	236	267	253	363	316	269	307	143	265	233	229	52	286	214	317	222	277	294	251	362	359	248	369	181	179	171	215	385	394	294	375	168	176	187	150	207	186	282	271	266
sgRNA0592	322	288	243	280	246	266	344	771	310	314	323	291	342	312	238	237	184	327	318	310	80	340	313	377	271	345	354	272	363	350	282	338	207	172	193	195	339	319	248	317	212	225	222	229	287	253	322	368	292
sgRNA0593	234	237	199	214	249	282	318	738	226	223	252	263	267	264	224	268	186	262	226	261	72	267	224	285	218	285	280	281	255	245	200	264	176	159	146	157	199	231	163	171	197	148	175	172	271	201	266	272	225
sgRNA0594	330	379	346	345	387	460	497	1390	354	422	429	399	467	477	363	451	188	367	329	344	57	422	371	454	329	378	356	313	504	471	345	485	261	205	226	248	354	398	281	368	247	267	236	264	3	1	3	2	331
sgRNA0595	316	367	304	329	390	422	450	1360	341	350	434	312	471	411	327	480	132	359	285	334	26	405	341	471	340	359	359	360	502	422	292	511	227	243	245	212	408	420	343	438	233	257	255	239	305	243	356	354	355
sgRNA0596	324	346	289	271	324	377	387	1069	340	340	341	315	367	369	329	341	178	359	309	320	64	380	324	397	294	337	320	298	402	408	275	433	231	206	215	211	316	326	281	282	225	250	248	187	306	252	330	323	316
sgRNA0597	345	349	276	340	368	417	392	1289	336	362	365	378	505	419	256	450	79	336	246	344	14	304	281	434	324	337	392	327	448	412	221	446	296	222	233	264	383	347	296	376	237	268	273	263	379	215	417	413	306
sgRNA0598	295	314	270	248	301	393	392	1061	243	304	350	309	355	395	296	331	161	328	298	275	59	315	276	393	288	296	304	308	304	356	296	380	223	167	131	180	231	293	248	286	178	183	203	184	272	245	318	365	239
sgRNA0599	416	432	347	357	441	480	567	1521	397	417	407	416	610	446	371	512	291	473	409	384	92	531	388	544	323	540	437	359	477	487	353	498	313	277	258	275	458	467	357	362	297	354	292	260	403	334	471	444	391
sgRNA0600	171	158	142	137	167	185	213	523	171	167	153	140	239	174	121	193	66	162	129	173	27	212	168	259	134	166	155	167	228	214	176	216	122	97	95	103	172	173	132	185	119	122	113	109	124	120	176	168	153
sgRNA0601	496	465	395	411	527	627	679	1662	411	503	436	435	600	650	506	526	294	492	395	460	106	568	449	620	417	523	453	441	529	511	431	547	341	315	281	317	468	497	366	457	385	348	353	288	419	333	505	508	418
sgRNA0602	371	387	306	328	374	467	457	1211	398	382	408	323	439	380	334	412	205	371	306	333	112	399	346	459	338	468	349	349	434	414	305	507	267	204	202	211	285	394	240	320	255	254	286	277	376	317	416	425	311
sgRNA0603	248	262	240	229	331	326	361	1096	358	304	282	249	368	296	298	340	132	264	233	249	45	297	257	326	238	304	287	306	360	339	289	367	158	138	165	163	269	286	211	242	200	192	177	163	307	185	290	319	200
sgRNA0604	388	445	321	385	443	471	491	1410	395	392	440	364	460	482	432	441	230	442	363	405	97	485	445	561	355	425	393	356	435	476	366	491	326	242	271	268	419	436	340	398	291	248	306	280	394	286	427	482	382
sgRNA0605	268	300	251	250	296	350	329	948	254	274	235	285	337	350	260	351	143	284	201	242	56	282	229	336	253	304	258	276	275	311	218	305	181	125	170	169	276	258	214	262	162	182	190	158	252	190	292	330	251
sgRNA0606	450	499	436	373	123	128	161	426	459	464	538	461	123	133	109	138	239	478	446	429	17	173	129	165	387	485	477	387	66	63	59	83	345	274	260	291	63	71	58	65	345	361	292	291	42	39	63	57	399
sgRNA0607	258	277	274	243	314	311	370	1020	270	246	292	311	387	401	286	337	176	327	225	268	47	314	265	377	267	317	269	247	333	348	235	380	216	178	162	180	309	278	242	269	183	198	173	228	242	207	288	326	287
sgRNA0608	358	358	313	312	388	411	475	1221	357	415	419	358	421	442	359	431	155	330	294	288	62	365	313	421	287	344	385	311	408	442	330	465	240	217	240	215	336	345	305	320	269	230	260	257	316	255	399	372	335
sgRNA0609	319	398	275	317	395	391	430	1280	377	339	376	402	388	405	348	398	216	370	303	366	99	410	334	458	326	376	376	342	449	417	359	434	237	215	208	183	336	330	308	266	251	245	232	242	317	258	336	408	358
sgRNA0610	330	326	271	317	349	388	481	1157	367	375	405	343	345	401	343	401	186	347	318	368	73	407	303	416	298	375	321	330	425	365	290	411	236	197	232	191	337	356	262	341	241	244	263	236	298	266	372	377	278
sgRNA0611	274	279	257	278	6	10	7	14	303	302	318	281	1	2	0	1	210	344	294	316	34	151	134	172	267	307	316	268	1	1	0	1	215	165	184	208	64	64	46	63	233	252	212	187	0	1	2	1	262
sgRNA0612	203	188	195	188	206	264	274	729	240	189	236	170	274	239	183	223	125	233	191	181	40	203	180	235	177	221	214	207	242	233	186	228	137	120	102	118	209	199	192	185	144	163	152	136	91	75	113	112	178
sgRNA0613	329	327	304	288	329	320	345	955	337	318	374	325	394	342	262	394	122	341	230	285	43	298	295	466	329	355	369	353	133	113	99	154	227	203	195	221	403	334	254	327	233	246	235	247	102	73	123	139	336
sgRNA0614	250	247	229	231	247	299	346	887	258	267	264	260	345	305	280	295	163	246	257	277	62	336	262	305	230	275	250	248	281	334	260	327	183	166	160	169	238	256	235	250	187	190	179	181	222	228	262	258	209
sgRNA0615	343	341	278	276	344	357	400	1110	307	301	296	272	455	354	285	398	155	327	240	264	36	321	307	404	283	376	347	316	379	394	236	440	203	195	191	225	309	338	280	284	222	215	226	214	284	209	313	370	315
sgRNA0616	256	276	266	265	260	326	359	1028	326	298	258	266	438	275	268	295	153	285	213	271	73	308	276	364	236	297	257	242	315	339	246	376	185	167	160	168	258	246	244	265	174	167	167	183	231	209	286	320	238
sgRNA0617	313	310	322	303	340	387	447	1206	340	346	382	330	488	372	329	400	184	325	287	308	81	348	301	373	269	371	342	295	394	385	269	390	197	184	167	210	255	335	257	311	241	251	254	235	314	279	406	357	268
sgRNA0618	212	274	218	245	244	301	322	895	302	266	272	236	311	243	277	314	174	311	226	260	74	319	270	323	212	272	210	262	332	287	252	295	177	172	176	151	210	248	192	234	177	164	184	149	219	207	263	243	263
sgRNA0619	258	265	236	276	285	309	378	1002	269	311	281	286	344	263	208	311	58	307	188	228	9	203	214	316	241	300	248	281	339	302	167	322	189	163	205	195	78	83	70	70	242	182	184	171	248	188	274	302	295
sgRNA0620	152	205	168	155	189	222	250	665	194	200	181	160	234	247	189	247	91	213	154	167	30	193	181	231	161	222	216	176	227	219	173	263	153	123	108	118	146	176	168	171	142	136	136	139	169	137	202	208	190
sgRNA0621	245	271	223	206	257	303	301	854	227	258	251	268	341	337	249	264	148	305	235	269	54	317	276	328	211	255	247	218	320	282	212	306	213	180	172	159	261	280	232	256	187	178	175	160	217	172	267	214	250
sgRNA0622	201	256	229	221	268	316	353	894	269	261	251	236	321	262	220	307	143	289	204	233	67	290	260	311	219	313	257	228	314	301	223	280	163	167	157	179	225	280	199	224	196	174	181	180	216	201	231	314	229
sgRNA0623	265	279	252	255	0	2	3	9	284	258	299	286	2	3	2	0	170	309	245	261	65	206	214	188	200	259	270	221	10	11	5	8	204	167	186	177	157	177	157	172	160	194	192	170	0	0	0	0	236
sgRNA0624	376	364	338	306	80	114	83	304	317	369	396	333	84	68	42	61	170	335	304	323	61	332	326	457	293	388	358	326	260	226	211	256	262	227	205	205	295	300	268	280	236	240	224	254	0	0	1	2	343
sgRNA0625	287	319	285	247	348	364	379	1114	320	341	349	289	465	369	307	343	148	320	266	280	43	311	272	396	268	331	276	271	353	385	250	387	220	170	198	206	284	318	229	310	239	206	225	206	280	206	355	331	274
sgRNA0626	221	249	230	197	252	281	374	893	231	214	257	257	281	305	250	294	104	229	229	213	19	255	214	335	229	301	282	220	304	287	191	315	179	166	170	154	253	272	196	254	190	182	213	158	256	171	304	268	241
sgRNA0627	238	261	204	236	11	33	26	63	265	255	331	279	35	33	24	20	159	314	260	250	56	359	286	454	251	271	247	222	266	265	193	272	179	169	171	183	363	350	268	358	197	195	177	137	19	21	28	22	243
sgRNA0628	371	493	384	346	314	392	394	1213	413	482	483	382	540	409	330	369	193	433	349	401	47	510	403	577	380	433	413	382	587	479	334	590	285	260	259	277	232	228	224	246	277	251	284	287	44	22	66	84	422
sgRNA0629	266	263	227	217	132	154	177	394	251	268	300	255	181	194	174	183	142	291	237	239	43	262	258	284	234	305	224	226	76	104	64	88	210	179	156	177	163	217	182	232	169	178	141	199	234	188	279	283	218
sgRNA0630	266	320	259	304	311	378	408	1117	330	331	345	289	345	414	290	369	164	321	276	280	60	318	259	385	305	358	350	287	396	393	267	412	244	170	160	186	330	320	229	292	217	209	242	206	303	237	371	361	258
sgRNA0631	356	430	342	322	384	413	468	1305	464	389	477	359	501	476	368	422	208	404	365	356	62	424	389	516	367	417	379	375	417	465	338	492	306	252	242	260	373	414	331	392	301	216	289	271	295	284	427	394	359
sgRNA0632	478	488	416	465	422	520	544	1502	476	503	514	492	483	434	429	443	270	508	462	459	67	436	353	452	476	500	480	448	112	134	86	118	373	289	313	281	421	355	272	319	376	378	331	349	84	65	135	132	456
sgRNA0633	494	621	469	450	63	82	88	249	568	573	545	481	47	68	42	55	270	607	493	567	72	558	510	633	510	586	573	533	147	152	105	169	409	357	373	406	465	483	428	460	414	400	425	339	264	204	348	325	580
sgRNA0634	311	362	266	345	354	467	479	1245	350	352	376	309	465	421	339	410	196	367	330	335	99	365	312	470	313	366	372	363	442	442	313	458	233	246	246	200	364	357	312	344	245	250	253	211	282	268	323	376	304
sgRNA0635	206	226	212	191	261	261	299	842	186	186	270	203	319	259	203	298	81	226	182	184	26	242	210	250	222	271	229	224	274	287	176	347	181	143	134	140	193	222	186	193	167	167	161	149	261	198	339	320	208
sgRNA0636	273	259	244	245	285	337	354	908	284	262	312	246	353	349	309	333	176	311	249	277	66	343	301	354	251	293	268	213	327	352	250	341	238	194	171	199	268	297	236	243	191	195	201	185	256	205	305	301	249
sgRNA0637	407	448	401	373	545	571	692	1741	466	454	480	454	625	640	466	560	262	478	371	411	94	473	400	572	410	465	436	418	585	702	494	637	322	232	260	269	465	501	403	435	298	375	310	297	468	352	482	488	395
sgRNA0638	271	318	294	241	217	235	244	719	340	328	314	293	239	243	173	239	151	362	295	302	62	358	283	446	283	361	336	291	343	318	253	394	190	150	194	190	275	275	277	257	212	200	250	194	282	194	330	292	273
sgRNA0639	361	393	311	353	433	433	474	1286	375	350	423	348	468	465	367	425	240	349	321	350	85	423	360	509	311	387	341	347	442	416	324	439	249	211	205	227	361	381	289	349	271	218	264	246	350	286	420	403	349
sgRNA0640	230	223	189	211	183	180	190	516	231	212	218	229	195	209	185	238	129	240	230	198	38	139	137	167	180	248	206	216	178	152	162	209	142	124	138	134	123	137	87	152	180	176	147	141	192	140	170	218	188
sgRNA0641	254	267	246	251	273	299	351	1041	278	248	338	219	371	315	306	323	160	342	260	308	26	313	265	408	263	270	300	253	274	319	268	331	249	178	191	198	316	277	228	236	179	206	218	193	226	239	304	304	273
sgRNA0642	325	353	280	308	222	226	273	711	340	346	397	276	409	334	316	380	221	364	294	363	72	332	305	402	347	407	370	346	110	97	80	161	263	230	164	201	371	276	250	277	260	244	275	241	73	59	73	100	338
sgRNA0643	325	335	306	305	367	370	445	1217	328	329	341	275	432	407	353	342	197	355	263	335	93	366	310	376	314	363	341	336	380	345	306	424	225	210	200	210	344	333	268	350	207	229	243	213	273	239	390	337	289
sgRNA0644	209	198	177	165	26	30	13	71	222	186	225	174	42	52	24	52	55	233	156	185	10	81	66	101	183	259	192	196	42	42	30	42	134	107	121	122	116	145	116	139	135	135	133	105	34	24	35	44	181
sgRNA0645	221	255	174	210	265	290	301	815	226	269	228	245	272	262	215	190	113	236	181	214	32	256	221	284	209	233	285	229	149	156	111	185	150	130	145	134	267	229	203	200	173	193	164	166	214	159	216	266	198
sgRNA0646	322	286	251	253	371	386	350	1051	311	336	312	276	393	386	293	383	145	326	269	302	56	339	290	353	298	307	330	272	387	302	266	425	223	181	198	190	314	325	256	279	217	219	216	216	308	243	325	339	288
sgRNA0647	194	213	186	211	228	251	305	775	227	232	213	201	303	297	254	290	115	233	182	196	43	222	211	256	177	205	235	202	259	262	212	257	153	104	128	123	184	194	189	195	152	144	158	153	203	175	290	225	177
sgRNA0648	113	147	129	128	165	196	175	526	196	157	149	147	207	167	107	173	41	185	116	133	5	149	160	205	115	160	140	167	197	186	89	218	97	86	98	98	184	179	169	169	78	89	113	114	126	106	163	153	143
sgRNA0649	296	299	269	300	1	0	3	0	321	351	311	313	0	0	1	1	177	367	286	286	7	42	35	47	271	375	312	279	0	0	0	0	238	198	207	204	3	4	4	5	228	252	256	226	1	0	0	0	275
sgRNA0650	352	389	343	288	0	1	0	1	408	396	405	366	2	0	0	2	182	456	294	398	25	159	107	146	370	436	383	350	0	0	0	1	287	263	216	245	28	21	20	36	286	243	272	233	0	0	0	0	372
sgRNA0651	255	258	223	202	242	290	290	898	238	228	324	215	273	308	239	290	114	278	222	258	43	277	225	302	253	281	232	237	312	286	228	314	159	152	141	146	239	251	191	255	158	160	206	170	217	149	269	243	237
sgRNA0652	324	331	312	321	266	331	359	1014	340	332	344	322	399	349	293	362	166	354	287	377	60	416	362	504	300	377	341	335	364	301	232	330	212	221	200	203	281	285	225	296	249	217	232	240	257	187	287	316	300
sgRNA0653	322	335	285	275	114	124	125	359	331	320	373	300	142	177	140	140	201	352	300	312	104	371	359	413	287	334	317	311	79	60	63	82	247	223	174	206	232	244	177	203	221	282	250	214	140	136	219	220	257
sgRNA0654	301	339	280	243	342	326	376	1092	288	337	331	297	465	370	305	368	130	286	250	296	35	328	278	377	267	336	277	284	395	391	268	376	172	147	180	171	267	255	244	279	223	218	201	231	274	236	305	326	277
sgRNA0655	282	329	264	326	357	415	362	1139	320	314	354	323	474	427	318	325	186	355	315	310	65	366	351	444	284	333	328	328	364	351	293	396	253	190	173	236	314	288	288	294	238	230	191	226	277	237	347	282	273
sgRNA0656	336	358	313	296	393	425	437	1154	403	364	408	381	432	409	314	337	211	405	330	384	75	474	383	444	344	394	366	313	420	366	367	459	285	207	211	245	359	381	298	358	280	250	274	239	341	246	414	405	340
sgRNA0657	265	324	247	302	381	366	382	1212	363	324	312	311	473	371	226	380	43	350	222	315	14	287	281	453	317	335	328	321	391	375	202	445	254	191	203	214	331	324	286	341	202	246	234	242	346	221	389	399	312
sgRNA0658	474	505	496	510	55	60	61	164	570	516	600	551	24	24	15	21	294	591	510	567	122	620	558	743	491	641	541	553	25	35	27	30	373	300	358	357	407	424	343	426	368	363	356	344	71	68	122	126	528
sgRNA0659	201	232	167	168	223	259	266	699	219	244	214	164	259	241	222	272	134	239	205	213	49	273	258	300	202	230	214	199	170	214	160	227	153	127	151	138	213	233	164	230	159	150	121	142	204	158	234	248	223
sgRNA0660	247	271	185	231	127	173	170	468	239	247	235	248	180	153	140	160	144	253	212	247	67	460	355	493	260	281	248	227	624	622	457	689	158	141	157	162	524	611	448	742	176	175	184	165	295	209	366	344	232
sgRNA0661	335	323	309	288	305	370	388	1033	293	297	398	308	358	333	317	343	161	384	323	324	67	377	388	447	330	309	335	349	413	391	247	381	243	200	215	201	329	355	282	322	231	211	234	227	275	213	287	332	320
sgRNA0662	258	276	265	239	9	9	9	12	214	292	279	294	3	9	4	3	149	283	260	268	39	209	169	231	228	355	306	284	15	12	6	10	211	168	191	196	37	46	33	40	200	209	200	165	20	19	23	19	282
sgRNA0663	167	169	171	161	184	198	245	646	177	165	217	165	223	204	170	181	74	212	138	183	26	214	181	209	167	179	173	154	217	181	145	218	152	135	108	135	172	170	164	194	139	132	152	100	168	144	182	208	184
sgRNA0664	241	261	236	282	59	64	72	190	263	267	322	276	82	81	44	75	118	295	209	247	23	285	260	298	258	293	286	247	38	45	28	58	215	161	164	180	240	234	216	200	181	206	195	187	74	61	99	64	286
sgRNA0665	272	280	241	247	2	1	2	8	265	266	277	242	3	1	1	2	167	275	239	259	64	307	255	331	242	308	335	277	0	0	0	0	196	158	180	184	119	121	118	149	198	210	208	204	65	39	53	66	253
sgRNA0666	309	293	261	287	0	0	0	0	289	288	310	312	0	0	0	0	141	330	260	284	17	120	119	167	313	368	344	305	0	0	0	1	240	169	188	235	65	44	41	69	201	211	234	232	217	172	286	290	273
sgRNA0667	234	229	195	228	297	281	350	844	218	296	257	207	312	297	258	309	143	263	228	235	44	248	228	302	232	260	231	225	270	266	212	295	195	160	158	158	220	213	229	237	163	133	165	156	204	207	247	277	241
sgRNA0668	343	378	292	352	404	402	468	1214	373	344	356	343	441	483	372	416	221	381	312	341	60	415	359	458	345	402	327	377	454	426	311	464	222	234	185	233	304	375	307	342	251	227	229	217	368	314	390	376	330
sgRNA0669	406	376	372	356	450	488	517	1450	452	447	435	356	580	428	377	472	152	412	320	368	50	391	353	475	392	448	446	381	540	463	339	502	283	232	257	261	379	407	282	355	272	287	283	284	369	298	454	423	343
sgRNA0670	216	246	179	204	256	284	323	863	273	262	280	201	290	268	249	264	158	287	223	258	66	266	226	315	228	283	242	203	218	183	174	203	165	139	147	151	185	211	176	191	176	193	176	186	264	258	323	328	220
sgRNA0671	313	279	263	263	115	115	158	389	278	331	277	249	213	191	150	184	174	318	254	295	92	390	333	461	273	301	280	241	152	155	110	186	217	184	192	197	150	157	139	140	224	189	223	210	207	144	223	183	278
sgRNA0672	346	379	309	290	411	459	467	1318	393	341	350	273	454	401	370	394	176	367	300	302	68	395	317	451	321	378	388	378	385	363	320	483	255	183	214	219	358	398	293	365	216	252	269	270	299	323	393	364	310
sgRNA0673	272	277	222	243	0	0	0	2	296	229	278	260	4	2	0	0	95	285	233	241	12	73	53	75	240	275	260	242	0	0	0	0	215	154	172	176	12	15	9	13	183	186	220	175	0	0	0	0	259
sgRNA0674	235	262	210	219	232	285	287	734	207	215	265	250	288	266	238	304	170	302	248	292	68	388	281	369	217	272	248	237	256	309	225	263	175	142	175	174	249	283	225	225	192	173	176	162	195	213	259	293	244
sgRNA0675	309	358	284	277	349	409	464	1238	319	313	402	336	449	411	345	391	177	368	285	359	47	339	318	369	311	381	342	345	430	443	315	424	253	218	210	236	309	356	307	320	236	285	256	243	312	249	463	398	329
sgRNA0676	450	470	415	407	0	4	2	4	493	500	516	502	3	3	1	4	204	489	401	447	26	210	187	211	477	587	476	443	0	0	0	0	314	297	289	292	46	54	38	57	351	355	347	378	11	7	10	11	404
sgRNA0677	330	400	337	339	392	458	419	1341	309	358	316	401	446	402	381	441	177	345	259	339	47	358	295	399	303	409	387	337	414	422	325	455	235	180	211	217	372	348	310	321	264	257	260	252	355	277	401	407	318
sgRNA0678	299	309	251	282	337	377	411	1011	297	321	348	322	408	381	291	314	148	337	287	278	49	360	312	403	274	322	295	308	384	390	292	371	204	140	188	192	308	316	239	315	218	286	232	187	289	221	335	353	292
sgRNA0679	241	210	205	185	227	271	251	776	278	254	252	235	278	230	171	263	87	231	149	217	12	184	169	271	223	248	253	221	188	191	135	210	138	110	165	150	164	187	137	159	171	162	153	160	225	169	258	251	219
sgRNA0680	330	359	303	304	411	450	503	1293	397	373	404	387	439	427	366	441	137	373	305	354	48	361	365	457	329	394	397	373	471	431	317	464	290	189	249	232	345	349	318	320	290	277	277	261	330	284	397	417	351
sgRNA0681	273	356	282	301	311	370	356	1078	285	334	349	335	402	413	274	408	201	387	312	324	94	359	364	418	304	347	322	313	396	373	293	434	251	209	190	224	306	263	279	315	209	211	241	209	293	224	318	341	327
sgRNA0682	287	366	266	309	359	427	433	1262	359	360	339	323	492	413	366	336	169	367	279	354	51	352	287	371	313	359	323	327	488	446	340	505	231	227	194	218	284	313	261	324	211	244	225	237	221	199	299	379	303
sgRNA0683	351	412	343	294	48	35	45	118	416	428	479	342	25	39	17	37	68	384	228	337	16	202	238	331	317	404	378	358	99	119	38	122	271	218	219	221	176	179	139	167	253	228	270	274	140	95	187	180	379
sgRNA0684	380	344	313	352	433	470	489	1292	447	397	393	377	540	483	394	422	162	387	308	346	63	387	353	436	306	405	311	332	440	446	324	446	214	222	237	231	358	323	293	316	288	258	253	270	334	321	389	374	335
sgRNA0685	217	202	171	209	0	0	1	2	206	223	223	214	1	2	3	1	99	268	181	179	28	180	185	233	177	224	239	179	2	3	1	1	170	129	106	131	56	59	52	66	127	151	142	118	1	1	0	2	179
sgRNA0686	429	429	379	366	101	100	125	364	397	397	457	405	56	64	61	56	271	449	364	371	102	483	350	466	379	465	466	396	45	55	40	42	326	243	252	284	135	155	126	168	308	277	300	241	113	81	160	133	401
sgRNA0687	327	329	286	304	298	306	363	944	338	395	382	302	368	296	306	342	199	361	305	360	90	393	376	429	311	379	342	334	456	452	360	467	238	212	229	226	363	347	291	324	243	234	239	250	287	214	355	374	327
sgRNA0688	484	575	463	464	496	655	645	1825	472	474	562	528	661	662	524	608	229	536	412	467	95	541	470	642	466	556	497	498	610	571	422	617	350	329	316	293	504	513	437	515	348	372	373	340	475	356	526	499	439
sgRNA0689	385	432	353	392	418	450	481	1398	378	347	391	345	462	455	346	433	228	429	338	375	87	427	369	512	345	431	411	343	468	418	316	527	303	239	251	261	406	438	389	359	302	288	257	240	288	268	412	377	367
sgRNA0690	273	326	296	298	360	418	437	1131	335	321	371	293	425	361	358	401	200	344	297	338	94	364	326	418	318	381	357	302	406	434	300	450	229	212	212	204	337	305	250	295	229	250	218	221	292	265	363	381	317
sgRNA0691	219	230	184	212	260	357	356	968	288	357	298	219	352	317	225	321	127	248	236	232	4	36	27	48	233	300	266	248	336	306	202	350	176	156	149	191	237	268	232	274	245	190	179	157	244	201	291	274	219
sgRNA0692	218	230	193	181	242	269	294	843	221	228	240	215	345	300	215	324	154	229	187	224	50	222	214	241	216	252	215	188	343	268	214	325	190	148	150	131	199	207	159	227	191	123	141	145	184	162	230	219	223
sgRNA0693	254	239	213	233	225	294	339	772	257	261	228	216	296	310	239	295	124	295	228	268	39	215	149	236	257	275	258	228	178	203	146	218	222	135	188	177	152	169	125	107	168	190	203	165	93	92	108	108	239
sgRNA0694	385	417	337	361	428	497	497	1510	383	474	456	423	519	568	359	477	166	421	338	431	45	454	368	549	406	482	388	440	479	532	319	538	276	221	249	244	426	406	314	398	315	276	294	257	375	338	484	443	388
sgRNA0695	414	406	378	367	482	559	539	1661	413	399	505	429	580	493	443	509	308	437	427	454	146	531	458	583	364	433	426	399	542	582	391	507	311	287	299	300	408	505	352	410	257	304	343	278	364	338	491	472	415
sgRNA0696	305	405	326	291	382	434	493	1275	358	373	415	345	451	421	364	394	169	383	286	330	55	383	366	423	302	360	333	365	417	435	329	458	250	191	223	203	298	362	313	357	247	266	237	271	334	261	356	390	355
sgRNA0697	237	293	241	253	187	211	220	529	247	267	339	257	234	226	161	189	105	312	223	288	5	88	64	107	247	299	259	302	1	2	2	1	205	169	194	158	28	32	30	36	203	187	218	183	315	172	244	271	251
sgRNA0698	492	487	412	488	586	609	615	1660	554	506	576	445	704	650	521	582	337	557	480	484	139	601	453	652	473	562	516	462	494	465	412	564	367	287	295	349	526	602	517	511	339	343	386	386	478	457	630	627	458
sgRNA0699	314	352	261	282	12	15	10	40	358	332	336	331	11	18	18	20	182	348	332	344	56	312	261	346	300	353	313	335	29	43	26	29	258	209	222	220	228	236	184	199	230	258	246	205	57	31	58	63	312
sgRNA0700	418	478	362	394	1	3	1	1	420	401	476	449	1	0	2	1	281	575	464	469	28	131	112	133	413	437	427	423	1	0	0	1	351	280	254	291	14	17	19	19	335	321	309	299	2	0	0	1	447
sgRNA0701	383	388	347	323	0	1	2	3	351	460	453	404	0	2	0	0	116	398	333	360	6	97	84	116	339	427	401	348	1	2	0	0	294	258	240	242	36	45	29	38	292	277	261	265	1	3	1	0	405
sgRNA0702	233	257	251	242	0	1	3	4	251	271	275	263	1	2	1	1	148	293	243	266	37	146	124	157	251	264	254	254	1	1	0	1	189	153	158	188	18	22	18	22	193	195	204	147	0	4	4	2	227
sgRNA0703	367	374	314	332	425	478	546	1348	434	410	423	350	530	503	390	476	196	421	364	380	64	490	377	501	356	428	431	384	489	474	283	490	311	237	231	257	374	392	414	400	266	330	307	315	430	309	464	463	375
sgRNA0704	241	313	218	274	293	306	366	813	322	237	283	242	314	318	220	331	86	282	202	233	25	253	251	347	251	336	273	283	351	312	189	390	210	175	179	150	251	257	191	195	187	213	182	204	218	205	235	247	254
sgRNA0705	393	423	364	353	11	16	15	32	478	392	402	397	14	7	12	8	277	447	356	395	54	195	161	226	354	454	455	405	20	20	14	25	286	206	218	262	77	74	82	83	270	296	276	248	20	13	8	7	351
sgRNA0706	321	351	294	299	165	172	211	519	364	327	400	321	152	162	114	113	199	389	324	330	97	430	357	426	299	319	318	337	117	136	113	135	247	211	221	244	230	232	181	201	255	207	234	183	71	74	117	113	291
sgRNA0707	311	366	300	330	376	434	467	1301	376	338	382	373	488	405	398	414	198	371	290	355	76	392	348	492	329	398	340	338	457	425	331	462	272	213	231	218	331	377	320	342	234	291	282	236	324	276	404	331	340
sgRNA0708	405	483	396	417	13	21	21	43	400	430	448	427	22	37	16	35	98	495	268	403	13	354	326	497	357	467	440	441	81	84	32	86	301	246	298	362	352	340	322	341	301	325	310	319	34	24	47	57	454
sgRNA0709	216	202	192	179	238	274	271	718	209	222	210	209	307	191	254	285	135	246	206	200	54	227	225	271	210	228	211	178	174	188	156	190	141	133	120	140	194	241	170	168	142	154	191	128	193	145	234	238	189
sgRNA0710	220	203	203	200	241	242	314	776	242	263	214	215	302	281	189	285	112	208	192	183	60	235	218	285	182	224	223	184	246	226	215	282	164	121	134	132	214	232	189	207	143	161	153	173	206	145	230	248	190
sgRNA0711	465	554	502	457	553	616	712	1966	497	565	487	513	677	666	537	595	302	529	447	493	122	599	459	699	460	530	550	457	589	576	480	635	348	343	327	341	529	497	417	469	343	362	338	334	433	372	536	472	485
sgRNA0712	448	482	352	397	408	475	465	1291	448	475	491	454	531	530	394	467	292	432	345	397	117	467	416	521	398	480	467	428	415	373	286	436	305	230	229	286	345	354	313	302	302	300	351	306	360	285	414	444	393
sgRNA0713	197	243	195	203	206	213	259	671	196	247	231	248	229	214	179	243	113	230	227	229	32	268	200	289	214	228	244	208	229	207	138	236	175	144	122	151	249	228	178	208	173	138	148	120	190	171	250	216	200
sgRNA0714	318	343	281	311	351	369	477	1187	362	307	328	363	437	432	350	429	261	395	349	322	97	430	377	469	303	343	316	308	432	397	360	439	260	204	204	219	314	393	272	293	213	249	208	211	277	256	427	374	329
sgRNA0715	450	490	358	391	415	571	551	1695	508	445	456	439	527	557	481	477	233	508	409	477	68	537	448	558	394	474	478	391	589	548	386	560	321	290	245	268	473	488	387	428	345	313	295	306	425	321	538	447	425
sgRNA0716	421	400	356	377	365	486	459	1298	414	375	438	396	453	448	342	422	162	465	320	401	37	476	425	542	391	432	402	384	538	500	340	564	311	260	242	264	391	478	321	408	277	287	319	295	26	21	44	48	397
sgRNA0717	293	333	283	251	357	412	423	1105	347	279	329	306	422	427	336	345	238	375	323	377	112	455	334	460	262	315	306	290	390	391	333	414	254	216	202	225	312	403	283	325	222	210	270	216	269	226	374	349	313
sgRNA0718	280	263	229	253	193	239	241	640	312	244	282	265	259	236	168	219	135	294	266	249	52	287	256	338	267	286	263	289	255	282	247	260	175	140	165	165	196	286	222	208	202	208	219	180	211	166	271	234	246
sgRNA0719	232	239	181	209	1	2	0	2	232	214	233	208	1	3	1	1	52	262	183	248	2	44	43	60	204	277	231	259	0	0	0	0	194	166	140	152	20	17	16	16	217	165	173	190	0	1	1	0	228
sgRNA0720	296	351	278	313	358	337	430	1000	357	337	346	312	364	353	308	361	155	366	256	293	42	334	285	399	323	372	363	332	328	355	190	372	234	168	205	194	258	275	210	265	252	211	232	214	197	148	261	252	296
sgRNA0721	377	466	347	329	450	509	528	1436	432	422	460	418	460	510	448	476	198	410	346	400	79	474	402	518	353	452	384	406	532	568	390	507	241	245	273	250	382	383	334	362	289	256	349	263	371	326	415	463	355
sgRNA0722	219	234	250	209	4	0	2	5	240	232	266	203	3	1	0	0	134	227	192	213	22	134	116	140	204	230	255	221	1	1	2	1	178	134	120	129	40	42	41	50	157	160	162	158	2	0	0	0	192
sgRNA0723	368	378	322	338	407	471	518	1417	418	329	385	346	491	443	373	449	193	395	375	399	88	462	381	530	326	371	387	364	449	478	348	442	298	237	254	261	386	376	303	383	280	243	280	232	378	291	418	417	369
sgRNA0724	281	263	258	280	351	347	369	935	306	308	305	247	360	334	276	355	172	331	271	289	47	352	274	412	237	301	278	251	346	305	251	337	211	178	194	192	329	342	250	322	191	185	204	193	261	210	281	371	266
sgRNA0725	209	254	226	230	271	327	315	904	229	230	289	261	306	276	283	315	134	270	216	247	62	298	287	361	223	272	281	240	326	317	255	349	154	155	163	164	243	290	203	218	162	183	174	170	187	156	249	280	254
sgRNA0726	392	426	372	359	497	518	566	1639	478	388	440	377	615	525	398	511	266	462	373	392	144	540	413	531	390	444	408	386	514	534	389	562	297	233	283	281	455	476	363	383	295	285	284	258	363	308	459	479	399
sgRNA0727	266	272	225	276	328	329	367	984	301	289	284	270	306	302	286	294	107	302	214	257	37	296	254	369	253	251	266	269	340	355	220	313	179	192	153	177	256	299	227	284	198	195	199	171	274	209	301	321	277
sgRNA0728	560	590	482	521	3	6	6	21	607	606	650	627	5	9	13	7	278	617	496	531	93	825	640	918	551	677	605	568	24	22	20	30	395	384	351	371	446	446	382	530	405	371	487	377	141	139	191	190	526
sgRNA0729	319	329	280	321	343	334	384	1150	341	332	326	343	422	387	231	347	143	293	294	320	37	311	305	431	319	352	323	293	379	392	255	418	235	188	182	199	305	365	262	305	215	222	213	235	268	199	339	347	340
sgRNA0730	376	323	346	291	374	433	415	1244	307	371	352	349	449	423	264	401	105	369	248	313	29	332	332	385	289	391	347	331	435	400	268	413	231	234	238	233	348	389	295	328	250	249	271	221	336	260	388	372	286
sgRNA0731	292	345	288	265	337	404	409	1215	312	303	372	326	435	382	276	371	196	351	294	322	64	376	334	386	344	335	341	341	423	391	277	453	221	226	200	225	339	335	271	359	262	244	236	250	350	283	355	334	317
sgRNA0732	251	323	282	283	327	372	482	1177	322	285	342	300	401	353	393	356	221	375	363	333	117	461	348	466	305	318	323	282	407	360	316	423	239	211	215	213	361	371	283	315	269	219	236	211	252	238	318	384	325
sgRNA0733	289	286	270	280	331	355	397	1034	281	262	298	272	387	307	324	331	181	313	280	267	84	345	306	374	271	320	300	290	407	385	336	400	190	179	153	160	299	365	255	282	198	197	218	178	271	238	365	368	289
sgRNA0734	294	302	268	271	339	398	438	1180	286	339	330	279	443	373	326	366	193	312	259	316	99	385	310	409	325	372	338	304	419	416	336	425	221	170	214	179	333	289	256	296	253	227	220	217	297	247	367	341	307
sgRNA0735	285	301	256	216	305	331	394	964	282	261	307	261	399	318	254	324	94	292	273	257	23	320	265	328	252	321	301	284	325	284	241	367	169	161	162	158	272	295	235	278	199	187	196	196	290	195	291	280	233
sgRNA0736	224	260	234	208	252	296	320	863	281	274	269	244	314	327	280	291	211	311	290	268	103	345	290	348	214	300	242	207	300	293	248	320	180	168	153	216	319	296	252	255	195	166	173	159	223	209	255	282	260
sgRNA0737	331	326	305	283	29	36	21	82	324	339	367	324	79	97	45	85	61	317	229	288	5	127	136	199	306	416	333	300	214	215	126	261	231	190	204	204	276	276	202	249	199	223	231	235	18	10	13	14	297
sgRNA0738	269	270	223	257	250	269	322	923	246	303	298	220	320	291	296	296	197	320	292	299	97	370	298	349	203	280	260	230	330	284	277	305	208	162	196	180	295	274	265	276	173	185	197	172	195	213	294	282	245
sgRNA0739	260	272	253	259	8	12	16	36	322	286	305	291	45	47	29	46	89	320	217	242	14	212	198	297	240	314	346	262	38	31	29	43	212	173	208	171	255	280	204	247	183	192	216	182	44	24	35	50	270
sgRNA0740	291	322	291	340	137	177	184	522	393	338	375	318	194	201	143	141	207	377	316	279	64	373	295	404	255	376	297	323	234	250	214	243	229	186	207	207	252	285	263	260	211	248	254	259	362	311	375	367	327
sgRNA0741	466	504	389	446	541	560	650	1650	512	475	560	460	692	642	437	559	199	575	400	490	40	573	481	673	380	561	486	484	583	522	407	597	358	331	303	341	476	507	387	466	361	335	349	350	459	360	572	545	482
sgRNA0742	261	266	204	213	237	282	287	856	283	196	236	245	331	277	266	291	161	268	250	285	90	288	263	329	226	217	233	217	266	317	266	280	186	148	169	155	242	271	229	242	168	180	177	144	234	166	272	287	221
sgRNA0743	226	262	212	216	226	298	332	845	199	216	255	209	274	249	264	266	190	300	258	259	100	346	264	330	246	281	240	207	295	319	238	340	196	125	163	155	285	269	226	223	151	176	172	161	220	184	243	255	231
sgRNA0744	232	262	212	221	274	324	310	785	205	233	288	203	303	281	254	323	141	259	238	267	30	289	261	336	208	262	221	212	281	290	255	277	161	150	145	147	231	252	225	246	184	182	183	154	210	150	314	265	248
sgRNA0745	410	448	385	368	183	255	236	664	444	522	511	440	244	249	167	255	217	463	396	436	77	475	426	598	393	492	444	424	389	366	270	421	344	313	281	286	461	462	387	382	337	299	366	325	395	354	506	583	422
sgRNA0746	250	248	212	238	283	319	313	879	254	267	305	250	364	312	234	340	103	277	192	251	27	286	236	309	260	291	300	241	304	312	206	380	189	166	176	168	272	264	253	314	188	209	201	174	273	190	306	326	219
sgRNA0747	350	437	342	339	303	354	374	1033	435	447	385	376	395	351	261	329	189	435	329	397	49	350	312	452	381	459	403	367	191	195	118	215	281	245	232	262	185	199	152	194	280	265	284	250	292	231	334	335	349
sgRNA0748	230	245	223	214	196	213	227	623	231	220	251	256	296	274	191	231	141	267	215	245	42	217	204	244	219	274	266	228	317	298	221	353	181	144	155	166	205	246	208	228	157	173	155	179	201	187	246	246	229
sgRNA0749	155	172	150	119	172	194	201	506	128	133	164	161	175	211	140	189	74	148	145	151	42	173	161	200	155	172	154	129	194	164	137	194	98	102	111	103	151	162	130	167	98	129	93	91	115	107	171	158	136
sgRNA0750	214	254	259	217	33	43	45	129	244	214	297	262	29	44	19	32	142	275	242	248	28	166	141	190	248	244	256	281	4	1	1	10	204	144	151	174	53	59	46	74	198	158	175	203	8	2	7	10	214
sgRNA0751	165	173	128	137	0	0	0	1	134	170	198	175	0	0	0	0	111	208	168	178	1	31	38	44	139	180	153	144	0	0	1	0	98	104	90	109	14	6	6	15	108	121	98	119	0	1	0	0	142
sgRNA0752	321	358	309	328	377	440	454	1284	363	341	398	326	408	373	396	425	197	374	285	321	92	388	335	426	310	327	366	312	462	400	314	471	246	188	191	220	342	389	304	316	274	232	304	207	316	288	339	405	312
sgRNA0753	323	357	297	289	327	424	394	1128	331	335	361	300	451	370	317	373	196	348	292	302	70	342	325	397	324	350	296	304	391	421	302	479	219	180	195	203	294	395	302	296	220	246	248	207	315	226	350	358	358
sgRNA0754	405	405	346	377	465	541	517	1447	390	412	417	403	535	494	449	519	258	409	349	375	105	493	403	541	373	428	441	419	581	453	422	582	296	255	247	258	372	421	364	367	339	301	277	262	413	332	438	475	374
sgRNA0755	189	213	164	206	201	272	259	691	214	232	217	218	316	258	223	248	117	217	183	192	34	234	190	242	176	207	204	207	276	266	192	260	142	137	117	151	200	209	184	213	145	117	129	127	202	141	201	274	211
sgRNA0756	266	320	260	264	0	0	0	3	307	313	329	278	0	0	0	0	211	355	270	336	8	58	43	56	248	311	322	312	0	0	0	0	234	207	207	244	8	5	7	9	233	204	240	221	0	0	0	1	311
sgRNA0757	184	200	160	170	0	1	0	2	178	164	243	172	0	0	0	1	93	175	165	196	3	13	12	13	156	187	187	177	0	0	1	1	139	112	125	130	2	4	2	6	146	126	137	99	0	0	0	0	151
sgRNA0758	168	207	151	176	94	84	91	264	206	206	216	211	12	10	11	10	105	223	182	191	43	141	133	186	176	207	198	200	1	1	1	0	142	133	138	119	55	69	51	71	136	146	153	128	6	7	21	9	155
sgRNA0759	263	298	265	248	176	198	244	629	297	304	346	282	239	218	180	258	156	293	257	284	69	264	251	322	255	315	307	333	26	27	20	44	189	143	178	203	210	242	204	235	211	226	178	198	59	62	90	106	266
sgRNA0760	262	261	261	229	206	231	215	630	281	274	293	262	168	202	143	113	173	312	249	297	61	316	268	366	243	300	292	298	358	374	291	434	180	176	156	184	307	275	273	263	219	203	233	193	315	294	383	396	233
sgRNA0761	277	307	253	286	1	2	0	4	357	314	313	290	2	0	0	2	191	374	270	320	21	139	121	168	262	371	276	338	4	0	2	1	260	207	189	201	41	47	35	53	230	260	250	221	1	4	1	0	319
sgRNA0762	496	500	427	446	570	660	681	1791	521	483	568	502	594	582	457	538	376	530	481	512	169	646	506	659	449	512	486	495	542	540	474	578	379	238	285	311	441	494	406	443	325	385	354	352	468	341	446	456	492
sgRNA0763	239	257	224	258	293	309	323	964	282	267	266	261	318	266	211	341	120	255	203	248	36	283	229	322	218	285	256	251	319	310	227	333	162	146	164	165	268	305	208	250	182	167	175	173	253	198	318	250	203
sgRNA0764	293	315	286	277	306	397	416	1082	282	308	310	281	428	377	296	417	197	374	314	287	109	393	306	408	315	378	309	309	488	440	363	469	200	186	204	215	342	393	307	307	223	218	244	219	284	250	376	354	257
sgRNA0765	442	481	395	358	0	3	1	6	410	454	494	425	0	0	1	0	309	481	416	450	28	137	113	123	363	480	474	412	1	0	1	1	304	238	301	252	22	13	14	22	320	337	360	302	1	1	2	2	395
sgRNA0766	317	386	304	300	407	436	464	1190	349	349	367	343	464	415	323	347	203	410	325	352	76	426	372	470	332	394	377	337	409	377	307	469	228	225	252	237	357	344	285	325	252	246	252	205	338	251	366	357	327
sgRNA0767	252	285	225	252	264	332	367	927	291	277	293	210	309	315	278	285	134	274	243	256	39	290	282	332	249	256	233	233	313	308	199	340	197	158	151	166	236	249	222	248	167	191	193	170	288	237	350	340	248
sgRNA0768	369	346	284	316	320	347	344	952	380	410	397	387	438	404	312	405	186	388	272	338	54	330	375	404	316	378	321	378	367	365	232	429	257	185	210	213	282	324	257	290	245	255	290	211	363	306	395	419	324
sgRNA0769	244	308	227	256	321	303	431	897	251	291	290	263	340	363	280	329	137	280	239	236	46	257	256	299	244	301	252	275	303	283	234	309	197	141	146	185	195	206	178	230	200	188	186	165	218	199	273	350	233
sgRNA0770	139	143	133	104	12	16	10	33	153	112	136	104	9	7	6	9	64	132	101	114	25	106	107	128	123	128	130	115	2	2	1	5	98	76	62	66	26	34	28	27	76	82	88	98	3	4	6	5	130
sgRNA0771	268	268	214	219	157	147	171	430	279	234	234	253	70	86	53	72	144	237	220	241	40	190	173	211	232	243	278	260	8	12	7	12	182	131	150	155	62	74	50	71	192	217	197	194	16	16	22	28	206
sgRNA0772	275	280	231	247	11	9	15	38	252	265	337	264	32	41	11	17	88	296	214	258	18	257	169	246	252	321	300	258	3	0	2	1	196	145	168	182	151	145	124	142	195	193	188	188	4	4	8	6	268
sgRNA0773	385	431	381	372	421	519	539	1518	405	411	455	374	490	507	393	457	247	423	374	400	108	501	415	481	367	475	400	382	511	525	390	542	341	245	232	204	404	393	286	394	260	270	276	238	369	295	432	473	365
sgRNA0774	251	291	275	308	16	27	25	75	320	250	346	273	21	33	18	23	152	293	265	273	18	97	83	102	297	277	312	275	7	0	5	3	192	176	175	176	62	58	43	48	204	207	194	206	1	3	3	0	274
sgRNA0775	222	223	210	211	11	8	8	22	261	240	263	230	13	15	10	7	138	258	209	228	47	218	213	271	224	238	257	211	13	9	16	19	193	155	129	174	138	115	98	144	153	188	186	136	12	13	20	21	260
sgRNA0776	179	174	160	166	1	0	1	5	170	164	200	185	0	0	2	0	117	192	173	174	15	46	39	50	182	191	150	154	1	1	0	1	150	88	110	121	19	13	7	13	108	95	104	107	0	0	1	2	178
sgRNA0777	280	328	245	276	6	6	4	10	298	311	335	270	5	5	8	2	161	328	283	324	9	90	85	95	242	332	301	295	4	1	3	3	233	205	210	240	33	25	25	36	207	225	236	232	0	1	0	3	288
sgRNA0778	301	349	284	271	2	7	4	20	356	335	350	287	7	13	7	12	201	377	325	337	17	91	92	114	287	393	366	329	1	4	6	4	246	202	208	229	27	25	20	32	260	252	243	223	1	1	1	0	314
sgRNA0779	135	133	101	98	21	20	19	75	115	112	137	135	17	24	16	16	56	124	130	127	15	83	90	118	130	133	144	122	12	18	6	10	79	90	67	76	39	47	44	33	98	96	99	82	1	2	9	9	117
sgRNA0780	319	347	259	315	0	0	0	0	310	331	368	292	0	0	0	0	164	321	321	316	17	96	104	123	307	320	346	295	0	0	0	0	250	192	200	231	1	1	3	1	267	244	227	204	0	0	2	0	296
sgRNA0781	315	328	256	282	8	2	6	22	333	297	300	276	5	9	8	5	114	335	225	296	15	121	108	140	288	321	312	312	3	2	2	3	223	172	191	216	58	70	52	65	184	187	211	219	12	19	19	23	289
sgRNA0782	175	181	182	144	9	10	13	32	180	167	210	167	27	23	27	22	169	214	211	197	70	243	216	227	180	180	195	154	169	209	155	191	136	109	127	117	159	202	130	137	129	119	143	151	0	1	0	1	170
sgRNA0783	388	447	329	396	4	4	4	13	411	382	433	367	2	4	1	7	223	390	344	384	26	166	157	203	386	375	395	413	2	3	2	2	289	245	247	232	134	129	93	124	249	276	286	254	3	3	3	3	327
sgRNA0784	249	275	226	256	1	3	1	4	312	301	289	226	2	2	1	0	192	307	283	300	16	90	52	90	245	298	277	290	1	0	0	1	209	189	164	170	44	28	29	33	219	188	185	172	2	1	4	1	264
sgRNA0785	224	259	240	254	259	257	341	958	276	237	263	233	310	306	189	241	147	326	225	277	61	267	237	296	259	286	255	259	302	333	239	356	195	164	143	146	103	101	102	105	178	193	207	164	0	0	2	0	255
sgRNA0786	315	296	296	252	28	31	32	76	317	314	270	302	38	38	31	32	130	336	270	285	40	402	343	456	336	379	346	271	48	53	44	56	244	215	201	210	263	265	229	267	221	261	232	231	33	44	68	58	275
sgRNA0787	216	214	204	203	54	92	75	218	180	202	247	213	67	85	52	81	114	198	168	180	43	257	248	272	221	245	242	220	76	83	49	74	134	127	116	129	187	199	151	175	150	168	186	132	156	130	208	180	202
sgRNA0788	202	235	198	194	160	186	155	497	241	199	261	188	2	2	1	2	75	212	187	193	15	105	106	132	208	216	249	197	1	2	4	0	152	117	136	156	17	16	13	17	148	146	157	156	37	43	71	59	219
sgRNA0789	271	319	279	258	145	173	153	446	290	307	372	270	145	117	117	149	163	321	260	284	30	164	130	174	284	322	287	275	34	32	37	26	216	165	206	196	50	56	47	43	194	187	232	201	88	72	118	108	252
sgRNA0790	253	329	277	267	1	1	0	10	274	288	322	296	0	1	1	0	131	267	237	308	25	222	173	281	235	328	282	280	1	1	3	2	174	172	189	152	82	85	72	117	215	203	230	190	2	1	1	2	277
sgRNA0791	278	297	245	306	0	0	0	2	308	316	317	263	1	0	1	0	113	309	247	269	3	60	47	68	279	316	285	302	0	0	0	0	216	174	169	225	16	16	9	12	199	206	199	166	1	0	0	1	256
sgRNA0792	267	298	254	287	78	119	104	296	293	307	355	286	20	22	10	21	194	346	288	318	76	325	296	344	294	343	314	288	27	18	27	32	230	189	169	240	191	195	173	150	253	208	199	222	184	139	212	211	296
sgRNA0793	284	349	283	285	245	263	307	764	296	291	337	258	275	264	176	238	182	407	297	321	63	343	288	430	253	397	302	323	371	338	243	403	272	196	212	197	400	314	288	316	217	231	243	206	254	217	329	254	338
sgRNA0794	178	219	191	182	24	31	25	81	196	210	201	179	113	101	89	100	105	204	178	184	42	262	229	253	182	242	202	200	58	48	33	61	156	123	121	129	128	144	127	128	159	140	134	128	83	92	121	131	196
sgRNA0795	291	339	286	312	19	16	19	65	301	331	359	306	22	28	16	13	122	360	274	334	51	402	351	464	303	372	311	357	18	14	7	17	185	218	188	189	207	197	174	236	244	240	250	212	22	22	24	24	325
sgRNA0796	265	279	245	233	1	2	1	3	307	246	303	305	0	1	1	0	138	287	229	255	7	38	36	53	277	289	244	258	0	1	0	0	174	169	174	154	5	3	7	3	223	200	183	170	1	3	3	1	231
sgRNA0797	272	323	239	240	1	0	3	1	304	319	313	262	0	2	0	1	184	357	296	322	8	38	34	52	268	359	339	317	0	0	0	0	221	166	173	232	4	3	2	6	215	216	226	199	1	0	0	0	301
sgRNA0798	297	391	332	303	64	83	70	220	407	353	374	304	164	167	126	112	179	375	305	385	53	284	283	390	343	414	376	321	93	97	64	85	249	237	232	229	207	212	176	214	258	256	291	272	53	58	93	79	336
sgRNA0799	447	506	417	433	39	42	33	134	529	514	499	500	54	54	32	57	130	502	380	460	24	455	496	648	432	553	533	517	100	92	63	131	352	347	299	276	586	511	415	519	366	354	315	371	165	102	191	201	500
sgRNA0800	314	310	287	319	296	300	290	868	357	264	336	319	316	322	242	291	186	348	349	342	67	344	294	383	264	390	299	318	95	109	84	78	256	220	207	203	101	121	96	109	235	206	241	240	284	238	349	326	322
sgRNA0801	356	372	360	348	142	177	173	539	411	393	404	358	124	181	100	90	208	437	349	368	49	373	295	370	353	413	365	377	40	46	33	46	299	229	247	208	80	84	64	104	257	270	298	255	137	125	183	169	358
sgRNA0802	226	239	213	256	42	57	66	171	267	238	228	216	116	78	79	87	145	263	235	214	87	285	242	327	203	248	215	248	126	117	102	127	185	151	118	162	249	261	189	210	172	157	171	174	171	139	228	198	260
sgRNA0803	352	442	385	385	22	19	34	74	430	485	471	404	28	29	29	25	161	450	376	435	13	134	128	161	348	457	394	377	1	7	2	1	320	272	268	291	65	39	50	45	353	312	325	291	28	23	33	40	406
sgRNA0804	276	246	203	208	3	10	13	25	262	241	288	223	11	11	5	7	94	264	221	246	26	295	257	356	203	271	239	276	15	14	12	14	184	171	174	174	162	150	124	152	159	215	153	144	26	15	36	28	234
sgRNA0805	218	241	220	210	14	19	23	49	204	229	248	235	27	22	20	27	131	233	188	228	61	228	240	250	193	253	210	184	49	60	47	60	157	146	134	128	193	170	156	192	158	133	156	179	37	41	49	66	224
sgRNA0806	147	189	130	157	9	10	8	22	192	192	178	121	8	7	4	5	43	192	118	189	12	136	150	162	152	200	186	182	14	11	7	15	152	102	119	111	92	91	76	96	145	141	138	118	6	9	8	10	167
sgRNA0807	267	287	265	264	3	5	8	8	257	270	284	259	5	3	5	6	173	308	250	272	20	241	206	254	225	278	247	248	14	16	21	8	200	163	175	190	44	60	39	63	201	194	191	204	0	0	0	1	290
sgRNA0808	256	289	233	230	0	2	0	0	252	296	311	289	2	1	1	0	118	296	233	272	6	66	64	72	273	350	292	287	0	0	0	0	196	162	190	194	9	8	3	7	183	223	183	176	0	0	0	1	270
sgRNA0809	361	419	364	375	0	0	0	1	430	408	439	369	2	0	1	1	104	454	286	348	2	48	37	76	391	505	400	425	1	0	0	0	307	267	289	251	5	4	3	12	242	270	278	280	0	1	1	0	389
sgRNA0810	339	403	356	363	3	5	1	6	384	401	434	370	4	9	3	4	199	409	343	368	66	297	268	370	399	457	410	394	5	1	1	8	291	272	259	246	71	98	78	96	286	245	270	285	8	4	11	8	414
sgRNA0811	328	383	362	382	364	372	441	1095	377	468	407	376	335	306	255	296	217	383	339	389	93	420	389	465	326	389	375	346	273	260	210	304	261	219	226	266	301	367	254	277	272	261	278	261	207	166	223	304	342
sgRNA0812	20	23	21	17	11	3	7	25	27	14	29	17	15	7	2	12	12	18	21	28	3	17	18	26	24	17	23	27	9	10	4	7	14	15	10	8	14	21	6	11	21	16	7	9	2	1	6	2	21
sgRNA0813	262	317	284	302	2	2	6	12	376	336	361	367	0	0	0	0	191	347	314	327	61	330	278	360	313	348	396	345	3	0	0	0	233	209	186	214	71	59	52	71	215	225	236	225	11	4	9	7	313
sgRNA0814	236	280	196	213	94	117	94	285	243	233	284	249	102	100	63	75	80	281	203	231	21	256	199	283	243	289	286	238	86	80	65	85	170	138	153	155	181	193	142	144	175	161	193	173	26	38	48	52	226
sgRNA0815	426	420	354	370	248	274	318	871	437	378	479	425	409	397	325	357	218	434	351	376	80	246	231	293	393	442	432	387	40	64	31	37	252	232	223	266	54	58	48	58	287	316	249	284	189	133	229	237	360
sgRNA0816	255	341	254	254	7	0	5	12	297	305	375	327	5	3	2	6	192	325	287	286	15	78	60	67	257	326	300	284	1	3	2	0	243	147	169	194	12	11	8	19	230	177	195	210	3	3	0	2	290
sgRNA0817	257	293	263	244	0	0	0	0	297	312	339	258	0	0	0	0	119	278	204	252	4	27	26	53	247	323	289	289	0	0	0	0	190	155	181	193	3	2	3	2	195	205	227	202	0	0	0	0	265
sgRNA0818	285	325	256	305	0	1	1	4	319	336	335	301	1	0	0	1	177	331	258	282	27	93	78	115	279	330	329	281	2	1	0	2	234	189	200	192	44	36	28	30	224	210	230	196	1	0	1	3	324
sgRNA0819	454	520	382	439	11	12	10	38	503	430	492	477	14	18	14	16	265	481	455	444	65	409	334	421	432	478	466	467	6	10	11	26	303	305	271	308	213	228	191	258	346	352	337	332	24	22	20	38	410
sgRNA0820	249	263	211	224	0	3	0	4	219	244	257	270	2	2	2	0	133	266	229	233	13	107	76	107	244	268	250	230	0	1	3	1	180	159	147	169	28	32	30	39	219	176	227	178	0	0	1	1	219
sgRNA0821	248	286	221	217	4	1	6	14	247	222	251	263	18	15	16	5	235	332	331	306	42	185	128	158	226	289	239	242	0	1	3	0	192	175	175	176	37	38	38	38	207	180	182	187	13	21	23	30	238
sgRNA0822	315	302	267	291	0	0	4	1	326	348	312	267	1	3	1	2	177	299	306	306	22	73	56	75	283	337	324	304	1	1	0	2	220	196	147	185	25	19	22	38	227	213	174	197	2	0	2	3	276
sgRNA0823	320	353	302	309	2	4	0	6	297	316	357	338	1	2	3	3	192	354	299	323	64	362	264	388	291	331	347	344	3	2	7	3	247	199	201	250	143	201	136	152	252	239	225	232	21	30	35	33	312
sgRNA0824	311	359	315	337	0	2	2	1	348	381	334	343	1	0	1	1	151	391	335	360	13	93	84	118	316	394	332	349	1	1	0	1	258	212	210	235	5	9	10	9	308	253	284	245	0	1	0	0	369
sgRNA0825	189	210	145	150	107	108	101	333	181	214	196	158	149	126	113	110	63	181	129	154	13	148	124	152	150	174	192	141	9	8	8	9	127	102	99	119	115	157	109	162	118	118	116	115	8	6	15	10	154
sgRNA0826	308	340	337	313	0	0	0	1	353	355	406	324	1	1	0	0	126	369	279	310	17	156	149	166	332	366	335	365	0	3	0	0	262	214	210	222	47	62	53	63	258	261	263	206	0	0	0	0	314
sgRNA0827	314	301	235	306	0	0	0	2	373	315	343	305	0	0	0	0	137	349	324	318	9	122	119	162	286	361	354	326	1	1	0	0	263	221	216	227	43	31	22	34	226	261	226	226	1	0	0	0	325
sgRNA0828	325	344	288	307	2	9	8	16	297	319	330	255	7	13	4	8	175	338	241	310	93	420	371	498	314	381	336	349	7	5	5	8	219	199	197	209	180	187	153	225	273	239	230	235	9	6	23	19	274
sgRNA0829	357	433	352	311	0	0	1	2	440	388	428	408	2	0	1	1	249	462	403	426	18	77	59	101	406	448	396	403	0	0	0	1	322	240	284	304	17	8	8	13	303	276	290	296	1	0	1	0	439
sgRNA0830	330	313	248	293	8	14	13	29	318	281	304	335	9	13	4	10	106	363	268	323	15	298	306	398	248	367	297	288	27	27	17	37	225	185	194	205	213	193	169	182	216	228	236	195	25	21	44	37	310
sgRNA0831	226	264	203	243	5	15	6	24	262	262	258	273	9	7	7	3	96	287	216	246	20	188	170	221	215	299	285	248	4	5	2	10	188	148	161	196	125	117	87	156	171	192	216	163	7	9	11	9	248
sgRNA0832	192	183	177	135	110	114	126	427	184	219	195	179	173	135	140	137	104	210	184	210	33	206	201	229	189	185	213	195	144	131	96	176	140	141	130	116	193	216	148	173	136	135	160	141	136	99	182	148	182
sgRNA0833	278	323	273	289	143	163	158	447	314	335	299	234	193	193	132	158	160	331	256	277	60	325	293	413	275	339	290	316	243	225	177	248	223	176	209	190	296	246	255	282	209	224	222	206	184	133	183	211	285
sgRNA0834	332	328	331	324	0	0	1	6	349	359	413	329	4	0	0	1	108	341	275	333	4	60	55	72	348	382	372	364	1	0	0	0	266	195	228	222	8	5	11	12	266	248	247	221	0	0	0	0	323
sgRNA0835	421	466	411	415	0	2	0	0	474	457	475	406	0	1	0	0	226	451	401	421	9	67	57	75	361	501	459	405	0	0	0	0	269	264	276	298	10	11	6	11	309	306	317	304	0	0	0	0	399
sgRNA0836	311	386	313	345	360	447	425	1197	399	409	380	381	524	447	370	448	276	435	363	416	133	521	469	570	358	429	391	393	399	414	343	429	304	275	196	236	360	370	316	363	270	282	326	288	328	274	381	439	344
sgRNA0837	382	402	343	347	91	105	96	301	475	465	537	372	112	121	98	121	217	436	344	375	20	130	102	152	413	469	394	438	12	10	6	5	300	252	252	248	32	29	34	36	303	352	359	311	14	10	28	10	373
sgRNA0838	203	234	186	216	1	2	1	3	254	290	224	220	4	0	1	1	75	229	195	216	6	49	37	71	202	242	274	218	0	1	0	0	148	164	128	147	11	15	7	12	159	154	154	123	1	1	0	0	199
sgRNA0839	205	242	172	205	25	33	45	104	264	217	235	197	40	56	42	43	121	285	210	203	47	318	268	405	226	272	240	222	28	41	24	38	156	123	120	164	140	152	124	151	186	166	151	133	22	27	20	28	227
sgRNA0840	303	337	283	331	1	0	0	3	378	418	388	344	2	2	2	0	232	436	314	399	26	110	83	115	362	379	359	363	1	0	0	1	269	213	234	270	38	42	30	46	239	232	243	250	0	1	0	0	341
sgRNA0841	246	261	237	209	0	1	2	1	243	247	266	227	2	2	0	1	203	308	292	307	25	91	67	87	220	289	244	241	1	0	1	0	198	175	188	174	9	11	6	8	217	185	181	162	0	1	0	0	275
sgRNA0842	347	404	304	347	497	588	647	1674	338	386	391	383	173	227	146	183	227	419	370	370	67	336	313	377	343	433	334	330	45	46	51	59	269	219	242	285	161	180	162	144	250	279	309	255	117	181	240	270	386
sgRNA0843	257	314	250	286	380	460	525	1174	316	289	339	326	127	172	92	115	118	323	271	303	20	250	215	361	266	288	320	282	27	27	26	34	221	150	193	188	143	119	120	128	216	201	249	206	153	160	214	250	277
sgRNA0844	277	310	271	253	346	401	392	1108	322	301	331	295	442	391	305	277	187	326	283	276	95	290	272	360	262	293	291	300	355	390	270	393	186	145	217	202	275	308	246	332	246	231	222	194	261	207	346	332	249
sgRNA0845	265	306	256	244	308	343	384	1033	293	296	351	253	415	342	327	346	156	308	243	268	38	262	242	368	293	300	307	242	353	355	233	412	183	162	183	197	284	291	215	294	213	196	206	194	294	205	310	315	269
sgRNA0846	359	384	328	388	412	464	506	1327	398	428	410	414	551	480	367	444	231	421	329	365	80	447	409	491	347	392	367	349	445	441	363	523	271	252	255	277	371	430	311	361	317	284	321	268	358	302	434	433	369
sgRNA0847	276	348	260	263	299	344	426	1001	302	281	327	275	445	388	364	388	223	374	365	339	82	473	372	447	265	303	309	275	370	329	328	356	212	204	221	240	334	349	266	317	229	201	239	185	274	240	334	360	302
sgRNA0848	195	229	175	245	247	255	290	926	236	277	255	233	350	300	209	289	61	249	184	205	16	217	209	287	235	286	275	212	313	308	185	345	184	130	159	151	262	246	217	209	167	178	185	159	230	167	251	248	237
sgRNA0849	425	409	349	420	428	491	600	1433	442	466	403	401	466	489	378	438	272	417	403	427	117	456	436	466	413	480	407	416	416	401	347	466	347	252	285	282	425	415	354	396	296	317	285	269	302	260	408	395	398
sgRNA0850	707	781	628	639	799	898	1032	2806	766	775	847	695	1021	893	831	856	470	755	638	713	225	910	712	977	712	807	752	714	917	918	771	904	560	467	519	437	680	798	647	644	521	531	571	493	724	506	838	783	695
sgRNA0851	202	226	200	243	275	305	337	882	240	274	228	241	310	360	232	307	146	251	210	225	56	260	254	296	187	273	247	206	280	282	239	318	182	163	130	181	223	280	235	182	172	187	162	134	231	200	275	298	222
sgRNA0852	141	166	151	143	0	0	0	0	179	154	148	119	0	0	0	0	83	179	159	163	2	20	19	30	113	161	142	137	0	0	0	0	139	98	121	115	2	7	2	2	131	123	131	102	0	0	0	0	150
sgRNA0853	106	115	114	119	0	2	0	1	132	107	142	129	0	0	1	1	59	182	115	155	1	46	34	56	132	124	128	115	0	0	0	0	101	100	88	107	7	7	7	5	97	91	95	79	0	0	0	1	136
sgRNA0854	349	392	317	352	393	471	479	1356	366	390	420	382	549	492	373	482	174	427	333	376	47	432	363	485	368	401	422	345	491	437	359	499	280	229	228	268	400	411	346	349	289	286	284	274	382	287	441	446	346
sgRNA0855	436	469	383	415	506	540	565	1597	443	438	500	408	558	526	456	514	354	507	441	435	173	661	486	645	424	484	477	482	593	574	422	573	319	271	314	293	440	458	377	466	330	319	366	287	466	385	533	510	447
sgRNA0856	248	255	242	229	104	151	175	416	274	210	307	244	167	171	162	154	208	325	270	272	51	275	220	259	244	263	241	248	3	2	5	4	253	163	165	184	117	124	108	122	216	209	180	223	11	15	21	15	265
sgRNA0857	358	320	330	321	407	455	484	1288	333	325	410	317	483	452	326	421	196	393	339	328	101	455	330	457	321	412	335	349	426	434	337	456	248	210	220	241	351	336	318	376	251	277	273	266	293	251	349	387	310
sgRNA0858	167	223	189	183	222	225	281	761	211	235	221	186	305	279	206	220	94	233	188	211	37	226	210	288	217	226	209	214	255	224	171	278	178	151	105	148	228	194	191	197	134	156	145	135	192	152	209	251	209
sgRNA0859	204	259	189	154	0	0	0	0	228	175	258	228	0	0	0	1	108	230	203	224	7	46	29	54	196	254	234	202	0	0	0	0	161	118	108	141	4	9	2	4	179	150	177	158	0	0	0	0	181
sgRNA0860	559	659	595	519	2	2	2	11	594	567	725	624	2	1	3	0	295	688	561	559	77	364	352	447	552	673	666	637	1	1	1	0	470	379	389	393	47	56	32	58	385	429	430	420	1	5	4	2	611
sgRNA0861	242	213	195	199	0	0	0	0	224	210	234	186	0	0	0	1	131	244	166	212	6	17	29	28	207	229	263	184	0	0	0	0	165	149	121	138	6	5	4	11	155	165	129	168	0	1	0	0	202
sgRNA0862	224	273	242	276	0	1	1	0	292	230	272	268	5	0	1	2	144	309	269	264	12	68	78	80	264	316	258	250	0	1	1	1	206	164	199	179	22	28	19	23	197	201	191	181	0	1	1	2	263
sgRNA0863	359	347	326	307	363	423	474	1175	372	360	352	303	476	416	380	461	169	344	284	306	47	417	294	440	318	353	375	303	452	443	354	481	244	197	233	225	324	367	299	360	237	264	235	243	317	280	360	386	348
sgRNA0864	340	356	314	341	1	1	1	1	333	327	396	345	2	1	3	0	221	409	309	383	18	70	68	69	290	373	386	322	0	0	1	1	240	218	195	200	13	25	12	18	245	287	265	232	1	0	0	0	330
sgRNA0865	234	278	222	207	238	295	313	932	289	252	237	258	319	334	251	270	57	258	209	243	13	258	233	307	220	273	230	258	266	300	205	293	172	149	152	163	252	257	214	263	179	166	187	186	244	181	233	272	249
sgRNA0866	117	122	93	114	34	33	43	112	107	88	114	118	55	34	25	38	59	140	110	105	25	145	115	168	108	120	117	107	49	66	45	48	93	63	69	80	74	83	74	95	61	77	97	80	23	19	20	19	108
sgRNA0868	152	180	148	132	152	176	184	513	165	181	207	197	208	216	140	174	62	174	158	176	13	163	149	213	134	186	163	146	156	176	106	142	131	113	113	126	202	214	154	145	124	92	100	118	106	89	126	157	172
sgRNA0869	95	114	95	107	134	156	142	405	117	141	107	108	180	155	135	161	58	158	101	118	21	143	116	159	112	146	145	113	153	144	102	162	92	54	78	62	117	113	106	113	69	79	84	70	125	74	128	136	114
sgRNA0870	260	302	261	266	38	37	33	90	358	295	337	289	44	40	26	28	117	293	282	289	28	301	293	361	285	364	304	287	43	43	29	44	240	190	181	239	254	287	212	260	217	181	234	222	107	114	162	163	304
sgRNA0871	306	318	252	227	338	356	372	1039	301	278	302	290	367	327	281	330	194	309	271	269	104	303	251	327	291	294	307	285	314	337	209	350	195	150	176	161	219	236	196	219	211	195	230	197	249	230	263	254	262
sgRNA0872	232	273	218	182	9	18	21	60	296	221	324	231	14	5	11	11	130	272	232	240	47	179	144	191	232	267	254	230	4	5	3	4	154	165	129	157	62	73	48	56	155	151	164	164	2	3	4	9	220
sgRNA0873	271	287	275	251	191	234	257	668	320	283	317	255	303	245	158	203	142	272	250	284	84	356	281	363	269	307	240	278	313	324	267	355	183	151	174	170	289	285	241	239	212	173	222	214	143	93	148	139	270
sgRNA0874	191	199	197	192	250	311	290	785	270	212	196	195	250	319	213	320	145	235	195	170	56	273	182	273	225	253	210	202	286	276	191	284	165	130	142	133	207	220	185	210	173	175	172	147	216	185	217	249	211
sgRNA0875	317	262	259	262	295	323	412	1107	318	282	348	265	405	361	259	340	167	312	247	310	63	363	272	386	242	293	278	263	351	336	256	341	205	169	192	169	259	292	245	257	183	201	218	172	301	224	330	411	279
sgRNA0876	290	286	271	272	360	362	464	1156	367	344	418	338	426	396	332	391	168	300	264	303	60	287	300	425	272	339	301	285	452	387	288	390	221	195	203	190	290	307	264	307	251	278	274	220	337	267	319	376	294
sgRNA0877	405	465	401	425	436	519	569	1515	407	428	471	450	526	531	436	546	214	485	358	411	89	468	448	546	393	483	407	432	511	473	393	548	298	244	259	316	394	384	325	418	283	236	304	291	308	229	339	414	394
sgRNA0878	318	298	275	252	340	307	378	1088	327	291	321	293	392	345	289	369	113	296	273	251	31	300	243	360	280	331	303	289	354	347	211	389	225	179	174	210	314	275	256	283	197	217	270	210	287	171	338	354	301
sgRNA0879	230	267	219	219	295	287	352	928	267	253	263	285	273	345	279	253	150	265	226	268	59	289	258	345	221	244	254	247	328	339	230	346	169	176	160	156	264	242	235	221	165	180	232	197	209	224	286	320	260
sgRNA0880	236	254	212	212	306	306	332	868	248	282	301	229	295	290	241	302	125	294	197	274	25	261	227	322	220	252	237	232	295	274	176	288	201	142	134	150	261	252	183	243	157	194	175	168	231	188	293	268	278
sgRNA0881	231	226	232	224	292	246	306	938	244	285	289	261	357	301	206	295	99	269	216	201	31	249	231	278	216	278	210	236	329	339	211	289	149	132	125	159	248	237	170	201	178	135	190	138	244	198	281	277	219
sgRNA0882	248	311	244	234	275	370	363	950	271	275	312	296	361	367	316	313	179	331	311	308	59	361	307	370	255	309	285	281	348	351	300	360	170	171	192	214	317	314	234	273	204	215	185	191	270	194	295	304	284
sgRNA0883	186	242	202	160	251	267	272	703	200	233	255	195	289	242	198	248	93	201	186	192	34	194	194	256	194	217	222	207	242	261	217	252	151	125	122	142	188	208	160	167	139	126	161	145	218	145	235	248	193
sgRNA0884	86	87	98	87	113	128	139	330	96	112	109	107	112	127	108	112	74	123	88	125	23	153	103	136	96	116	94	85	157	144	106	154	65	73	68	64	90	100	77	87	74	66	64	78	77	79	100	88	83
sgRNA0885	217	221	206	219	260	249	317	839	230	238	235	251	299	291	271	290	158	310	223	247	75	337	248	328	201	238	204	223	311	289	253	294	164	153	137	138	243	221	223	201	184	141	155	173	263	199	254	283	210
sgRNA0886	269	272	247	256	302	367	414	1025	290	341	288	271	391	356	292	352	146	330	250	271	72	309	296	345	276	316	297	289	353	351	226	357	176	160	198	186	249	311	269	300	216	192	234	210	322	212	328	312	248
sgRNA0887	355	362	328	302	364	431	451	1265	355	373	340	329	441	444	369	388	199	350	322	326	97	386	331	396	329	383	367	323	416	417	315	431	243	193	225	206	278	348	317	348	238	255	211	242	322	260	393	393	322
sgRNA0888	420	470	392	413	435	521	570	1583	463	418	455	436	551	555	399	518	239	512	427	473	79	567	452	581	390	471	442	411	546	558	386	537	360	257	262	311	398	453	387	430	283	318	340	283	427	348	459	455	408
sgRNA0889	321	362	317	313	375	446	521	1165	351	347	409	295	493	418	374	387	233	351	308	357	88	483	390	420	356	383	384	329	449	428	363	411	238	204	185	229	352	382	305	360	300	266	251	233	328	286	363	408	355
sgRNA0890	237	264	250	252	331	302	366	905	269	276	298	259	360	270	244	269	110	263	226	255	35	265	253	329	214	309	258	272	283	345	222	302	222	163	193	162	265	240	185	227	189	186	184	196	283	231	317	268	234
sgRNA0891	174	158	132	136	202	204	171	598	155	182	147	177	228	229	190	175	105	185	167	196	30	196	193	257	157	172	172	174	222	190	149	210	146	97	97	111	147	191	150	158	108	115	133	108	138	130	185	190	163
sgRNA0892	209	190	179	145	10	12	8	41	184	216	193	157	14	12	6	15	63	196	135	159	9	148	160	212	188	241	222	175	19	15	9	22	162	122	113	150	104	118	86	108	160	147	138	138	24	21	32	29	184
sgRNA0893	165	172	172	135	217	216	247	648	190	194	173	143	264	210	187	216	112	187	137	151	42	189	187	235	145	170	168	158	171	161	169	217	119	115	92	118	164	202	153	168	153	137	110	141	162	139	248	166	153
sgRNA0894	212	215	215	185	278	263	328	800	198	225	273	215	339	282	209	301	88	237	211	227	30	238	223	262	209	239	226	215	248	261	178	261	162	107	146	147	219	237	199	215	172	195	159	148	185	194	220	278	217
sgRNA0895	211	236	166	175	230	293	268	713	224	194	180	195	295	224	211	231	90	211	168	213	34	240	212	257	168	233	225	183	275	279	190	265	120	138	128	136	219	246	141	180	145	148	132	120	183	140	240	237	190
sgRNA0896	304	348	293	296	398	419	436	1165	308	317	346	320	402	396	426	387	253	406	389	387	123	484	388	528	314	342	326	289	372	372	350	413	217	195	234	220	321	358	313	340	258	249	229	184	309	268	378	363	330
sgRNA0897	209	261	202	215	224	314	341	830	227	236	278	212	280	267	285	297	153	240	229	256	73	235	211	301	185	238	219	244	237	265	236	261	155	164	137	142	208	242	210	218	149	158	180	134	195	163	254	267	214
sgRNA0898	245	259	212	236	275	297	362	851	203	219	267	226	322	327	257	341	116	276	219	252	35	273	211	267	209	248	231	223	278	270	201	334	186	131	142	172	241	316	216	222	174	165	166	150	261	185	293	288	207
sgRNA0899	276	303	243	237	37	42	32	99	312	285	317	242	46	49	27	43	97	309	229	276	8	167	130	207	290	312	285	294	9	8	9	12	234	199	167	149	203	194	164	162	204	222	207	213	23	21	25	24	299
sgRNA0900	149	129	98	142	138	144	178	471	124	138	170	147	167	149	146	164	63	154	107	123	28	143	129	146	132	123	128	110	121	133	105	125	82	71	77	94	122	140	95	131	118	95	90	100	106	110	184	161	116
sgRNA0901	174	192	136	173	203	262	247	628	154	179	175	185	261	191	174	175	112	190	179	194	56	238	171	265	167	213	176	178	221	228	175	240	138	122	136	138	189	236	160	195	129	141	134	124	167	135	173	207	186
sgRNA0902	227	216	188	181	206	267	268	769	210	208	244	204	321	222	221	225	108	220	182	199	40	233	187	245	180	221	234	203	242	250	155	282	153	121	138	121	201	225	160	191	139	149	146	116	213	163	237	263	219
sgRNA0903	326	336	279	314	261	316	323	915	308	274	338	296	308	283	271	295	176	359	282	335	52	297	244	320	259	304	278	303	39	42	31	47	229	170	198	185	111	118	100	124	226	257	239	203	280	268	307	330	288
sgRNA0904	146	132	120	153	128	176	185	572	140	136	159	140	185	182	145	196	100	184	113	150	38	188	120	165	135	169	163	131	155	165	142	194	121	103	90	99	135	156	122	133	94	93	115	108	143	107	192	158	131
sgRNA0905	246	262	217	197	286	298	318	796	256	220	187	193	309	285	304	281	163	285	261	245	76	350	269	337	232	250	260	202	301	309	270	334	176	169	136	156	222	246	220	248	186	182	138	183	216	192	281	296	231
sgRNA0906	246	237	193	225	251	299	317	964	258	228	284	255	339	332	288	247	209	305	256	260	105	375	272	326	238	290	266	254	330	308	211	311	183	158	172	170	247	312	213	221	207	207	198	181	238	220	287	304	226
sgRNA0907	223	239	209	190	208	300	284	711	209	218	223	227	291	271	190	226	126	268	215	228	38	244	226	314	199	231	220	226	268	250	190	327	172	141	160	168	202	198	188	225	161	181	173	152	212	156	246	230	197
sgRNA0908	223	245	189	183	242	264	268	843	263	198	241	192	269	272	199	252	148	264	220	214	42	258	215	299	207	219	226	189	271	267	221	303	156	145	139	138	254	254	203	207	160	180	177	144	214	201	224	277	183
sgRNA0909	149	197	169	158	186	187	246	673	182	197	179	152	242	248	221	194	85	204	171	158	40	229	175	256	145	191	182	203	229	193	204	209	151	131	116	117	204	229	173	164	123	151	116	107	202	141	225	214	175
sgRNA0910	244	263	214	182	247	267	280	814	195	269	260	177	334	320	203	272	96	208	180	201	34	265	213	271	221	261	230	190	299	345	177	310	152	127	141	154	243	239	199	198	169	148	163	161	208	142	257	262	195
sgRNA0911	293	291	289	296	369	432	396	1079	271	332	300	338	423	418	315	378	237	359	329	330	117	423	330	498	273	351	304	315	403	419	342	396	258	218	208	205	313	345	298	343	231	222	255	185	283	225	398	360	322
sgRNA0912	212	229	193	223	252	289	312	887	229	225	261	245	364	272	236	256	157	250	213	188	78	281	221	302	224	244	237	249	283	262	235	295	172	110	164	114	229	249	191	187	196	160	176	153	211	155	239	256	202
sgRNA0913	244	260	221	238	226	318	342	990	296	244	274	256	326	387	261	318	122	265	230	233	41	270	237	310	218	300	290	235	310	303	236	358	198	146	175	162	264	259	246	256	192	149	200	223	265	182	276	283	210
sgRNA0914	172	229	185	146	4	5	6	14	217	188	197	176	6	4	3	6	90	227	189	217	20	221	169	201	160	203	189	189	0	1	3	4	148	131	122	138	31	20	18	32	171	132	137	115	32	43	65	49	175
sgRNA0915	262	237	215	264	243	316	382	963	301	302	249	279	329	336	294	302	170	291	265	269	31	315	297	345	229	273	301	236	330	311	244	295	169	155	167	180	241	279	222	267	165	206	182	181	236	191	269	275	280
sgRNA0916	215	242	216	227	218	287	291	770	190	184	219	233	277	222	232	256	160	254	222	220	80	307	245	315	177	240	234	213	293	252	209	256	195	150	157	156	285	275	178	239	158	138	190	152	205	140	251	266	223
sgRNA0917	331	331	248	296	327	403	403	1069	316	296	340	327	512	393	354	422	233	355	348	321	105	420	355	422	306	363	334	344	447	427	302	425	220	206	204	222	285	304	250	277	215	211	213	213	318	179	342	337	291
sgRNA0918	203	210	153	205	223	306	311	835	230	238	239	205	317	267	204	237	167	247	208	212	45	252	191	289	212	248	222	207	262	301	209	277	175	154	162	130	206	201	179	243	184	179	187	183	220	166	231	227	243
sgRNA0919	85	85	87	73	95	104	121	380	99	127	116	75	164	124	95	115	29	100	66	102	5	84	87	113	88	111	97	99	70	94	44	113	68	55	52	55	81	104	69	83	65	69	82	53	108	51	111	101	93
sgRNA0920	188	195	146	190	202	231	212	699	201	151	161	179	234	233	193	225	91	207	171	162	27	215	177	235	187	201	170	170	236	187	185	206	100	112	87	106	165	188	169	158	151	130	120	132	166	145	203	207	142
sgRNA0921	250	284	231	228	279	323	391	897	237	237	298	241	376	275	256	265	154	282	221	239	62	319	235	356	269	281	258	253	310	329	240	330	168	153	163	147	220	249	215	239	194	157	193	189	226	202	259	293	217
sgRNA0922	333	348	300	321	346	422	449	1225	322	330	393	358	445	390	298	433	187	345	302	329	90	340	334	442	285	420	356	340	406	409	319	444	259	217	215	249	315	403	277	332	250	234	243	222	351	249	435	354	360
sgRNA0923	115	126	116	122	137	147	156	551	154	138	153	146	175	169	135	185	49	135	91	139	18	111	128	144	108	139	127	102	157	172	114	183	104	87	86	80	122	150	91	99	84	91	88	90	125	84	142	137	123
sgRNA0924	317	307	301	317	341	406	413	1212	328	288	343	312	420	424	337	423	204	365	290	352	74	383	286	471	299	363	341	290	439	426	356	405	259	230	223	202	350	377	242	315	237	230	204	205	319	243	383	348	306
sgRNA0925	182	207	163	157	247	271	252	719	226	195	226	163	259	221	182	238	113	235	209	209	32	215	224	288	188	221	186	193	262	227	177	239	149	121	150	164	237	218	169	215	167	150	129	126	171	134	239	260	200
sgRNA0926	223	223	222	204	243	302	331	851	274	261	216	217	337	275	254	321	148	220	202	227	44	273	266	300	210	255	252	252	346	289	200	300	160	155	127	157	226	229	194	248	203	204	148	154	224	188	302	272	230
sgRNA0927	309	270	230	265	323	374	399	958	278	291	279	260	333	324	324	341	186	292	269	302	62	347	300	413	276	303	282	271	358	364	271	364	199	190	182	208	291	303	245	271	204	211	216	206	294	243	335	363	259
sgRNA0928	280	297	256	272	324	387	388	991	279	277	299	253	479	292	342	313	215	335	312	291	100	388	325	403	254	332	268	291	354	366	308	372	240	195	185	214	276	335	243	281	211	238	240	199	246	257	330	317	284
sgRNA0929	229	187	175	219	253	253	294	796	224	251	223	213	318	307	229	253	106	281	191	225	24	259	228	297	208	234	184	241	262	242	187	276	155	118	144	139	220	243	201	235	149	174	156	137	221	157	236	260	226
sgRNA0930	338	353	323	275	343	429	508	1240	392	398	380	305	466	466	360	455	212	407	312	345	118	442	350	478	309	378	324	352	391	463	360	424	257	223	232	234	371	408	276	338	247	232	299	249	329	245	350	424	344
sgRNA0931	279	310	238	260	150	176	221	535	257	275	299	256	219	206	141	203	150	278	251	284	56	292	269	365	252	305	324	262	239	200	170	237	211	169	158	167	241	222	208	226	220	232	186	240	138	108	164	154	276
sgRNA0932	246	255	179	225	140	187	195	428	214	246	248	226	158	166	126	158	148	233	198	212	74	290	231	282	211	251	209	220	153	167	120	183	172	142	158	153	145	170	159	164	207	167	195	174	92	68	141	155	220
sgRNA0933	338	341	330	362	427	432	443	1368	316	371	363	403	450	456	328	425	171	423	302	375	53	421	368	453	337	397	392	325	434	395	320	454	274	203	214	223	366	379	328	365	234	299	293	235	345	277	405	442	388
sgRNA0934	208	216	206	178	265	269	299	820	241	194	212	249	279	261	213	266	148	237	193	220	66	272	236	298	211	261	240	209	260	264	211	294	177	155	170	156	230	210	234	248	151	186	193	137	210	160	251	252	228
sgRNA0935	289	300	257	278	324	344	376	983	300	263	302	278	379	393	283	318	161	270	255	306	70	366	281	345	282	292	292	295	345	350	269	339	228	169	197	194	290	311	218	292	197	228	210	175	265	234	332	312	272
sgRNA0936	272	318	290	268	386	372	412	1244	338	310	335	299	445	420	279	408	129	338	246	296	41	337	295	414	287	347	357	329	408	344	286	428	223	223	209	228	324	308	262	330	223	228	230	234	342	240	390	340	293
sgRNA0937	181	214	195	178	221	253	263	691	198	208	224	223	251	228	191	203	132	220	212	232	53	257	229	333	166	235	220	211	192	194	138	235	170	157	166	134	219	233	188	186	153	142	153	159	139	134	208	198	227
sgRNA0938	153	177	138	167	187	176	224	576	142	162	181	141	235	191	156	238	103	207	167	191	51	175	178	234	150	174	165	157	218	198	146	247	137	119	122	120	190	167	170	178	123	115	112	132	186	127	160	173	181
sgRNA0939	181	150	146	124	157	164	188	515	119	176	161	146	173	187	155	149	112	180	160	179	57	186	174	221	163	185	172	144	190	167	150	200	139	108	121	127	184	157	126	161	123	114	110	107	162	125	158	159	146
sgRNA0940	196	167	151	185	231	193	251	647	177	183	218	144	236	212	178	213	102	181	176	188	54	214	191	216	141	188	178	163	208	204	156	224	127	127	133	124	199	201	149	178	140	140	137	106	157	130	194	183	167
sgRNA0941	183	195	212	177	227	245	238	697	205	214	221	182	263	244	195	240	81	215	159	186	22	232	194	230	172	186	185	161	252	254	178	268	136	116	121	121	216	177	175	183	115	170	135	141	209	127	177	220	200
sgRNA0942	260	240	244	244	299	324	328	977	266	240	316	224	356	335	289	289	166	314	244	273	62	316	258	366	229	270	283	273	356	278	252	374	156	117	187	154	235	266	202	267	176	168	201	201	266	181	302	290	226
sgRNA0943	213	161	198	173	152	127	181	509	174	173	195	179	229	176	186	222	93	187	157	170	26	182	177	215	158	191	164	173	109	105	64	98	121	116	100	114	178	194	151	196	125	149	142	117	153	121	188	210	184
sgRNA0944	243	212	170	199	220	271	288	839	235	205	209	174	311	254	273	267	107	243	211	230	36	267	228	281	225	242	223	220	283	250	166	305	154	135	142	140	206	217	214	213	138	161	192	163	195	178	200	239	206
sgRNA0945	209	238	210	176	240	254	299	795	225	209	243	206	315	277	248	308	100	247	167	218	55	246	241	264	176	273	231	211	267	256	171	286	157	124	107	129	195	191	189	187	163	171	151	164	199	162	219	245	190
sgRNA0946	223	252	202	187	244	268	258	819	192	239	238	190	290	234	189	281	89	210	165	193	23	211	203	250	171	220	202	206	255	288	221	273	158	129	113	118	198	230	161	190	160	156	177	147	213	190	229	276	204
sgRNA0947	90	106	93	94	110	141	138	391	81	83	83	86	154	101	106	140	51	101	87	100	16	124	105	133	93	118	112	87	129	130	103	98	86	48	48	75	89	88	93	82	75	69	100	75	89	77	108	109	92
sgRNA0948	151	142	146	145	182	155	224	573	168	162	158	154	217	190	164	214	98	148	146	153	42	169	154	178	162	179	128	157	188	186	149	198	112	93	119	100	129	156	138	149	108	109	116	114	132	131	163	201	160
sgRNA0949	92	102	83	87	103	96	124	326	98	83	92	79	137	96	85	95	74	111	116	110	35	102	82	129	82	93	97	80	116	106	120	112	80	74	56	77	95	87	88	88	56	72	67	72	85	54	101	108	94
sgRNA0950	374	346	338	286	417	459	467	1356	375	357	403	369	513	460	382	384	198	348	330	317	96	408	330	464	326	405	404	324	503	460	386	493	265	198	226	264	355	373	274	359	280	262	286	287	310	248	404	414	312
sgRNA0951	230	273	204	187	279	301	351	905	226	246	273	249	376	310	247	328	111	247	225	211	44	255	233	294	227	283	247	231	337	315	235	340	192	155	136	139	230	247	182	250	184	209	163	159	232	184	262	249	250
sgRNA0952	250	272	244	203	235	287	301	784	272	255	269	233	253	261	247	276	169	284	219	238	51	248	209	288	234	299	281	242	297	295	242	295	179	129	150	143	191	241	206	247	186	213	190	142	141	130	174	196	266
sgRNA0953	211	267	220	183	250	321	354	908	234	221	222	220	313	260	240	244	104	258	224	211	28	271	237	296	223	273	239	214	262	261	226	296	161	142	125	173	242	278	215	201	182	160	197	152	243	166	274	254	243
sgRNA0954	237	300	224	230	319	297	311	1002	318	278	282	248	350	285	289	336	176	289	260	279	78	363	256	386	258	273	244	260	321	345	266	335	199	154	157	190	284	284	231	224	190	216	220	194	283	225	245	300	268
sgRNA0955	155	206	160	158	175	227	208	657	164	148	180	171	188	190	178	168	93	175	164	154	36	243	163	214	148	196	198	170	196	230	152	213	104	104	128	111	176	179	133	178	103	108	115	115	149	117	160	197	147
sgRNA0956	251	244	228	243	258	309	330	929	289	263	315	245	381	309	283	358	128	267	215	266	60	301	262	308	247	293	279	253	313	296	231	335	160	154	170	166	249	263	191	234	182	159	201	191	235	210	273	298	263
sgRNA0957	112	167	120	119	125	163	171	444	140	132	158	129	232	151	138	139	79	127	117	156	41	167	121	210	129	143	114	142	161	175	132	173	101	87	74	95	131	164	101	119	116	83	100	121	158	145	171	169	137
sgRNA0958	224	255	230	216	264	262	336	878	243	235	222	251	286	239	264	315	135	253	233	216	59	269	236	345	200	231	234	203	282	273	236	275	191	155	142	167	217	292	178	218	170	157	189	161	192	195	253	296	216
sgRNA0959	185	194	163	162	249	271	230	737	236	208	261	185	337	263	152	244	126	223	193	201	44	236	193	278	180	217	197	213	248	251	177	269	160	117	135	121	196	229	159	189	136	150	134	108	164	192	217	212	164
sgRNA0960	278	288	231	253	320	329	373	1000	257	326	321	288	398	346	276	325	170	282	246	275	67	338	279	363	241	321	273	297	374	382	266	392	199	172	175	174	283	270	227	244	208	206	198	204	265	228	311	296	269
sgRNA0961	307	320	279	317	369	338	454	1145	298	285	339	288	414	339	376	429	201	326	294	320	98	375	341	387	296	347	306	294	415	367	292	371	226	169	191	187	312	287	257	275	248	214	229	221	305	231	353	339	328
sgRNA0962	166	155	149	160	193	227	241	600	211	215	187	169	204	245	156	223	82	228	183	216	16	223	194	256	154	207	163	184	213	215	150	229	140	121	131	120	194	217	156	203	119	142	136	128	175	118	216	191	181
sgRNA0963	147	122	127	129	152	170	186	476	118	167	186	120	186	167	147	198	79	156	136	135	25	152	141	168	123	144	159	140	201	158	133	193	84	91	87	104	132	136	113	95	107	125	92	114	181	123	137	155	136
sgRNA0964	205	275	224	215	248	294	319	879	277	232	266	229	296	311	262	301	138	278	234	278	60	318	246	334	236	291	257	216	293	310	267	301	183	137	136	158	252	285	213	228	166	169	162	163	262	205	288	279	261
sgRNA0965	194	179	145	146	107	91	95	307	169	192	158	143	134	130	85	109	109	174	159	173	32	192	147	201	150	172	160	173	62	80	57	78	130	102	106	101	161	165	152	146	105	125	130	141	173	134	189	235	151
sgRNA0966	147	147	144	125	1	2	1	2	133	174	144	157	1	1	1	3	82	176	125	118	6	46	64	64	129	192	146	137	3	0	0	0	132	80	63	97	38	32	32	23	93	103	119	107	0	0	1	2	116
sgRNA0967	356	393	323	331	466	501	492	1380	411	438	399	428	516	519	461	441	281	465	359	402	140	513	387	538	345	470	434	373	543	492	380	509	296	244	257	285	416	465	329	376	319	339	317	302	375	278	394	453	400
sgRNA0968	324	344	308	327	367	475	493	1244	369	333	378	350	401	390	379	422	243	433	340	350	143	434	381	485	279	355	324	317	385	450	361	449	258	224	222	269	376	365	333	358	275	264	259	230	320	244	374	411	342
sgRNA0969	245	247	236	252	303	338	393	957	258	289	267	238	355	316	268	297	155	303	265	278	57	295	290	364	252	287	277	258	287	288	250	317	220	167	169	148	291	273	218	281	176	195	184	167	221	202	283	287	287
sgRNA0970	166	200	166	160	244	207	212	614	214	206	180	195	275	239	184	197	78	183	148	172	25	198	168	217	161	193	186	198	225	214	151	247	146	128	131	139	175	213	148	187	139	158	156	119	200	177	210	203	181
sgRNA0971	266	266	249	276	323	365	408	1056	298	343	342	270	421	403	319	379	160	323	279	273	86	327	311	406	265	360	362	298	456	362	252	414	176	205	188	175	304	337	250	274	207	213	232	174	274	252	348	382	274
sgRNA0972	337	409	319	335	462	453	526	1425	371	363	421	351	505	441	401	469	218	411	320	356	66	421	404	489	338	402	400	362	473	426	321	511	288	248	245	270	349	472	340	415	258	302	267	241	367	367	477	424	371
sgRNA0973	448	500	394	402	504	531	591	1730	527	494	558	425	618	553	499	568	291	493	432	468	87	559	483	569	421	484	466	414	525	555	403	604	351	342	279	302	485	463	424	472	303	320	345	331	432	383	464	441	414
sgRNA0974	325	333	299	287	364	396	458	1146	394	350	364	334	499	424	328	437	195	344	315	335	85	373	340	426	280	370	343	312	396	402	276	403	219	230	191	177	318	297	304	308	251	220	215	251	334	231	390	356	339
sgRNA0975	194	192	163	166	183	237	324	697	209	191	214	176	263	257	238	252	109	211	195	207	40	241	222	253	220	196	230	194	232	233	194	222	144	102	118	132	190	197	171	185	155	155	147	126	177	151	210	226	185
sgRNA0976	183	170	128	175	188	240	198	602	218	187	268	165	221	195	161	196	79	209	154	178	39	206	180	224	188	202	176	178	213	209	148	238	121	130	125	125	186	205	160	146	132	146	120	129	197	122	210	209	168
sgRNA0977	244	244	237	201	291	292	298	929	291	220	287	218	301	277	273	309	134	268	199	247	41	280	237	281	213	333	242	245	335	352	216	348	161	160	182	146	262	248	177	203	180	174	182	165	241	192	258	286	236
sgRNA0978	332	355	332	337	369	391	475	1291	323	302	385	381	486	420	405	381	229	351	348	329	88	371	327	412	334	392	404	325	428	423	323	425	230	233	212	207	312	381	279	385	270	240	292	239	351	290	382	425	303
sgRNA0979	200	264	218	246	276	272	337	956	231	279	242	232	306	270	256	289	134	269	214	230	46	261	240	284	232	257	285	270	300	324	231	285	196	182	139	175	250	222	201	238	161	179	162	188	278	167	282	259	217
sgRNA0980	364	384	320	361	394	481	537	1434	422	424	430	395	533	532	444	521	239	460	348	395	73	425	366	504	330	377	452	391	441	445	379	414	286	242	285	261	265	311	220	223	309	273	276	264	380	312	524	447	387
sgRNA0981	216	243	201	178	275	267	299	833	225	229	271	257	312	306	230	338	114	237	187	220	45	229	187	290	212	282	225	211	298	244	181	291	133	153	157	137	159	142	116	108	142	168	159	142	253	174	244	259	217
sgRNA0982	193	225	174	158	201	233	309	734	218	188	241	219	314	313	210	247	114	224	211	222	42	255	193	321	175	215	198	206	238	183	189	219	156	131	133	114	126	139	124	108	153	136	152	117	195	137	268	242	207
sgRNA0983	271	244	202	228	252	335	313	910	241	257	221	241	322	331	306	277	147	289	225	247	54	363	296	362	216	241	254	256	309	306	252	323	206	182	149	170	206	239	171	180	183	139	172	168	248	203	273	290	235
sgRNA0984	291	303	286	249	349	390	419	1145	284	281	317	284	337	416	294	370	143	274	218	284	44	301	298	393	284	309	312	284	313	337	242	356	226	178	167	185	266	364	276	298	189	223	200	211	302	240	359	340	290
sgRNA0985	282	305	242	251	323	314	378	1007	326	242	320	253	406	336	369	340	172	317	254	275	65	323	288	391	254	282	284	241	383	306	269	378	208	178	167	165	257	331	223	234	185	183	258	180	271	239	333	309	231
sgRNA0986	262	237	212	212	267	324	359	867	268	213	255	225	316	298	256	304	165	293	252	271	82	305	261	366	212	243	263	249	311	310	271	300	182	129	184	177	186	241	186	216	176	163	177	138	214	185	283	300	250
sgRNA0987	195	224	185	201	227	278	329	868	240	218	222	204	300	251	245	216	188	278	245	248	76	292	243	317	175	246	200	195	281	278	257	272	139	117	130	151	167	217	167	142	178	156	165	124	155	143	229	232	220
sgRNA0988	206	214	196	170	235	242	295	729	201	200	221	168	278	236	200	265	105	215	205	193	56	219	203	265	182	228	196	222	239	211	195	262	141	108	120	120	209	230	171	187	136	137	159	125	197	146	250	207	217
sgRNA0989	185	202	178	171	210	225	246	698	191	182	209	183	308	252	170	259	99	221	186	218	40	243	205	272	158	214	233	194	229	249	199	219	135	123	117	139	203	184	164	166	147	137	163	141	169	164	216	216	164
sgRNA0990	256	279	254	275	264	313	338	964	272	277	297	269	359	297	262	323	121	279	203	259	39	318	238	330	234	272	316	264	351	298	216	331	195	158	188	191	304	258	233	261	218	179	199	189	288	206	338	295	242
sgRNA0991	108	111	89	127	143	142	173	379	140	112	172	96	155	129	147	140	87	150	123	134	38	143	132	160	90	88	107	97	145	145	102	135	89	67	72	78	133	136	113	96	102	79	108	73	122	98	105	128	129
sgRNA0992	157	172	135	161	165	195	232	635	176	139	181	178	225	191	163	155	134	189	182	159	51	235	164	232	176	195	160	158	197	202	203	226	130	106	132	108	183	200	151	171	125	96	129	124	128	137	175	180	149
sgRNA0993	138	123	121	96	160	106	176	539	161	153	136	126	144	186	135	141	61	167	127	104	17	128	119	161	125	144	146	127	172	172	99	158	83	75	80	82	141	115	90	138	85	104	89	91	142	94	150	159	147
sgRNA0994	312	396	302	318	414	453	494	1424	388	337	408	361	463	397	399	442	213	365	327	352	92	438	394	472	319	427	395	338	490	460	337	537	301	208	231	216	388	320	292	352	260	256	242	250	333	291	407	440	337
sgRNA0995	210	230	180	176	196	253	290	727	207	193	208	190	316	264	210	234	138	246	229	221	91	238	225	302	208	264	209	190	261	262	225	274	148	110	149	134	200	201	185	230	175	161	154	145	198	199	215	226	198
sgRNA0996	103	141	105	100	136	137	161	400	115	137	108	100	172	146	162	140	85	133	131	140	46	190	127	186	103	128	98	112	118	118	121	169	90	79	83	87	146	141	108	127	71	65	102	70	98	78	99	126	116
sgRNA0997	290	304	263	261	320	364	385	1021	328	294	352	254	393	351	358	375	198	381	263	268	61	346	309	415	280	314	274	296	387	369	313	355	237	165	195	173	299	348	261	278	215	212	215	167	252	245	332	315	283
sgRNA0998	226	257	197	185	211	279	321	769	190	184	223	211	244	221	237	257	157	242	193	245	91	347	234	323	194	225	227	201	227	298	225	282	175	142	146	157	187	300	148	220	164	154	142	117	206	172	243	219	182
sgRNA0999	447	445	356	360	457	493	593	1713	428	423	503	399	558	540	436	506	258	524	434	439	122	479	436	636	441	503	445	439	562	533	370	566	323	294	302	290	441	473	372	443	302	300	362	303	418	349	433	440	468
sgRNA1000	204	225	216	190	256	268	282	881	232	223	233	239	260	261	207	269	84	289	176	202	23	248	231	273	230	264	250	218	279	296	189	323	176	155	119	149	202	183	170	206	166	155	170	173	235	143	283	197	207
sgRNA1001	213	194	198	168	241	230	257	740	196	207	211	204	298	323	216	234	146	212	167	223	95	257	236	272	177	238	220	200	237	260	220	290	134	128	132	144	202	203	155	218	156	142	151	156	200	165	226	245	193
sgRNA1002	302	327	240	281	341	380	394	1089	325	342	399	319	414	393	318	369	154	334	266	295	60	270	254	320	275	337	312	307	302	294	226	317	240	186	210	185	219	248	195	226	254	253	214	222	322	249	369	350	306
sgRNA1003	286	255	238	237	292	340	325	867	258	269	302	280	298	350	219	294	116	287	227	267	32	193	224	302	269	285	265	288	258	228	208	303	217	180	138	171	221	186	164	187	199	196	186	191	270	239	352	311	250
sgRNA1004	271	289	260	256	339	338	392	1017	275	363	342	273	368	307	367	363	163	313	265	300	53	296	303	375	276	351	324	290	286	279	226	313	216	175	182	200	220	216	213	206	191	233	219	207	320	256	414	357	285
sgRNA1005	280	311	306	313	341	399	417	1146	280	296	406	311	445	396	315	359	133	351	304	314	19	332	324	403	308	340	320	293	331	319	235	372	262	236	231	210	304	282	283	323	234	259	241	234	350	281	379	406	339
sgRNA1006	335	407	291	304	328	496	460	1304	347	381	356	386	395	461	371	343	214	391	355	351	48	467	354	485	289	362	352	328	411	404	373	384	258	215	229	237	326	355	305	321	256	233	271	212	303	294	394	442	353
sgRNA1007	238	279	209	222	259	315	303	991	310	265	250	290	353	312	265	303	140	244	189	234	74	264	227	297	256	271	281	232	336	325	216	361	176	124	148	138	264	247	180	231	198	180	174	157	243	180	328	288	206
sgRNA1008	283	316	297	310	383	363	387	1092	317	296	356	281	406	365	278	357	122	353	264	317	33	395	317	457	274	335	325	292	423	360	262	433	248	212	179	226	291	314	227	329	198	204	239	224	295	242	339	311	299
sgRNA1009	397	448	383	381	387	471	558	1471	444	468	424	439	580	483	437	506	249	424	372	433	145	517	473	561	368	516	414	398	661	602	483	634	289	228	258	285	403	413	350	419	272	320	256	289	410	321	500	456	393
sgRNA1010	267	363	234	265	360	430	451	1215	304	310	372	278	366	299	287	338	112	337	288	280	63	387	336	434	282	360	362	280	401	339	267	418	210	156	207	208	317	357	283	279	214	188	222	185	329	244	395	392	298
sgRNA1011	264	312	252	272	318	355	396	1058	322	294	328	233	489	343	289	336	125	277	228	293	40	262	225	296	264	313	343	304	325	337	234	342	196	195	170	186	325	275	241	279	187	191	229	226	256	196	292	339	266
sgRNA1012	181	197	168	152	241	243	239	761	219	196	188	211	225	255	168	223	96	211	152	191	30	195	195	207	181	241	184	203	230	254	164	235	137	118	114	118	208	194	157	176	159	148	146	143	210	153	192	209	182
sgRNA1013	317	351	279	267	340	446	405	1263	352	372	349	353	442	401	324	378	175	331	286	313	76	337	283	440	301	380	345	354	443	433	316	416	235	198	186	246	307	324	272	276	231	233	228	234	302	245	381	327	324
sgRNA1014	299	348	288	270	387	367	405	1202	296	303	367	294	390	385	291	350	109	374	288	306	36	345	346	418	293	336	335	322	385	361	250	463	252	207	202	201	317	318	303	342	227	222	218	226	331	255	371	354	317
sgRNA1015	330	383	352	370	429	440	527	1369	387	396	376	366	456	512	343	516	162	424	305	365	47	406	367	462	352	433	379	337	545	480	328	493	256	228	229	236	316	392	280	367	250	248	288	278	401	312	406	408	328
sgRNA1016	305	304	265	278	342	433	379	1162	320	332	330	294	481	404	306	407	185	318	248	276	78	342	274	357	292	358	342	304	407	349	269	387	190	144	180	193	322	351	295	281	215	224	214	227	328	239	343	369	284
sgRNA1017	159	145	132	130	175	179	207	484	165	122	189	132	173	175	150	156	105	183	147	163	69	214	181	225	132	149	145	168	160	188	169	183	112	102	101	103	131	151	123	159	127	111	114	103	114	109	163	179	147
sgRNA1018	243	282	215	228	324	373	414	1026	251	268	251	287	420	361	299	386	119	270	257	233	43	256	227	321	239	264	250	244	278	291	262	310	157	140	139	144	266	266	227	254	205	157	169	183	302	256	338	342	243
sgRNA1019	282	315	241	290	0	3	3	3	245	272	259	248	0	0	0	1	160	276	235	279	61	246	194	280	238	289	272	259	0	0	0	1	197	178	163	173	119	141	123	105	193	186	217	186	13	20	18	30	193
sgRNA1020	283	330	259	237	327	399	432	979	343	275	280	297	348	355	308	339	168	313	274	269	46	350	267	367	268	329	224	275	351	315	225	329	215	179	185	187	322	292	223	282	222	218	202	192	264	184	290	335	302
sgRNA1021	423	452	370	402	514	499	564	1679	446	503	522	447	544	523	473	499	219	490	337	394	114	458	408	520	400	534	435	413	564	521	383	658	297	263	219	280	393	465	376	400	347	306	315	307	426	324	543	504	413
sgRNA1022	206	269	230	211	274	315	322	843	280	251	272	234	319	288	296	251	191	299	272	250	81	339	301	355	219	256	280	214	295	298	263	300	186	144	157	171	266	298	207	255	167	213	186	151	227	235	304	286	211
sgRNA1023	282	275	260	238	326	322	326	1019	278	325	305	249	357	344	243	357	133	289	257	240	44	275	267	331	241	312	281	273	364	314	196	341	174	185	169	165	256	264	204	234	181	206	180	187	261	227	258	257	247
sgRNA1024	293	325	321	310	328	397	436	1157	372	314	338	318	441	411	309	392	134	308	242	311	54	352	300	385	286	336	324	342	428	412	290	404	227	193	206	218	327	332	243	325	232	224	218	235	308	257	351	353	280
sgRNA1025	287	362	281	259	354	377	411	1076	274	283	301	256	481	351	306	338	160	308	248	319	51	320	268	387	232	302	296	278	328	362	237	376	228	161	179	210	312	314	243	295	208	205	220	185	257	215	321	336	258
sgRNA1026	231	209	230	236	245	275	310	819	245	227	234	209	331	266	184	260	86	265	183	222	38	228	206	295	194	227	230	231	278	289	240	298	172	150	146	148	216	238	184	223	173	177	153	155	425	353	478	468	214
sgRNA1027	210	216	199	202	227	273	286	895	218	211	205	212	302	279	253	250	140	233	200	260	53	271	196	271	199	247	216	226	301	299	231	328	169	98	146	137	242	251	183	226	167	160	179	133	415	296	454	425	220
sgRNA1028	210	212	192	205	242	233	279	801	212	248	250	216	282	266	221	246	102	266	200	230	31	268	215	305	191	243	231	196	293	224	183	259	173	170	153	157	249	242	217	250	163	160	159	132	418	333	417	417	240
sgRNA1029	161	196	137	153	5	1	1	2	143	144	201	156	0	1	2	2	178	219	239	186	105	247	210	256	149	172	211	184	2	0	3	2	130	129	101	126	85	65	63	98	138	127	112	103	14	10	9	16	179
sgRNA1030	211	178	172	169	0	1	2	2	250	184	197	179	0	0	1	2	82	190	169	156	4	29	26	50	164	210	181	204	2	2	1	0	117	80	138	115	7	10	4	7	147	126	151	132	1	0	0	1	199
sgRNA1031	333	410	325	286	403	473	518	1270	379	395	451	342	493	445	360	412	201	375	358	350	84	404	392	466	309	417	349	335	451	401	367	441	230	196	216	229	350	378	310	339	210	226	244	280	325	311	401	451	325
sgRNA1032	246	259	212	199	273	288	347	928	235	276	243	242	338	283	253	278	105	265	221	235	22	277	236	309	226	274	256	255	324	290	238	353	167	154	163	160	259	258	209	232	155	192	207	198	200	183	299	291	218
sgRNA1033	402	387	339	326	420	498	493	1418	431	401	392	350	446	439	377	460	182	367	340	392	70	439	375	465	335	397	358	357	458	464	288	492	296	236	244	249	381	360	304	390	286	247	263	241	322	259	418	384	366
sgRNA1034	208	278	202	198	225	317	299	825	252	236	235	207	322	229	217	250	145	251	188	222	68	262	214	298	212	224	232	214	292	262	208	267	177	145	155	154	198	203	193	249	151	140	154	121	230	178	235	219	222
sgRNA1035	127	189	140	117	183	169	198	583	129	147	160	166	176	234	163	130	91	165	183	144	60	184	175	218	163	153	200	159	210	196	141	181	111	96	89	92	143	169	132	137	108	97	96	121	162	117	172	174	150
sgRNA1036	288	403	331	364	401	467	518	1325	386	353	443	327	534	483	398	446	217	442	327	378	90	437	384	454	325	377	376	348	415	413	341	460	266	208	248	238	413	336	320	369	287	304	274	252	360	326	426	455	348
sgRNA1037	321	316	217	235	296	394	361	1083	335	322	354	255	373	338	279	297	156	322	239	268	79	359	273	391	254	299	299	270	346	366	290	374	211	191	183	194	289	309	275	284	193	218	202	182	286	232	328	380	250
sgRNA1038	329	323	309	318	377	436	458	1179	317	355	357	364	468	356	367	391	188	383	265	301	69	388	297	434	282	400	343	324	433	414	313	500	212	214	221	196	341	369	268	350	246	234	261	206	292	236	365	398	273
sgRNA1039	170	169	162	146	176	199	263	605	157	151	167	125	149	165	195	154	140	212	195	199	53	242	213	237	127	151	157	152	176	182	180	174	139	102	111	89	164	186	156	137	116	121	134	112	151	127	164	184	124
sgRNA1040	343	415	334	303	413	454	533	1277	383	401	477	300	525	491	358	442	199	420	340	369	67	439	364	482	350	382	442	361	463	539	347	474	281	282	234	256	411	401	307	374	289	254	312	243	394	325	468	465	354
sgRNA1041	242	287	251	218	275	332	366	1110	278	258	260	223	434	306	259	341	107	281	184	240	37	316	280	433	249	309	285	265	253	289	184	270	181	168	195	178	230	243	204	231	185	203	183	164	277	218	294	298	275
sgRNA1042	257	248	244	216	266	344	381	998	270	240	291	242	362	346	260	280	155	331	253	289	92	366	327	396	236	252	282	263	340	316	243	345	193	157	179	157	282	351	249	311	202	198	174	193	231	217	314	314	273
sgRNA1043	219	294	260	249	347	349	415	1119	317	286	284	292	453	373	306	369	184	326	274	300	73	451	359	504	265	276	269	244	265	278	184	266	206	182	139	214	263	267	234	241	168	221	198	198	279	217	352	273	267
sgRNA1044	350	390	375	352	452	484	517	1507	359	383	396	419	518	426	362	463	201	451	367	378	77	512	431	655	339	411	365	325	376	387	294	418	246	213	230	265	315	320	269	273	287	251	256	274	315	315	422	421	373
sgRNA1045	386	494	336	394	485	532	542	1633	434	409	409	400	656	568	438	468	195	472	397	401	114	522	438	594	401	480	450	422	512	469	347	546	297	248	298	266	406	414	299	371	353	306	299	291	392	335	511	512	402
sgRNA1046	388	432	398	386	463	538	567	1626	402	433	498	436	645	505	460	515	223	485	403	427	99	574	492	672	401	518	437	410	513	428	370	457	357	246	243	327	420	451	349	447	298	359	353	282	440	376	569	493	445
sgRNA1047	316	323	268	267	356	382	398	1133	333	326	278	369	380	378	279	384	137	290	245	322	29	339	297	414	294	304	325	298	392	381	280	426	224	183	225	187	273	303	234	272	214	215	234	231	275	209	355	361	311
sgRNA1048	293	258	217	218	261	283	319	880	257	277	265	267	341	321	246	332	163	276	248	238	52	291	235	385	205	259	240	230	330	288	256	350	180	150	167	150	329	283	239	236	202	192	232	199	236	178	320	285	243
sgRNA1049	143	192	165	178	190	194	214	596	210	177	231	152	187	204	163	175	141	191	175	219	48	193	169	193	167	179	196	206	38	42	30	49	106	122	102	125	146	139	141	169	151	123	144	133	196	161	242	187	181
sgRNA1050	332	386	306	291	403	436	497	1365	385	425	440	309	497	462	347	450	178	377	310	304	101	377	342	477	357	386	347	350	446	395	351	458	303	226	233	263	377	372	256	297	264	264	284	230	423	322	456	494	338
sgRNA1051	191	216	173	198	0	0	0	1	205	199	282	186	3	1	0	1	97	218	192	223	9	95	90	130	192	186	215	189	1	0	0	0	179	135	170	148	25	23	18	20	158	153	172	112	1	2	0	2	195
sgRNA1052	318	380	306	356	380	408	501	1333	386	403	358	334	595	555	368	575	121	381	296	350	33	421	340	458	354	428	383	399	358	367	250	395	267	254	186	228	306	317	285	299	265	260	313	261	425	299	491	533	383
sgRNA1053	478	605	462	510	658	673	752	2136	577	571	564	630	793	691	592	772	332	600	508	533	183	736	590	757	518	641	585	526	691	603	510	691	378	351	306	367	601	636	461	584	426	422	412	347	541	459	602	663	513
sgRNA1054	305	351	321	349	394	434	462	1209	360	363	374	376	437	449	333	404	203	379	319	363	101	431	342	434	323	348	353	317	380	393	301	457	262	229	195	242	376	380	278	368	217	208	239	197	274	278	352	360	296
sgRNA1055	204	252	247	216	118	133	158	444	253	262	246	263	144	130	110	144	138	277	211	221	61	332	263	330	230	267	230	213	336	322	246	275	170	136	171	166	256	261	202	260	184	199	195	155	160	133	147	138	204
sgRNA1056	310	328	311	267	306	374	427	1041	335	338	388	338	407	354	294	365	158	350	295	311	48	356	317	426	321	324	359	337	432	390	321	474	256	197	213	235	288	323	313	332	244	267	279	260	308	242	370	366	274
sgRNA1057	282	299	258	237	348	349	374	1046	273	252	320	264	393	348	314	328	214	340	296	296	78	309	273	379	228	289	317	273	346	354	267	372	195	183	208	197	289	311	248	235	206	233	203	225	273	190	317	353	257
sgRNA1058	282	284	258	292	0	2	1	8	289	319	291	297	0	1	3	0	181	307	260	297	20	96	86	115	271	347	326	297	3	1	0	2	177	177	205	178	10	9	5	6	222	216	251	193	2	3	1	3	287
sgRNA1059	203	269	167	184	248	283	256	880	239	221	248	236	338	280	201	272	92	236	195	201	17	203	211	309	189	269	249	222	303	284	184	309	207	140	146	141	260	215	223	230	167	159	144	204	240	162	237	298	234
sgRNA1060	203	263	200	235	14	18	23	29	233	228	301	213	8	15	17	20	140	268	222	235	47	202	182	227	225	216	206	255	30	36	31	33	162	155	137	189	145	149	135	114	165	175	158	176	20	20	19	19	234
sgRNA1061	204	192	174	183	39	33	30	133	205	216	221	206	79	58	48	57	123	264	187	244	46	211	178	240	194	211	196	192	37	41	26	58	149	118	131	133	100	127	83	100	164	147	148	175	20	33	49	31	186
sgRNA1062	207	250	191	170	185	201	260	555	214	171	226	184	239	214	214	187	206	281	272	245	96	326	256	363	163	232	222	192	204	220	184	220	199	124	140	157	229	259	204	214	154	163	169	158	170	176	239	275	210
sgRNA1063	276	297	246	225	145	169	202	483	311	327	285	259	156	177	182	169	147	284	235	266	46	298	271	370	257	313	289	289	198	194	141	187	175	169	179	181	203	174	186	186	193	196	184	166	140	128	151	173	240
sgRNA1064	246	252	209	224	89	77	104	262	228	218	280	217	64	62	76	73	182	302	229	253	83	365	290	369	185	228	201	248	177	181	162	173	167	158	181	159	180	249	143	192	195	189	205	147	89	67	107	100	242
sgRNA1065	194	182	196	172	196	225	229	716	181	217	239	207	290	219	193	217	114	210	210	179	39	233	191	281	184	212	198	222	249	239	158	285	151	117	135	141	190	196	175	169	181	163	157	166	193	177	242	229	202
sgRNA1066	238	285	212	230	293	310	365	937	248	261	282	246	386	358	313	252	180	296	291	298	92	333	280	385	297	310	252	262	368	326	264	335	184	215	205	202	303	363	237	288	232	188	196	200	270	238	310	353	228
sgRNA1067	168	228	179	172	48	73	74	163	239	201	237	228	82	77	51	67	170	235	191	198	93	306	273	347	213	275	237	209	97	106	94	106	166	145	137	147	198	215	178	201	170	149	188	150	154	115	184	158	224
sgRNA1068	307	257	238	249	319	329	363	958	241	288	268	278	346	337	257	285	182	329	252	278	85	321	299	364	243	309	276	284	356	333	276	373	196	171	174	178	342	273	218	257	203	195	228	165	254	232	316	249	302
sgRNA1069	231	248	202	231	273	352	313	874	243	243	270	256	354	316	273	314	122	282	226	258	33	290	263	327	231	271	244	245	344	293	240	400	175	166	173	184	288	312	235	261	206	205	212	171	283	212	266	325	240
sgRNA1070	337	340	308	272	14	17	24	35	306	298	367	299	18	24	12	13	181	339	285	298	51	287	277	276	317	368	318	298	14	15	12	27	224	209	201	214	118	153	134	146	217	201	235	215	19	28	39	27	311
sgRNA1071	130	154	117	133	29	33	35	74	136	144	137	174	44	35	13	21	47	166	129	130	12	149	102	161	110	158	146	149	68	80	68	80	86	91	111	94	111	121	93	105	98	119	100	109	78	66	89	97	147
sgRNA1072	176	212	169	156	66	84	91	207	170	212	198	173	108	94	62	82	100	225	203	197	6	66	61	77	179	199	184	179	1	1	3	1	140	121	122	141	19	20	23	20	148	135	126	128	162	96	150	128	199
sgRNA1073	283	317	308	278	242	282	279	767	314	390	378	306	252	265	214	247	161	344	311	322	21	116	82	109	303	362	312	317	6	7	4	10	210	204	209	206	25	28	23	36	252	249	259	206	277	257	364	324	301
sgRNA1074	455	452	398	374	429	470	514	1376	452	465	529	436	445	397	344	465	257	508	398	432	39	219	222	224	375	516	457	425	15	16	13	10	344	267	305	309	54	90	51	61	314	318	315	305	421	271	406	485	392
sgRNA1075	99	110	122	98	111	137	163	418	110	105	166	108	165	165	134	137	70	137	115	108	28	125	110	143	105	91	131	99	173	171	142	147	75	90	78	87	114	130	133	122	66	96	57	76	107	75	111	147	101
sgRNA1076	267	338	265	271	331	337	372	1081	319	335	318	303	402	322	295	409	175	313	256	273	89	334	300	400	294	319	311	304	376	355	288	369	201	173	158	194	297	287	227	277	196	207	228	203	265	246	351	379	296
sgRNA1077	126	140	124	137	122	203	210	410	154	129	167	136	154	159	206	132	146	194	191	171	67	242	198	226	113	140	121	134	171	153	187	166	123	87	100	108	135	185	135	121	93	87	108	87	103	133	192	177	137
sgRNA1078	278	267	213	217	285	329	336	1009	261	285	348	252	369	315	221	288	129	306	229	226	35	254	247	317	236	258	273	261	349	293	197	303	189	153	179	188	230	243	237	233	189	199	173	163	246	165	295	284	216
sgRNA1079	197	227	169	200	215	280	257	761	198	215	238	239	282	263	205	271	113	225	186	210	60	239	200	268	183	231	221	199	268	261	177	288	150	143	106	114	171	203	186	188	141	147	146	108	193	157	208	265	200
sgRNA1080	257	254	204	219	336	324	350	908	286	262	280	265	341	353	283	339	176	306	272	279	80	330	264	370	230	269	243	236	315	300	264	333	183	180	178	201	299	298	223	259	178	205	185	153	250	177	335	297	264
sgRNA1081	214	228	174	211	266	277	285	779	187	202	249	199	289	275	228	269	95	254	197	247	27	231	239	248	211	239	202	227	258	266	202	249	154	124	134	156	206	182	186	196	133	130	155	156	169	156	243	230	230
sgRNA1082	245	312	252	224	312	329	355	919	271	269	287	270	338	380	271	351	173	291	253	285	50	326	274	356	241	284	278	240	351	368	246	371	197	156	185	189	306	277	244	238	190	204	212	184	261	228	321	304	244
sgRNA1083	226	258	246	261	302	346	339	922	273	259	266	253	331	314	250	334	117	318	226	246	26	277	251	324	230	279	286	253	328	308	215	343	201	141	166	201	265	259	223	214	198	195	192	162	256	191	317	278	207
sgRNA1084	198	239	192	218	244	249	291	723	208	240	264	233	340	243	279	286	119	261	207	224	74	287	242	318	237	246	264	203	296	288	201	313	154	154	144	129	216	278	224	224	180	143	193	150	246	178	278	281	228
sgRNA1085	220	249	217	264	273	310	303	962	252	260	269	210	329	339	263	308	153	283	232	262	74	290	226	327	238	263	300	284	336	315	205	323	194	142	175	188	266	283	213	271	194	170	196	166	224	213	268	292	226
sgRNA1086	97	100	65	62	83	90	106	293	70	82	76	65	91	101	55	76	57	105	90	91	38	108	88	124	77	90	77	73	81	89	97	97	67	56	60	57	65	105	85	99	73	54	65	58	68	70	90	99	87
sgRNA1087	163	189	162	162	206	211	217	624	193	201	214	143	298	190	159	222	94	170	141	162	32	198	185	238	156	162	179	189	203	222	177	241	115	99	115	107	176	170	189	153	127	140	101	113	157	149	180	230	140
sgRNA1088	186	211	155	206	207	241	272	787	196	192	219	190	239	235	196	223	117	241	170	182	41	231	214	233	194	196	187	203	245	223	188	285	140	131	129	145	186	222	158	170	141	174	158	128	199	176	235	224	150
sgRNA1089	411	398	350	375	404	499	573	1423	360	376	413	350	548	498	456	428	195	396	361	358	64	426	353	521	357	397	394	369	489	480	353	482	241	232	218	239	363	419	321	365	280	272	299	286	351	335	455	428	382
sgRNA1090	390	445	410	404	456	555	574	1537	458	403	522	387	554	446	381	501	204	487	416	449	57	454	428	601	404	523	429	419	506	529	375	596	360	279	287	305	418	478	396	455	346	309	302	319	457	300	516	460	449
sgRNA1091	323	338	257	296	371	419	403	1149	335	327	377	363	441	397	295	478	209	365	342	334	73	405	359	388	325	402	375	326	391	412	297	449	201	208	198	224	329	344	256	300	214	209	263	242	331	268	383	408	285
sgRNA1092	218	230	183	254	249	292	284	895	268	226	277	229	309	341	266	290	114	246	200	226	21	266	248	322	241	270	249	204	136	165	80	164	165	138	165	175	201	223	174	190	181	170	185	169	296	198	301	352	248
sgRNA1093	188	211	186	189	194	209	277	780	219	219	242	215	264	183	233	237	86	245	194	194	23	225	201	278	167	219	218	178	155	118	106	161	141	118	145	150	223	218	166	201	145	159	152	129	212	193	255	206	199
sgRNA1094	283	297	258	279	53	63	52	160	313	334	338	287	143	162	94	126	91	352	227	274	15	248	211	332	311	364	302	298	129	141	82	130	191	202	194	212	116	119	106	110	227	193	217	169	6	7	5	9	280
sgRNA1095	200	248	170	199	217	240	279	776	186	217	265	222	297	267	258	213	140	234	185	237	73	226	216	261	201	240	221	192	261	258	199	301	132	161	140	134	240	236	176	213	147	153	145	135	141	112	153	164	193
sgRNA1096	344	323	308	307	105	133	139	497	319	332	420	345	147	138	125	118	180	393	323	368	70	374	338	428	302	357	325	301	146	147	129	170	230	227	223	216	174	212	177	165	255	236	262	230	144	140	290	240	332
sgRNA1097	176	188	161	200	5	10	5	27	197	197	220	177	11	9	12	12	62	257	164	217	8	164	181	198	163	212	200	171	19	17	11	25	160	131	129	130	96	92	91	107	140	155	168	144	10	10	18	12	202
sgRNA1098	239	259	238	206	302	299	394	946	289	297	291	256	366	285	258	347	150	292	248	222	64	267	254	327	252	248	259	247	322	321	272	353	227	149	183	164	207	245	224	240	176	171	165	166	85	62	102	90	233
sgRNA1099	298	337	262	261	348	385	408	1273	308	319	350	298	464	375	276	390	164	365	242	303	44	323	296	408	269	343	358	327	416	359	254	447	231	199	162	234	268	293	252	278	205	221	243	228	23	25	33	25	301
sgRNA1100	212	216	198	226	278	275	298	876	206	276	256	237	363	260	230	306	109	252	214	236	25	262	234	316	190	255	261	244	323	325	191	358	170	152	167	187	257	239	201	221	173	165	173	155	242	195	253	269	211
sgRNA1101	250	322	294	247	297	315	398	1028	305	279	329	278	371	387	302	336	153	324	251	265	48	308	255	364	298	316	307	277	369	370	262	406	229	192	192	209	269	332	236	286	223	225	212	194	323	216	338	319	284
sgRNA1102	297	311	260	252	300	369	405	1195	331	312	359	341	463	419	269	389	144	314	261	269	68	319	325	385	245	346	309	308	448	366	271	433	222	168	204	202	282	303	274	316	197	228	219	219	328	233	358	310	296
sgRNA1103	291	366	319	298	333	406	487	1257	375	304	373	333	527	385	341	394	226	330	315	350	72	384	354	406	341	376	339	350	377	340	260	380	237	183	243	220	299	350	259	348	288	240	257	225	288	236	403	382	339
sgRNA1104	165	182	136	129	213	214	227	598	156	185	204	187	219	222	165	218	93	170	161	172	23	184	155	208	152	203	186	164	184	187	151	178	113	121	88	75	133	185	136	152	106	114	117	102	173	104	219	180	151
sgRNA1105	119	120	99	98	125	157	158	410	115	102	123	112	168	134	167	145	129	158	157	150	38	225	155	223	100	136	111	105	128	146	143	135	102	84	79	95	134	172	123	130	98	77	79	87	85	135	166	143	126
sgRNA1106	379	378	347	348	474	469	530	1530	406	435	424	332	500	475	383	499	263	460	370	409	105	500	394	530	361	447	396	383	526	438	360	578	286	265	220	263	384	424	401	358	281	238	306	248	409	337	446	416	389
sgRNA1107	288	319	282	283	389	365	377	1206	330	318	303	269	422	375	299	388	134	348	259	283	33	316	315	413	277	368	326	301	426	376	273	417	189	170	215	200	308	257	259	294	228	251	192	242	275	217	307	342	300
sgRNA1108	323	296	286	287	339	342	398	1135	359	306	384	276	407	322	286	382	191	329	262	289	73	348	303	395	272	311	310	280	372	382	275	440	191	181	163	217	262	287	209	266	246	216	223	215	258	219	357	364	283
sgRNA1109	156	185	139	173	204	194	208	545	152	182	228	165	223	188	156	204	132	219	169	200	38	194	172	229	162	235	175	145	192	180	156	237	127	96	129	90	175	187	150	158	109	115	116	139	175	106	186	204	192
sgRNA1110	266	301	299	252	323	372	390	1022	268	321	270	291	373	343	321	377	170	318	277	338	73	273	282	340	226	320	292	289	379	354	268	358	235	186	164	185	311	300	205	255	229	208	234	195	303	192	332	408	243
sgRNA1111	202	260	188	201	278	285	307	950	234	226	263	248	327	289	295	284	104	261	187	235	29	235	205	271	200	276	209	251	277	281	253	281	180	143	130	126	198	231	187	230	176	173	186	172	248	159	276	340	249
sgRNA1112	205	219	161	183	184	215	218	720	243	172	190	229	241	261	196	223	87	202	165	195	55	204	190	253	182	243	207	196	230	197	161	239	144	120	110	133	170	179	138	184	146	154	143	120	145	105	165	164	166
sgRNA1113	139	146	125	125	130	177	167	527	124	125	156	143	147	185	113	164	97	164	160	150	28	189	156	201	128	133	142	159	149	171	144	186	102	83	89	88	152	189	123	135	100	104	111	96	114	102	155	147	129
sgRNA1114	239	255	236	247	302	316	337	844	244	270	297	226	324	339	293	297	156	276	234	266	39	281	278	330	248	272	236	248	319	273	223	328	182	138	146	163	224	256	208	222	225	177	157	155	240	198	297	270	247
sgRNA1115	226	214	182	167	234	283	316	786	242	231	247	226	349	263	200	218	154	278	192	221	67	263	232	298	209	249	237	195	290	262	185	287	174	128	134	143	212	258	210	199	165	187	176	162	222	148	240	270	210
sgRNA1116	174	195	200	163	237	232	233	643	228	245	204	183	227	263	197	245	91	215	152	207	20	191	177	271	149	244	219	216	222	219	168	283	134	112	108	131	221	212	150	192	134	138	148	130	192	144	247	211	167
sgRNA1117	411	383	322	351	428	441	488	1471	396	438	465	369	544	491	414	498	192	404	326	375	29	374	367	469	382	424	363	371	504	483	341	503	266	238	236	271	379	416	309	380	257	294	259	266	394	309	421	421	372
sgRNA1118	274	279	244	243	290	328	410	949	324	267	283	213	357	283	307	345	216	321	249	340	91	399	289	407	241	268	303	284	349	324	298	342	226	215	194	216	336	313	261	307	225	222	202	184	266	227	336	303	274
sgRNA1119	277	307	238	263	331	329	383	1016	310	293	288	273	378	365	286	394	157	303	226	299	27	310	312	382	276	355	281	266	352	333	243	435	204	188	181	183	301	329	272	286	222	209	235	221	294	217	309	361	280
sgRNA1120	249	274	244	242	275	320	314	860	296	328	243	200	333	275	209	314	56	285	188	221	10	217	220	331	259	307	268	238	351	321	160	334	159	143	177	165	263	233	207	292	186	177	200	223	215	140	277	266	262
sgRNA1121	199	241	182	183	31	32	49	143	238	174	203	204	70	60	41	59	109	224	189	213	31	263	252	319	176	219	198	212	231	250	208	286	170	139	156	131	285	262	196	198	161	160	166	149	60	46	48	53	218
sgRNA1122	256	270	258	256	74	101	89	242	278	293	274	201	89	107	89	126	173	307	259	277	81	320	306	378	234	287	275	306	221	235	179	287	212	181	198	196	290	289	249	253	183	205	219	201	194	133	185	164	263
sgRNA1123	193	189	155	186	13	17	17	53	223	174	236	212	32	24	37	31	127	244	218	199	36	259	219	256	194	222	212	203	36	35	34	38	179	138	138	132	164	196	143	190	139	129	168	140	114	102	134	128	218
sgRNA1124	118	120	116	115	135	188	179	440	121	133	129	125	167	138	165	175	126	146	160	167	56	226	162	215	120	123	136	110	163	174	155	170	124	97	104	117	135	171	132	144	89	80	109	96	118	135	135	143	135
sgRNA1125	203	234	204	211	214	230	236	704	231	236	216	231	244	216	184	219	124	275	195	213	47	241	204	263	222	273	227	221	264	243	185	277	150	176	154	160	237	202	215	221	149	163	170	161	256	184	277	260	224
sgRNA1126	294	298	261	267	289	349	310	935	331	283	340	279	328	323	267	337	182	294	295	312	102	389	327	439	228	300	289	254	317	319	267	366	221	187	175	220	244	297	232	304	220	195	202	174	255	248	322	322	278
sgRNA1127	248	320	233	248	185	189	241	535	277	270	336	228	226	261	203	224	146	281	283	261	55	297	253	325	279	289	264	276	185	162	147	172	220	174	164	152	186	225	182	179	221	197	207	185	60	53	85	95	228
sgRNA1128	56	62	42	45	57	71	84	219	57	57	50	66	95	98	71	78	48	87	71	79	18	107	94	107	66	65	70	57	73	66	74	70	58	44	32	38	40	60	63	49	55	43	49	30	56	50	83	76	70
sgRNA1129	309	316	301	321	387	426	421	1128	364	322	350	264	449	407	279	384	146	383	315	317	31	364	333	484	288	332	342	282	407	443	306	414	215	211	170	231	306	376	262	282	218	215	246	211	323	246	358	367	320
sgRNA1130	247	267	197	228	299	301	362	836	248	265	259	274	291	317	253	309	138	296	251	291	58	344	241	379	200	271	271	272	294	290	269	334	208	139	164	206	266	272	232	244	178	169	222	177	204	216	289	326	228
sgRNA1131	196	206	181	167	77	94	91	297	168	202	230	181	106	101	63	86	106	233	205	179	30	204	186	215	192	218	227	213	94	91	76	109	156	137	158	104	108	139	97	109	134	149	157	122	36	40	47	51	217
sgRNA1132	248	273	232	198	75	87	97	260	268	273	275	252	118	90	72	84	120	284	225	230	36	230	219	303	250	296	260	254	90	89	68	112	188	170	151	166	184	181	167	175	161	173	213	161	54	30	51	63	274
sgRNA1133	242	241	224	285	295	337	340	938	276	256	264	215	346	305	269	334	152	280	184	255	61	293	271	343	237	294	256	202	301	323	250	308	172	173	157	163	228	317	209	265	177	207	182	173	233	194	310	279	250
sgRNA1134	332	380	326	306	392	395	491	1254	357	356	374	349	476	423	349	453	241	373	349	334	99	421	340	464	306	419	363	337	409	427	348	498	244	210	247	256	376	382	327	334	308	229	244	228	336	323	418	386	351
sgRNA1135	164	165	130	134	153	182	229	539	176	170	222	142	220	199	161	189	50	182	107	137	19	154	130	206	146	179	187	159	209	199	129	173	112	80	110	97	146	147	136	151	129	134	142	123	143	117	197	212	142
sgRNA1136	209	255	189	163	233	257	251	761	223	209	253	212	259	279	237	280	97	213	188	214	51	224	216	273	190	218	198	195	279	231	212	281	154	127	137	153	228	240	184	227	156	158	148	116	185	156	262	247	197
sgRNA1137	357	400	301	274	359	469	454	1183	357	327	387	337	468	449	359	397	177	377	297	370	62	412	370	457	304	374	296	320	396	380	355	495	240	233	238	223	384	370	284	324	233	226	263	221	308	266	427	363	343
sgRNA1138	310	333	254	273	346	340	374	1166	326	315	369	328	411	386	212	419	59	376	208	283	14	245	249	342	284	354	312	315	387	386	192	386	242	191	197	233	334	324	300	344	216	282	252	222	350	212	379	342	365
sgRNA1139	254	327	312	270	346	381	356	1058	303	299	367	308	413	333	270	358	109	340	232	249	25	282	261	334	268	348	311	315	409	359	193	413	180	165	183	190	255	292	268	252	232	256	221	199	277	235	308	392	294
sgRNA1140	263	276	222	216	292	297	346	931	231	263	272	192	337	309	246	361	161	267	235	256	67	292	263	339	244	317	217	244	279	286	245	355	201	168	145	179	254	273	220	231	173	180	176	161	234	188	304	279	248
sgRNA1141	165	207	167	194	242	262	305	788	223	211	220	235	291	246	248	228	133	271	201	226	45	256	188	282	178	232	221	149	273	272	195	239	153	138	136	155	207	267	188	207	112	145	159	148	178	142	240	250	194
sgRNA1142	271	295	216	218	198	253	242	708	289	262	334	216	246	270	196	219	104	273	206	269	44	306	274	380	232	245	266	249	354	341	239	366	195	161	170	150	240	227	238	240	204	181	217	178	238	191	298	285	255
sgRNA1143	181	186	139	171	190	221	211	564	166	158	196	198	240	207	136	229	73	158	114	171	15	173	134	232	162	194	172	185	212	212	113	226	134	111	119	113	168	172	135	170	133	126	130	96	159	121	200	178	181
sgRNA1144	326	415	332	346	422	420	514	1343	427	401	404	389	515	388	343	465	159	423	261	340	43	325	320	415	286	389	431	358	459	459	293	501	252	232	231	242	333	355	298	349	248	277	282	257	351	282	402	415	352
sgRNA1145	281	261	247	226	295	336	351	987	281	291	297	273	348	291	246	295	182	294	256	239	99	311	270	348	285	289	253	227	318	282	261	326	207	162	172	152	254	277	217	252	186	205	229	197	247	222	306	315	263
sgRNA1146	355	361	318	350	429	417	495	1410	414	375	385	387	468	472	363	454	211	410	323	384	61	430	346	499	349	477	380	371	497	447	352	483	291	251	233	270	412	393	316	385	287	254	297	282	394	315	442	395	365
sgRNA1147	269	308	255	304	286	354	474	1162	314	304	305	272	322	415	351	337	158	348	272	354	108	343	296	388	273	308	339	305	366	351	289	408	218	196	189	222	325	327	271	314	243	213	231	174	289	237	341	340	246
sgRNA1148	270	280	228	274	320	333	376	1083	271	266	273	240	373	352	321	318	183	313	248	282	73	320	280	383	244	314	291	257	346	353	303	376	226	187	177	189	295	324	242	285	202	210	217	197	298	238	312	357	301
sgRNA1149	202	241	175	201	248	248	254	732	228	207	233	227	305	275	155	230	83	214	161	212	10	255	192	278	198	262	238	220	280	234	185	276	184	115	136	158	217	236	172	221	154	193	152	141	208	144	225	215	209
sgRNA1150	189	199	160	189	199	191	242	643	169	182	211	168	211	197	197	231	80	220	158	169	13	187	193	229	180	204	202	181	225	234	148	215	127	128	116	115	201	175	174	178	127	139	154	143	157	112	209	195	161
sgRNA1151	266	263	202	227	259	336	329	891	243	259	325	232	303	284	303	272	155	291	240	263	59	300	269	306	250	262	286	209	295	317	200	322	194	143	137	187	238	275	229	215	195	174	205	151	252	176	295	301	229
sgRNA1152	263	253	211	238	317	357	281	868	249	236	257	214	351	304	272	296	116	266	240	252	48	265	244	328	206	253	265	230	323	291	194	373	195	157	144	169	275	273	214	243	179	163	156	188	215	158	261	271	227
sgRNA1153	313	402	359	316	389	457	500	1325	405	387	412	340	461	428	372	444	232	424	351	404	140	472	394	464	333	417	386	361	483	440	411	488	248	233	226	210	341	433	295	342	294	251	263	302	356	272	361	373	336
sgRNA1154	287	326	268	257	299	362	401	1063	302	301	358	292	448	410	300	421	167	317	296	291	75	375	328	351	269	325	296	259	345	333	267	350	211	191	168	235	313	341	280	285	199	175	221	258	326	231	325	355	260
sgRNA1155	238	278	232	190	257	310	309	919	286	252	272	242	400	329	252	302	167	291	247	258	85	366	312	322	216	295	274	237	302	299	247	352	208	156	160	169	270	274	213	268	171	188	238	183	255	190	260	307	282
sgRNA1156	177	179	153	169	204	216	255	611	176	175	172	201	243	229	203	216	97	195	186	157	38	237	173	244	169	180	214	183	219	236	210	233	123	105	107	98	175	179	155	186	118	128	124	109	192	150	212	238	163
sgRNA1157	235	295	226	226	255	295	388	864	278	274	300	271	369	293	232	282	150	257	225	250	46	299	253	305	261	265	283	263	313	302	243	286	151	155	182	140	274	289	180	232	178	190	181	197	210	199	310	305	279
sgRNA1158	216	240	204	236	214	274	310	812	191	218	227	224	333	274	272	257	140	250	258	196	41	298	219	323	199	249	250	216	283	253	227	281	172	130	150	147	251	224	186	224	145	149	166	154	185	142	202	278	210
sgRNA1159	200	185	193	174	182	251	274	693	186	160	190	196	236	192	233	217	99	186	156	191	43	168	210	255	161	223	174	206	227	233	176	217	159	132	132	151	179	196	170	172	98	126	155	130	174	136	255	191	152
sgRNA1160	372	396	305	363	460	529	528	1409	392	372	390	402	515	535	369	459	264	465	365	406	149	452	405	541	385	433	399	384	447	480	392	562	306	253	247	290	402	461	321	376	288	291	262	237	384	318	440	465	327
sgRNA1161	95	104	101	76	76	108	137	292	119	96	89	89	148	118	116	110	67	127	80	90	30	126	124	130	74	117	96	100	123	110	87	97	75	58	57	65	121	122	81	87	97	61	83	63	94	73	111	120	102
sgRNA1162	304	323	303	278	285	371	457	1028	299	296	301	269	371	412	361	318	201	353	286	302	68	414	328	384	287	354	330	289	398	374	327	381	237	188	168	184	281	340	266	311	210	183	194	195	268	235	385	362	303
sgRNA1163	301	313	291	259	287	380	404	1056	244	305	342	281	349	288	295	270	188	316	284	293	69	358	308	409	296	325	275	263	322	323	282	345	197	168	172	198	266	252	225	286	225	223	200	182	255	197	321	324	255
sgRNA1164	297	325	285	248	310	356	404	991	292	315	322	251	333	389	341	338	205	366	264	307	100	386	347	404	296	301	324	278	424	434	310	470	204	155	183	210	280	335	212	267	196	199	228	180	265	212	328	354	282
sgRNA1165	336	339	313	307	383	417	454	1286	338	380	431	367	526	393	367	474	220	418	341	332	78	435	385	490	312	409	360	337	383	408	338	429	299	207	242	238	368	407	323	395	294	292	235	244	310	293	397	399	343
sgRNA1166	138	179	156	121	160	151	210	497	186	131	186	131	225	169	140	163	75	168	136	153	21	193	148	191	112	157	160	140	172	177	117	189	137	102	96	101	132	160	122	155	126	108	129	100	117	120	185	145	151
sgRNA1167	268	291	252	235	311	302	387	994	258	258	292	275	340	326	283	383	182	310	298	283	50	254	204	274	267	341	304	261	82	68	50	81	238	162	153	207	106	143	107	142	197	236	235	196	306	213	373	303	292
sgRNA1168	282	294	244	271	309	348	359	984	302	282	295	254	415	366	260	337	190	319	312	295	13	53	56	62	284	293	336	256	3	0	0	2	228	152	204	204	2	13	4	10	199	201	222	217	290	214	308	342	264
sgRNA1169	173	183	148	179	177	195	253	590	185	209	238	207	194	171	169	211	105	224	165	172	4	30	31	44	150	169	154	170	0	1	0	0	142	92	116	114	4	7	0	6	142	109	130	114	156	125	190	204	186
sgRNA1170	271	275	237	220	256	305	350	871	259	230	329	236	314	322	288	351	201	283	270	288	41	181	142	160	230	272	233	254	1	2	1	6	199	180	163	212	27	30	21	39	189	192	215	161	261	215	308	311	259
sgRNA1171	146	229	137	156	163	207	204	614	176	208	194	135	214	158	167	167	105	199	158	179	5	20	20	18	146	186	192	158	0	0	0	0	154	97	127	113	6	2	2	5	119	130	116	114	133	131	186	169	180
sgRNA1172	174	177	165	128	127	157	208	536	140	178	207	143	163	161	122	149	86	194	138	168	3	19	20	35	180	224	193	162	0	1	0	0	132	125	130	108	2	5	3	5	110	132	126	106	122	83	136	141	166
sgRNA1173	134	148	123	121	128	129	156	526	121	140	163	130	198	147	135	161	70	132	118	125	27	134	143	178	150	158	136	119	181	168	135	169	98	84	78	75	121	128	120	137	117	122	107	100	107	98	121	142	128
sgRNA1174	272	284	239	243	332	316	392	948	311	313	286	265	356	321	255	308	106	322	238	265	18	277	238	360	258	328	289	271	335	341	228	307	172	194	180	223	267	277	222	285	207	215	179	194	261	207	319	313	250
sgRNA1175	237	243	249	258	257	341	284	847	256	239	246	230	305	263	201	297	116	283	238	262	32	259	234	275	263	287	269	230	221	274	177	275	216	181	187	201	232	228	203	227	174	168	195	160	252	182	322	309	246
sgRNA1176	65	69	70	47	60	86	97	209	62	61	76	65	56	60	101	60	107	92	105	95	44	138	96	127	72	74	71	56	59	74	86	68	55	54	46	59	82	73	75	68	48	45	49	42	74	66	100	62	74
sgRNA1177	300	336	283	275	391	361	426	1152	338	362	378	295	374	391	312	361	142	360	279	291	41	270	273	335	306	405	336	338	375	348	229	338	235	197	189	208	286	332	235	295	226	259	209	248	358	298	491	444	296
sgRNA1178	221	253	222	211	230	271	261	728	240	271	268	238	299	244	247	233	173	263	227	284	71	245	202	269	230	224	240	235	228	234	209	250	167	159	158	162	215	244	159	225	155	179	191	185	269	224	304	398	227
sgRNA1179	201	229	179	188	236	249	252	686	219	247	265	234	227	234	221	223	145	248	187	199	61	212	201	226	182	253	253	189	244	259	165	237	153	132	144	135	192	220	129	191	133	148	170	116	239	210	319	288	193
sgRNA1180	280	266	251	234	258	294	342	924	292	266	281	266	415	329	237	292	116	317	239	250	27	274	246	305	255	325	294	283	311	298	218	317	202	168	184	193	235	266	250	274	191	191	234	200	298	261	324	403	280
sgRNA1181	71	87	61	77	108	109	123	353	101	64	77	66	136	80	93	94	46	91	83	81	16	109	96	138	86	109	82	66	118	134	102	141	65	47	61	55	111	117	77	102	49	73	64	61	99	69	112	121	75
sgRNA1182	252	280	252	255	260	316	357	909	245	228	282	256	343	318	237	287	143	265	225	294	54	316	253	325	232	318	269	260	380	283	239	326	185	197	165	172	255	290	271	271	178	190	210	164	230	206	251	264	262
sgRNA1183	152	129	129	122	172	177	214	544	169	126	144	133	193	169	135	178	58	145	139	164	22	186	171	224	133	150	152	139	191	156	106	170	97	103	80	94	166	159	136	137	104	98	90	105	133	124	178	145	141
sgRNA1184	202	212	197	169	245	266	322	778	227	246	263	214	240	278	218	258	115	221	206	212	72	308	204	280	199	246	228	215	249	226	171	224	157	126	130	127	193	203	188	216	166	157	148	129	164	161	194	193	194
sgRNA1185	104	136	98	109	147	140	165	345	157	100	132	121	148	116	103	112	44	133	128	140	14	140	136	154	120	124	104	115	149	153	106	155	66	98	81	60	142	126	98	125	66	69	86	73	114	98	118	141	106
sgRNA1186	171	186	132	160	212	238	232	585	181	141	186	171	262	239	176	220	95	185	141	147	22	176	152	232	170	183	167	159	223	204	140	194	134	108	82	96	150	169	158	144	124	124	138	132	148	148	184	199	174
sgRNA1187	167	174	156	146	181	219	199	574	191	180	189	120	179	194	165	195	122	203	164	208	30	201	180	242	133	160	159	144	182	183	133	183	145	110	104	109	164	171	142	144	123	108	101	96	181	124	172	214	163
sgRNA1188	239	276	208	227	298	291	368	968	252	301	277	259	343	319	303	290	171	305	266	306	56	306	292	388	259	255	259	248	289	323	260	315	194	176	182	152	273	270	237	250	185	159	177	185	235	243	276	285	248
sgRNA1189	362	368	286	290	372	431	520	1319	410	384	416	341	496	516	399	378	179	405	318	356	66	443	340	492	306	376	366	366	432	436	306	456	261	224	255	246	356	370	333	348	299	307	265	228	324	286	388	406	385
sgRNA1190	324	314	253	252	284	317	346	1000	268	304	295	285	372	326	254	333	141	296	239	274	35	323	269	369	249	303	308	276	329	330	251	381	191	177	188	181	298	298	231	275	189	195	210	183	269	217	271	347	287
sgRNA1191	222	207	218	237	258	328	304	882	195	208	274	218	302	260	217	316	108	255	197	202	37	241	205	269	173	260	217	196	247	249	208	233	140	136	144	127	252	218	186	216	179	142	167	132	190	171	221	244	214
sgRNA1192	330	372	326	335	389	454	467	1302	381	396	411	302	515	457	364	410	173	392	332	316	64	370	335	494	320	397	370	329	422	421	312	469	231	236	201	249	336	351	269	279	264	245	261	268	348	243	428	386	384
sgRNA1193	316	346	301	342	411	443	510	1312	409	378	382	322	517	420	332	421	191	380	283	324	106	372	327	437	339	389	386	385	444	440	335	464	286	211	214	230	274	358	252	363	247	254	282	270	330	284	408	439	331
sgRNA1194	266	272	226	271	292	343	384	1129	270	338	275	267	408	385	282	338	179	262	269	286	73	348	286	325	270	282	281	275	336	325	260	315	196	175	179	176	262	298	226	270	208	172	208	182	253	206	292	314	226
sgRNA1195	274	335	272	276	338	341	395	1057	307	256	342	296	429	374	293	345	152	343	265	286	44	358	252	352	237	346	297	277	386	349	278	377	257	213	160	202	290	310	246	293	225	208	210	187	299	209	335	405	228
sgRNA1196	248	216	213	230	256	277	317	749	240	213	215	195	304	312	214	247	108	236	201	203	20	241	242	273	228	273	203	209	264	288	198	301	181	133	153	125	221	250	180	216	169	162	161	159	217	161	230	245	226
sgRNA1197	228	253	202	168	241	285	256	855	206	194	251	211	274	248	200	255	112	226	177	200	48	295	224	256	195	233	235	214	266	254	215	315	141	128	136	134	240	240	177	209	148	147	176	155	218	161	227	229	229
sgRNA1198	222	228	215	228	226	235	282	722	243	256	212	229	304	278	195	265	69	248	170	209	15	192	189	302	213	254	239	214	273	228	159	245	148	123	140	141	222	268	213	231	166	147	179	153	243	168	242	317	213
sgRNA1199	263	309	236	242	266	342	319	814	261	265	248	261	415	301	276	282	197	242	247	256	79	303	254	329	257	277	257	251	311	274	235	343	180	170	169	159	274	277	268	230	179	185	153	166	233	186	301	315	258
sgRNA1200	400	424	377	293	428	466	546	1430	389	412	377	325	495	521	422	451	183	394	290	366	80	405	371	477	309	407	365	335	423	429	325	446	252	188	240	232	344	371	311	330	284	304	281	257	288	268	381	379	305
sgRNA1201	533	539	498	500	633	664	700	2062	524	509	626	499	673	682	545	582	271	678	484	560	131	588	582	705	486	564	514	498	641	583	448	654	389	337	344	374	486	563	419	490	345	347	368	382	468	376	536	603	511
sgRNA1202	472	526	436	460	441	580	623	1692	447	447	470	433	639	606	500	563	251	505	430	443	57	539	401	525	385	507	434	454	561	529	427	582	358	254	300	286	362	426	390	451	322	336	327	349	407	363	539	495	429
sgRNA1203	179	210	203	179	241	233	274	769	178	223	243	196	240	255	181	252	120	199	190	177	70	233	186	251	199	260	216	167	249	249	179	275	146	114	116	148	160	204	176	191	157	138	138	140	173	144	240	246	196
sgRNA1204	237	221	189	197	230	264	296	843	229	230	257	190	281	240	248	247	164	249	180	262	84	285	239	285	227	261	240	217	285	311	229	273	127	147	141	157	244	246	185	234	170	151	158	138	197	160	237	285	186
sgRNA1205	500	482	446	442	549	620	664	1834	546	509	570	463	724	570	514	597	296	576	486	514	133	632	521	709	462	527	539	515	616	548	472	665	401	304	358	375	538	527	454	480	408	382	411	375	527	429	568	589	479
sgRNA1206	198	223	168	185	202	270	312	732	195	185	208	204	308	247	222	228	135	206	209	214	46	238	208	274	188	176	184	185	207	229	227	262	125	115	100	133	172	192	178	174	144	150	131	121	179	176	229	234	194
sgRNA1207	313	322	214	280	57	68	79	257	310	312	328	290	126	100	72	106	177	299	245	289	58	366	325	439	259	317	308	281	229	228	185	280	197	212	170	151	337	280	270	295	238	208	218	202	113	87	144	114	275
sgRNA1208	174	222	187	156	222	238	276	673	228	210	230	197	200	245	190	229	107	195	172	181	29	200	199	232	157	206	188	193	213	206	179	247	160	112	125	118	211	167	160	164	135	146	153	121	186	127	189	228	159
sgRNA1209	277	297	254	242	304	400	452	1074	287	278	322	260	351	379	304	341	154	338	251	297	55	336	299	381	265	327	325	288	397	329	325	409	198	188	168	210	234	330	227	292	245	221	226	205	276	271	350	368	276
sgRNA1210	222	252	211	223	263	298	378	924	279	297	314	223	347	238	266	300	123	244	228	249	40	301	227	290	221	297	271	242	309	316	242	353	174	151	173	184	252	238	224	230	178	149	181	150	236	187	331	276	213
sgRNA1211	335	323	297	303	341	364	390	1151	369	291	345	295	447	366	318	378	168	309	296	286	83	355	316	382	288	356	318	291	377	390	288	409	207	180	178	215	306	320	252	290	238	214	228	189	313	253	366	331	259
sgRNA1212	196	236	181	229	228	253	267	715	192	178	177	196	286	274	217	240	159	230	192	209	75	265	204	308	170	218	233	195	247	244	252	272	158	151	109	128	212	259	199	178	174	139	155	157	216	160	257	248	223
sgRNA1213	189	211	202	189	243	235	293	752	190	200	217	177	225	230	251	253	140	237	196	206	82	259	225	307	169	231	185	209	237	234	212	246	143	120	130	136	205	227	178	212	123	146	142	155	211	171	227	212	192
sgRNA1214	189	205	171	195	212	234	225	674	248	195	242	226	250	247	218	253	102	233	168	237	61	281	199	310	185	225	219	200	291	294	222	263	152	101	127	157	187	203	162	201	117	133	139	130	65	62	133	120	203
sgRNA1215	147	133	130	125	140	189	179	558	168	165	177	138	199	188	142	179	89	154	149	144	48	186	131	205	101	162	147	131	195	156	135	180	85	77	88	120	142	135	101	129	100	107	115	112	116	116	143	150	112
sgRNA1216	228	314	289	242	0	0	0	0	263	304	285	263	0	0	0	0	125	286	264	275	6	42	49	72	333	318	307	280	0	0	0	0	196	137	187	198	0	3	8	8	197	187	205	194	1	0	0	1	273
sgRNA1217	222	253	216	220	282	307	297	933	251	242	252	268	383	303	270	294	168	258	224	213	59	297	239	315	243	253	260	220	285	237	224	274	166	165	200	176	186	177	155	166	180	187	224	184	95	70	96	128	251
sgRNA1218	268	315	244	240	293	285	346	938	296	248	293	249	350	328	305	349	111	235	234	196	56	268	236	314	234	298	237	280	288	331	224	345	212	145	151	143	268	242	206	244	212	218	201	190	255	209	364	268	247
sgRNA1219	201	222	181	177	1	1	0	1	195	237	199	211	1	1	0	0	104	210	196	215	11	55	56	69	179	255	219	170	0	0	0	0	147	153	123	116	13	24	19	19	143	139	160	155	0	1	0	1	215
sgRNA1220	114	158	145	120	174	176	167	528	146	160	174	146	166	143	152	157	93	168	146	145	51	178	183	187	113	161	156	124	170	173	118	157	93	98	89	98	162	161	126	137	103	117	104	95	119	102	151	171	143
sgRNA1221	140	164	144	147	208	240	211	672	150	158	187	149	214	211	207	215	107	189	134	170	44	228	148	214	175	175	186	133	212	197	155	211	95	96	103	89	136	172	152	143	129	104	160	115	155	113	185	192	127
sgRNA1222	197	199	131	158	158	178	144	432	178	188	215	186	181	159	96	160	52	200	137	194	5	148	140	218	184	230	198	174	16	27	10	20	136	114	148	112	135	126	90	125	132	163	159	106	131	103	193	192	199
sgRNA1223	309	331	254	272	312	340	373	1050	315	377	367	329	352	334	275	354	160	368	266	334	31	228	238	279	296	314	334	288	374	359	251	381	227	210	224	211	304	333	275	301	220	233	223	204	367	266	378	398	322
sgRNA1224	96	137	112	105	71	66	103	244	128	115	142	115	113	92	78	93	80	149	150	135	41	116	105	106	113	113	118	135	54	44	56	61	94	64	78	84	128	126	90	100	85	104	86	84	101	68	107	122	127
sgRNA1225	197	187	187	149	206	224	260	716	196	168	188	194	251	248	173	218	76	202	170	177	19	131	99	116	197	196	200	182	26	28	36	29	139	125	116	111	18	17	11	22	147	111	129	149	185	146	221	173	205
sgRNA1226	234	308	255	230	320	338	373	1070	290	286	328	263	409	319	289	333	132	326	264	286	26	337	282	341	229	279	297	285	285	282	198	307	199	185	222	226	278	314	287	289	193	211	184	183	235	219	310	305	295
sgRNA1227	242	261	232	224	272	308	314	813	202	238	271	230	328	282	249	330	134	277	204	229	57	233	225	295	231	273	243	224	241	219	169	208	153	170	140	173	237	190	149	167	147	181	141	162	235	170	266	237	211
sgRNA1228	108	131	100	114	133	116	163	421	156	131	141	133	167	187	86	129	50	130	121	138	11	127	123	160	132	136	144	138	186	153	92	155	78	73	83	76	126	112	80	97	94	110	91	73	102	67	127	118	122
sgRNA1229	292	318	248	291	88	104	126	335	264	311	309	282	93	118	78	107	151	302	261	288	76	361	293	437	254	323	302	273	201	238	177	246	192	178	171	196	255	273	211	193	207	213	213	205	268	292	329	384	294
sgRNA1230	378	383	304	320	444	470	512	1389	411	423	460	392	483	526	364	522	213	424	303	411	59	405	429	534	399	457	348	364	511	473	363	527	322	243	255	270	425	409	335	378	278	301	306	291	446	300	460	428	413
sgRNA1231	195	234	213	216	231	246	262	641	216	221	276	198	249	286	181	264	85	250	194	218	37	223	204	247	187	261	183	204	269	232	142	288	133	146	141	125	195	186	158	187	157	146	131	175	196	149	183	229	175
sgRNA1232	217	203	196	183	213	265	258	721	199	211	244	216	244	287	209	266	130	228	215	199	67	252	215	264	186	232	193	198	254	282	231	233	145	139	112	159	215	259	177	207	140	133	136	157	186	174	211	223	174
sgRNA1233	205	210	178	140	226	232	223	659	155	225	210	163	256	202	177	195	66	201	153	179	10	200	175	226	153	232	180	176	393	331	220	367	150	108	117	129	165	235	156	217	137	131	137	110	153	122	172	171	153
sgRNA1234	160	135	131	144	168	176	156	548	185	154	154	157	228	197	96	246	30	164	97	156	5	110	134	173	148	207	158	164	169	189	98	199	107	93	90	98	138	148	132	153	123	82	140	117	172	103	200	181	147
sgRNA1235	242	296	214	232	293	302	337	932	288	287	232	228	343	287	227	312	121	247	190	228	38	273	215	313	251	281	267	232	258	305	216	315	171	173	166	175	228	283	223	219	172	188	215	201	288	180	283	266	239
sgRNA1236	111	121	126	112	0	0	1	1	145	124	166	152	1	0	0	1	70	131	149	124	4	38	33	38	115	158	152	150	0	0	0	0	93	84	96	113	16	9	17	14	115	91	114	95	2	0	1	0	129
sgRNA1237	291	318	336	299	0	0	2	0	356	308	367	350	0	0	0	1	136	334	254	327	4	60	71	75	309	436	350	327	0	1	0	0	227	201	183	199	15	13	9	21	213	248	198	242	0	0	1	0	267
sgRNA1238	155	168	131	135	0	1	0	2	114	120	152	136	0	0	0	0	100	174	168	193	4	37	25	47	129	149	140	125	0	0	1	0	110	104	89	110	7	11	5	10	105	112	87	93	0	0	0	0	137
sgRNA1239	294	295	259	252	245	289	272	778	261	287	339	291	352	269	228	282	122	300	276	271	28	266	242	329	282	338	294	256	326	274	225	351	210	164	179	173	264	268	224	267	195	235	199	204	229	189	288	270	254
sgRNA1240	147	156	126	124	122	120	146	329	146	133	162	116	153	135	94	153	66	151	114	119	23	123	121	148	134	164	137	130	164	158	129	159	82	65	68	83	108	108	80	73	103	111	103	105	166	106	166	154	120
sgRNA1241	276	325	288	281	338	384	405	1068	280	341	355	299	382	417	341	375	130	325	287	291	49	311	301	354	281	354	289	282	378	394	288	407	264	175	195	220	326	321	261	338	257	208	224	213	314	226	355	283	280
sgRNA1242	259	235	204	204	243	316	357	879	299	282	255	278	284	245	231	265	175	279	214	257	73	309	265	345	212	311	271	241	285	301	221	329	206	135	153	166	251	258	192	242	178	182	150	166	236	209	272	305	211
sgRNA1243	354	393	325	304	421	422	499	1348	372	383	420	391	517	443	337	521	188	423	320	380	80	362	389	463	370	414	401	379	485	450	329	489	311	205	240	249	387	392	384	381	273	307	294	290	397	251	442	396	418
sgRNA1244	314	356	303	264	373	390	437	1185	332	316	356	339	403	453	346	359	150	373	306	330	31	403	322	425	322	382	328	362	427	383	308	430	243	222	190	214	329	386	268	327	232	250	228	225	307	259	406	389	340
sgRNA1245	155	191	148	162	211	190	248	667	136	188	206	197	274	197	172	217	93	168	161	184	26	188	186	226	179	201	173	186	203	212	161	217	97	86	109	115	154	157	122	142	118	128	125	106	139	122	173	212	176
sgRNA1246	329	326	260	297	389	383	445	1052	314	314	331	302	378	396	332	363	193	370	311	292	67	389	299	445	287	362	288	285	412	366	299	371	240	171	178	195	300	317	250	278	243	229	225	194	287	281	332	394	284
sgRNA1247	181	202	160	145	75	83	102	280	178	202	163	168	138	141	99	139	104	187	160	182	29	189	166	220	149	208	207	180	2	7	2	6	130	104	116	123	194	159	121	144	119	127	131	124	51	32	48	33	164
sgRNA1248	183	217	177	162	210	264	232	716	180	178	201	162	278	236	177	209	129	226	179	169	25	237	204	275	178	235	192	178	239	248	169	234	169	121	137	144	202	195	178	175	165	140	146	151	173	156	194	222	197
sgRNA1249	188	181	150	141	205	231	207	625	210	147	213	185	251	232	152	246	118	206	156	170	39	208	206	232	146	200	188	186	206	215	152	261	128	113	116	108	193	170	144	156	128	110	122	135	151	137	221	231	184
sgRNA1250	292	316	285	290	325	373	436	1139	369	326	359	261	411	317	289	372	217	353	307	345	63	414	345	437	326	356	302	274	389	380	323	385	239	224	247	244	333	308	295	270	225	225	223	218	314	278	360	366	330
sgRNA1251	254	288	219	224	314	358	383	1027	310	289	273	256	367	315	288	327	202	292	239	294	79	336	305	349	236	310	291	274	315	313	264	355	213	169	185	169	249	344	206	252	152	222	179	148	215	193	307	287	241
sgRNA1252	55	67	54	55	80	79	93	250	56	75	50	61	79	86	77	74	42	83	53	50	11	68	71	95	52	51	56	57	78	73	69	75	39	46	36	38	62	67	57	61	45	49	36	37	55	45	65	72	65
sgRNA1253	346	387	306	347	445	429	466	1322	368	359	410	358	475	485	391	427	220	429	357	380	84	427	381	482	301	408	362	366	416	377	362	447	268	234	251	243	364	421	298	343	242	248	254	279	373	285	426	458	334
sgRNA1254	391	403	421	350	451	457	598	1463	400	433	457	391	540	483	449	520	256	471	397	410	152	567	488	573	413	476	438	387	490	526	392	527	286	241	243	325	363	448	355	375	309	319	322	250	352	303	444	470	413
sgRNA1255	263	237	213	204	279	307	376	961	265	220	244	205	303	314	285	322	128	293	220	228	53	262	258	303	195	252	218	259	268	304	224	284	168	169	163	159	224	268	209	253	192	186	181	196	251	196	292	274	246
sgRNA1256	221	272	190	244	247	237	310	710	286	286	269	245	341	268	214	281	75	273	178	226	14	297	238	325	239	278	259	221	84	101	50	140	159	164	146	152	282	279	212	246	190	188	190	191	137	137	192	165	274
sgRNA1257	427	445	350	384	0	3	0	0	371	434	474	401	3	1	0	0	233	432	401	453	18	104	82	110	385	441	448	406	3	0	0	0	307	236	239	281	14	18	16	22	310	322	309	301	1	0	0	0	382
sgRNA1258	211	193	192	182	0	1	0	4	219	214	245	205	0	0	0	0	111	240	199	220	2	43	51	58	187	255	223	205	0	0	0	0	143	147	140	131	7	13	8	15	127	131	150	157	0	1	0	0	217
sgRNA1259	270	334	271	248	316	348	463	1073	347	327	302	274	384	377	337	357	199	387	332	308	73	398	359	380	260	315	310	293	371	387	316	381	190	199	188	227	302	339	258	274	220	213	179	206	289	245	311	318	296
sgRNA1260	278	259	192	178	251	286	323	822	249	266	269	238	302	312	247	281	137	233	208	261	68	299	248	275	211	250	219	234	278	293	226	271	167	150	128	156	223	230	223	238	164	159	167	174	196	158	253	269	233
sgRNA1261	360	381	303	299	374	468	472	1261	361	354	379	390	485	436	340	411	198	385	300	328	60	400	318	450	321	374	343	318	435	390	333	433	265	199	163	231	313	354	299	335	266	255	237	247	348	243	401	384	308
sgRNA1262	490	585	522	494	672	670	725	1971	468	528	626	492	703	694	597	594	385	615	570	534	202	632	514	743	496	587	563	504	681	596	582	732	390	350	325	371	530	583	455	534	395	400	373	375	493	443	584	636	556
sgRNA1263	322	365	291	356	379	389	451	1245	358	360	383	380	554	432	313	441	127	403	246	359	24	348	350	509	330	347	335	359	417	419	280	502	245	204	210	201	357	414	316	330	245	230	256	227	359	241	397	366	340
sgRNA1264	246	313	239	255	0	0	1	3	298	271	260	225	2	1	1	1	128	307	220	233	15	83	79	109	274	281	268	266	0	0	0	0	189	166	170	203	42	42	29	42	208	215	205	187	1	0	0	1	276
sgRNA1265	501	535	425	460	528	658	645	1937	558	481	618	525	724	588	489	603	278	583	477	547	68	575	494	689	474	562	484	489	692	592	471	678	362	321	315	359	453	557	432	438	355	349	394	346	523	338	562	555	482
sgRNA1266	218	227	171	178	215	349	376	702	215	170	218	187	221	259	318	218	174	276	300	248	77	383	328	348	180	206	207	211	178	212	276	207	152	128	152	183	187	251	180	200	142	153	135	138	177	217	210	250	149
sgRNA1267	397	467	356	348	454	516	641	1543	375	415	494	360	572	503	468	554	295	451	420	427	131	506	433	592	379	457	474	422	508	511	406	526	305	234	227	264	388	463	386	381	321	313	290	268	377	303	491	440	384
sgRNA1268	293	373	286	320	369	418	404	1090	331	297	329	354	461	418	277	384	173	344	271	331	48	295	311	373	305	378	361	282	319	262	210	300	240	204	213	180	249	265	205	264	224	223	258	223	267	191	294	327	306
sgRNA1269	277	322	244	271	302	300	382	988	304	307	320	279	424	369	239	370	123	332	237	289	25	345	299	423	239	383	311	296	421	407	242	416	197	198	179	202	313	267	245	290	214	221	228	209	253	195	273	308	291
sgRNA1270	366	370	352	306	40	35	58	111	393	360	430	347	67	61	50	67	159	404	309	369	51	344	300	465	335	433	356	343	84	84	66	114	251	203	236	213	316	290	233	305	261	253	312	266	221	157	226	274	305
sgRNA1271	210	220	207	175	13	21	20	78	193	210	230	211	29	33	18	27	96	224	172	196	23	214	176	259	190	236	221	190	39	38	22	39	179	123	130	146	196	234	161	181	151	142	146	128	101	105	146	157	203
sgRNA1272	384	345	365	378	80	77	78	232	415	432	416	394	117	93	97	94	256	474	389	409	96	424	347	499	382	431	440	393	108	94	73	140	284	266	253	265	390	383	309	408	316	287	288	231	247	235	267	309	366
sgRNA1273	279	305	277	305	271	252	311	881	313	316	348	274	336	309	222	290	116	301	226	284	47	310	292	383	255	348	311	310	388	384	246	352	229	195	195	210	304	291	237	310	229	256	244	224	246	173	323	342	268
sgRNA1274	211	257	220	251	335	313	378	996	296	304	290	251	435	351	220	341	48	285	163	244	11	237	226	373	240	338	299	270	378	321	174	350	188	158	174	176	292	288	273	284	157	190	204	191	261	187	305	343	283
sgRNA1275	218	230	222	219	241	272	279	827	219	273	241	224	344	276	222	308	122	241	206	240	37	254	253	273	200	272	227	227	336	289	199	311	148	138	160	146	261	258	149	231	180	154	152	150	209	155	250	207	234
sgRNA1276	331	401	310	267	382	422	491	1473	418	349	418	374	521	494	380	434	214	397	331	392	74	472	354	488	331	447	394	356	448	444	334	486	258	227	217	222	335	341	297	338	250	243	281	249	331	234	353	357	379
sgRNA1277	305	369	302	287	305	372	372	1185	328	264	358	270	398	364	317	314	206	408	302	277	94	366	316	428	291	354	316	300	410	388	289	430	233	208	178	237	289	325	244	334	218	233	209	200	280	238	305	337	301
sgRNA1278	313	300	279	296	348	347	400	1073	340	384	376	318	376	372	314	394	184	361	296	322	71	379	316	422	291	361	373	334	438	401	326	445	251	214	213	181	335	342	289	282	230	245	218	229	261	202	354	358	347
sgRNA1279	261	280	255	253	315	262	303	860	291	310	284	266	281	291	206	292	103	319	235	238	26	263	230	320	255	285	269	253	317	303	222	347	169	169	162	158	249	245	215	234	186	197	178	179	212	184	233	272	213
sgRNA1280	434	411	369	336	406	427	516	1327	415	357	384	338	475	473	442	405	283	489	425	409	104	562	457	581	311	466	373	378	411	475	426	431	287	278	226	268	386	444	331	405	235	277	286	225	302	243	351	367	388
sgRNA1281	337	320	335	339	433	399	482	1320	356	354	389	331	525	349	414	394	251	477	390	387	121	454	398	501	316	390	323	350	458	465	357	461	288	267	265	246	378	396	346	392	278	299	265	234	325	282	360	378	382
sgRNA1282	230	240	209	213	307	319	348	934	231	299	263	238	370	330	237	332	126	277	220	260	35	315	268	351	245	256	260	257	339	333	249	364	190	161	151	141	268	279	244	279	181	194	190	165	251	189	266	297	276
sgRNA1283	163	202	176	152	173	246	197	715	179	172	241	178	252	210	200	219	98	219	180	183	17	162	159	186	178	199	179	171	221	209	158	247	148	102	105	133	178	198	145	183	144	149	146	116	210	124	213	225	189
sgRNA1284	261	267	239	263	261	309	337	1004	278	225	264	307	384	297	262	322	155	246	232	294	31	255	247	328	246	279	283	251	307	358	305	313	200	142	198	183	265	320	241	267	178	195	170	178	226	197	282	261	241
sgRNA1285	332	333	310	303	314	376	416	1057	364	414	390	326	393	397	286	310	149	390	271	334	42	291	270	395	306	398	347	351	421	352	259	394	261	218	243	226	402	445	309	337	231	248	240	230	199	148	192	193	369
sgRNA1286	414	424	345	362	428	484	547	1347	374	377	452	414	501	448	396	489	224	445	348	366	71	373	346	417	346	460	404	356	472	425	297	455	300	249	229	229	403	427	348	393	292	304	294	269	222	198	265	265	361
sgRNA1287	313	303	292	245	279	311	401	992	277	281	321	293	306	337	308	316	164	344	290	353	44	390	317	426	251	327	303	259	382	373	281	382	247	209	192	218	332	382	264	311	232	224	220	228	227	198	304	277	322
sgRNA1288	247	241	262	229	323	340	376	908	234	320	319	254	344	334	314	303	169	281	234	257	93	316	274	331	242	277	261	265	341	334	253	323	162	161	153	170	241	293	227	290	220	199	201	181	265	185	316	336	266
sgRNA1289	188	214	175	168	216	277	261	776	233	255	255	225	315	217	166	235	44	236	192	186	7	187	154	230	195	245	188	222	298	257	127	296	147	149	136	110	212	224	149	191	138	158	150	153	167	164	218	218	209
sgRNA1290	199	184	154	186	0	0	3	3	236	192	218	199	0	1	0	2	129	205	187	173	44	170	116	149	187	202	206	203	2	4	1	1	123	110	109	148	17	28	31	28	133	133	144	141	1	5	2	7	180
sgRNA1291	241	235	208	239	225	274	296	933	288	275	301	274	322	321	178	353	60	262	155	194	12	206	212	264	234	270	250	282	329	305	132	391	197	164	161	157	264	241	213	255	145	187	157	161	244	157	290	291	259
sgRNA1292	562	583	522	502	694	718	681	2033	587	657	691	559	837	728	461	791	134	627	413	488	30	520	530	705	575	670	610	580	815	799	459	807	404	361	391	393	608	619	509	565	432	447	411	455	590	421	663	618	550
sgRNA1293	366	390	322	343	406	387	454	1390	330	365	382	367	550	401	304	452	154	428	332	378	35	385	346	487	328	430	369	349	517	437	330	529	283	240	233	244	336	388	307	381	269	240	283	293	384	260	480	441	332
sgRNA1294	328	392	316	377	233	369	315	939	393	391	362	317	365	351	266	357	193	419	287	345	49	407	335	420	350	417	384	385	396	402	313	379	274	240	221	235	351	382	286	346	297	270	279	270	326	296	401	379	343
sgRNA1295	310	313	329	353	165	167	204	480	351	356	383	377	198	195	110	182	178	421	319	321	35	392	324	405	335	397	388	361	250	230	162	288	293	234	218	248	315	283	258	320	244	263	258	252	195	162	232	243	309
sgRNA1296	389	411	347	343	425	525	533	1421	430	365	427	420	506	481	434	462	284	464	403	404	82	552	432	543	390	389	379	388	536	521	464	536	301	266	249	310	433	423	361	375	290	256	297	271	393	312	420	420	395
sgRNA1297	274	292	249	249	23	20	20	66	294	302	311	255	38	32	22	29	136	302	232	261	40	329	298	385	256	367	299	258	295	273	190	315	202	160	181	191	321	340	276	316	185	198	230	214	33	18	40	33	295
sgRNA1298	334	394	295	343	15	33	44	77	390	391	388	388	35	41	40	37	196	400	356	373	118	535	413	550	355	368	376	358	357	354	278	381	285	261	224	236	458	480	373	404	248	261	277	223	46	27	34	39	378
sgRNA1299	122	174	125	132	13	11	9	41	148	157	132	133	17	13	19	17	100	168	134	175	53	185	180	227	136	171	185	172	166	147	116	152	115	95	109	108	194	232	152	180	104	106	124	113	15	15	22	21	135
sgRNA1300	259	311	290	261	14	7	22	57	269	276	304	292	41	33	25	29	186	308	236	292	77	382	309	423	290	369	305	265	310	304	209	312	199	205	202	166	321	333	300	347	208	179	192	199	33	18	35	28	269
sgRNA1301	175	205	184	174	247	217	261	749	201	221	179	187	274	258	198	259	103	228	185	183	32	237	225	262	164	243	203	202	245	234	159	250	120	128	121	133	210	192	180	201	129	165	187	147	165	164	190	191	190
sgRNA1302	286	265	240	282	33	51	35	130	293	289	300	289	56	39	37	40	133	311	294	300	34	333	321	426	264	290	283	289	139	192	138	191	244	174	192	153	293	335	243	286	213	197	185	184	135	143	173	173	304
sgRNA1303	343	363	330	287	368	412	459	1335	366	389	482	318	437	368	373	413	221	411	304	357	98	412	395	454	329	398	360	274	407	438	357	447	261	201	217	215	365	343	301	318	260	262	275	238	377	310	373	439	327
sgRNA1304	313	297	300	272	337	400	466	1237	340	306	350	296	403	405	327	394	208	412	326	356	77	392	372	410	272	345	317	301	415	417	288	414	256	197	222	227	342	354	268	302	229	221	255	221	291	263	384	362	305
sgRNA1305	262	258	235	265	295	313	427	1108	305	286	324	290	377	342	217	303	120	336	257	267	28	294	274	407	290	341	265	317	371	350	243	390	231	182	198	206	322	306	292	287	208	242	234	209	292	209	361	325	312
sgRNA1306	177	195	194	159	208	207	254	670	208	196	181	168	187	207	169	256	102	215	189	171	28	204	184	241	176	188	171	155	235	240	172	184	139	123	114	139	206	203	149	168	158	148	151	136	181	136	214	187	175
sgRNA1307	313	280	244	260	0	0	0	0	265	254	268	250	0	1	1	0	168	311	269	261	8	31	22	47	268	261	257	293	0	0	1	0	233	163	187	212	9	8	7	5	230	219	199	191	1	0	1	0	302
sgRNA1308	187	208	188	197	6	12	12	19	224	196	253	217	10	12	2	11	115	284	225	237	19	90	81	104	176	242	223	215	0	1	0	1	139	126	155	157	71	59	41	50	147	172	139	164	13	12	14	9	218
sgRNA1309	112	139	150	122	137	159	160	525	136	150	140	125	146	161	129	189	68	136	126	108	27	158	132	201	129	140	126	131	138	180	127	146	109	70	82	84	126	133	93	129	83	72	80	68	119	78	130	135	118
sgRNA1310	317	330	261	278	330	327	359	1124	311	307	326	287	417	388	297	378	179	351	256	259	108	318	283	384	304	331	293	287	384	365	280	386	188	153	174	181	305	286	255	297	230	213	215	171	298	241	289	357	262
sgRNA1311	365	413	340	343	420	505	550	1501	394	383	460	351	479	453	487	444	302	485	453	457	134	513	448	622	356	423	394	418	506	491	371	546	277	247	281	328	428	430	350	408	303	275	311	291	340	342	452	468	393
sgRNA1312	156	184	186	134	192	194	222	614	158	173	147	148	244	189	189	182	160	195	187	183	60	231	212	256	162	171	194	166	226	184	188	197	127	96	119	146	192	208	167	197	109	131	106	106	185	174	193	211	184
sgRNA1313	251	270	228	225	265	282	326	793	234	272	220	207	296	285	309	252	169	292	295	275	61	371	296	341	222	254	246	250	294	268	224	312	184	155	176	163	278	253	254	253	199	202	186	159	316	235	336	360	260
sgRNA1314	321	348	295	279	331	458	448	1115	325	337	362	315	443	380	385	394	238	451	364	374	89	455	362	495	278	353	299	290	391	405	339	362	258	216	222	242	328	351	316	291	234	203	261	226	299	284	354	326	340
sgRNA1315	428	425	366	376	465	618	580	1380	452	438	443	416	525	572	470	506	326	517	425	448	119	549	450	588	423	448	400	444	478	557	403	530	350	289	261	278	433	481	315	351	316	315	297	270	399	289	474	514	422
sgRNA1316	246	293	218	223	318	321	377	959	259	269	250	235	346	271	244	313	140	223	269	222	39	294	219	309	196	277	242	189	291	275	228	276	172	135	150	144	231	257	194	214	147	184	163	159	245	216	316	229	219
sgRNA1317	214	231	201	187	281	264	261	831	242	232	269	234	269	317	199	252	133	200	197	220	61	257	213	282	217	254	228	226	245	255	213	296	183	127	129	142	192	206	171	212	164	169	151	148	209	163	233	257	194
sgRNA1318	201	189	189	196	190	203	247	701	227	185	222	215	296	250	187	232	101	239	193	181	38	265	226	298	173	222	169	208	224	175	126	237	167	117	132	120	191	213	157	194	142	153	163	177	187	128	224	196	193
sgRNA1319	147	144	109	128	163	179	186	556	143	138	134	143	180	160	117	199	55	155	104	130	13	136	151	183	123	159	132	118	173	191	119	191	93	85	77	98	141	135	142	169	98	99	118	93	123	98	108	167	104
sgRNA1320	410	469	365	400	468	525	542	1454	364	445	398	398	565	452	409	497	210	456	409	392	103	471	438	536	419	454	397	442	567	496	402	551	340	274	279	273	456	427	371	411	346	315	309	296	388	297	499	475	402
sgRNA1321	343	348	290	282	417	416	426	1139	321	350	330	321	420	452	318	402	176	373	283	340	93	387	357	429	306	340	345	322	403	389	362	407	213	199	206	218	315	355	265	279	239	229	230	212	287	232	374	389	342
sgRNA1322	234	277	235	228	273	292	321	901	272	268	311	217	370	326	248	339	138	287	246	226	46	285	254	324	260	293	249	250	342	323	226	316	170	166	191	157	254	258	220	276	214	170	209	179	164	131	207	255	269
sgRNA1323	327	338	327	319	377	402	474	1280	411	396	400	351	454	438	335	429	262	384	345	325	120	465	388	477	250	376	348	313	435	448	341	448	261	200	235	210	323	344	292	327	251	214	252	257	353	270	394	441	374
sgRNA1324	312	341	244	294	376	425	463	1318	332	342	324	287	484	459	319	412	111	362	271	285	28	268	292	331	331	353	318	298	467	428	295	469	229	239	231	230	309	309	295	324	216	211	223	244	237	242	302	339	298
sgRNA1325	366	367	356	359	438	433	507	1288	325	380	419	335	529	423	416	446	165	386	292	372	56	343	285	420	322	406	422	322	506	500	365	504	244	202	221	255	317	311	233	339	260	241	285	239	247	196	333	349	332
sgRNA1326	197	227	198	186	251	267	235	764	254	228	226	249	314	261	195	289	83	235	185	190	32	229	192	284	200	216	203	234	249	289	167	293	153	159	132	133	206	176	170	221	170	131	161	134	222	154	211	271	209
sgRNA1327	285	318	260	294	331	378	392	1110	316	319	314	314	474	344	278	346	186	328	283	297	71	338	315	378	301	373	308	307	367	369	286	371	219	180	200	182	265	320	281	315	224	228	216	192	278	235	320	369	315
sgRNA1328	405	472	370	398	462	522	559	1516	466	407	423	454	559	556	457	537	230	477	402	410	103	478	424	557	400	520	483	428	537	508	401	619	285	263	228	266	411	473	330	369	288	323	339	315	431	349	467	441	389
sgRNA1329	321	341	288	230	316	415	389	1077	313	310	316	301	449	451	303	383	182	335	267	296	75	348	331	418	295	338	309	333	368	357	315	405	249	193	198	163	330	328	255	295	241	207	229	209	286	230	359	327	299
sgRNA1330	213	177	150	186	234	223	239	784	220	220	234	221	245	240	189	243	97	230	185	210	30	232	209	264	152	224	180	197	267	269	172	274	153	127	143	143	222	217	167	215	141	155	131	158	204	139	253	225	192
sgRNA1331	393	468	327	362	459	479	573	1460	375	448	449	405	572	442	490	464	246	510	401	432	100	536	467	597	334	497	403	388	475	466	382	526	325	260	280	276	448	477	367	430	307	285	319	272	338	367	421	452	406
sgRNA1332	330	338	287	283	365	396	429	1107	369	354	401	339	458	403	307	354	148	323	266	314	54	356	268	372	299	340	359	309	437	385	263	414	223	197	206	195	316	285	245	310	253	221	263	229	384	280	393	363	272
sgRNA1333	372	388	315	351	49	51	35	95	370	416	438	384	85	71	69	65	205	394	381	388	56	489	492	636	333	398	384	382	21	33	26	45	284	241	265	287	221	251	200	244	272	271	241	240	14	13	34	32	358
sgRNA1334	257	266	187	193	220	230	242	753	244	228	266	211	256	203	211	198	154	285	250	280	67	312	248	398	218	268	275	230	245	264	195	230	163	157	188	166	171	198	152	201	177	205	198	162	334	261	371	409	229
sgRNA1335	114	130	105	136	137	156	184	402	132	155	132	126	144	173	132	179	89	155	145	129	38	214	132	183	122	137	132	123	166	142	136	177	89	69	93	99	131	167	126	133	102	95	96	88	107	77	134	138	120
sgRNA1336	235	303	231	243	304	321	370	995	274	278	303	233	344	346	287	327	138	313	222	243	58	343	268	341	253	314	275	233	325	310	286	366	227	159	173	188	242	252	220	279	214	179	215	208	260	237	318	357	260
sgRNA1337	150	137	159	150	175	163	182	584	130	132	168	121	179	207	117	201	78	154	139	155	22	145	119	180	124	182	126	160	162	193	117	199	92	89	110	101	146	164	149	143	110	89	105	80	125	95	170	178	144
sgRNA1338	179	191	170	142	186	238	229	635	180	178	209	171	228	198	184	219	131	218	211	193	34	208	178	220	176	184	176	187	197	235	186	211	152	119	114	110	195	173	155	184	127	120	128	106	167	127	171	186	178
sgRNA1339	163	158	154	131	2	1	3	12	154	176	173	182	6	0	3	1	107	198	137	166	7	65	59	97	130	179	156	159	2	1	0	1	120	109	106	99	17	15	16	15	151	118	136	105	2	0	0	2	164
sgRNA1340	294	349	290	276	2	1	0	4	335	328	340	286	0	0	1	1	130	399	292	357	3	87	87	113	260	356	318	323	1	0	0	0	281	214	231	243	17	15	13	22	222	215	248	219	3	0	1	2	338
sgRNA1341	235	263	259	230	124	148	152	454	238	292	277	321	160	170	133	159	91	333	231	275	10	160	143	164	217	297	258	217	2	4	6	4	189	177	178	194	48	38	22	38	183	187	156	186	191	160	242	221	274
sgRNA1342	261	326	254	245	1	0	3	1	334	282	294	238	2	0	0	2	145	309	294	303	3	70	47	65	247	261	293	262	0	2	0	1	223	190	192	193	12	11	17	10	185	186	156	201	2	0	2	0	286
sgRNA1343	343	412	336	321	0	0	1	1	370	406	430	405	0	0	0	0	178	437	334	358	11	103	98	133	340	446	416	409	3	0	0	0	290	275	219	245	20	32	26	33	254	241	289	263	0	0	1	1	359
sgRNA1344	234	289	265	213	1	0	0	0	304	264	297	253	0	1	0	1	89	299	214	260	2	25	21	27	232	333	272	244	1	0	0	0	213	176	185	212	13	6	3	6	225	214	202	194	0	0	1	1	272
sgRNA1345	260	310	252	229	10	14	9	25	310	263	308	278	12	4	7	6	178	355	294	308	49	287	270	336	275	345	330	263	57	75	59	78	256	177	175	228	243	315	257	264	215	234	252	212	11	13	12	16	289
sgRNA1346	427	439	390	376	412	596	538	1540	428	399	458	400	552	426	433	458	265	487	423	457	106	463	416	556	402	470	415	365	512	488	411	496	300	282	271	272	386	456	386	333	308	318	346	321	370	286	373	367	409
sgRNA1347	307	328	301	258	298	387	395	1024	301	265	356	307	363	283	320	292	188	366	297	304	85	389	323	424	288	353	326	309	417	376	322	422	261	185	239	222	322	317	226	331	267	230	224	236	279	230	351	335	301
sgRNA1348	412	413	377	384	465	513	566	1511	469	411	498	391	521	555	436	488	266	448	409	444	126	509	409	560	367	489	411	409	538	468	413	516	305	287	288	263	454	453	385	395	315	320	286	278	413	377	451	457	408
sgRNA1349	300	300	268	277	324	379	418	1149	307	307	358	313	365	397	324	349	180	351	284	325	81	404	326	427	276	296	338	279	387	369	300	339	227	203	174	221	334	333	257	285	213	240	218	208	254	256	316	341	286
sgRNA1350	285	347	299	253	340	378	406	1229	356	349	338	347	452	408	370	391	186	349	265	301	81	345	321	387	295	352	319	303	400	412	314	450	223	196	205	184	325	298	273	308	260	240	234	220	307	253	340	316	266
sgRNA1351	352	400	337	317	476	450	462	1286	405	359	425	348	501	457	382	485	207	375	324	335	78	403	338	448	379	431	349	373	504	443	326	433	240	202	189	239	361	323	276	355	233	292	267	262	343	317	449	373	357
sgRNA1352	325	344	286	283	357	424	441	1078	304	334	333	334	426	442	307	391	204	353	340	322	86	401	410	493	316	350	340	322	366	402	333	425	231	199	208	213	310	377	276	343	233	219	224	221	279	232	376	357	317
sgRNA1353	211	264	228	206	277	305	339	891	233	257	280	239	297	272	265	250	101	234	189	187	31	254	232	312	221	282	233	258	310	291	190	278	187	136	117	164	223	245	191	237	200	198	180	171	201	161	270	239	228
sgRNA1354	313	309	293	253	380	370	404	1156	309	340	380	250	418	383	259	389	123	309	242	292	33	328	282	373	268	362	324	302	387	358	194	386	205	181	180	163	289	273	234	321	212	242	196	196	322	199	318	330	309
sgRNA1355	223	250	198	209	270	242	307	938	234	269	282	200	311	290	208	282	75	260	204	206	17	257	231	285	242	246	256	218	315	284	203	345	157	132	130	165	254	261	211	243	190	202	191	173	236	170	277	293	235
sgRNA1356	149	197	123	136	181	181	223	584	151	178	162	166	242	207	136	189	98	167	119	145	45	181	143	188	150	199	155	155	226	194	137	232	106	111	76	92	132	153	120	166	105	107	112	109	122	113	158	180	143
sgRNA1357	289	334	309	323	13	15	12	35	330	320	409	312	14	21	12	15	207	385	351	362	76	426	320	441	280	359	342	316	64	49	43	57	250	194	202	230	237	283	189	247	210	205	275	202	26	28	24	34	347
sgRNA1358	269	282	276	251	303	302	403	1060	293	305	315	322	389	340	285	331	180	340	278	326	47	347	302	381	287	278	305	272	274	242	217	291	219	178	204	177	271	329	279	282	192	185	234	188	281	218	339	336	281
sgRNA1359	370	438	419	364	462	528	546	1555	403	400	434	404	534	470	423	534	207	486	361	397	60	450	403	536	434	459	436	399	359	365	244	384	287	267	280	261	406	409	322	429	289	310	306	279	340	224	368	449	396
sgRNA1360	302	269	259	267	20	19	15	34	330	293	319	265	22	24	13	21	168	340	278	290	57	294	295	348	250	290	292	265	34	28	25	37	214	195	191	163	226	257	193	234	192	179	208	167	117	92	140	131	299
sgRNA1361	263	252	245	278	280	341	368	1023	277	280	280	271	372	349	234	355	137	349	236	296	50	317	272	368	247	318	264	256	365	311	214	342	216	163	158	204	268	280	262	255	187	183	196	174	272	215	315	371	251
sgRNA1362	116	164	119	90	154	202	171	480	128	136	143	113	175	194	135	128	88	178	125	129	41	150	131	174	114	154	136	128	156	173	143	170	100	113	89	86	123	147	124	118	106	101	109	104	126	85	150	165	139
sgRNA1363	249	280	207	241	228	292	328	885	246	297	279	233	331	261	288	283	124	272	227	255	42	289	215	316	229	270	266	226	280	276	239	316	155	152	138	150	259	263	175	243	222	208	180	184	247	230	293	333	229
sgRNA1364	208	214	201	172	243	252	287	716	250	190	209	190	238	212	207	277	98	238	172	202	38	219	198	283	173	225	235	184	267	285	158	281	164	138	140	138	194	224	158	218	117	125	171	133	177	159	238	227	163
sgRNA1365	197	218	203	205	238	237	309	817	199	234	285	257	246	290	212	282	110	250	193	222	51	249	215	291	192	255	208	183	304	256	193	275	165	128	135	136	259	246	201	224	160	155	166	132	192	172	246	264	211
sgRNA1366	95	108	106	90	95	138	122	324	95	81	107	59	126	131	78	95	63	112	90	83	31	116	101	109	90	111	107	99	114	113	103	121	67	51	66	58	77	66	56	75	52	56	93	55	67	72	100	96	95
sgRNA1367	255	257	236	226	266	307	311	903	269	283	274	230	302	300	281	306	106	278	228	262	33	324	276	377	219	278	236	246	286	270	239	315	164	155	182	180	257	271	199	233	170	170	188	153	247	207	280	285	271
sgRNA1368	320	306	253	243	288	331	389	1055	296	267	338	298	365	274	315	324	133	276	256	260	66	342	304	354	270	289	321	277	343	380	305	387	204	172	184	151	246	255	237	284	203	232	210	228	279	210	306	273	259
sgRNA1369	301	294	227	273	289	399	402	1011	250	278	312	282	383	327	311	351	233	313	323	304	121	402	370	421	275	310	297	303	309	307	282	357	224	181	173	184	248	304	235	283	216	208	201	192	237	224	318	354	276
sgRNA1370	317	360	291	292	364	355	403	1248	359	351	400	315	438	357	240	384	136	349	271	308	34	356	355	435	314	305	354	324	417	354	211	406	268	222	217	237	366	362	298	323	222	227	233	237	234	229	274	316	377
sgRNA1371	225	244	179	198	208	261	325	918	240	199	255	224	291	287	255	267	122	261	210	237	38	257	224	318	228	275	237	242	298	270	196	327	168	155	137	144	230	214	207	256	156	145	174	163	226	199	265	301	254
sgRNA1372	357	459	361	326	387	430	524	1302	394	413	386	366	518	501	362	456	212	384	376	382	62	423	334	516	347	406	321	343	462	435	319	471	280	233	219	276	359	385	317	355	275	280	304	267	381	304	440	415	344
sgRNA1373	318	339	273	289	384	439	420	1206	357	315	343	314	467	445	349	343	174	377	324	335	62	420	346	466	274	384	355	297	444	404	350	396	289	203	209	190	306	356	296	306	232	231	246	223	278	247	352	366	302
sgRNA1374	389	445	370	393	510	577	533	1674	388	472	451	459	684	471	353	526	184	439	332	445	49	452	368	559	384	477	427	409	544	490	345	618	302	260	290	284	462	482	355	443	316	295	317	296	421	341	432	481	412
sgRNA1375	276	302	258	248	354	354	359	1058	341	300	307	279	395	359	265	344	139	313	286	266	64	342	260	361	244	307	274	276	362	343	268	370	226	178	159	172	246	292	241	269	216	173	195	186	276	241	321	292	289
sgRNA1376	283	285	267	262	302	339	354	1092	270	276	248	273	363	306	297	375	154	307	232	290	74	332	295	338	231	299	297	278	352	333	263	384	233	179	174	174	320	386	248	285	219	214	217	178	304	215	297	359	259
sgRNA1377	365	440	358	322	430	491	499	1428	423	395	389	403	545	498	425	430	177	417	321	405	64	402	360	491	334	429	418	395	548	482	349	564	284	269	247	260	349	419	348	326	286	259	300	267	336	334	434	408	365
sgRNA1378	256	226	222	198	283	323	307	872	243	266	225	220	332	265	227	269	91	259	205	232	23	223	224	295	196	279	225	232	331	283	211	324	148	132	135	142	182	228	180	194	195	160	188	194	244	163	303	304	236
sgRNA1379	117	148	118	136	141	152	205	591	140	147	196	133	191	153	139	160	83	161	145	153	30	173	126	182	116	187	135	149	186	175	137	207	108	86	116	94	144	165	103	147	108	79	110	101	157	129	199	157	119
sgRNA1380	214	216	185	224	243	281	305	825	242	214	219	196	319	236	211	301	109	231	211	215	51	246	236	324	205	204	198	223	256	270	177	302	144	91	128	116	189	220	163	206	125	153	182	163	205	165	250	273	189
sgRNA1381	195	184	199	167	189	200	251	661	178	178	230	204	312	195	207	194	116	184	220	172	64	223	200	232	147	215	179	169	265	211	203	221	115	102	115	114	179	177	160	177	154	132	154	138	175	152	222	204	162
sgRNA1382	269	247	275	249	325	359	399	1060	329	302	306	266	395	349	281	287	160	285	263	259	70	324	260	309	260	292	290	254	363	351	233	333	225	199	164	200	278	291	206	243	207	217	186	202	231	193	294	309	283
sgRNA1383	165	222	166	167	224	246	261	742	207	176	182	215	232	257	185	208	101	253	198	211	28	221	230	263	174	222	198	196	227	260	187	276	153	127	143	143	196	198	212	226	117	139	141	164	165	159	209	236	203
sgRNA1384	275	332	261	255	366	381	421	1049	302	297	364	280	346	405	320	305	179	355	284	330	80	400	267	410	305	352	321	280	383	384	303	377	245	201	187	181	298	304	252	249	217	225	228	210	266	235	325	390	283
sgRNA1385	437	485	436	425	499	690	694	1682	539	513	533	473	718	726	614	580	389	586	531	527	215	672	610	744	495	543	526	456	632	655	581	648	389	329	319	365	518	617	461	520	352	334	361	345	418	368	551	525	548
sgRNA1386	207	240	185	178	203	258	276	721	199	229	241	176	234	241	191	236	99	212	171	183	46	221	213	257	159	195	198	201	224	289	209	295	146	110	100	128	212	220	160	203	157	164	145	166	191	165	255	236	183
sgRNA1387	347	346	292	322	417	418	461	1304	377	427	368	370	500	423	304	453	158	324	287	330	57	364	319	436	338	409	356	319	428	442	282	503	257	196	206	216	357	363	248	331	266	268	296	260	351	223	388	367	315
sgRNA1388	152	138	114	147	163	205	209	566	155	143	154	152	212	150	166	196	84	160	127	143	21	163	154	185	134	170	163	155	185	184	142	180	100	91	86	120	171	152	135	141	89	134	130	102	138	135	162	164	149
sgRNA1389	251	308	248	264	350	329	378	1066	321	249	317	233	389	373	250	347	169	312	276	292	73	340	273	371	292	349	294	233	361	388	264	387	203	166	164	178	249	284	231	253	194	176	228	195	276	200	311	333	273
sgRNA1390	314	314	270	274	343	349	431	1062	273	294	316	268	398	374	299	302	166	323	289	284	93	348	289	414	285	319	299	316	388	394	290	390	237	185	160	201	292	315	245	237	229	240	237	229	296	243	296	308	285
sgRNA1391	218	263	172	234	257	258	310	889	261	240	244	231	343	286	200	277	58	237	151	206	20	218	228	333	201	268	211	220	314	273	136	292	190	151	154	157	242	232	215	226	156	190	191	147	241	158	289	246	215
sgRNA1392	232	306	229	281	299	341	433	1021	309	244	314	263	423	362	331	339	200	309	314	319	72	418	339	420	265	313	293	278	383	385	302	379	270	168	189	168	294	310	277	279	242	206	198	200	239	229	355	305	275
sgRNA1393	303	330	264	273	363	406	448	1151	285	340	370	306	449	342	332	368	159	346	301	340	74	388	325	404	293	386	348	289	398	415	333	413	227	185	233	206	331	370	245	313	222	235	249	241	310	272	366	347	303
sgRNA1394	217	252	227	221	42	53	48	131	244	256	256	219	4	2	1	1	111	256	198	221	33	189	184	245	236	291	239	245	2	1	1	2	177	144	172	157	69	90	76	74	180	175	189	174	4	2	3	1	234
sgRNA1395	369	388	334	333	103	129	147	421	443	390	464	380	18	26	24	22	144	418	307	349	17	287	295	374	396	433	365	384	81	106	62	111	259	258	241	229	220	206	166	249	276	304	293	278	13	15	16	17	338
sgRNA1396	194	221	207	185	43	54	32	123	238	218	258	205	2	4	2	1	178	237	208	210	28	191	157	204	216	264	249	214	1	1	2	0	136	134	118	132	75	64	59	81	154	168	152	153	2	2	2	5	238
sgRNA1397	196	197	204	163	249	252	270	790	237	197	254	195	281	267	159	239	63	212	160	184	18	176	184	225	156	200	187	200	248	239	160	266	155	143	130	144	223	188	168	186	168	147	159	150	185	169	294	247	207
sgRNA1398	223	260	203	227	256	268	303	755	240	243	216	199	272	301	247	261	167	279	238	221	54	304	246	311	191	232	222	219	281	276	201	245	160	145	190	170	264	243	188	210	173	171	214	151	195	183	278	259	227
sgRNA1399	343	407	355	343	19	27	26	66	368	417	451	350	14	35	26	34	242	507	379	361	50	173	133	189	401	400	432	385	4	4	1	2	293	227	260	248	126	120	103	133	284	287	331	275	10	18	13	10	381
sgRNA1400	295	323	324	242	317	371	420	1145	299	298	340	301	417	364	246	374	129	316	226	247	36	301	272	379	300	357	298	275	365	337	196	412	211	158	181	189	277	286	260	291	211	221	221	198	335	236	361	371	260
sgRNA1401	208	239	152	191	213	263	275	812	219	171	285	191	284	302	199	280	111	228	179	208	28	237	187	289	227	195	228	202	251	261	169	265	160	153	128	146	244	239	193	231	175	156	153	135	224	163	237	247	225
sgRNA1402	519	499	446	455	583	659	706	1807	561	502	549	496	709	727	509	640	383	602	449	528	159	640	527	715	452	576	550	515	619	661	509	703	385	291	303	379	557	522	434	524	390	383	389	344	525	452	605	555	510
sgRNA1403	155	172	162	160	178	209	254	562	147	150	180	154	218	213	157	169	136	219	173	181	71	219	204	255	145	145	158	137	178	201	150	200	142	120	111	140	174	159	167	159	117	106	111	113	145	126	152	189	146
sgRNA1404	381	392	323	286	329	468	476	1235	345	333	351	342	423	437	408	403	240	422	379	374	120	480	375	493	332	380	321	382	428	474	372	433	265	207	237	262	406	388	282	359	230	203	243	240	282	267	394	373	332
sgRNA1405	220	228	219	220	267	310	302	851	248	279	223	270	362	287	209	303	126	303	212	273	40	293	247	321	220	331	250	234	329	353	248	359	186	128	164	176	230	239	193	250	174	200	187	168	248	208	294	289	248
sgRNA1406	330	346	284	273	366	402	415	1125	299	297	414	312	421	428	289	401	166	326	276	281	50	352	300	365	311	387	325	329	417	372	261	461	213	180	199	197	279	328	290	314	204	215	240	207	337	249	355	373	296
sgRNA1407	147	149	127	157	150	202	177	569	189	148	183	164	230	181	134	145	75	152	126	145	25	176	144	208	132	199	167	149	207	202	149	203	116	103	101	106	157	153	156	126	111	100	110	101	133	107	164	157	135
sgRNA1408	392	379	315	363	432	418	530	1392	411	415	426	389	551	507	339	455	220	385	343	369	101	463	376	462	365	447	368	383	459	440	362	485	306	245	216	242	418	402	284	385	274	276	255	287	370	306	438	380	336
sgRNA1409	338	383	352	359	377	440	477	1410	374	386	460	364	520	504	385	433	166	397	340	370	60	437	387	474	359	429	400	364	491	442	337	534	283	231	254	218	379	409	355	371	230	250	319	246	342	294	404	429	346
sgRNA1410	216	236	208	198	253	252	311	815	215	199	237	207	303	261	201	294	96	259	171	225	23	240	217	319	207	288	234	219	285	268	180	327	166	147	169	166	244	237	213	235	150	162	152	119	214	159	256	253	222
sgRNA1411	461	493	415	439	561	568	591	1688	543	421	505	431	662	553	467	571	310	484	454	497	108	585	504	649	429	572	518	453	549	575	422	623	391	279	302	286	463	487	400	464	333	325	369	295	435	321	453	546	466
sgRNA1412	245	245	211	226	261	306	320	977	290	239	292	204	332	302	229	282	84	276	219	221	28	265	237	290	202	253	231	230	297	276	198	305	199	161	130	181	246	238	210	232	174	189	158	181	236	170	278	272	220
sgRNA1413	347	416	333	316	421	465	463	1320	381	367	409	299	506	474	388	423	237	400	380	364	133	433	363	487	305	422	345	335	494	445	368	516	270	238	243	210	339	449	330	346	262	251	267	267	362	284	442	429	345
sgRNA1414	303	269	249	261	296	332	387	942	300	260	287	289	458	326	230	358	102	285	224	260	27	295	254	322	272	313	275	267	349	342	215	344	196	147	140	156	261	291	199	281	180	218	197	186	241	213	320	308	243
sgRNA1415	288	282	231	245	285	325	357	964	254	277	314	254	339	377	285	332	147	277	246	244	41	306	295	367	242	264	279	270	299	274	254	330	219	159	196	225	259	313	240	230	203	195	175	205	253	222	282	300	218
sgRNA1416	177	222	155	181	237	263	325	692	188	159	214	192	290	264	199	210	160	204	208	216	69	258	189	247	192	255	195	179	249	238	237	227	150	113	126	118	191	255	183	171	162	140	128	121	166	140	208	223	203
sgRNA1417	213	225	201	203	218	283	311	721	228	205	252	202	278	239	214	294	136	213	241	230	73	315	222	339	206	213	238	219	240	249	229	294	147	134	147	162	178	247	159	217	158	164	146	141	205	139	255	259	202
sgRNA1418	166	205	160	170	202	223	285	695	156	151	197	166	168	212	203	240	133	214	200	190	73	245	207	286	171	167	173	202	216	239	201	217	125	109	111	120	175	213	159	185	124	143	186	110	149	141	210	234	176
sgRNA1419	321	355	308	285	309	396	413	1184	336	343	322	325	400	398	373	422	278	388	337	324	135	469	403	464	254	339	325	351	357	357	342	408	263	208	223	199	320	370	290	281	228	246	219	243	283	260	362	365	336
sgRNA1420	321	315	276	319	362	380	442	1211	363	377	422	273	515	411	315	381	155	336	265	288	43	322	334	346	278	402	329	328	387	379	265	461	269	167	189	187	290	290	240	284	208	250	231	208	293	252	356	378	297
sgRNA1421	405	434	379	392	503	475	493	1516	400	426	453	405	628	583	415	574	185	449	331	370	78	429	401	535	353	444	372	402	509	542	395	571	305	233	232	256	410	369	303	396	286	297	279	281	364	320	427	473	395
sgRNA1422	348	410	309	348	421	446	468	1303	359	374	370	343	477	449	345	439	148	378	362	347	25	372	360	490	301	406	413	332	435	425	326	419	234	231	250	253	364	392	273	380	264	275	235	282	350	240	382	406	350
sgRNA1423	244	289	241	234	282	357	383	951	246	288	324	280	363	344	288	309	182	317	270	276	86	389	279	400	271	282	255	229	340	323	318	363	194	174	163	174	246	276	189	259	186	179	230	183	260	247	287	304	277
sgRNA1424	160	170	161	158	213	211	238	710	210	192	217	175	200	220	164	183	117	172	171	183	21	208	184	219	168	183	184	158	219	235	150	199	140	104	100	98	198	176	143	149	135	121	149	124	181	151	199	212	176
sgRNA1425	286	353	286	307	337	382	467	1213	344	315	336	336	427	436	348	357	167	365	304	347	56	370	330	414	300	355	333	358	449	383	288	464	237	209	181	234	312	324	226	313	218	221	259	235	323	265	355	372	340
sgRNA1426	277	319	237	266	203	213	256	674	335	313	333	304	229	199	193	181	181	310	303	295	69	350	265	361	282	336	317	312	118	129	87	126	240	199	227	217	242	281	203	216	251	232	215	208	217	198	269	310	335
sgRNA1427	245	266	237	230	208	240	260	720	262	253	297	244	291	271	225	255	146	295	256	256	53	276	265	381	255	295	275	269	205	205	172	184	199	154	181	180	261	280	229	224	197	211	211	208	211	175	253	276	253
sgRNA1428	277	323	228	274	338	406	417	1093	336	282	364	283	378	386	347	361	187	322	309	307	89	380	302	425	291	339	320	297	391	341	303	396	212	173	199	209	331	307	257	312	197	227	196	229	239	189	333	344	279
sgRNA1429	303	344	288	242	369	395	391	1117	301	337	327	315	450	421	359	376	174	303	271	267	54	377	288	405	261	325	306	267	425	340	287	396	171	190	185	203	322	306	251	281	225	194	207	198	297	197	369	340	310
sgRNA1430	214	203	167	165	241	253	274	744	168	215	195	191	254	260	230	217	163	275	216	205	74	252	204	305	169	243	190	168	235	215	201	252	142	138	130	130	211	225	175	190	155	142	173	136	174	145	202	248	203
sgRNA1431	395	352	307	310	383	369	464	1372	307	357	373	347	457	416	342	405	198	390	330	337	77	371	364	430	332	408	338	325	456	383	327	464	258	175	217	226	323	353	328	316	225	240	256	234	310	281	346	397	340
sgRNA1432	33	31	19	12	26	34	29	103	16	22	36	34	27	38	30	26	15	32	21	23	5	22	27	42	29	33	26	22	33	44	26	35	16	17	16	16	25	40	22	26	18	25	16	13	27	15	31	27	33
sgRNA1433	443	502	368	440	493	548	630	1602	479	390	519	478	517	516	451	595	323	485	466	455	178	553	514	605	434	488	473	422	537	536	455	597	334	296	273	283	427	456	371	412	358	325	308	298	398	358	439	498	434
sgRNA1434	230	266	202	259	256	292	309	820	243	253	238	240	310	305	213	255	155	304	259	240	54	312	302	318	225	244	232	241	302	284	222	300	200	150	165	188	248	235	217	249	170	194	182	170	241	192	238	278	243
sgRNA1435	182	189	156	151	199	210	237	586	166	166	170	173	223	247	171	178	89	154	167	196	30	189	158	231	157	181	170	173	186	209	147	216	118	93	104	112	172	172	138	176	109	106	124	133	149	153	220	189	179
sgRNA1436	320	298	283	252	378	375	406	1160	325	302	381	312	448	400	263	391	133	328	250	251	50	316	248	434	295	330	318	296	418	411	260	390	197	181	182	199	290	335	254	289	207	240	244	246	303	238	389	299	326
sgRNA1437	395	417	320	405	473	527	579	1555	415	469	415	400	560	532	398	522	191	456	359	392	60	465	396	523	402	435	497	416	519	527	412	577	327	229	246	279	451	393	338	378	300	273	321	272	496	345	494	470	404
sgRNA1438	178	223	158	160	213	245	254	708	192	189	198	192	250	256	241	220	118	240	166	232	44	224	198	274	171	194	221	198	243	208	165	272	146	106	137	137	198	196	185	190	137	138	165	116	173	124	199	209	203
sgRNA1439	137	162	145	127	193	210	237	660	169	177	178	151	212	197	135	185	123	199	144	162	57	196	162	211	151	178	159	147	164	173	157	191	121	84	107	105	111	85	78	82	120	110	128	120	154	109	172	210	149
sgRNA1440	318	317	291	295	401	399	446	1217	376	351	326	280	510	364	303	401	121	330	260	333	26	341	295	439	337	407	351	326	467	399	284	495	234	223	219	244	378	330	296	278	241	223	223	263	368	247	362	408	307
sgRNA1441	194	217	222	191	236	249	283	790	234	232	241	206	299	264	217	251	118	269	215	191	47	265	213	310	196	245	224	216	280	280	192	258	182	154	118	157	192	235	191	221	176	131	176	134	215	160	263	228	203
sgRNA1442	272	295	240	240	319	398	394	976	309	236	281	232	362	287	305	317	155	326	291	292	44	376	330	406	225	295	292	251	294	328	292	363	217	172	155	172	299	285	224	244	173	194	197	194	230	216	312	303	294
sgRNA1443	336	349	298	319	78	101	100	253	324	321	391	364	92	105	74	97	198	373	300	350	93	436	392	508	318	405	342	349	262	270	241	285	249	216	196	223	333	334	313	335	251	272	238	243	251	204	307	317	349
sgRNA1444	293	306	320	295	387	363	441	1169	358	335	400	324	453	402	308	383	172	339	246	302	56	336	327	409	301	391	283	330	381	390	312	398	204	186	207	194	309	301	312	321	230	209	230	243	287	250	338	387	274
sgRNA1445	345	440	347	359	438	478	529	1434	395	401	441	362	524	452	368	529	249	428	363	417	76	433	407	512	408	439	438	361	479	494	408	520	265	227	235	210	411	459	312	381	290	305	277	272	376	315	430	448	362
sgRNA1446	228	275	245	240	278	257	345	901	281	272	280	212	341	322	252	341	139	297	210	230	39	336	259	318	247	297	266	256	362	320	212	361	189	163	144	142	287	277	209	258	185	186	187	155	228	185	267	316	258
sgRNA1447	265	367	305	286	171	231	202	555	339	299	325	322	210	196	153	161	178	368	324	345	54	390	351	452	284	295	355	283	307	326	243	337	253	217	203	208	322	359	292	308	221	222	245	199	274	231	316	366	309
sgRNA1448	386	416	380	382	507	528	565	1542	423	452	501	404	571	479	365	488	177	415	344	387	47	449	370	471	361	433	461	438	478	499	343	512	279	252	252	286	368	341	315	378	295	298	311	290	474	288	512	497	368
sgRNA1449	339	402	360	339	392	440	494	1371	362	352	385	349	492	421	313	457	206	424	338	436	93	415	365	522	315	382	376	321	430	432	343	466	239	241	234	261	392	382	316	334	254	240	267	278	353	259	384	421	399
sgRNA1450	404	387	370	339	437	486	505	1386	350	390	422	389	561	474	427	477	187	433	330	358	86	399	361	542	327	446	387	379	494	482	335	541	264	216	262	237	380	432	323	410	281	263	279	258	338	294	409	408	371
sgRNA1451	276	296	272	241	217	213	268	741	298	267	306	290	210	238	199	218	190	312	298	287	98	354	264	397	269	314	287	255	239	252	198	307	219	165	183	198	207	185	159	201	180	175	185	176	126	133	172	226	292
sgRNA1452	261	302	210	221	255	325	320	837	269	266	274	240	292	260	296	306	175	303	236	300	69	337	307	349	265	284	302	260	329	322	234	352	184	161	156	194	310	275	217	287	176	154	219	195	297	231	385	356	262
sgRNA1453	227	257	221	183	243	273	308	797	252	272	293	219	311	329	219	263	72	262	201	236	28	254	220	274	209	276	247	221	279	294	150	275	153	127	139	139	229	203	175	210	158	166	215	150	206	164	263	263	218
sgRNA1454	409	394	324	374	412	455	497	1329	396	383	403	386	552	418	302	546	186	347	332	348	48	466	350	494	371	367	360	357	470	471	336	465	296	245	235	279	385	410	328	411	233	262	266	261	357	331	406	441	373
sgRNA1455	305	324	275	257	279	362	381	1061	278	293	250	310	383	317	279	335	172	318	293	313	49	398	345	450	279	351	309	283	294	302	236	326	248	194	187	204	312	341	240	350	233	200	216	189	216	159	285	272	300
sgRNA1456	276	302	267	268	320	368	373	906	261	304	298	262	374	367	283	310	174	313	281	318	74	355	318	348	260	325	316	272	370	358	277	388	204	178	215	210	257	337	262	288	234	220	213	186	258	222	330	330	291
sgRNA1457	272	274	211	217	275	307	322	869	283	245	276	251	339	321	244	323	207	261	266	251	78	349	274	386	254	282	276	253	277	310	254	310	185	156	182	154	242	243	209	238	195	202	175	166	261	197	258	304	263
sgRNA1458	343	340	327	321	325	426	429	1031	319	341	300	282	446	382	369	272	235	387	304	305	89	367	297	417	274	340	371	345	421	380	344	428	242	152	190	204	307	400	249	328	238	230	214	209	312	293	349	325	298
sgRNA1459	359	378	286	346	406	461	442	1348	361	408	373	369	512	531	324	481	255	378	319	359	128	445	380	545	335	438	373	374	463	457	386	496	289	234	219	245	345	372	261	353	282	252	240	226	381	276	407	387	337
sgRNA1460	220	203	208	189	192	241	282	706	218	242	244	217	255	245	240	230	180	271	241	234	115	324	215	318	179	223	198	185	214	246	219	227	187	147	156	156	235	251	188	205	129	130	155	133	182	155	248	213	232
sgRNA1461	179	181	155	161	174	205	272	655	190	171	239	184	282	261	192	252	105	220	176	203	56	233	183	250	176	206	208	169	211	216	186	245	131	132	117	113	203	190	141	174	129	120	134	153	183	123	215	242	195
sgRNA1462	205	211	226	194	214	267	285	792	204	204	240	190	306	272	221	282	181	246	202	228	52	275	229	292	186	211	198	195	254	275	194	264	144	100	139	145	243	229	151	187	163	152	149	126	178	177	244	207	206
sgRNA1463	267	278	262	224	345	344	356	923	267	275	345	279	339	368	268	319	150	286	246	279	49	263	250	337	224	271	255	239	353	305	236	380	214	168	185	188	244	267	212	266	207	184	158	224	253	193	296	315	248
sgRNA1464	447	474	397	384	502	503	565	1538	451	412	470	435	563	515	507	495	242	533	387	421	104	500	464	572	430	505	412	383	519	463	399	547	293	245	284	283	439	458	308	405	312	301	311	279	357	375	458	452	408
sgRNA1465	327	377	313	306	436	463	502	1493	349	350	398	383	496	443	354	427	206	436	319	357	79	415	387	477	330	399	374	395	449	450	333	467	257	223	218	232	392	383	307	412	257	260	287	271	390	265	425	444	324
sgRNA1466	232	247	221	260	284	329	349	959	279	278	305	267	306	326	263	306	154	252	264	259	91	287	266	365	253	302	286	272	335	297	248	326	167	128	170	163	255	253	219	230	159	191	178	184	299	198	311	309	241
sgRNA1467	401	427	338	371	189	206	225	717	468	371	451	437	222	211	190	199	308	482	428	448	124	533	434	570	387	459	435	397	263	305	247	315	341	239	282	296	391	453	352	368	301	300	316	313	374	337	438	513	406
sgRNA1468	252	257	194	213	287	354	302	858	242	276	252	241	312	314	214	302	109	273	205	242	33	253	235	303	188	293	250	242	339	335	215	369	161	155	179	144	239	254	200	212	147	182	158	163	251	191	266	279	233
sgRNA1469	294	308	304	303	333	402	387	1194	342	360	387	313	373	378	303	407	195	354	286	342	96	390	309	406	276	351	385	303	365	386	290	428	254	200	211	179	347	356	283	308	213	230	229	201	290	244	354	403	299
sgRNA1470	205	245	169	168	184	270	244	715	205	205	214	172	239	237	171	246	98	196	188	186	28	237	199	239	182	221	216	202	272	219	150	255	124	127	123	159	215	215	180	224	129	170	168	136	220	137	221	222	190
sgRNA1471	245	253	202	235	279	286	325	829	282	276	345	249	342	311	207	348	131	304	218	301	28	239	254	335	253	305	277	274	343	342	204	373	186	148	190	203	251	284	229	253	222	188	202	217	339	254	351	326	267
sgRNA1472	413	409	362	391	416	542	524	1454	462	456	449	427	554	453	401	431	279	465	411	468	106	485	408	546	392	527	480	417	501	492	426	551	341	268	281	319	406	469	375	392	328	319	353	296	520	419	580	623	390
sgRNA1473	335	350	307	302	374	444	412	1321	331	396	410	354	531	409	292	401	118	377	212	316	23	337	302	405	337	384	375	356	435	416	230	457	249	219	242	263	378	420	282	390	232	211	302	289	346	264	321	424	330
sgRNA1474	412	450	347	389	474	535	612	1479	452	436	464	392	594	549	404	532	186	452	373	428	48	461	428	575	398	509	434	371	548	539	397	614	306	283	277	277	423	488	343	436	351	349	342	266	422	336	478	490	412
sgRNA1475	245	250	216	190	256	336	344	889	275	225	268	240	382	270	262	311	137	249	213	251	41	325	232	332	233	258	232	214	289	287	220	302	168	152	152	169	206	225	196	236	214	152	192	156	234	192	227	266	215
sgRNA1476	299	317	296	280	393	413	426	1193	351	341	366	374	520	363	312	438	165	388	291	325	46	374	334	424	318	358	401	335	424	370	285	426	231	226	208	242	335	366	288	365	247	252	231	268	365	226	359	376	301
sgRNA1477	310	363	310	269	355	387	488	1213	325	349	367	301	488	484	286	439	71	327	208	271	19	308	310	384	310	373	371	312	438	403	232	485	214	194	208	188	359	315	274	339	258	220	254	238	337	210	376	354	324
sgRNA1478	372	367	290	320	362	417	435	1328	347	329	383	304	467	425	386	461	154	412	300	340	48	365	381	458	315	389	366	334	432	460	284	479	274	203	235	267	342	383	272	318	287	245	263	232	322	260	372	402	326
sgRNA1479	419	509	388	424	477	559	598	1781	460	492	508	453	640	482	414	543	175	479	417	471	46	466	437	639	425	525	509	456	554	563	392	609	324	304	309	286	469	506	422	481	388	337	356	327	454	363	556	490	443
sgRNA1480	352	377	313	248	361	403	444	1232	330	332	392	310	410	411	356	395	174	408	331	330	47	415	381	465	304	386	363	336	383	428	340	411	279	217	233	229	356	358	319	367	251	244	234	217	292	267	382	354	324
sgRNA1481	357	359	305	348	370	452	481	1296	387	360	393	376	538	484	374	468	190	355	302	330	56	381	362	435	312	429	412	368	474	379	333	446	282	232	225	227	349	347	281	323	278	237	280	249	325	293	415	450	350
sgRNA1482	270	322	295	312	325	415	428	1223	306	300	315	293	385	388	334	410	171	364	291	323	76	374	335	404	273	360	343	281	382	364	323	386	211	180	192	177	279	309	222	310	221	195	249	219	315	248	357	341	230
sgRNA1483	253	217	173	205	240	263	289	778	215	186	243	219	242	219	227	293	130	252	202	204	50	271	262	305	188	251	244	203	281	258	225	271	167	131	140	161	219	239	165	228	144	128	167	126	192	145	238	247	207
sgRNA1484	377	395	336	384	423	530	569	1520	396	397	431	409	510	451	464	524	196	397	337	362	51	336	364	484	352	437	435	360	455	443	370	531	245	219	241	248	390	365	286	324	265	278	317	277	361	306	385	361	347
sgRNA1485	260	280	271	249	313	360	377	968	268	280	301	282	321	367	215	370	90	347	220	295	20	300	263	341	218	306	289	240	336	303	184	355	224	167	161	199	266	299	271	268	165	237	226	183	272	216	282	296	268
sgRNA1486	245	287	227	224	281	326	327	940	315	287	254	270	333	289	228	392	140	263	235	233	33	302	256	319	231	254	251	244	309	298	231	372	195	152	140	136	265	284	196	289	164	199	193	162	251	215	283	306	266
sgRNA1487	401	390	356	395	454	506	526	1420	447	415	440	398	573	520	422	517	175	450	365	393	53	448	376	479	408	456	415	374	551	494	402	569	330	239	263	259	394	420	363	359	312	311	282	276	405	303	493	451	396
sgRNA1488	513	515	444	416	542	575	624	1815	500	510	533	441	652	636	483	496	249	470	472	485	93	545	465	624	416	540	473	510	621	541	404	593	354	303	272	293	485	490	395	405	361	351	333	303	448	316	570	534	444
sgRNA1489	187	219	175	186	203	308	292	717	219	215	222	175	273	263	209	258	134	249	162	192	46	262	228	282	238	254	238	218	271	277	195	329	145	126	137	139	225	186	178	244	158	127	161	150	236	175	232	249	220
sgRNA1490	518	489	446	501	552	663	687	1864	566	573	532	515	637	612	519	607	330	573	476	506	186	593	517	634	479	595	500	456	628	632	472	671	346	323	307	327	475	520	412	499	400	332	415	326	503	406	560	606	458
sgRNA1491	330	361	310	305	426	494	548	1494	362	369	413	332	490	435	360	455	187	382	327	325	76	455	398	488	352	395	346	389	434	390	322	480	235	234	231	234	361	365	304	360	250	242	267	217	364	278	398	364	386
sgRNA1492	138	170	133	94	142	191	229	552	154	150	137	167	186	152	143	190	71	176	150	158	17	195	135	197	121	163	153	149	158	197	128	199	106	118	100	88	158	168	128	159	87	114	141	112	154	118	178	171	138
sgRNA1493	198	239	186	205	284	284	306	834	202	238	280	212	356	306	173	271	61	245	195	170	16	242	214	316	224	275	239	220	269	256	120	278	156	138	140	162	228	228	181	247	152	196	184	154	212	164	236	231	221
sgRNA1494	101	106	93	86	93	117	162	497	114	102	149	115	141	146	89	131	48	115	90	90	15	109	77	124	106	117	114	104	137	129	101	140	67	63	65	73	100	98	77	80	76	75	66	69	108	75	128	123	104
sgRNA1495	212	248	223	225	277	280	299	826	247	210	254	194	289	268	204	295	86	254	168	233	23	227	171	265	209	265	237	244	320	240	182	309	185	143	162	162	289	276	225	227	158	181	187	167	224	163	272	258	212
sgRNA1496	186	169	159	175	192	210	257	704	171	195	159	163	230	227	174	235	134	186	171	179	62	241	173	231	138	219	179	159	232	238	225	289	124	108	128	136	177	220	144	169	131	128	130	124	158	112	233	192	167
sgRNA1497	193	181	201	197	213	233	294	753	221	197	202	191	252	228	185	234	85	189	186	184	33	242	192	254	190	231	205	205	265	238	204	276	148	139	124	133	218	224	170	207	136	151	167	147	202	125	233	261	219
sgRNA1498	186	195	145	161	216	242	285	696	190	194	249	219	273	225	212	194	141	270	207	217	74	295	253	332	164	231	188	182	255	233	187	217	148	135	144	143	213	245	190	220	143	148	152	117	181	162	211	213	200
sgRNA1499	116	138	91	102	126	135	174	515	105	118	124	109	155	174	114	144	62	144	119	130	18	134	128	171	99	101	142	105	175	148	113	150	84	63	76	73	130	142	120	130	80	78	80	87	106	78	134	133	124
[truncated: 15 more columns]

## Sheet: TableS3_generation-normalized
sgRNA	CY_minIPTG_1	CY_minIPTG_2	CY_minIPTG_3	CY_minIPTG_4	CY_plusIPTG_5	CY_plusIPTG_6	CY_plusIPTG_7	CY_plusIPTG_8	CSP_minIPTG_9	CSP_minIPTG_10	CSP_minIPTG_11	CSP_minIPTG_12	CSP_plusIPTG_13	CSP_plusIPTG_14	CSP_plusIPTG_15	CSP_plusIPTG_16	LMC_minIPTG_17	LMC_minIPTG_18	LMC_minIPTG_19	LMC_minIPTG_20	LMC_plusIPTG_21	LMC_plusIPTG_22	LMC_plusIPTG_23	LMC_plusIPTG_24	BMC_minIPTG_25	BMC_minIPTG_26	BMC_minIPTG_27	BMC_minIPTG_28	BMC_plusIPTG_29	BMC_plusIPTG_30	BMC_plusIPTG_31	BMC_plusIPTG_32	CSFMC_minIPTG_33	CSFMC_minIPTG_34	CSFMC_minIPTG_35	CSFMC_minIPTG_36	CSFMC_plusIPTG_37	CSFMC_plusIPTG_38	CSFMC_plusIPTG_39	CSFMC_plusIPTG_40	THY_minIPTG_41	THY_minIPTG_42	THY_minIPTG_43	THY_minIPTG_44	THY_plusIPTG_45	THY_plusIPTG_46	THY_plusIPTG_47	THY_plusIPTG_48	NMC_minIPTG_49
sgRNA0001	241	236	236	212	4.56092	2.083	1.91677	3.24677	276	270	263	222	0	0	2.23793	2.06641	139	259	254	259	0.731342	6.50215	2.57877	6.42709	226	284	270	232	2.46611	2.74075	0	0	203	175	177	194	3.57933	4.57918	1.99123	1.95998	193	183	182	169	2.15721	0	2.2317	2.04092	240
sgRNA0002	192	209	187	184	48.6476	64.5512	56.5027	159.409	256	207	217	238	72.7233	54.0699	58.8298	61.0534	101	204	176	187	12.0768	134.017	112.551	165.522	177	284	203	211	36.5618	40.4399	28.8513	40.9405	158	127	134	170	90.2453	92.9982	70.8989	76.8883	152	146	149	129	36.2659	28.1147	60.1194	47.9023	212
sgRNA0003	187	257	167	185	136.379	169.504	214.38	525.81	212	174	236	199	53.752	52.2938	57.7211	37.7298	136	274	215	268	15.6227	126.539	111.311	129.433	189	232	223	216	19.2946	20.9991	9.53975	16.665	174	162	145	156	26.5647	30.3224	22.6223	23.2354	182	168	167	147	0	0	0	0	210
sgRNA0004	290	247	187	246	16.402	32.5323	26.7368	65.3759	236	240	290	203	18.0944	15.9071	13.7163	21.6188	219	327	293	267	45.1941	153.133	166.888	172.718	189	263	214	222	6.11825	14.2101	5.64401	10.4762	189	154	180	152	63.2721	78.7384	68.6712	49.1581	178	173	177	145	18.543	12.7313	23.7724	17.4092	262
sgRNA0005	186	238	208	236	180.433	228.548	269.349	783.974	221	260	261	232	289.479	253.536	199.945	253.217	108	248	173	185	19.521	144.203	124.438	204.575	193	210	222	208	86.6393	92.5284	61.0292	103.187	142	161	138	159	109.714	118.244	88.9497	114.723	193	152	225	169	159.682	135.611	189.751	203.012	221
sgRNA0006	266	277	217	231	283.925	322.773	299.157	879.732	265	223	298	231	425.92	356.962	290.069	386.646	166	288	201	240	69.538	346.07	231.868	366.45	220	272	271	232	258.329	266.065	210.519	300.292	166	155	153	180	191.424	218.214	174.058	232.815	203	180	169	171	222.836	210.009	273.35	260.348	213
sgRNA0007	241	283	185	187	270.1	292.879	321.155	912.359	243	236	292	207	325.906	325.691	308.37	275.363	130	281	229	240	50.5175	260.425	258.688	313.72	194	236	240	226	184.153	179.416	143.064	159.581	222	159	159	175	179.544	216.509	154.497	162.736	194	188	177	152	166.648	157.518	231.631	262.439	237
sgRNA0008	197	218	167	182	167.638	196.309	226.368	597.947	233	188	213	193	223.942	172.819	199.354	168.437	120	229	195	211	65.2661	269.905	243.209	292.028	193	211	203	196	131.017	190.313	131.167	153.719	166	122	126	132	212.906	228.724	182.836	171.892	138	147	176	164	200.238	174.403	227.74	241.713	227
sgRNA0009	375	371	285	308	146.285	177.013	180.787	484.213	366	339	408	289	171.35	158.773	139.449	142.312	180	362	330	320	78.7756	394.784	316.857	423.354	333	346	338	321	189.136	227.042	166.195	207.534	236	194	221	208	262.268	338.145	244.321	238.468	267	240	255	243	64.2466	65.2619	95.0332	106.966	328
sgRNA0010	288	345	276	268	309.887	308.017	342.213	904.426	376	330	364	269	377.742	379.742	281.155	306.529	162	320	346	312	52.5549	417.821	308.821	447.662	322	335	295	267	327.319	288.369	265.96	372.649	232	191	208	212	307.004	362.514	254.946	285.472	278	236	243	213	231.304	242.358	327.079	369.754	281
sgRNA0011	305	290	297	274	118.682	144.814	184.731	368.25	349	291	346	271	147.978	188.88	135.586	110.561	172	347	276	314	28.6255	150.532	167.618	208.002	287	353	327	329	15.0353	24.9706	7.68058	12.0379	213	195	201	224	2.56633	3.35741	2.57559	3.42027	254	250	272	233	424.973	308.028	385.934	406.337	308
sgRNA0012	213	197	190	177	0	0	1.75009	4.5686	199	215	269	237	1.93596	0	2.04615	5.81936	150	241	223	259	3.61895	24.392	18.6776	27.3094	193	224	204	215	0	2.54719	7.17149	4.6099	141	130	137	127	10.3748	7.09014	9.13439	8.94427	175	177	151	176	0	3.93701	0	0	190
sgRNA0013	297	304	284	281	347.882	380.71	402.191	1100.84	301	293	333	318	404.852	355.943	326.069	371.602	155	303	284	286	38.9859	384.138	347.234	493.483	318	329	313	299	404.922	377.654	236.462	419.982	197	180	183	219	338.804	320.643	256.974	330.222	241	216	252	200	291.764	311.001	340.418	392.505	271
sgRNA0014	242	255	214	200	224.394	314.393	331.637	834.527	229	246	202	254	330.237	242.61	248.521	279.692	134	256	200	242	71.1987	309.031	256.526	337.069	198	257	225	240	291.917	266.282	223.205	306.047	155	133	166	152	252.503	300.621	232.709	232.378	164	144	152	168	205.129	189.709	261.473	268.453	244
sgRNA0015	262	231	217	206	242.991	287.851	368.253	868.906	265	274	286	238	296.691	336.956	230.073	268.491	126	258	190	234	50.5631	273.117	226.653	296.66	254	246	258	217	279.331	256.142	205.524	283.389	180	142	174	164	262.121	277.684	207.889	230.822	173	156	167	172	229.883	217.038	299.433	274.409	228
sgRNA0016	319	341	297	276	334.617	446.523	393.626	1211.72	340	314	323	293	372.205	333.96	286.559	406.105	224	312	280	313	105.932	439.611	375.59	508.37	301	329	319	266	401.778	382.046	299.098	450.988	225	176	183	208	346.878	343.566	249.963	314.574	235	189	190	201	317.376	252.742	353.749	314.496	284
sgRNA0017	252	289	266	265	279.332	306.327	306.852	1025.28	236	307	307	261	366.198	317.693	249.484	341.179	147	304	224	248	38.0767	277.589	240.401	332.703	197	288	232	237	293.747	306.662	221.547	316.645	202	150	165	161	265.546	263.089	221.003	256.862	194	219	215	191	289.148	217.281	320.044	276.261	210
sgRNA0018	236	220	202	194	246.99	267.551	287.731	850.857	188	182	230	197	316.505	267.048	239.548	267.931	130	224	227	213	77.3047	298.821	227.121	320.772	202	230	242	211	273.299	273.632	167.283	287.456	165	143	149	128	270.486	212.327	196.935	226.593	124	145	177	150	178.26	154.745	258.696	234.475	192
sgRNA0019	231	270	208	223	271.809	337.649	300.853	806.104	285	259	265	214	365.671	278.314	235.319	294.151	143	281	228	241	42.0247	298.491	307.507	333.278	230	264	252	225	345.099	318.618	241.344	318.17	214	173	149	170	294.826	276.302	211.548	262.471	163	179	184	178	247.621	176.332	296.077	277.983	240
sgRNA0020	246	282	254	218	53.2814	64.9998	64.9202	151.64	274	248	233	247	28.8315	40.3936	46.7119	33.7877	179	290	249	296	48.9287	248.812	204.6	233.692	217	282	238	221	54.3062	61.1154	47.4681	51.945	196	184	148	201	125.995	153.365	131.266	172.68	176	172	184	196	97.3312	69.6405	99.9665	111.55	232
sgRNA0021	261	275	244	242	125.872	150.466	161.09	494.035	295	283	265	236	157.395	147.38	137.392	132.909	160	281	243	259	73.7168	377.47	366.608	374.192	243	305	280	207	94.8609	95.2845	71.8503	93.4294	199	146	166	153	102.728	106.224	93.5033	120.58	172	199	173	171	90.5932	61.3478	74.5456	75.9771	234
sgRNA0022	286	273	245	249	304.076	313.186	314.724	904.503	276	292	276	252	296.263	308.624	222.489	282.24	116	314	230	234	31.7293	309.01	274.914	340.934	258	287	285	259	324.411	264.91	179.612	270.901	179	181	154	189	244.091	280.337	213.8	209.899	157	165	215	156	222.5	206.268	282.075	289.144	229
sgRNA0023	260	328	270	291	336.447	373.321	356.837	1072.51	277	232	294	233	412.468	382.701	313.925	314.226	152	330	269	308	71.7318	369.829	324.353	430.077	267	330	291	257	337.709	332.505	272.427	347.752	255	181	202	197	320.948	307.004	243.372	285.713	237	220	232	208	292.381	220.837	332.093	344.138	289
sgRNA0024	280	269	204	203	260.836	321.678	359.076	969.942	219	224	270	254	364.728	376.833	242.348	275.12	173	271	262	274	93.4861	335.757	299.099	380.272	228	292	291	231	316.155	317.671	251.31	342.252	183	192	166	181	287.706	322.582	249.597	242.975	179	205	193	188	210.576	198.399	265.008	297.097	235
sgRNA0025	344	298	283	279	384.773	445.507	453.974	1161.43	319	343	370	324	424.634	375.546	359.367	419.36	235	347	349	343	124.078	440.344	418.608	527.289	311	351	304	304	405.767	399.245	332.14	432.857	252	202	196	206	309.908	357.168	289.336	326.966	204	195	243	236	297.458	263.351	390.145	316.913	332
sgRNA0026	149	155	159	138	147.728	225.554	182.891	570.635	170	175	194	141	217.214	218.373	132.959	196.114	104	162	157	166	26.3766	188.042	176.386	233.454	171	160	180	144	192.231	168.22	135.718	217.182	113	87	85	116	194.163	172.918	151.313	157.671	117	118	113	113	104.757	79.9322	124.017	113.03	148
sgRNA0027	239	246	265	218	265.62	285.53	327.9	856.782	251	248	332	250	356.461	291.573	247.959	287.249	137	298	231	266	35.8592	275.854	283.241	350.947	222	267	258	269	347.736	336.538	235.498	326.889	222	160	164	174	240.256	285.562	216.827	246.856	185	199	195	195	251.521	205.873	330.143	315.172	208
sgRNA0028	220	241	172	174	231.047	251.801	312.231	837.44	256	257	279	204	284.63	330.885	238.452	253.264	148	238	207	201	67.1475	269.228	223.984	293.571	192	234	220	231	277.464	286.975	229.329	336.648	150	156	118	153	223.295	240.653	192.313	205.183	166	163	144	159	216.882	148.41	234.117	290.334	185
sgRNA0029	257	292	265	263	330.291	343.077	399.536	1034.97	267	317	314	304	378.139	392.339	278.176	328.81	150	305	252	264	75.7835	334.867	288.489	378.816	254	302	283	269	349.449	353.049	238.419	356.524	213	169	177	222	310.554	303.524	269.562	285.483	202	159	218	212	268.11	208.144	350.742	309.655	277
sgRNA0030	293	293	238	240	0	0	4.44643	1.81748	249	248	337	223	2.46615	0	0	0	135	319	241	258	4.03852	23.643	16.1988	23.0159	244	301	262	283	0	0	0	5.36279	191	157	160	189	2.28179	2.25374	3.05382	6.06762	173	183	195	178	0	0	2.60351	0	259
sgRNA0031	341	372	306	315	355.185	414.351	472.45	1211.65	388	377	319	369	471.735	449.188	322.766	397.541	221	373	348	352	91.4529	393.971	359.656	474.678	323	398	438	346	352.916	367.142	255.061	375.642	225	230	228	193	317.111	345.388	243.893	322.836	229	231	238	220	341.582	233.477	348.856	392.534	323
sgRNA0032	273	274	222	243	295.97	331.811	366.235	942.927	274	258	312	231	394.9	307.861	242.071	330.59	146	253	221	223	46.3521	346.134	263.696	340.063	238	276	245	264	329.193	306.957	279.355	294.349	177	148	158	156	258.007	266.399	208.9	208.238	199	170	237	207	249.857	194.027	292.409	307.445	230
sgRNA0033	344	387	316	334	397.391	410.531	486.922	1342	377	351	356	327	434.832	396.45	316.225	427.765	145	361	307	328	35.959	402.446	382.868	444.643	335	402	368	345	423.53	429.534	305.317	488.116	252	196	224	212	326.392	387.294	305.357	358.576	268	260	264	238	386.307	279.962	398.613	383.791	299
sgRNA0034	151	160	145	150	173.72	192.373	195.391	570.379	134	158	177	186	148.343	174.529	168.418	195.648	47	202	108	157	18.7696	240.46	188.957	248.41	137	182	154	148	302.898	282.982	166.17	342.26	133	111	109	131	190.268	179.548	158.998	159.617	119	142	107	124	185.578	109.658	154.143	180.284	161
sgRNA0035	200	205	185	223	0	0	0	1.97161	221	240	269	209	0	0	0	0	107	246	188	205	1.65982	14.1637	12.4328	16.8314	221	269	234	242	0	0	0	0	164	152	131	171	5.04629	4.53833	3.17159	3.17538	140	180	172	133	0	0	2.90948	0	241
sgRNA0036	202	223	174	185	0	0	2.25337	1.83633	208	206	203	168	0	0	0	2.34664	141	216	202	209	3.06092	15.2134	16.8736	20.2922	183	249	200	208	0	0	0	2.70607	154	131	135	135	3.61311	6.24034	4.74111	3.85722	120	159	122	142	0	0	0	0	190
sgRNA0037	210	226	221	217	247.229	276.171	272.678	786.382	208	259	251	240	310.007	300.453	236.314	281.046	112	260	211	216	30.6604	285.62	262.044	294.465	210	246	203	220	281.538	250.856	183.532	276.647	178	149	136	180	232.704	242.433	165.81	205.651	179	144	164	135	133.993	138.427	169.324	187.316	246
sgRNA0038	199	236	201	213	256.742	279.152	344.614	869.709	231	200	271	222	324.09	290.681	220.566	301.697	144	261	210	230	82.314	305.833	282.619	329.396	206	277	255	213	326.254	339.344	222.821	313.274	179	137	129	121	251.451	234.351	221.071	237.527	230	189	191	154	280.556	201.309	321.501	286.14	247
sgRNA0039	355	361	311	284	391.411	416.29	501.821	1206.61	407	366	359	342	443.549	424.815	390.926	409.333	238	440	365	386	98.0917	507.275	401.565	506.275	320	370	369	313	429.412	436.082	359.238	453.429	271	242	208	246	361.888	377.657	326.242	337.992	258	258	260	235	348.311	279.816	409.156	407.202	405
sgRNA0040	135	171	126	168	234.845	189.528	182	635.892	175	235	199	171	265.708	181.843	94.2692	263.7	14	235	73	133	1.05311	93.8566	139.384	217.372	147	238	206	157	263.176	210.143	88.4698	280.012	128	147	121	153	225.164	213.674	186.999	194.262	112	152	152	123	206.277	111.036	242.727	158.586	236
sgRNA0041	324	322	288	318	365.763	441.53	463.019	1163.52	312	329	363	341	431.687	405.69	322.338	334.101	189	341	279	315	86.2179	351.245	378.279	467.817	266	372	310	289	393.801	390.284	279.274	415.892	256	177	205	198	334.565	362.323	271.913	351.673	235	207	233	230	316.512	238.328	388.161	358.05	309
sgRNA0042	364	348	347	371	397.061	423.905	493.063	1500.51	364	427	405	345	458.441	488.246	333.67	456.406	168	429	319	383	49.527	429.081	389.5	519.609	368	396	400	381	494.273	390.011	290.418	454.936	286	225	240	269	374.98	348.683	299.5	323.076	287	313	250	271	351.675	258.939	390.675	329.34	386
sgRNA0043	252	262	214	221	321.048	309.107	343.521	968.368	264	254	287	240	309.047	327.329	246.829	381.925	76	279	226	232	13.7293	253.216	262.543	369.041	226	293	272	242	348.259	303.35	149.711	342.367	204	158	183	201	247.001	279.079	211.415	296.545	216	201	228	171	277.047	194.711	296.798	294.854	248
sgRNA0044	297	304	283	276	3.27215	4.31645	2.82908	5.37462	302	346	313	284	4.60335	7.35012	3.26644	3.39518	165	372	302	270	25.568	67.2647	54.2717	82.6227	289	334	284	302	5.62979	3.07242	4.83987	8.19087	224	184	186	217	25.4984	18.6337	11.5963	23.6087	191	240	217	183	0	1.44873	0	0	280
sgRNA0045	163	183	148	168	156.328	141.756	191.9	540.25	163	170	190	175	181.742	169.516	124.906	172.899	70	193	135	183	19.7792	171.044	158.204	224.006	190	192	178	156	188.789	152.852	102.727	153.624	107	99	99	93	124.9	130.291	135.983	108.158	114	114	144	107	170.272	109.18	177.724	167.981	149
sgRNA0046	471	513	462	417	50.1827	49.9868	38.5239	118.681	523	576	531	485	58.2032	67.1774	46.8595	55.823	247	549	403	470	25.3101	100.19	104.528	117.683	469	523	503	481	19.1379	2.04651	8.63181	20.5008	357	298	320	347	81.8431	85.0234	74.7062	75.6818	355	355	379	351	5.44847	0	2.61867	3.86414	443
sgRNA0047	379	397	378	361	446.888	459.02	582.457	1324.59	432	388	418	399	491.432	440.959	402.477	529.253	244	410	314	357	118.465	468.565	422.726	545.654	324	454	387	383	492.765	501.641	398.325	530.636	287	228	234	291	356.554	373.624	349.75	361.29	280	287	264	287	353.162	271.327	394.227	423.285	378
sgRNA0048	236	230	244	220	285.912	297.423	338.767	975.825	286	244	288	264	366.591	362.502	247.531	326.07	154	251	228	244	85.8065	323.009	269.513	356.567	234	307	276	222	343.221	326.451	257.036	359.383	174	167	134	165	274.268	258.488	228.67	258.319	210	195	207	165	261.545	186.749	282.66	316.787	221
sgRNA0049	272	282	290	281	13.435	21.7758	11.4027	35.7076	283	288	373	314	15.9343	13.0253	16.2221	11.1665	153	327	285	292	19.8809	223.85	218.552	244.269	269	332	314	308	30.065	20.8047	19.1989	25.4087	223	210	161	204	161.688	113.318	125.352	155.632	203	217	209	237	15.0111	18.7674	32.1586	32.8544	285
sgRNA0050	263	218	214	246	276.007	317.784	333.104	908.066	253	193	261	222	344.748	285.468	272.433	326.429	150	302	227	252	60.8998	311.478	267.35	324.055	224	263	263	242	284.252	329.763	253.289	333.378	206	179	147	178	241.585	308.31	225.038	273.997	182	187	194	173	307.98	215.487	308.272	368.472	199
sgRNA0051	196	182	170	177	235.229	220.817	232.012	765.482	205	180	210	209	244.508	230.403	167.333	267.452	85	223	153	172	18.8697	241.703	185.752	295.999	168	203	214	197	184.42	195.076	146.535	250.637	140	114	120	112	250.214	263.396	196.529	260.01	114	139	147	134	159.746	148.47	198.018	192.954	204
sgRNA0052	240	273	231	254	272.086	340.921	351.33	1084.49	265	283	331	284	390.01	312.957	285.125	341.708	145	295	221	266	51.6005	299.703	277.641	358.32	251	258	256	234	347.278	340.944	285.326	385.291	200	183	170	179	264.27	336.185	261.226	274.015	215	167	244	157	256.96	217.081	348.594	310.537	283
sgRNA0053	175	182	161	151	196.847	243.647	215.467	660.979	177	196	196	173	261.282	257.174	195.475	200.622	123	221	157	194	37.5585	240.365	228.544	251.469	170	177	195	174	268.569	251.792	190.088	282.745	124	123	123	106	218.088	242.415	203.317	205.121	128	120	139	125	175.421	169.963	205.474	208.436	171
sgRNA0054	262	283	254	223	312.099	377.893	348.122	1021.45	269	253	275	267	338.685	379.924	259.401	309.327	128	289	227	281	45.1548	289.112	297.116	360.223	244	292	261	269	373.289	329.734	260.274	351.359	200	148	142	165	314.531	317.527	243.506	284.258	211	198	204	194	253.775	190.417	319.289	348.362	229
sgRNA0055	140	175	131	145	125.763	199.012	183.766	541.714	176	107	142	128	170.981	228.589	139.404	175.981	107	162	160	144	34.2964	211.168	177.958	251.832	130	138	145	131	223.132	188.12	146.044	208.064	104	98	121	107	161.884	167.591	118.053	164.39	103	84	121	83	124.431	128.135	166.535	217.942	158
sgRNA0056	255	303	270	294	352.945	347.151	330.169	1075.89	311	324	310	346	395.32	358.752	193.94	387.397	61	284	183	261	9.45602	276.27	263.014	370.689	281	341	300	287	523.595	489.874	252.969	594.511	236	200	211	235	310.824	289.632	226.581	291.337	228	227	241	229	260.68	156.223	330.848	377.458	305
sgRNA0057	237	223	246	223	209.966	242.766	267.045	711.85	218	254	219	213	290.436	213.222	196.048	244.645	127	273	227	230	58.057	286.921	240.337	377.152	205	247	241	237	169.127	151.398	119.529	200.829	164	163	147	184	266.567	233.731	239.456	270.132	184	188	204	188	167.359	149.11	195.795	215.755	266
sgRNA0058	288	345	268	273	254.307	303.483	330.741	825.92	351	272	318	291	311.957	281.19	217.472	284.309	155	344	256	294	31.4946	324.624	316.361	459.027	285	328	304	311	246.281	215.206	135.813	195.322	223	178	209	231	381.742	372.944	278.583	370.503	226	236	223	211	190.617	153.115	252.55	262.555	284
sgRNA0059	265	305	246	260	358.169	364.303	355.942	1085.97	279	351	320	320	434.362	297.893	183.721	351.399	26	299	180	278	9.52006	223.129	252.239	352.009	278	321	340	319	392.29	357.504	165.707	398.339	251	173	184	182	363.539	317.374	280.308	308.096	186	191	238	200	290.38	204.442	321.271	337.33	339
sgRNA0060	388	396	326	360	469.897	440.192	456.872	1466.47	377	353	413	374	423.59	431.027	401.513	409.493	243	415	292	370	125.841	473.966	374.499	512.223	308	380	384	376	444.183	429.203	342.409	451.241	282	235	188	237	362.765	362.468	341.672	330.764	261	258	302	258	319.418	240.438	416.26	369.439	361
sgRNA0061	186	233	212	161	232.287	236.121	273.436	826.843	226	215	238	197	293.963	263.959	188.142	208.565	79	234	188	193	23.1489	221.568	223.912	282.419	198	244	220	196	297.624	244.403	173.569	280.714	167	134	158	167	231.724	270.787	201.981	245.529	161	156	150	127	208.159	162.145	240.571	225.531	184
sgRNA0062	233	234	222	220	213.879	249.903	202.342	609.442	255	267	230	248	254.859	246.315	207.478	228.613	91	271	188	233	17.9965	227.386	191.812	296.921	213	275	231	229	79.8644	81.2413	60.561	87.6404	204	142	155	158	130.369	133.815	112.946	130.245	205	179	203	171	182.117	140.899	213.503	212.803	260
sgRNA0063	230	228	245	209	205.557	295.09	294.613	780.541	230	249	269	254	339.954	278.522	189.471	237.224	111	230	214	234	58.1543	251.008	231.688	284.036	223	295	251	250	307.354	267.743	190.529	348.086	169	158	141	163	223.592	212.922	216.704	203.644	164	184	178	166	227.321	180.273	249.037	272.04	239
sgRNA0064	448	464	394	423	525.452	587.218	632.983	1723.18	437	480	553	437	575.911	550.215	434.987	603.684	224	486	403	431	105.432	513.886	463.184	637.821	452	540	461	418	600.027	583.626	423.077	553.311	307	274	273	265	516.511	470.966	448.133	464.206	302	316	322	291	436.339	317.874	512.367	509.412	444
sgRNA0065	342	391	329	319	356.114	458.784	458.562	1355.71	433	426	404	349	495.197	454.778	367.399	432.196	174	381	314	382	48.6571	456.689	418.193	548.366	342	424	420	329	430.953	448.805	332.392	456.874	245	234	237	224	326.818	361.197	322.042	336.598	284	223	271	266	366.889	262.252	377.086	446.049	358
sgRNA0066	259	260	219	216	277.656	290.624	334.777	888.031	280	221	261	232	393.082	237.727	269.202	267.979	142	264	216	245	50.5932	309.155	286.534	390.671	214	284	287	229	303.973	299.266	239.746	287.274	162	187	187	156	199.193	264.65	174.103	150.962	191	184	189	210	255.943	183.591	298.56	278.839	235
sgRNA0067	281	276	243	248	163.419	213.172	177.602	468.431	278	275	305	246	218.842	236.014	168.3	206.491	160	308	253	259	48.952	291.862	228.93	298.827	244	253	266	251	12.5948	12.6295	12.5847	26.1263	172	143	145	171	196.783	207.351	162.375	175.067	195	169	165	174	53.621	34.9098	69.0075	75.5695	257
sgRNA0068	210	233	189	213	199.401	277.316	280.602	836.468	257	235	266	172	288.109	283.166	161.165	288.937	98	220	187	188	41.0089	242.985	196.555	315.736	197	233	225	184	264.848	249.529	206.466	271.91	156	136	136	155	219.604	223.743	171.345	214.893	146	162	171	157	258.398	156.208	233.686	247.714	192
sgRNA0069	146	174	154	138	1.57293	5.59104	2.76408	14.4387	154	182	150	135	1.49302	1.42682	1.58263	4.89345	85	181	131	156	5.75947	58.6772	38.6325	59.5704	132	167	166	154	0	2.96698	0	2.54872	105	94	106	89	12.4903	11.9399	5.32585	19.2338	120	107	111	113	6.04088	1.41107	6.45371	3.00121	146
sgRNA0070	160	191	135	164	176.931	209.831	199.087	553.395	159	162	165	176	276.571	189.496	154.03	209.332	82	182	155	143	28.4505	225.389	179.954	247.779	142	214	169	144	192.479	171.383	107.756	190.529	120	107	117	125	153.528	148.534	139.23	169.203	110	110	100	126	117.898	114.997	143.17	151.189	156
sgRNA0071	293	320	298	289	106.537	140.476	153.022	464.616	358	345	344	304	159.155	148.738	105.119	144.169	190	376	283	320	23.8108	143.251	120.299	146.769	299	324	343	322	13.2759	6.09658	5.87851	10.7443	213	176	220	217	67.7923	82.8303	65.3553	78.2923	242	240	248	202	128.923	122.042	155.874	155.564	304
sgRNA0072	215	199	171	210	191.572	170.1	198.587	605.085	169	240	213	231	182.308	209.139	128.269	137.262	108	248	173	200	9.04145	90.7319	83.4131	77.1228	205	248	200	194	31.6145	24.1016	30.2963	34.7585	209	126	119	124	47.0703	59.0926	51.5343	53.271	151	128	160	129	270.241	218.43	263.353	281.431	181
sgRNA0073	248	258	219	231	262.861	295.092	372.452	933.2	259	258	303	263	376.64	278.563	258.599	319.604	156	268	256	238	66.945	279.812	254.061	318.99	216	233	235	254	253.12	254.181	200.461	234.738	201	164	186	178	244.155	258.251	210.206	214.88	168	172	177	176	229.512	166.06	267.732	293.924	237
sgRNA0074	237	278	218	228	317.931	316.066	405.547	1009.35	215	231	274	218	322.519	276.736	287.217	316.564	107	245	226	225	46.2643	296.396	270.659	354.634	196	268	258	174	239.958	248.126	161.808	271.51	155	143	177	158	199.413	220.247	171.403	144.328	170	189	151	146	218.617	178.13	222.439	257.166	200
sgRNA0075	251	224	205	222	302.535	348.397	402.847	924.673	289	245	276	262	302.367	326.62	251.949	302.239	137	328	233	245	73.8346	363.534	306.442	382.592	234	292	267	262	328.774	311.622	263.442	335.827	187	154	171	187	263.74	320.335	221.919	213.029	189	206	187	156	250.496	228.845	280.1	294.139	257
sgRNA0076	396	534	398	465	478.977	528.036	596.298	1481.4	446	490	553	461	559.503	453.722	454.662	508.97	350	518	441	469	142.233	532.038	428.195	556.598	428	528	464	445	553.732	508.374	428.759	565.658	356	292	267	308	411.589	471.919	331.982	421.348	324	357	357	299	341.086	261.386	411.01	432.498	427
sgRNA0077	235	297	221	260	296.582	316.621	344.076	846.143	303	294	260	299	332.602	316.959	292.614	340.507	135	279	240	264	59.2352	289.545	264.971	346.917	259	287	307	259	300.016	290.046	257.566	360.696	163	146	153	176	254.667	278.675	216.162	222.476	225	205	244	177	282.514	228.427	342.315	332.426	245
sgRNA0078	261	282	237	283	317.402	344.185	379.614	995.249	250	289	320	246	417.377	341.247	282.216	351.961	161	329	232	259	76.8101	332.894	293.966	365.254	252	311	290	264	364.55	306.259	234.416	356.647	192	133	159	185	271.721	299.515	212.24	315.398	197	218	208	186	264.211	187.171	338.812	317.755	267
sgRNA0079	409	440	375	396	2.66867	2.45232	0	3.61612	450	450	440	432	2.44911	0	0	0	210	448	354	411	5.6337	23.529	17.5797	29.2325	372	442	466	359	0	0	0	2.66903	267	278	240	248	3.67004	3.62632	0.877856	3.05097	291	301	303	275	0	0	2.58503	2.33084	410
sgRNA0080	278	300	267	254	164.507	185.925	196.908	441.311	320	284	339	256	246.096	215.834	165.576	234.381	202	298	263	290	67.6412	226.7	179.481	231.961	269	296	254	260	14.6309	18.49	11.8436	30.1067	196	185	166	186	29.8757	26.6835	23.806	42.1469	195	182	200	201	41.4025	34.8643	56.9692	54.8745	268
sgRNA0081	309	366	307	325	0	0	2.29749	1.8638	341	306	336	293	0	2.64934	0	2.38306	187	327	289	326	2.6969	13.9926	12.6055	20.6851	300	386	366	343	2.7608	0	0	0	252	232	217	224	4.44936	0.438613	1.69423	0.843486	261	228	243	206	2.57689	2.75146	0	0	300
sgRNA0082	210	273	241	236	1.63933	2.88179	9.91315	10.7617	277	280	265	217	7.68244	2.94439	6.5429	13.6076	145	268	271	274	1.50084	19.1764	11.6417	28.1484	255	301	278	264	8.47357	6.10043	7.26296	5.47916	212	162	195	187	3.81892	5.13218	6.43166	4.96252	189	221	171	173	7.72743	1.45071	1.69421	0	237
sgRNA0083	328	375	288	297	393.066	377.867	449.375	1210.49	319	315	291	308	449.114	488.448	319.123	393.776	195	368	286	291	95.8419	410.83	357.038	436.662	324	358	344	346	381.157	369.815	306.282	370.27	238	209	196	199	337.966	316.673	288.846	318.093	242	261	255	240	312.905	277.08	352.563	448.732	336
sgRNA0084	348	354	307	334	397.678	389.554	515.071	1289.42	346	387	389	329	430.755	420.991	388.019	423.548	206	394	329	387	91.7076	507.677	412.57	513.203	299	351	351	399	423.694	418.367	327.276	410.831	261	227	238	214	407.175	429.068	267.095	378.225	280	256	252	249	389.5	265.93	377.334	386.373	363
sgRNA0085	207	225	175	185	187.894	246.829	281.15	739.06	201	211	237	211	291.715	275.607	193.376	218.121	122	259	178	201	54.5439	283.123	222.987	324.641	192	207	222	212	275.516	254.018	202.395	279.595	152	119	150	152	206.878	216.005	200.577	207.295	176	156	138	127	245.047	157.456	297.46	270.277	195
sgRNA0086	240	242	186	201	225.207	312.08	285.391	760.472	208	222	271	198	275.839	281.969	224.145	253.632	153	282	235	239	53.6782	303.089	252.443	345.943	205	270	262	225	285.56	296.21	243.405	282.632	194	156	145	160	262.393	307.635	227.547	248.524	153	166	163	154	199.089	203.145	249.535	256.549	248
sgRNA0087	96	110	112	79	0	2.0902	3.84504	0	107	101	111	112	2.12659	0	0	0	80	130	111	135	2.55138	10.7992	12.4837	16.011	85	118	90	108	2.47046	0	2.59681	0	91	54	70	76	1.53054	3.0455	4.96506	4.888	90	98	84	56	0	0	0	2.04659	110
sgRNA0088	133	146	170	121	164.711	186.397	202.5	535.242	151	135	207	125	234.19	217.972	130.33	158.385	83	162	166	145	28.1408	189.232	166.506	192.613	137	135	139	137	161.074	184.697	117.392	175.229	107	93	71	104	185.177	195.085	119.807	174.207	96	118	103	92	163.452	125.794	188.44	132.977	136
sgRNA0089	299	323	270	261	324.28	381.13	347.699	1153.86	321	321	362	321	425.301	381.562	347.848	362.116	170	328	271	322	54.8813	459.344	350.457	444.449	277	354	279	322	376.368	363.217	257.478	326.66	226	186	220	197	281.932	338.572	255.507	293.719	236	201	240	231	261.296	264.719	335.953	342.004	280
sgRNA0090	393	405	354	366	401.395	445.353	471.022	1535.11	433	375	427	377	543.574	401.465	343.176	434.772	176	474	352	389	48.6508	451.871	393.397	611.447	389	439	427	374	597.148	496.026	360.203	534.78	265	261	287	273	428.105	431.149	345.079	392.223	276	302	310	317	387.328	310.863	498.298	475.531	374
sgRNA0091	233	209	183	211	214.302	275.192	307.493	802.229	197	201	200	223	320.142	267.757	229.478	276.65	123	251	226	227	61.7856	274.901	254.345	327.376	210	243	233	225	264.801	264.255	227.203	275.911	135	128	148	159	209.191	245.006	171.941	205.498	130	145	143	194	195.051	184.675	255.422	242.296	180
sgRNA0092	295	305	276	283	119.951	172.365	160.976	455.898	285	335	320	292	283.021	193.266	192.635	208.689	117	322	277	304	28.2639	222.241	211.475	277.428	251	354	327	283	3.987	9.42907	3.76596	10.4097	217	192	205	204	149.19	173.287	132.397	166.432	202	212	238	206	21.6178	7.64328	39.1847	30.2424	270
sgRNA0093	208	209	201	189	0	2.10811	1.9368	0	255	191	203	186	0	2.17487	0	4.16567	113	269	216	201	3.25404	36.0448	30.2241	29.9799	186	220	210	195	0	2.76494	0	2.44336	151	106	142	138	13.1908	13.6239	12.8258	16.5191	143	136	145	132	0	0	0	0	201
sgRNA0094	299	293	260	270	323.856	341.926	387.328	963.915	298	305	336	303	330.098	357.49	208.482	377.893	78	338	251	276	17.9794	268.981	280.05	386.936	278	360	284	309	420.534	335.281	212.521	373.014	210	187	175	178	302.989	344.472	266.665	302.532	207	210	215	231	266.131	185.306	336.813	366.828	287
sgRNA0095	252	327	275	300	0	0	0	0	283	319	390	306	0	0	0	0	173	298	241	297	23.6911	112.594	100.553	121.718	303	341	318	287	4.71643	0	0	0	215	155	177	189	121.65	154.189	108.416	104.591	239	229	219	214	45.5215	74.9309	116.773	105.505	240
sgRNA0096	384	430	390	383	495.253	543.072	646.768	1786.42	421	476	448	448	628.777	543.041	487.907	546.444	255	503	389	459	125.516	519.955	522.032	592.941	392	496	423	415	513.1	553.564	381.192	551.089	318	282	281	333	501.939	457.486	363.058	396.37	330	288	352	308	543.922	420.723	673.254	588.29	420
sgRNA0097	150	146	150	171	176.64	205.502	237.783	680.028	189	200	173	174	230.162	183.943	150.237	170.744	77	193	161	172	36.7507	208.354	176.806	230.24	174	186	184	182	221.191	193.857	138.611	273.303	120	88	121	104	186.066	153.124	147.966	180.256	129	136	133	125	192.608	133.299	197.813	239.954	163
sgRNA0098	183	188	177	237	0	0	0	2.01725	202	209	240	226	0	2.98555	2.99803	0	114	234	170	206	2.6787	8.2558	8.01565	10.1495	216	213	222	204	0	0	0	0	177	117	139	127	0.411037	0.804839	0.771841	0.77461	147	132	168	151	0	0	0	0	198
sgRNA0099	160	218	173	178	5.13416	0	0	1.76055	199	228	230	179	0	0	0	0	103	214	148	155	1.30082	20.7005	10.1236	20.1135	181	161	145	156	2.63356	0	0	2.60655	106	113	101	109	2.82742	3.26556	2.71702	2.24319	120	128	150	123	2.3953	0	2.49247	0	167
sgRNA0100	198	241	183	178	2.11298	3.83726	0	3.08475	239	234	251	220	0	0	2.08463	3.92745	48	242	196	218	0.394346	31.3302	23.4834	27.9012	191	246	234	200	2.3756	2.58528	0	0	185	117	121	174	12.3911	16.6686	7.93435	13.9999	134	137	165	159	2.01336	2.01567	0	3.82709	223
sgRNA0101	188	188	134	188	175.674	249.654	269.931	651.031	190	193	179	176	258.346	183.968	169.28	206.933	85	185	148	176	48.2918	191.393	197.108	215.394	157	181	184	163	292.308	226.868	179.492	234.306	124	108	113	98	149.094	189.125	182.94	176.178	140	142	139	105	147.497	131.311	174.745	178.737	149
sgRNA0102	311	397	283	289	346.27	382.187	426.63	1130.47	340	317	348	286	421.388	477.88	256.113	415.336	156	399	289	303	45.4414	396.613	372.821	491.047	291	351	319	304	393.3	418.183	281.171	389.431	275	207	233	262	335.091	402.086	314.098	328.603	228	229	251	255	354.107	211.016	317.537	388.347	357
sgRNA0103	272	291	267	273	287.362	372.198	387.625	1033.33	318	301	323	357	385.269	339.238	293.224	364.995	156	323	256	273	65.2364	374.237	289.717	389.67	271	311	320	250	383.524	395.042	243.394	378.622	200	179	186	178	330.164	320.028	217.365	267.11	190	205	187	158	257.203	203.184	301.721	290.689	260
sgRNA0104	219	240	175	195	262.648	338.974	343.388	948.838	247	226	277	250	316.278	291.487	244.676	303.929	185	285	239	254	24.9289	102.414	65.6319	89.2313	197	255	231	220	124.985	104.271	104.938	124.449	170	166	158	163	20.2232	21.0002	19.2592	20.1584	152	184	161	165	272.102	208.603	279.954	266.069	222
sgRNA0105	165	232	189	195	241.035	274.669	279.747	721.017	213	221	193	180	263.145	217.719	245.572	279.083	119	251	208	220	38.6377	279.692	264.736	331.665	188	238	212	207	253.284	261.668	223.011	301.625	178	150	144	163	259.217	223.718	211.429	205.974	140	125	146	120	200.477	171.87	238.607	215.393	196
sgRNA0106	264	319	261	247	349.682	367.766	395.29	1082.28	343	289	278	303	394.918	362.481	277.309	387.86	165	342	295	275	43.362	371.946	345.076	472.915	248	319	274	297	349.12	331.311	265.401	389.875	240	226	195	189	324.337	323.067	268.697	269.933	218	217	202	216	240.31	226.151	289.976	336.921	318
sgRNA0107	170	235	185	183	229.278	257.219	263.598	809.499	248	224	270	177	310.005	197.176	152.884	233.925	97	236	154	190	25.3504	231.012	219.252	276.171	180	231	205	194	238.768	274.471	169.677	282.607	136	132	143	148	190.827	201.357	157.259	178.914	165	144	164	181	211.235	169.731	212.827	256.841	204
sgRNA0108	238	245	216	200	278.982	271.067	302.431	882.949	238	256	294	219	261.907	305.176	226.789	284.81	105	241	181	193	25.3615	254.073	236.99	306.486	210	262	222	218	320.204	258.468	186.657	299.389	157	157	170	156	257.018	281.991	225.572	263.624	176	183	154	164	221.088	178.666	300.646	282.728	239
sgRNA0109	179	220	171	198	3.59472	7.817	4.48592	12.6892	213	220	202	202	11.6086	8.10015	5.32514	7.32156	110	206	196	224	5.05396	29.5094	20.4612	32.4949	147	211	197	209	5.0588	11.7906	0	4.84553	163	126	133	118	7.18707	15.0364	12.5818	11.0506	160	176	155	160	0	0	1.83868	3.33572	194
sgRNA0110	168	162	160	172	187.407	236.28	250.615	662.761	229	222	200	180	221.001	249.22	160.877	217.928	86	225	151	195	22.1819	246.83	229.788	294.083	190	228	191	178	236.775	234.69	152.71	263.696	150	131	127	120	196.947	214.642	154.193	198.336	124	134	139	154	195.289	166.734	231.809	190.88	190
sgRNA0111	316	326	316	283	4.0466	0	1.70829	6.00323	356	309	393	284	5.67368	0	2.00075	1.91352	187	365	319	318	8.23007	63.938	46.5618	61.2798	302	338	307	318	0	0	0	4.56626	255	195	204	253	6.10311	8.31997	5.47419	9.10027	254	239	210	243	0	1.912	4.00998	3.68887	327
sgRNA0112	266	285	221	258	306.15	355.967	381.406	1007.55	238	292	372	289	381.037	331.048	278.139	381.837	163	301	227	226	56.8572	349.546	259.696	394.477	275	326	293	282	328.368	354.944	248.407	382.356	177	136	142	167	277.638	266.525	233.604	254.565	164	207	232	185	234.004	191.09	308.565	304.563	258
sgRNA0113	107	124	133	111	143.231	158.983	170.078	497.205	131	143	103	119	163.347	158.264	110.259	162.227	61	146	114	129	16.7057	143.065	141.503	183.578	96	147	142	97	151.788	148.393	99.5527	152.843	105	66	96	79	118.781	133.006	115.525	130.434	79	92	104	94	124.935	94.4873	144.987	160.046	111
sgRNA0114	103	102	74	116	109.946	132.692	161.92	420.295	109	108	101	98	104.446	143.972	92.3002	164.277	61	104	99	107	18.6601	144.011	112.61	144.378	106	114	94	112	148.85	115.941	91.2764	125.609	73	61	67	56	117.626	97.4656	76.8369	89.7805	87	74	67	91	115.625	103.192	120.294	112.174	91
sgRNA0115	152	189	144	164	180.314	206.077	226.259	618.615	145	159	175	197	235.754	213.545	152.336	213.435	58	169	116	123	28.2323	171.715	131.647	217.549	155	179	170	155	192.787	182.326	152.393	225.99	87	104	117	111	161.97	172.046	144.269	149.914	129	125	123	101	153.988	133.583	188.162	204.21	146
sgRNA0116	374	394	368	304	415.88	442.681	474.242	1386.12	342	313	407	302	499.069	429.15	360.083	391.648	239	390	333	296	111.685	425.433	410.783	506.232	324	360	359	337	477.75	413.54	317.276	444.941	271	237	233	224	298.9	361.634	329.678	359.982	249	257	267	249	330.749	286.009	390.494	413.546	329
sgRNA0117	166	150	152	122	178.278	203.157	204.373	608.54	148	160	154	146	240.847	155.597	153.133	204.6	74	162	137	145	12.6231	220.589	157.135	213.521	156	147	174	170	210.795	186.587	150.619	227.833	118	96	110	115	154.879	175.442	129.224	136.682	110	133	85	116	144.157	111.12	209.546	190.491	159
sgRNA0118	272	313	236	240	276.559	366.421	395.853	1050.11	257	261	306	276	395.527	330.363	305.314	343.116	200	327	297	272	78.8623	386.236	300.682	409.297	234	320	314	285	343.807	342.356	272.295	376.88	227	215	177	183	272.97	334.592	213.414	272.476	233	237	241	207	305.474	219.294	383.128	329.954	249
sgRNA0119	327	401	309	315	340.564	411.321	393.735	1083.14	388	408	407	357	352.234	324.892	320.249	362.983	169	362	356	325	42.157	379.246	297.781	396.876	348	417	382	368	336.589	331.139	232.961	304.501	240	198	246	241	306.03	301.712	260.234	275.805	279	284	263	254	366.076	303.071	394.352	373.935	311
sgRNA0120	445	433	337	400	486.404	577.19	534.304	1561.83	444	438	456	465	597.01	524.728	399.336	577.906	164	466	331	428	51.8301	462.98	403.46	610.311	426	499	458	444	554.062	525.245	340.373	591.929	297	284	276	286	499.878	505.045	334.258	464.078	331	319	381	302	448.402	301.133	483.811	515.882	426
sgRNA0121	224	242	218	268	0	0	0	0	258	285	286	297	0	0	0	0	164	288	266	282	2.83337	16.3114	14.1076	19.4304	229	295	283	284	0	0	0	0	193	160	163	190	1.59905	2.73227	0.746832	1.12768	174	218	200	192	0	0	0	0	304
sgRNA0122	155	195	174	169	0	0	0	0	185	197	183	214	0	0	0	0	47	205	109	171	0.238769	4.3189	7.34476	6.24567	173	177	194	176	0	0	0	0	146	107	113	122	1.51496	0.36771	0.350137	0	109	150	120	117	0	0	0	0	166
sgRNA0123	297	322	304	288	380.766	363.868	442.296	1086.89	368	343	284	290	471.975	342.285	336.734	417.839	156	358	259	326	47.5358	347.008	335.155	400.492	313	340	318	309	391.944	404.719	287.457	408.949	194	209	205	201	318.353	325.009	257.31	335.301	215	301	264	202	269	228.625	323.715	422.711	320
sgRNA0124	230	253	237	205	298.907	312.769	327.162	912.721	246	199	264	230	356.758	224.599	209.046	250.411	90	234	196	234	29.5021	259.275	232.911	325.121	217	277	250	235	285.248	278.014	205.531	294.294	146	120	145	160	224.17	255.086	190.432	225.625	171	191	195	171	234.816	144.003	275.344	235.307	239
sgRNA0125	320	341	306	279	327.888	370.133	322.754	1089.35	393	382	376	351	425.164	354.439	292.672	333.633	167	395	261	316	51.1942	382.178	291.397	356.314	296	348	355	293	366.182	356.982	238.381	380.992	224	200	227	219	290.334	300.313	233.476	254.866	226	210	211	214	225.389	163.542	278.359	251.927	320
sgRNA0126	181	173	152	164	177.557	232.467	244.575	628.396	212	184	186	186	272.274	271.193	167.396	197.516	100	206	168	183	51.1524	218.897	213.369	263.081	182	191	184	179	228.218	238.658	162.26	247.4	129	107	113	105	216.937	190.765	162.994	185.33	133	121	134	127	153.167	144.763	225.554	173.145	155
sgRNA0127	255	267	215	214	330.064	342.989	390.251	981.65	248	198	223	229	462.722	323.893	297.268	301.25	134	273	214	232	36.1019	313.121	204.193	283.795	196	213	228	229	264.33	292.398	201.537	310.193	165	134	144	162	137.79	166.337	134.476	147.853	163	153	175	132	188.959	153.542	246.072	222.873	204
sgRNA0128	284	341	261	228	384.048	397.74	444.835	1366.27	359	295	318	299	583.766	477.901	395.129	455.761	170	306	283	319	84.634	533.134	375.024	525.43	277	313	304	335	349.653	365.393	269.529	392.874	211	191	192	221	295.298	291.306	254.3	290.247	209	215	257	231	381.119	297.177	412.009	439.499	288
sgRNA0129	339	337	316	324	357.585	399.526	491.967	1161.97	320	383	343	311	406.763	456.177	382.604	393.654	189	395	320	325	78.2188	406.797	375.848	536.872	304	340	331	327	375.79	411.471	288.482	408.69	269	236	251	269	344.616	389.176	310.202	339.124	268	257	293	229	286.729	283.421	361.494	380.556	338
sgRNA0130	137	190	142	158	31.3336	42.4505	31.9174	89.2369	151	140	147	134	53.4439	62.9171	64.8289	43.5102	137	189	196	192	57.3057	163.286	113.677	135.639	151	146	144	163	8.18717	4.15419	7.67125	6.6765	117	96	106	119	53.921	59.6212	48.9606	72.7214	120	103	117	111	18.4598	11.0329	22.4962	24.075	191
sgRNA0131	214	284	235	271	268.807	319.658	371.076	845.346	275	267	283	250	300.548	342.827	260.021	275.374	216	321	271	282	149.671	417.82	311.059	457.191	207	270	274	235	310.07	306.823	264.412	323.107	209	170	153	189	282.391	296.991	223.11	250.126	200	155	204	159	179.786	182.961	229.218	295.304	287
sgRNA0132	157	215	174	150	0	1.52184	2.94041	0	186	212	246	183	0	0	0	0	85	228	158	197	11.7152	102.194	86.3366	79.9898	180	190	229	186	2.70551	4.75861	4.43309	7.75861	117	116	95	123	74.6948	72.6444	64.5769	81.4814	137	129	148	129	3.251	0	3.62457	3.27723	174
sgRNA0133	392	371	314	366	1.43387	2.6078	1.30705	3.74923	397	378	419	334	1.39749	2.65562	2.93248	2.96264	209	384	327	330	47.4572	199.614	178.184	223.804	350	413	381	368	4.44538	4.86786	5.91183	10.7931	245	214	197	292	126.612	140.906	119.279	161.335	283	244	292	294	7.14022	0	5.77966	5.5355	326
sgRNA0134	201	226	186	171	2.86532	5.27895	0	0	178	233	219	182	0	0	0	0	126	229	188	199	5.25324	25.2117	14.0182	20.0915	169	207	177	165	0	0	0	5.5742	129	135	150	139	0.873467	1.71952	0.828888	0.826778	120	121	160	94	0	0	0	0	189
sgRNA0135	232	270	271	221	0	2.22389	2.02867	6.77814	295	328	314	290	0	0	0	0	138	320	242	286	10.9967	72.319	63.9415	73.4257	255	331	282	306	0	0	0	0	210	165	171	147	23.0174	29.1622	19.8874	24.3183	194	178	177	187	0	0	0	2.15184	285
sgRNA0136	251	264	222	267	182.763	229.665	240.841	527.63	223	225	254	254	202.506	216.354	193.01	207.513	177	343	280	281	51.2708	306.596	271.453	333.343	221	254	276	236	71.081	78.457	69.0137	67.7136	196	184	166	181	160.532	204.171	138.726	184.043	184	184	183	197	40.6319	44.9599	56.9938	58.5481	273
sgRNA0137	178	183	146	170	200.782	215.575	303.057	643.027	190	173	202	211	281.478	235.246	202.339	247.124	125	210	195	220	46.1899	274.348	248.271	296.46	162	224	190	172	227.251	208.887	178.493	242.328	174	118	136	154	207.716	220.999	187.06	171.037	141	134	139	156	184.633	150.361	191.826	236.986	213
sgRNA0138	161	158	113	147	107.367	159.833	162.37	432.733	155	196	185	141	151.13	140.614	104.762	126.491	123	183	169	160	35.3392	170.146	156.542	174.084	160	157	168	142	164.85	174.559	142.933	184.082	112	119	105	100	119.174	120.81	110.18	87.7715	106	101	106	111	54.0678	40.7125	55.6098	60.238	151
sgRNA0139	233	267	227	255	3.78819	0	0	4.34066	248	236	322	258	3.52594	0	0	1.85903	133	296	204	263	18.4102	89.4431	63.8426	87.3662	221	273	229	274	4.69849	7.19485	4.48072	2.27312	171	146	148	142	26.0833	34.2715	21.3203	47.1464	143	192	180	163	0	1.74849	1.90306	0	222
sgRNA0140	141	155	113	139	130.143	133.303	141.102	428.382	136	173	143	141	148.455	147.922	104.579	156.271	73	145	105	122	22.6602	176.009	140.867	188.926	154	147	143	157	139.552	143.647	96.3938	151.313	90	91	74	82	106.386	111.614	83.5026	101.631	80	122	105	84	111.067	98.8271	190.495	140.708	117
sgRNA0141	319	296	283	287	200.901	229.161	233.738	604.069	327	305	336	321	208.487	187.884	155.411	175.641	237	388	324	352	33.1762	130.347	118.096	124.358	326	366	293	296	8.09789	11.6485	12.495	16.0909	249	176	212	240	46.2237	44.6239	46.245	44.3803	229	279	246	234	344.916	273.395	372.678	339.373	334
sgRNA0142	235	228	245	218	268.557	301.45	349.839	912.581	291	267	302	230	351.397	306.561	229.945	300.214	103	279	220	239	22.1526	264.162	257.79	348.708	207	317	249	266	321.768	294.674	200.578	312.875	186	134	168	174	285.172	255.836	240.303	233.484	167	146	189	164	244.481	163.879	286.079	337.134	254
sgRNA0143	172	200	163	172	203.148	197.02	231.285	616.083	210	225	213	173	261.759	236.785	198.115	217.513	137	254	172	220	38.9495	254.285	194.048	283.244	197	195	225	213	251.569	277.223	185.551	278.59	122	115	142	148	203.928	251.197	205.986	213.563	143	158	162	147	193.05	133.081	252.506	256.516	196
sgRNA0144	228	272	205	233	5.40658	3.13727	4.4957	2.82344	303	238	257	261	3.32684	4.87846	0	0	120	282	239	247	4.58384	45.5338	45.4657	54.78	221	303	261	233	5.02059	2.35701	0	2.40539	161	143	159	174	29.2995	33.6229	25.7122	28.4483	202	203	163	176	0	0	1.84171	1.67139	243
sgRNA0145	303	343	312	302	337.67	404.023	484.602	1181.8	378	315	340	350	431.412	357.393	393.124	447.1	293	403	389	380	148.51	500.505	467.112	456.315	317	396	371	352	60.2075	59.198	62.1758	55.3902	253	211	230	237	307.315	294.415	251.523	266.45	237	268	291	220	364.579	304.296	384.946	421.412	320
sgRNA0146	195	282	229	202	260.309	305.184	341.563	974.981	285	270	242	271	384.988	356.523	295.29	349.012	135	260	198	220	50.766	258.51	251.772	313.586	239	284	264	232	303.532	350.193	242.463	339.32	170	133	159	185	255.234	266.026	209.693	250.613	210	214	174	169	239.347	201.263	276.055	270.164	228
sgRNA0147	162	187	152	145	7.92111	18.2671	22.207	38.2284	149	169	193	158	6.00229	1.43464	3.18367	4.92935	114	184	171	192	3.11632	18.3525	25.7292	26.1425	158	171	182	161	0	0	0	0	144	100	99	114	3.92218	3.95701	3.97068	7.01179	139	120	149	113	121.318	117.681	141.561	140.411	162
sgRNA0148	244	224	192	198	63.745	63.5095	43.1779	150.808	241	234	218	216	96.4384	108.085	79.9744	117.369	117	265	208	223	2.57968	10.9379	20.8678	10.386	209	253	220	209	0	0	0	0	156	133	129	124	1.95198	2.62541	3.29264	2.53759	194	168	184	132	267.812	217.793	340.824	303.49	213
sgRNA0149	215	240	213	199	237.176	313.036	283.353	859.522	254	233	267	201	367.068	312.038	236.138	244.579	79	238	184	211	29.4749	234.158	211.019	295.982	206	250	227	227	273.535	233.348	145.648	281.589	176	148	135	166	236.724	273.756	194.716	241.289	130	178	167	133	206.056	163.1	260.525	293.594	255
sgRNA0150	350	456	334	320	40.2459	42.3663	38.5881	110.487	376	388	420	311	58.4812	41.7854	46.5375	55.0072	262	388	312	342	156.865	487.6	377.405	530.467	349	414	398	363	111.813	126.996	82.8293	151.343	296	207	217	201	307.929	319.982	296.853	291.08	256	264	271	234	31.6785	22.2849	34.3174	30.8013	347
sgRNA0151	123	104	127	103	6.10741	0	0	0	111	110	99	125	0	0	2.93159	0	63	135	107	124	0	0.529389	2.19025	0.78133	107	124	133	115	0	0	0	0	95	67	74	64	0.417924	0.819587	1.57425	1.97143	65	107	66	81	0	0	0	2.61261	103
sgRNA0152	175	172	142	176	167.508	190.375	226.652	644.518	183	181	201	174	250.154	207.99	185.255	239.949	80	193	149	185	23.1124	196.529	195.801	267.287	154	188	182	158	213.072	180.791	141.614	208.122	127	124	114	123	221.904	194.139	174.588	190.432	130	110	118	119	183.471	142.272	198.732	187.671	173
sgRNA0153	301	361	330	311	328.758	337.629	412.755	1076	326	344	327	337	406.441	365.624	261.696	290.775	199	333	289	323	103.218	340.159	311.012	403.684	316	399	385	372	317.747	302.402	232.417	320.804	208	201	229	210	323.164	289.934	237.694	268.173	259	235	300	214	293.323	212.486	280.336	341.701	327
sgRNA0154	246	296	281	220	75.0837	59.5112	100.465	212.178	260	283	289	294	175.298	134.097	93.3803	130.986	107	309	230	273	33.5237	236.113	226.923	294.472	301	349	302	294	421.834	427.433	240.978	375.358	190	192	158	178	214.264	230.247	181.96	196.908	207	209	189	195	0	1.08233	3.14441	3.20289	269
sgRNA0155	217	209	192	205	250.022	290.879	289.225	820.952	229	217	233	247	277.672	274.801	183.066	234.449	66	255	177	229	31.5985	220.219	260.595	309.438	220	268	224	246	278.364	238.223	173.595	268.451	189	134	147	185	269.325	238.77	195.622	214.437	150	175	159	140	220.915	150.037	240.37	253.399	214
sgRNA0156	442	410	384	386	437.403	483.23	600.845	1511.71	415	409	441	344	500.672	494.993	502.929	475.433	317	475	462	465	126.555	582.402	506.291	640.654	376	474	454	408	492.24	551.629	499.93	555.145	331	277	274	326	408.975	524.07	382.539	467.114	276	325	295	284	406.253	339.803	521.251	477.282	392
sgRNA0157	290	308	283	246	266.523	260.908	291.93	823.717	323	270	356	310	319.081	289.376	226.573	262.462	169	343	288	264	46.451	305.666	270.351	346.057	249	332	293	280	207.363	212.727	150.576	247.183	180	140	164	182	189.971	210.765	176.721	198.909	210	214	226	175	245.157	218.957	266.803	259.992	259
sgRNA0158	183	179	149	178	207.279	185.817	236.16	723.769	179	187	188	199	226.529	199.318	166.348	233.405	58	202	156	176	13.6122	175.822	172.077	232.189	167	189	232	167	184.573	172.177	108.615	219.743	133	114	120	136	201.995	204.87	162.686	173.501	132	131	132	140	222.215	143.533	232.304	198.068	189
sgRNA0159	324	302	271	301	310.867	353.767	391.219	1080.02	303	335	321	305	427.742	322.484	291.222	337.94	192	334	266	312	83.539	381.305	354.415	448.672	264	305	297	267	364.911	320.34	309.263	390.785	248	184	197	226	297.831	335.223	268.634	294.312	194	203	208	208	293.871	243.047	339.732	379.71	322
sgRNA0160	511	502	450	469	476.011	483.176	515.7	1553.45	557	475	561	492	579.952	599.56	466.044	478.874	263	633	504	559	85.4344	480.258	392.359	583.468	490	520	535	476	1.21829	2.46328	1.18369	1.20347	384	307	311	322	413.928	392.577	403.872	446.118	356	367	365	319	164.449	184.827	234.907	277.373	475
sgRNA0161	118	119	114	109	130.109	143.883	166.045	384.23	123	126	112	101	170.398	134.065	123.288	149.121	57	105	105	115	18.7952	127.044	129.701	114.86	92	103	131	96	133.687	131.342	76.6575	112.614	92	60	76	63	82.625	119.597	90.7654	100.407	75	88	93	73	120.898	98.5037	133.907	125.818	106
sgRNA0162	180	169	153	145	202.235	215.236	211.582	692.306	180	187	230	150	217.901	177.088	148.855	227.827	69	223	179	184	27.4781	197.114	168.492	265.353	160	208	161	164	194.884	174.946	138.748	185.977	132	116	134	136	188.657	187.974	146.961	216.59	141	130	135	133	142.393	110.784	197.748	182.808	166
sgRNA0163	280	284	259	236	307.26	310.394	324.874	1020.63	295	303	307	260	391.244	341.744	265.503	363.216	117	303	207	258	23.2699	259.805	238.4	355.943	272	340	294	275	405.005	352.394	235.541	405.097	177	154	196	190	307.357	309.06	268.951	264.08	192	223	204	190	244.507	204.366	292.202	297.278	285
sgRNA0164	287	275	264	209	298.974	361.818	349.396	1021.83	297	276	302	219	352.931	336.24	265.773	361.813	116	297	256	247	47.5438	324.787	249.712	340.311	289	280	260	276	315.293	293.306	211.605	278.556	202	152	163	192	222.393	248.318	198.053	226.894	184	175	167	174	230.1	193.662	312.681	270.78	206
sgRNA0165	175	181	140	151	169.591	224.518	228.556	722.536	146	155	194	164	276.414	219.858	209.509	200.622	106	169	173	156	29.2121	231.819	174.895	223.528	129	210	190	169	209.222	196.618	142.318	221.367	138	118	127	109	165.375	188.775	139.329	186.474	130	126	141	132	164.331	148.843	194.395	189.304	140
sgRNA0166	154	174	152	131	93.8913	118.813	118.817	363.316	166	116	146	172	128.128	126.074	86.2104	114.937	101	194	147	176	50.0725	206.197	202.818	238.607	150	169	154	157	197.17	172.554	166.196	204.28	137	109	95	125	168.492	197.041	126.954	187.529	135	129	116	144	238.956	172.992	268.943	245.705	133
sgRNA0167	368	373	323	311	6.28726	5.87053	7.25076	31.7951	402	409	376	366	10.2704	11.9947	6.71529	9.10819	212	377	318	370	41.5609	150.24	123.23	179.513	359	441	435	338	38.7555	29.776	20.8717	48.1339	264	217	229	246	53.5566	42.5874	39.303	60.1083	264	274	282	282	10.6346	3.659	4.9392	8.67492	365
sgRNA0168	170	176	129	166	176.133	197.117	221.38	617.828	179	194	196	170	233.694	165.963	118.834	204.682	29	184	124	155	7.40464	166.33	177.664	218.618	154	197	198	174	202.635	197.649	101.826	201.687	119	116	120	117	169.074	181.679	150.885	145.915	126	127	133	101	206.884	123.679	217.541	223.59	170
sgRNA0169	467	469	445	422	434.966	497.461	519.24	1408.91	436	448	485	465	612.702	581.086	412.396	486.526	239	461	414	448	124.412	588.327	444.123	637.936	395	509	445	401	562.789	558.247	443.793	588.62	308	236	280	280	468.378	479.826	369.638	481.48	347	339	338	299	476.513	405.029	597.359	588.671	383
sgRNA0170	261	246	208	225	315.917	286.534	316.882	923.495	225	240	232	242	297.343	288.349	241.322	284.097	132	275	198	251	54.6355	276.161	257.469	340.691	268	261	241	224	291.065	307.616	229.379	304.143	159	133	155	158	235.226	266.015	202.292	243.924	173	163	201	171	222.542	199.367	301.08	281.984	252
sgRNA0171	191	251	192	204	12.1711	11.9078	14.6958	33.1927	211	210	244	201	15.5178	16.0154	23.7386	13.0608	189	284	241	285	64.3013	214.195	194.678	240.042	237	259	231	210	6.54681	9.28832	9.94325	10.2627	190	146	131	171	77.0447	84.8098	59.9425	57.1342	175	168	164	164	66.6374	55.3771	75.7582	69.6941	241
sgRNA0172	350	366	340	320	284.57	278.931	315.096	867.126	379	384	399	351	265.988	317.736	226.779	265.024	191	360	291	311	79.7213	514.391	406.863	520.047	289	364	340	332	415.775	466.295	303.382	456.517	225	184	220	225	430.587	370.591	326.484	400.525	249	234	238	239	714.973	604.812	919.617	860.686	277
sgRNA0173	188	226	167	215	189.371	268.484	252.674	604.425	180	181	211	180	207.199	186.905	154.695	170.686	120	240	205	203	60.8861	259.747	257.177	333.846	168	186	205	189	317.551	289.135	221.464	375.892	136	115	143	143	218.404	204.604	160.112	201.323	163	152	124	132	90.8957	95.8863	148.22	175.607	175
sgRNA0174	163	198	163	172	175.611	216.505	247.792	597.584	173	171	208	141	169.84	257.297	164.252	197.843	99	202	162	179	38.8555	235.955	197	263.222	157	206	185	207	221.163	223.813	187.478	228.225	158	104	106	125	183.982	173.658	166.441	158.601	136	142	135	151	174.526	136.295	203.817	200.779	160
sgRNA0175	321	333	246	292	313.131	356.027	380.521	1123.31	343	278	329	299	428.126	372.419	310.805	310.98	204	315	258	301	120.375	353.524	319.574	409.238	277	306	318	297	347.323	364.069	286.441	376.27	235	187	175	204	296.055	291.391	223.71	294.562	220	225	235	218	313.98	256.647	361.804	314.885	276
sgRNA0176	360	438	330	293	335.657	332.061	360.343	1106.01	427	396	472	371	310.124	274.323	255.364	291.328	222	385	349	362	59.8042	374.234	342.549	430.813	337	445	340	374	168.043	141.76	139.252	198.055	228	220	266	241	292.14	236.309	227.159	253.207	273	268	292	275	199.058	159.264	214.108	252.421	345
sgRNA0177	226	290	221	260	285.379	332.195	329.547	907.1	290	244	274	262	328.097	307.134	311.245	252.701	185	289	259	255	88.3795	327.616	300.361	352.547	225	262	248	210	299.647	340.192	228.43	320.699	206	166	172	200	284.044	294.4	223.531	250.691	147	198	235	188	259.222	198.188	362.885	290.703	260
sgRNA0178	408	429	381	436	432.282	515.171	585.361	1473.8	420	405	499	427	516.605	545.697	395.293	472.039	245	479	387	408	105.173	522.304	508.385	579.93	366	488	454	400	565.682	516.109	372.339	546.171	333	229	257	313	457.428	391.136	303.608	413.972	298	290	300	312	421.63	326.666	476.677	451.181	405
sgRNA0179	202	175	141	167	212.634	227.438	282.802	692.67	182	211	208	186	230.052	206.978	182.248	228.896	126	237	159	200	50.4294	231.571	191.528	263.004	177	200	183	175	254.074	212.746	197.463	229.123	138	139	124	118	198.263	193.104	158.148	191.45	157	123	146	137	184.463	152.287	213.778	239.849	174
sgRNA0180	229	229	207	199	231.822	322.769	317.027	768.368	225	244	273	252	254.27	244.241	231.36	293.263	148	252	201	179	59.8551	298.686	263.048	358.106	209	263	265	207	270.215	288.772	243.32	287.3	145	157	135	149	250.809	224.02	185.973	269.846	168	184	159	187	217.67	161.356	264.07	276.084	219
sgRNA0181	327	314	281	245	350.725	327.632	469.073	1148.4	280	327	386	299	422.749	373.886	383.022	381.5	196	327	305	329	61.137	383.942	339.59	475.13	292	332	298	337	406.756	384.506	309.314	428.79	231	195	186	218	309.993	326.672	287.569	321.859	271	207	243	223	310.609	233.942	379.343	366.36	310
sgRNA0182	205	214	223	215	295.407	293.988	362.483	900.952	249	232	319	195	365.148	324.895	256.498	247.271	99	305	216	252	45.1035	265.029	253.928	355.611	220	264	232	236	328.617	329.024	223.332	302.644	194	147	168	176	231.58	299.321	219.092	303.208	192	176	165	164	221.949	165.479	283.391	266.258	245
sgRNA0183	228	226	212	204	4.12555	2.52297	2.54797	14.6723	237	211	280	202	5.43007	12.8455	2.83648	14.1819	132	260	205	223	10.5082	25.3397	22.8351	30.7265	200	245	215	236	0	4.45171	1.84052	4.00328	155	134	147	146	14.5936	19.0644	14.8347	20.8072	185	168	165	143	38.9984	43.7984	59.0979	61.3498	213
sgRNA0184	137	149	156	190	19.5942	29.1822	29.0707	62.8939	155	171	207	177	34.921	34.1837	35.8776	22.7551	117	198	176	191	46.6039	127.764	114.9	168.037	156	181	180	169	8.50206	14.7315	4.72437	19.2052	147	118	119	139	69.4682	68.0609	48.5243	75.5659	129	146	125	113	50.0121	55.9062	58.8913	82.6743	143
sgRNA0185	248	290	251	236	194.638	181.979	196.979	575.902	268	232	315	308	206.382	212.726	158.961	232.603	182	348	240	290	67.0308	353.081	285.64	360.762	238	280	276	289	156.771	170.476	135.989	166.588	203	173	173	218	265.042	280.187	237.983	270.473	200	176	220	186	235.441	225.44	297.979	288.279	286
sgRNA0186	299	308	270	297	355.618	341.536	425.979	1008.08	248	305	304	277	377.588	354.776	276.988	325.362	179	375	290	339	68.5329	423.994	359.532	469.615	288	333	313	300	379.741	373.472	268.415	380.827	231	194	166	221	302.737	358.335	282.377	297.164	242	254	219	229	289.552	250.896	349.242	309.244	317
sgRNA0187	166	204	133	143	24.3064	37.9401	39.0072	86.2439	184	168	200	178	33.0052	20.5457	18.5032	20.3714	94	203	154	157	1.33087	9.32605	10.322	12.771	158	220	184	156	7.10605	4.76413	0	6.85999	124	104	102	125	1.16895	0	0.581915	0	123	147	165	119	3.54846	3.43054	9.42807	6.89457	169
sgRNA0188	214	275	238	259	344.127	304.614	341.945	1043.52	316	306	277	227	312.678	317.15	216.174	277.778	71	311	236	222	11.6211	294.685	262.711	319.159	236	285	264	225	321.834	268.449	192.384	293.189	167	166	180	178	239.527	295.074	233.684	269.473	177	188	185	176	209.203	178.11	286.565	282.686	266
sgRNA0189	252	228	218	198	255.204	276.044	342.44	869.585	260	235	233	238	326.965	293.988	207.125	301.726	118	253	205	222	62.1049	322.12	254.517	310.862	229	263	241	269	289.522	302.168	220.465	320.548	174	164	149	189	253.136	272.743	191.651	216.66	150	186	180	193	223.073	199.129	236.486	228.47	237
sgRNA0190	262	269	227	254	293.409	333.129	340.4	1006.56	268	271	345	245	393.323	351.055	274.535	367.9	161	284	253	254	57.6876	341.676	296.62	421.845	258	330	317	256	359.687	348.035	246.26	370.803	196	161	157	180	315.99	245.84	229.385	277.436	204	207	173	176	264.139	201.588	351.733	340.616	233
sgRNA0191	178	252	208	179	4.7337	11.2082	5.53855	10.5206	264	235	281	202	5.98538	2.86052	9.52009	8.18207	157	280	191	240	17.2172	63.2085	55.3759	71.4357	182	235	240	240	7.92637	2.9865	0	0	188	146	140	164	20.3285	25.1423	15.9357	21.7429	116	134	184	149	4.53892	0	6.47784	0	212
sgRNA0192	182	199	173	177	169.337	229.302	238.411	700.558	189	201	201	180	235.843	240.824	209.476	242.724	93	184	160	184	26.1214	208.08	174.591	261.709	163	183	167	189	233.075	245.541	173.268	229.128	138	104	127	94	185.802	199.938	160.829	176.901	142	125	127	117	168.166	175.829	236.532	269.676	196
sgRNA0193	334	369	342	319	429.068	437.842	484.401	1362.67	363	346	411	315	482.193	434.285	361.139	465.915	207	424	305	339	77.938	448.944	373.984	518.263	290	428	373	359	458.981	515.345	403.056	510.988	262	241	269	245	367.662	432.476	349.275	346.821	238	309	286	232	380.881	279.079	444.707	386.628	335
sgRNA0194	314	337	291	313	2.67235	7.38911	3.75481	9.63936	343	328	350	312	1.3323	5.02213	9.72104	4.13188	184	380	253	342	33.3032	121.268	93.6829	136.479	264	374	342	340	3.90785	6.28753	5.27395	11.4113	198	207	192	258	43.9422	60.509	34.7995	48.5071	246	240	264	247	4.11139	3.79241	10.6227	3.9024	296
sgRNA0195	167	181	163	111	205.142	222.881	229.044	611.744	187	144	200	179	233.489	232.46	170.345	157.891	90	212	146	199	38.7714	200.233	166.607	225.58	159	190	171	161	181.468	231.143	169.44	220.628	112	129	126	114	193.642	177.007	172.906	207.459	124	121	128	133	174.867	145.489	197.046	205.047	160
sgRNA0196	223	227	203	194	216.409	239.354	267.671	755.89	195	215	228	195	269.088	266.307	224.862	249.991	94	254	189	219	34.8441	258.56	256.308	298.511	192	221	216	186	253.784	231.778	194.619	249.86	174	144	151	158	210.31	209.604	187.965	192.293	142	139	153	146	213.316	178.758	186.904	227.923	237
sgRNA0197	450	461	382	386	3.66697	10.3931	4.76052	19.8341	448	421	467	408	2.51608	15.2976	3.95875	8.87182	197	440	376	375	21.6877	188.979	185.88	217.779	401	448	468	453	3.35734	7.04091	7.69028	14.7602	306	256	265	271	76.0176	72.4365	59.218	74.0467	328	336	301	331	36.5192	25.1864	35.7996	42.4676	433
sgRNA0198	366	429	376	436	419.128	525.687	552.49	1500.7	419	425	416	424	618.187	494.212	429.855	548.285	215	494	379	452	54.988	518.916	420.479	591.248	387	444	434	384	514.648	493.903	365.131	553.451	363	280	243	299	440.144	403.494	328.673	474.57	341	276	297	275	418.969	300.823	456.301	457.449	421
sgRNA0199	286	305	250	280	345.864	384.69	403.175	1150.82	349	327	303	291	485.001	355.93	328.063	353.559	161	348	286	277	29.5043	370.357	331.326	464.848	271	310	329	312	360.024	404.542	292.337	419.961	213	213	189	199	277.372	328.823	278.459	323.024	199	203	234	230	314.728	273.992	358.426	349.437	288
sgRNA0200	317	359	284	320	312.383	328.968	349.898	978.17	427	321	355	286	414.896	365.078	259.919	407.806	191	406	277	381	42.2302	306.106	325.443	423.937	350	409	348	334	172.087	191.517	118.021	211.917	242	202	207	187	294.938	295.262	247.071	286.627	271	248	286	263	83.6841	98.67	130.433	137.858	326
sgRNA0201	346	332	274	316	29.3007	25.3875	34.4903	79.3043	320	337	375	319	37.7061	43.5031	52.7308	29.1157	180	359	318	319	25.2158	81.9974	82.9492	93.6576	304	350	332	286	5.02513	10.535	19.956	6.54626	224	188	191	223	50.7236	48.8523	48.8535	44.9447	257	243	228	240	9.12076	4.79365	11.9159	6.06114	284
sgRNA0202	247	228	221	226	253.576	315.311	327.381	1039	250	290	277	222	359.311	344.067	265.667	315.714	143	294	223	265	63.5917	336.71	277.078	315.19	235	252	257	226	323.094	318.156	285.546	323.205	191	164	158	163	270.987	263.173	198.269	229.117	203	146	169	161	247.152	216.334	317.392	309.24	259
sgRNA0203	211	258	210	220	267.334	321.132	325.374	951.396	232	264	268	243	342.059	267.594	223.439	255.349	111	270	212	218	36.7019	255.497	244.395	329.017	191	231	239	213	329.684	290.066	208.358	315.736	158	123	184	125	262.513	226.323	195.467	223.846	161	139	162	167	241.077	165.501	273.373	272.316	238
sgRNA0204	378	374	344	317	428.012	438.945	470.262	1263.48	390	399	410	355	451.066	415.931	340.227	444.169	135	387	309	346	46.034	372.198	348.336	472.049	367	423	422	344	354.559	351.221	237.519	338.999	258	229	216	244	385.732	412.14	304.875	381.58	270	285	295	255	338.265	218.848	348.425	370.269	349
sgRNA0205	461	466	380	356	520.205	513.483	571.169	1598.63	423	456	440	424	573.033	596.676	446.248	541.958	192	495	373	475	65.5808	527.145	448.618	564.064	424	546	465	406	600.712	546.081	388.28	598.862	342	226	260	273	389.911	412.185	385.198	447.742	259	343	300	349	421.543	318.076	504.745	478.949	414
sgRNA0206	322	367	328	322	100.542	140.281	168.313	355.655	356	325	374	348	180.179	171.248	125.406	139.899	223	404	350	375	56.699	293.264	276.696	351.933	331	387	360	336	360.589	350.168	272.165	369.75	246	239	239	248	235.568	253.759	254.415	215.473	260	271	284	207	160.185	139.926	216.234	198.544	301
sgRNA0207	287	328	260	251	302.884	364.684	405.132	941.577	262	262	276	270	366.66	350.643	357.478	283.097	209	338	305	303	109.27	401.503	358.55	415.228	262	291	244	272	273.065	326.595	332.1	303.147	220	164	207	182	300.971	394.405	251.585	268.63	214	190	173	194	258.634	276.511	351.264	300.05	280
sgRNA0208	435	435	477	409	467.432	594.177	657.752	1584.44	483	436	449	487	542.038	591.886	461.962	522.121	298	524	452	498	101.195	575.572	503.339	672.061	436	525	507	475	453.053	502.78	387.004	497.606	328	281	349	322	473.273	547.619	430.253	468.146	339	359	361	303	415.093	378.133	570.402	541.861	467
sgRNA0209	224	231	224	224	1.45138	0	1.31674	6.28683	250	240	272	222	5.6384	2.68111	1.48093	3.00059	123	261	208	221	15.5758	114.349	100.885	135.198	217	282	232	216	2.27272	0	2.01043	2.2066	159	132	118	150	46.9478	45.1397	34.1529	43.8623	174	143	165	188	27.3351	9.35258	23.4566	25.179	191
sgRNA0210	386	422	386	340	475.832	513.759	524.637	1685.16	418	474	505	439	607.218	557.341	456.112	537.448	175	446	382	395	61.2594	473.799	428.914	532.367	377	549	473	475	508.802	508.006	336.846	557.446	312	254	299	306	444.36	431.253	408.27	395.406	316	331	369	326	438.073	344.177	452.575	483.587	441
sgRNA0211	243	256	205	234	291.581	313.353	353.755	971.853	274	259	242	248	327.256	339.394	290.295	247.801	154	313	260	235	64.1429	350.147	318.73	414.592	251	284	275	298	322.81	336.361	234.394	318.891	213	164	166	200	304.773	274.031	247.266	266.298	169	196	183	175	218.333	194.257	275.806	261.751	242
sgRNA0212	189	226	197	208	233.617	265.413	272.025	741.449	198	192	241	219	249.041	215.496	161.725	258.577	63	219	165	214	13.4157	322.511	334.865	418.389	198	237	237	230	318.562	239.419	158.19	314.596	145	150	105	158	219.447	227.564	174.758	208.694	149	140	145	143	263.489	215.227	389.833	309.592	185
sgRNA0213	290	280	260	258	296.463	357.765	361.031	1011.99	285	305	316	277	308.434	281.278	251.023	185.994	171	388	274	267	81.6049	380.779	273.406	386.77	273	307	284	283	199.046	211.524	163.128	231.253	195	185	171	189	275.723	288.312	229.819	249.575	201	220	250	208	188.446	169.369	264.475	234.6	265
sgRNA0214	319	254	246	231	286.635	328.574	331.115	984.692	263	294	324	333	289.658	346.96	267.649	281.596	146	275	265	265	89.9091	277.969	255.515	355.338	230	295	257	270	302.007	300.977	242.59	378.588	207	158	176	206	360.615	423.633	319.15	391.892	185	191	182	191	229.796	182.544	271.461	254.564	272
sgRNA0215	543	588	478	484	575.079	656.904	604.994	2075.78	494	531	538	468	780.901	603.466	566.534	639.709	276	553	473	501	136.281	651.752	580.636	683.886	481	575	539	516	622.679	649.294	463.13	726.293	361	341	331	344	551.957	548.793	463.524	538.672	409	412	405	375	565.84	406.311	588.439	565.576	445
sgRNA0216	383	453	369	411	306.87	334.31	409.288	1020.08	469	445	436	458	364.022	275.371	259.337	324.148	184	542	349	465	46.1222	328.233	317.253	501.422	413	516	413	418	202.732	154.94	133.731	232.417	326	319	319	257	377.076	350.74	312.143	336.94	279	303	327	293	100.657	108.833	174.05	146.045	399
sgRNA0217	412	421	392	383	478.242	472.164	500.793	1556.38	442	372	465	384	600.707	543.015	450.902	520.395	242	441	392	398	112.866	520.966	457.516	612.944	360	511	442	436	516.054	512.715	403.149	537.1	294	241	279	251	424.21	435.966	341.557	429.108	344	293	289	279	406.164	319.775	502.161	465.205	387
sgRNA0218	380	336	298	336	392.115	394.901	473.437	1245.68	381	340	349	370	446.148	474.444	373.16	418.861	223	374	334	322	107.415	400.299	377.24	462.193	297	353	371	333	444.067	421.686	314.259	406.244	257	198	194	210	317.526	359.752	259.171	284.271	227	251	253	237	281.949	254.091	378.638	460.79	287
sgRNA0219	336	351	301	276	353.884	349.092	357.661	969.529	336	312	363	333	354.223	341.668	296.386	299.278	179	383	301	353	44.4227	383.786	350.626	438.703	284	335	326	312	395.962	392.009	302.381	452.632	236	186	188	206	352.024	336.508	281.09	356.751	232	223	231	200	335.848	237.214	301.099	369.011	336
sgRNA0220	204	247	184	200	7.7372	4.14281	1.36861	20.8008	231	197	270	216	5.90315	8.45413	7.80802	16.0395	70	196	143	186	6.93596	63.0148	54.4283	69.2882	199	203	190	173	10.2089	0	4.46939	7.42769	143	109	117	119	10.6552	16.1285	12.1467	17.543	152	155	163	156	1.49576	0	7.91221	0	221
sgRNA0221	302	266	235	259	261.372	324.06	383.048	974.17	279	278	280	284	300.066	267.586	282.696	283.392	194	336	288	301	99.5899	417.362	298.293	413.24	280	298	256	268	180.806	211.451	171.635	223.879	229	186	170	188	255.334	332.076	211.542	272.906	235	207	214	214	254.072	212.114	242.122	267.714	267
sgRNA0222	467	465	419	464	19.0043	29.4561	26.9194	63.4632	449	456	482	470	22.0252	27.5901	26.7352	15.916	183	420	371	436	47.8738	293.995	243.168	371.494	419	472	495	466	12.6313	8.19451	8.72452	15.4431	332	253	238	292	62.4925	66.6997	52.3633	68.7564	318	350	359	357	22.6864	5.85982	18.4223	27.1285	448
sgRNA0223	460	476	348	422	597.753	620.33	655.056	1817.09	515	472	562	457	657.164	614.241	499.381	578.577	226	525	466	432	101.011	516.299	480.74	627.506	420	520	514	437	708.122	644.437	473.821	815.186	301	269	281	291	445.003	443.115	401.92	437.649	338	325	342	327	514.406	416.378	629.504	552.31	409
sgRNA0224	595	665	567	564	578.338	750.683	770.974	2041.26	550	630	637	617	732.893	707.48	630.049	732.801	391	671	628	636	173.971	751.39	692.294	929.863	533	632	625	564	664.519	649.175	520.428	714.082	449	352	369	417	534.163	541.734	455.744	512.93	448	429	438	424	510.151	457.661	621.202	629.401	623
sgRNA0225	468	467	366	450	592.275	565.392	642.128	1659.29	532	423	532	481	646.124	596.62	511.655	533.916	198	461	382	404	78.1475	540.227	431.281	588.409	427	556	498	442	618.935	541.077	387.251	641.97	363	284	312	288	478.721	499.91	413.659	453.026	308	381	341	331	436.521	365.469	529.66	566.74	411
sgRNA0226	238	240	223	215	154.144	165.979	144.669	476.023	250	258	254	223	174.603	179.106	119.794	161.849	121	279	203	258	56.0511	329.077	285.065	397.991	237	315	276	244	351.886	345.618	259.484	373.508	208	154	147	165	252.41	240.128	216.599	288.98	181	181	158	157	199.398	133.592	233.365	199.127	254
sgRNA0227	305	317	279	275	320.492	300.468	402.834	1035.59	298	269	342	271	449.53	400.749	315.931	333.253	181	364	288	304	110.757	371.968	295.854	433.289	276	327	297	294	359.644	340.483	294.379	400.583	214	177	183	240	290.303	324.416	283.267	279.586	224	209	259	200	274.435	218.846	337.109	366.162	297
sgRNA0228	267	295	293	231	0	0	0	0	312	325	309	265	0	0	0	0	107	326	215	251	1.31033	20.9055	20.3707	26.9898	224	296	295	289	0	0	0	0	232	190	157	201	2.02348	2.76935	1.89444	3.04709	201	190	233	197	0	0	0	0	313
sgRNA0229	353	370	273	303	360.51	391.5	444.012	1162.78	383	347	368	330	462.669	435.12	328.64	393.606	155	371	331	329	77.1737	401.447	361.012	383.067	314	328	353	328	388.653	397.506	312.446	403.655	271	207	202	198	305.814	331.927	242.816	318.633	250	228	233	231	291.655	225.517	348.467	404.479	325
sgRNA0230	476	459	424	404	521.273	546.174	548.26	1596.57	527	470	500	415	543.561	532.814	408.997	521.685	232	496	423	438	53.7263	519.642	439.239	595.29	420	471	437	413	576.9	531.007	369.891	595.804	317	283	282	279	472.796	403.242	379.255	444.404	304	334	327	295	377.201	274.72	412.326	464.069	407
sgRNA0231	297	325	293	270	368.85	397.548	430.013	1135.66	317	348	325	331	455.856	361.556	319.359	423.46	192	361	306	330	134.558	405.467	369.904	466.923	283	384	329	308	383.881	399.33	297.219	409.974	245	190	178	192	359.282	372.652	297.626	349.701	253	268	223	237	320.589	284.427	334.052	321.993	321
sgRNA0232	244	259	222	229	0	0	3.39632	2.99158	316	254	275	257	0	3.75131	0	3.81549	174	303	223	270	9.10267	39.1643	44.3138	42.4567	239	266	268	280	2.33645	0	2.33601	0	160	168	160	177	16.1509	14.4789	14.8457	15.0501	181	181	189	188	3.84381	5.69536	0	1.83565	234
sgRNA0233	215	230	183	177	258.143	263.817	282.091	794.133	189	197	217	225	291.648	216.218	198.369	262.29	99	234	190	240	39.8725	250.043	233.545	299.924	193	227	197	225	251.397	214.965	206.399	304.557	164	145	154	148	225.328	283.823	169.671	224.748	130	154	163	167	189.752	149.404	240.127	242.095	221
sgRNA0234	286	321	239	251	201.656	177.708	194.395	567.445	329	324	347	293	190.223	170.334	136.177	169.041	112	306	210	243	35.3314	265.857	244.307	318.153	274	298	317	293	317.135	317.146	224.496	327.04	216	201	191	175	173.656	201.402	178.221	218.418	240	203	207	215	210.715	163.731	273.92	255.511	306
sgRNA0235	152	158	148	113	159.732	193.624	217.867	599.204	172	167	189	160	208.2	199.141	162.31	184.929	66	150	142	163	14.6879	170.272	184.534	253.025	135	177	174	148	227.39	180.991	140.588	219.432	99	104	98	116	144.069	170.726	168.667	175.292	123	107	137	109	154.636	155.434	169.816	212.986	140
sgRNA0236	376	414	362	364	463.273	479.32	508.016	1397.65	409	402	417	361	516.786	513.272	358.657	523.622	170	463	359	364	44.3856	504.939	457.073	564.453	371	467	390	359	471.324	457.264	336.386	508.231	279	256	280	255	389.574	490.39	376.607	434.229	277	285	291	280	419.238	312.402	456.436	413.581	376
sgRNA0237	293	317	311	218	335.812	344.283	376.063	1100.29	277	331	366	319	457.66	350.135	315.52	314.555	134	349	259	263	51.6684	299.87	273.113	374.441	265	345	324	302	342.621	369	261.946	380.774	208	172	193	203	231.199	264.041	228.828	270.202	225	226	212	220	237.148	172.756	231.713	243.344	282
sgRNA0238	241	224	187	216	306.699	319.655	314.773	996.986	246	248	253	255	374.617	303.537	218.269	320.162	143	270	216	234	65.6712	243.921	225.794	302.269	214	266	235	223	280.506	251.838	215.499	251.151	190	138	142	163	154.69	157.379	146.032	105.541	154	162	182	158	160.47	170.299	236.429	209.048	225
sgRNA0239	399	423	386	387	44.8533	57.5669	51.0853	162.65	418	438	435	391	77.406	57.1723	49.216	40.2007	145	468	329	434	58.1491	412.651	375.573	488.499	397	454	416	417	98.0344	88.2936	51.6185	85.0122	315	258	245	235	284.731	281.537	227.525	300.218	295	253	278	312	30.1398	25.5974	43.4623	48.1467	374
sgRNA0240	349	376	338	340	115.854	136.995	154.209	345.97	337	410	405	351	161.944	153.653	122.642	118.23	216	371	345	373	66.5411	395.463	371.223	455.038	341	457	408	358	77.7706	79.3126	54.4684	87.4613	312	254	256	214	208.658	218.26	193.257	226.051	260	254	265	255	71.0386	58.0106	124.879	111.735	379
sgRNA0241	140	164	166	144	178.686	201.473	222.659	513.724	165	191	203	163	226.145	175.943	164.785	164.632	66	167	147	174	16.8549	152.338	162.364	223.743	141	201	191	161	152.848	207.263	144.174	204.183	139	86	126	115	177.796	123.602	125.402	132.607	109	144	139	111	171.808	125.951	168.493	178.482	194
sgRNA0242	332	352	301	332	369.712	404.605	423.231	1196.7	333	322	369	282	456.853	465.569	379.39	368.209	173	340	320	321	81.3202	315.47	277.179	386.923	291	378	327	302	256.349	309.919	252.117	326.705	214	222	223	201	219.106	259.329	212.231	236.805	242	269	252	237	359.732	254.627	421.692	449.705	285
sgRNA0243	226	219	195	171	234.754	282.631	303.046	812.815	216	205	224	233	266.564	246.877	179.705	233.563	133	257	176	202	35.9639	242.02	238.513	298.339	201	266	231	212	271.08	243.266	167.692	261.21	132	164	126	160	214.821	275.486	178.344	225.416	166	162	159	128	187.916	137.606	216.473	226.514	230
sgRNA0244	466	452	399	400	20.99	16.2628	17.9544	39.8029	442	460	535	387	24.0915	21.3299	21.291	15.362	270	508	406	426	33.9368	175.155	117.106	187.745	367	477	406	419	22.224	12.5843	12.5073	16.695	297	288	277	261	49.5127	59.464	38.1565	60.938	301	262	310	238	11.8368	6.0364	16.9123	11.0065	460
sgRNA0245	256	233	242	256	244.704	327.52	380.944	863.958	265	240	258	245	340.496	292.616	250.978	253.258	151	259	247	266	46.397	316.097	291.795	369.052	233	254	258	213	300.966	302.732	248.463	288.078	165	165	158	159	247.472	300.969	219.941	249.99	182	173	161	174	270.545	193.905	273.163	292.203	272
sgRNA0246	152	185	166	171	1.22555	2.31314	3.57574	9.34196	223	205	218	186	3.7819	7.07335	6.61239	7.62438	127	218	197	192	41.8656	163.314	123.578	180.256	167	211	164	169	5.06007	7.07988	1.54465	9.88611	124	110	101	110	52.1593	68.3872	35.9482	66.8127	139	143	139	152	11.764	3.60426	9.57719	17.022	167
sgRNA0247	287	315	305	272	1.45135	1.31609	1.31673	3.77205	330	307	334	297	11.2766	8.04319	4.44269	4.50078	206	354	295	302	33.4601	153.824	122.921	177.38	301	352	312	296	0	2.49813	2.01035	0	221	208	190	239	84.7879	74.7639	77.557	108.973	222	228	244	231	7.19335	10.6885	13.194	12.5892	299
sgRNA0248	314	339	327	297	86.4522	99.668	78.0706	303.151	347	313	385	330	196.874	165.481	129.757	164.75	156	391	240	317	26.0884	225.562	241.579	319.142	264	363	348	336	126.848	127.11	84.5618	147.891	269	193	203	236	216.092	221.581	173.784	220.914	238	250	253	212	167.333	124.444	191.032	197.486	324
sgRNA0249	1	1	0	2	0.951309	0	0.947813	2.86212	5	2	1	1	3.78874	0.952116	0.951986	1.90211	1	2	5	7	0	4.90585	2.94307	6.87263	1	6	3	0	3.90878	0.979057	0	0.976298	4	3	1	0	3.86228	1.92735	4.80823	2.90056	2	0	1	0	1.90887	0	3.80113	0.94973	2
sgRNA0250	286	305	242	297	293.017	320.765	383.724	1068.19	337	301	335	293	391.569	372.586	262.93	313.226	234	341	302	327	140.05	405.598	324.473	474.176	312	384	347	286	335.082	331.451	273.338	384.469	232	162	197	233	281.662	292.619	265.799	307.533	209	228	238	247	225.984	189.334	275.384	273.525	311
sgRNA0251	169	160	146	152	194.162	279.245	244.924	730.563	224	198	221	178	274.697	224.127	244.64	239.211	116	224	198	190	49.991	249.244	211.808	274.658	166	224	190	215	227.658	220.938	225.766	260.993	148	116	116	146	218.425	251.972	192.209	180.557	151	147	138	159	230.179	144.985	271.167	252.943	182
sgRNA0252	240	296	240	249	283.807	341.62	345.948	968.612	272	286	289	293	357.599	337.566	289.38	333.274	173	263	264	272	109.277	379.165	359.572	394.95	240	276	272	246	272.047	308.601	244.34	311.13	161	187	197	186	284.513	264.975	231.032	270.666	195	193	155	187	278.662	214.387	271.964	296.021	257
sgRNA0253	188	208	209	202	0	0	2.22289	0	211	216	195	237	0	0	0	0	124	249	211	216	5.28199	24.2534	19.6287	26.6075	169	242	198	195	0	0	0	2.68113	172	128	155	151	3.19486	3.15562	2.18158	3.46763	180	139	134	161	0	0	2.60311	4.69099	206
sgRNA0254	216	235	212	216	10.9546	15.1461	13.481	52.9252	249	234	270	193	25.8795	16.7965	11.0397	13.7292	129	269	206	203	50.8256	292.859	231.935	320.331	204	227	236	222	43.8078	31.6882	37.4075	38.1849	210	132	156	137	167.85	165.987	154.485	159.037	178	176	170	188	23.211	24.5589	21.6421	20.9748	215
sgRNA0255	205	213	188	197	259.071	269.771	300.098	748.691	239	214	288	238	281.529	312.703	210.37	303.43	120	256	225	249	73.4684	346.752	264.352	318.981	202	214	208	207	261.344	258.904	210.396	257.403	175	124	126	160	250.969	266.278	184.017	225.705	138	160	164	170	206.758	163.415	278.247	278.203	215
sgRNA0256	335	351	335	352	400.654	445.471	458.046	1181.32	381	399	378	293	519.891	508.179	320.01	443.558	170	390	291	338	68.5203	395.541	349.07	483.532	386	411	353	347	476.509	451.222	326.28	486.592	310	234	247	237	494.105	416.762	374.529	373.078	289	314	267	259	391.477	344.898	426.361	436.406	366
sgRNA0257	298	330	288	253	341.756	351.625	406.084	1081.45	324	350	363	265	430.786	362.876	299.025	376.512	134	309	281	295	30.5666	369.164	287.784	474.127	308	353	325	263	417.748	473.186	302.327	497.627	222	182	180	207	319.226	388.137	284.518	329.06	235	222	221	208	263.687	205.957	332.317	359.371	293
sgRNA0258	248	259	236	203	253.864	286.273	319.922	851.304	261	267	284	228	293.534	317.141	223.093	302.367	162	302	210	240	60.2967	299.566	237.101	322.385	244	241	244	227	293.352	299.722	200.409	292.467	148	135	130	144	258.602	242.345	184.826	203.149	196	161	204	177	260.164	207.415	269.847	270.945	225
sgRNA0259	243	278	209	240	0	0	3.70467	1.58312	238	270	313	248	0	0	0	0	173	299	252	266	7.58678	30.808	25.2463	28.2384	238	306	281	273	2.41953	2.66381	2.51002	2.37603	222	173	182	171	4.19592	13.5892	8.20338	7.55495	196	219	196	186	2.08672	4.21943	0	1.97809	233
sgRNA0260	147	191	131	149	144.951	160.754	181.936	531.667	139	146	156	127	229.605	178.218	155.331	163.022	87	161	147	156	32.444	189.735	165.746	191.635	127	163	141	132	204.706	191.248	160.407	204.765	98	98	81	88	153.613	166.82	143.163	129.144	95	96	135	100	130.759	137.542	166.97	107.601	132
sgRNA0261	335	393	293	296	368.635	418.542	473.092	1289.94	361	375	382	284	461.818	431.235	357.661	430.697	159	355	306	307	48.6117	413.239	323.334	447.579	306	407	325	321	432.554	394.646	295.459	462.491	223	211	203	208	322.274	350.431	281.696	342.284	290	275	263	215	319.664	292.444	376.542	383.618	342
sgRNA0262	194	183	138	192	167.058	278.258	258.294	691.648	161	182	235	181	235.614	254.708	256.541	224.375	139	245	191	199	74.3283	286.682	222.357	297.528	173	192	184	207	236.77	243.278	206.255	251.89	136	112	113	137	200.995	185.329	171.973	196.254	124	166	158	116	165.931	147.562	203.157	219.2	177
sgRNA0263	398	380	352	335	395.039	466.853	498.493	1268.49	390	325	388	388	461.253	485.651	389.801	487.084	261	371	324	393	111.894	467.678	382.001	486.507	307	430	380	396	458.924	421.865	369.262	512.799	241	228	231	274	354.376	376.354	369.902	365.272	255	232	278	227	347.988	298.647	369.891	408.945	361
sgRNA0264	339	327	320	349	294.057	326.883	427.734	1028.75	325	313	290	340	323.17	356.615	332.304	356.925	254	390	345	353	101.315	473.147	387.522	454.287	281	354	356	337	376.717	409.561	330.64	414.397	231	197	203	241	395.159	329.157	263.721	320.806	233	244	249	209	255.421	210.693	297.09	291.241	310
sgRNA0265	212	235	206	213	262.078	290.417	317.956	883.735	235	252	307	236	349.502	294.626	216.464	226.193	123	249	206	230	24.8642	243.403	219.246	297.486	237	273	226	222	265.057	282.336	183.482	268.164	186	146	166	150	241.32	218.62	207.263	213.165	163	173	158	167	81.7074	73.1171	130.76	145.143	224
sgRNA0266	179	209	178	187	228.78	296.557	259.178	701.235	214	208	236	212	236.609	236.878	200.667	180.659	163	223	183	215	76.1586	246.223	197.529	261.563	235	246	195	222	249.23	280.992	217.599	249.286	149	142	136	146	161.876	212.222	173.244	177.472	152	151	156	119	103.401	101.707	146.64	142.691	213
sgRNA0267	288	272	286	278	305.21	327.023	372.449	1082.86	322	280	313	252	435.248	393.294	273.155	355.829	120	307	263	282	54.7418	321.02	348.841	380.816	283	363	305	243	362.367	373.941	243.413	396.402	197	172	185	200	286.921	318.856	267.464	276.182	202	221	224	216	285.062	225.132	331.655	341.678	270
sgRNA0268	307	308	292	265	362.606	388.334	389.951	1133.57	302	328	367	286	7.07905	21.1994	7.24903	6.98258	126	320	247	296	30.6011	158.992	154.185	185.363	261	384	312	276	2.91627	4.47875	1.34914	4.28112	217	186	182	205	22.5905	19.7668	14.2938	14.1907	230	231	230	237	106.833	128.213	212.077	170.948	293
sgRNA0269	228	261	267	238	0	2.19111	2.00273	5.03403	229	246	337	233	2.21681	2.26038	2.34015	0	133	290	231	253	2.78838	19.901	15.08	16.9468	270	290	256	276	2.53194	0	2.69806	0	214	142	157	162	2.9675	4.91152	3.35267	5.19932	169	213	172	176	0	0	0	4.25203	246
sgRNA0270	240	283	214	213	9.97546	9.08405	1.30215	18.688	268	279	253	237	2.78278	5.28551	2.91773	5.88714	147	274	205	260	10.6295	56.9399	30.2076	51.9228	212	253	265	225	6.59313	9.60766	5.85214	10.6734	198	135	143	166	13.5032	20.7315	15.8865	19.4895	203	187	181	178	11.3815	6.59764	12.9088	15.1398	248
sgRNA0271	316	395	321	367	431.284	480.805	502.211	1394.24	365	344	368	327	538.344	394.417	357.715	453.483	154	425	305	357	42.9772	363.109	379.011	483.051	289	411	377	353	478.12	471.206	302.033	465.212	265	197	255	214	407.783	475.369	385.876	380.757	282	247	274	263	490.319	369.183	495.565	480.392	348
sgRNA0272	351	348	289	330	342.283	437.421	438.833	1275.95	395	374	370	345	421.646	367.597	367.466	421.363	238	413	364	364	127.153	477.518	396.897	489.626	330	405	377	353	451.06	479.164	361.884	558.063	300	216	232	249	421.499	433.225	348.524	374.636	295	246	278	269	312.258	256.4	322.401	342.191	319
sgRNA0273	288	312	267	293	265.213	340.875	317.177	917.97	315	286	338	334	338.258	316.095	253.584	288.626	198	319	276	316	45.0476	242.754	216.887	279.768	284	307	315	292	306.449	262.712	189.363	299.508	250	189	170	189	258.96	260.915	235.672	207.931	216	202	190	216	147.759	140.401	191.394	183.794	267
sgRNA0274	283	325	271	285	320.866	371.748	370.707	908.071	331	343	340	310	340.253	359.398	288.473	309.879	210	328	293	343	97.946	366.549	339.228	365.797	278	301	322	276	101.246	110.514	91.6509	103.961	201	164	186	207	170.528	197.888	142.2	170.717	246	216	212	217	254.922	248.625	308.212	321.143	316
sgRNA0275	547	560	520	538	62.5609	62.0469	57.8553	174.005	658	603	701	619	44.7814	51.4072	32.1523	24.6129	161	609	458	573	10.2656	129.807	131.973	154.559	523	632	573	533	15.7255	16.5921	6.37578	3.41086	485	369	417	405	39.7198	31.8371	29.9616	38.675	461	448	431	416	41.0893	42.5699	66.2824	54.3315	571
sgRNA0276	382	506	394	372	434.095	560.593	582.503	1444.32	432	371	496	413	489.705	397.423	472.277	455.958	262	447	378	404	125.307	490.049	460.705	548	383	431	427	442	528.242	492.241	387.641	551.067	305	238	240	257	422.993	442.468	361.807	420.831	331	310	264	280	360.19	344.963	469.535	458.845	367
sgRNA0277	313	363	358	342	278.868	352.76	322.791	968.4	423	388	437	338	395.292	357.039	263.086	290.425	197	380	341	376	27.2252	361.533	279.038	401.148	366	405	368	364	59.8249	59.0199	42.495	78.8711	254	180	242	283	146.829	139.835	85.7291	136.189	241	268	276	225	375.446	321.466	426.946	432.147	360
sgRNA0278	294	308	237	274	274.548	267.501	273.984	921.497	313	297	260	265	313.911	327.758	225.633	257.867	165	317	279	251	62.3169	314.372	282.807	355.987	270	304	304	301	297.259	286.818	226.796	320.558	204	171	177	188	243.26	259.256	219.084	220.302	176	214	246	217	170.12	131.688	244.796	195.176	301
sgRNA0279	287	325	313	298	347.237	389.934	470.53	1191.24	337	260	385	297	389.952	449.287	304.475	361.561	173	361	305	292	111.308	369.91	381.269	425.261	302	363	323	316	452.366	423.67	378.941	413.437	254	206	177	232	300.154	328.841	262.009	269.851	246	246	244	220	279.866	236.523	358.457	394.553	293
sgRNA0280	376	467	388	383	436.751	498.45	553.072	1382.71	428	405	431	402	483.758	450.774	425.392	447.361	292	456	423	433	206.148	533.542	456.653	597.167	363	479	458	367	493.59	505.939	420.927	517.696	293	268	257	296	442.148	504.845	396.962	464.596	271	309	268	322	470.588	342.4	522.423	659.771	373
sgRNA0281	168	155	141	140	159.024	238.263	208.642	612.744	151	146	184	150	236.465	193.82	188.638	208.078	114	168	186	192	47.6438	263.549	179.998	284.859	147	141	167	143	185.496	195.739	169.572	231.2	136	129	119	149	205.293	248.014	175.648	217.407	115	112	139	124	251.767	228.863	276.124	293.232	214
sgRNA0282	388	386	326	319	3.36915	8.81433	0	8.1958	382	375	391	376	4.69236	10.5186	3.33946	3.49251	184	390	317	382	8.75806	49.9971	49.7409	64.3678	344	435	403	347	2.92255	2.65414	0	2.82353	255	219	263	283	11.2278	8.16585	8.80431	10.9368	260	246	259	314	7.83592	2.95985	6.99177	11.1196	360
sgRNA0283	348	382	330	322	5.54575	1.6238	6.15869	7.14657	408	347	410	383	0	1.68546	0	5.53963	195	409	308	354	21.9617	141.883	125.614	165.673	348	417	394	382	0	0	0	4.62448	241	225	248	260	40.0286	34.8376	32.2778	51.9393	285	245	314	255	3.49551	3.37078	3.74293	5.12113	361
sgRNA0284	112	124	88	95	81.3717	82.4073	93.4956	239.447	103	104	109	103	106.607	108.758	100.664	87.6609	96	141	140	145	41.2185	222.479	175.973	256.567	100	112	108	132	133.762	136.77	123.647	120.91	96	76	92	86	113.747	153.732	101.667	124.136	79	65	81	83	50.5941	62.715	69.6885	64.7333	98
sgRNA0285	231	268	225	242	63.9925	94.6642	89.1271	271.782	256	262	208	228	124.756	112.19	92.3506	118.821	111	237	202	241	39.3616	329.524	257.517	341.391	219	244	229	240	206.461	260.553	195.035	241.305	164	171	171	147	221.258	252.326	189.881	231.089	178	187	206	186	113.18	93.937	119.109	165.27	216
sgRNA0286	467	494	394	411	24.4088	16.7368	15.0674	70.8381	455	491	513	480	28.7141	27.0899	16.0173	18.9911	271	447	401	484	54.0113	296.096	263.77	315.667	419	483	475	433	19.5287	26.2781	18.0295	26.4599	298	257	272	287	76.9516	74.2774	54.9418	60.2339	358	352	357	336	19.5605	28.7192	41.4901	50.5867	445
sgRNA0287	305	332	298	317	0	0	2.19288	0	311	346	359	326	0	2.51028	0	2.29643	143	326	276	280	1.26154	18.4863	19.3009	27.0473	292	412	344	336	2.68041	0	5.87943	2.65644	220	197	205	207	5.99589	6.8386	4.41675	5.26052	209	251	239	231	0	0	0	0	304
sgRNA0288	301	344	253	247	39.6451	52.3758	48.0856	108.887	364	317	336	290	116.63	90.6164	90.5306	98.7076	157	370	300	319	40.3289	241.932	216.525	256.521	264	373	309	304	70.0889	79.7881	73.423	97.0795	255	207	197	217	106.863	121.921	104.199	150.25	171	242	219	222	62.7628	66.8306	82.2527	93.6347	319
sgRNA0289	517	534	546	480	358.616	470.38	390.882	1055.48	583	512	504	497	535.833	473.58	445.803	521.872	352	598	486	547	179.362	641.827	577.287	718.965	491	643	582	494	485.533	469.688	384.68	515.022	323	304	346	338	476.141	538.712	465.797	486.637	403	388	385	332	137.547	122.282	227.093	202.024	484
sgRNA0290	320	311	254	288	295.562	324.365	337.56	1040.98	274	271	302	284	337.73	281.427	242.242	310.831	155	317	226	268	38.3137	281.825	242.128	305.832	257	309	321	303	272.335	235.365	190.246	271.512	211	194	177	206	278.117	273.32	189.929	205.47	219	214	245	215	271.481	222.697	236.041	317.272	308
sgRNA0291	289	321	315	259	93.6871	137.272	125.01	387.647	306	360	337	318	100.514	97.0361	112.95	80.4803	190	346	275	298	57.6509	353.32	320.503	389.114	298	367	291	293	267.38	264.587	172.426	265.766	207	190	179	192	232.773	250.976	240.366	297.381	209	238	246	207	104.597	93.5961	134.438	111.448	286
sgRNA0292	301	330	317	314	347.694	364.713	424.169	1231.02	308	361	325	289	487.788	343.176	372.64	355.736	184	324	326	288	94.0576	344.696	345.422	438.062	281	335	340	308	429.55	501.986	392.285	465.452	234	192	195	225	334.492	324.875	290.868	323.873	224	226	235	199	299.731	234.547	328.587	334.655	278
sgRNA0293	389	421	302	359	417.758	465.653	511.284	1477.5	401	431	401	358	548.081	462.463	403.719	483.903	218	418	338	389	81.32	482.161	394.338	564.1	360	412	436	360	475.619	450.547	328.367	497.624	278	197	264	256	397.036	385.392	355.42	376.303	295	259	262	268	364.742	274.592	422.71	453.773	401
sgRNA0294	404	447	360	363	62.5598	83.7545	96.0605	214.029	418	435	448	385	237.584	248.687	179.822	211.665	170	423	321	375	44.2482	287.278	270.496	345.431	381	453	440	373	114.531	105.992	105.379	138.072	298	268	238	236	237.586	245.839	227.185	264.748	306	291	289	297	42.3958	33.1827	68.8642	66.9814	346
sgRNA0295	329	338	274	330	352.916	424.505	458.073	1247.52	336	360	357	301	443.973	421.751	324.662	409.064	169	368	275	359	41.1922	379.467	308.616	421.511	292	350	390	375	381.114	450.578	290.009	466.362	218	199	209	231	286.101	324.463	259.998	330.358	185	224	253	207	230.934	193.976	324.268	255.728	288
sgRNA0296	457	453	369	364	463.839	478.743	516.903	1464.64	486	493	484	451	526.418	503.44	344.596	489.791	188	455	359	410	62.8252	512.678	424.889	588.038	419	483	428	420	570.404	539.407	382.197	547.317	332	276	269	287	466.386	418.352	360.043	384.055	318	317	315	319	412.379	334.869	520.676	491.581	457
sgRNA0297	287	308	287	213	291.19	330.095	348.559	1004.48	315	293	291	257	345.099	311.349	252.841	315.978	140	307	256	229	63.3558	308.143	284.765	370.207	258	279	300	284	365.233	297.421	244.523	387.217	215	197	187	199	273.593	314.904	221.666	255.694	203	245	207	217	301.019	206.715	318.825	351.869	281
sgRNA0298	318	357	336	293	391.466	418.469	435.098	1299.66	354	386	299	316	495.725	498.205	370.621	405.654	171	326	329	311	50.7349	358.334	331.65	407.416	320	368	374	302	431.477	406.512	242.563	435.553	260	210	212	245	318.12	354.457	276.538	324.837	231	263	259	248	322.582	261.471	360.505	367.58	282
sgRNA0299	282	298	291	271	315.539	390.348	385.874	1072.7	284	342	385	313	387.492	409.798	298.948	391.33	161	304	257	325	36.9149	387.873	286.398	427.035	241	314	318	254	378.614	372.374	268.429	369.733	232	186	196	210	308.744	368.459	297.618	344.153	188	202	245	221	315.39	237.85	342.141	309.162	315
sgRNA0300	363	393	356	325	463.821	478.781	515.436	1386.21	426	346	473	387	473.221	496.631	403.779	469.045	235	424	376	403	97.1251	516.175	432.58	539.175	365	454	369	353	493.717	458.643	368.27	533.657	272	221	206	239	376.798	435.633	307.539	381.596	334	258	324	266	329.007	264.671	386.855	374.922	338
sgRNA0301	378	370	309	344	104.839	145.062	151.685	437.008	348	365	401	343	227.479	247.854	202.959	201.053	173	394	324	364	27.9834	303.645	205.495	328.311	330	436	373	336	61.2194	57.1305	36.8705	62.0849	273	211	244	230	140.165	145.76	132.777	153.345	282	274	321	266	112.019	81.9398	124.509	131.605	358
sgRNA0302	366	373	362	337	0	0	1.79719	1.54977	389	406	455	423	1.98726	3.99411	2.09895	0	262	466	379	427	5.08967	23.7059	22.1255	26.1461	353	401	410	381	0	2.59964	0	0	344	248	316	251	8.04103	5.8836	3.68129	6.18869	364	328	327	305	4.0539	14.2317	12.5744	9.62701	432
sgRNA0303	256	286	257	241	1.5003	1.34947	0	2.5562	315	264	332	310	5.774	6.87854	0	3.10653	186	335	314	328	14.9463	71.4527	64.1752	90.1227	263	289	288	272	4.82823	5.36497	10.6179	2.34259	257	204	213	164	27.3026	34.4079	23.5375	33.9948	197	202	200	184	8.80938	8.19978	7.62601	14.403	273
sgRNA0304	249	287	184	227	255.005	308.835	334.177	921.377	249	259	248	268	351.86	292.558	238.403	300.376	152	277	253	263	67.1825	325.407	299.438	376.47	211	260	228	245	288.33	281.856	261.257	335.468	180	148	153	181	344.496	290.907	216.876	261.721	207	168	192	177	235.819	176.428	307.334	321.347	263
sgRNA0305	307	326	294	298	387.969	406.624	391.978	1193.06	348	326	369	318	445.879	467.066	403.481	442.585	253	377	338	321	99.8504	461.825	398.722	509.63	293	350	386	295	423.942	407.373	319.153	436.047	237	192	207	201	371.678	347.041	278.176	341.546	251	242	252	209	320.651	260.419	355.169	346.112	287
sgRNA0306	293	355	275	306	312.265	389.027	440.516	1087.46	370	354	344	327	410.245	360.758	383.309	367.24	189	331	286	304	99.4269	407.112	376.033	458.909	302	354	319	327	408.022	361.357	314.399	429.96	222	222	206	226	327.749	326.431	267.961	324.273	239	247	253	216	276.341	237.282	367.031	343.196	323
sgRNA0307	443	486	379	384	462.909	570.636	585.536	1550.15	472	420	471	420	601.398	594.022	394.516	485.385	178	465	413	446	58.1641	569.784	489.131	667.841	426	455	474	451	522.666	549.403	349.398	537.692	340	309	288	277	493.175	473.745	422.229	488.976	299	311	348	273	360.201	281.336	430.222	395.388	407
sgRNA0308	303	347	283	316	391.702	456.496	462.08	1250.46	362	313	355	364	469.841	452.078	306.02	463.616	151	371	286	348	46.3788	402.991	362.878	450.809	329	333	337	362	501.477	448.266	257.429	529.517	247	198	217	266	353.995	331.799	297.81	353.645	247	261	259	243	335.586	244.942	337.311	359.359	361
sgRNA0309	261	323	292	277	323.099	363.825	431.354	1162.94	274	275	349	333	433.116	412.056	263.396	371.563	143	304	237	264	51.4609	324.143	273.637	426.215	255	274	289	300	341.228	390.651	284.212	383.351	155	164	169	181	297.018	293.864	232.178	299.667	210	201	220	204	310.913	213.453	350.384	361.383	247
sgRNA0310	267	294	257	262	353.126	398.54	393.554	1136.83	282	273	328	286	421.543	336.74	273.649	371.875	172	307	273	310	67.8496	394.04	354.936	465.005	271	307	292	311	319.728	322.907	254.83	365.092	221	183	180	177	301.668	315.552	247.6	300.279	222	206	204	197	296.277	194.033	338.344	343.283	271
sgRNA0311	291	338	215	259	314.801	337.663	390.104	1043.51	342	265	337	318	390.737	383.947	307.034	358.508	142	293	254	298	50.5893	366.025	313.216	389.515	271	336	305	288	367.925	402.481	274.386	388.955	178	173	181	190	268.092	339.002	214.94	270.654	191	243	181	201	266.706	203.967	328.333	324.353	239
sgRNA0312	297	321	282	248	311.532	401.316	440.843	1265.59	323	333	408	338	441.547	457.879	313.94	376.307	180	342	279	332	90.7084	418.502	347.671	473.511	328	390	362	342	427.419	421.148	300.363	444.46	253	208	211	221	396.646	323.414	275.107	303.169	265	224	278	206	337.333	272.821	353.135	378.188	351
sgRNA0313	268	239	200	238	180.223	195.638	191.466	536.212	259	223	269	225	196.716	175.976	151.368	180.618	151	265	247	252	76.094	270.149	237.91	292.767	223	289	270	245	254.069	208.631	159.643	270.247	203	155	139	174	150.806	177.333	132.997	154.837	161	169	178	176	122.855	117.82	165.734	157.085	221
sgRNA0314	353	472	368	390	465.273	512.993	568.644	1491.42	384	440	460	334	587.641	463.496	395.21	496.121	237	432	378	425	106.335	476.706	433.597	584.385	371	437	405	366	533.02	506.528	417.997	567.093	288	279	256	323	393.448	462.354	368.882	400.367	299	294	300	291	387.045	338.178	532.011	543.04	394
sgRNA0315	427	460	413	397	0	0	0	0	480	448	520	442	0	0	0	2.68519	189	471	410	447	1.52604	10.9677	11.8973	14.8468	421	551	443	430	0	0	0	0	334	306	277	299	3.96182	5.41068	2.95557	6.32868	340	329	323	321	0	0	0	0	430
sgRNA0316	293	326	253	294	312.714	374.509	465.088	1198.84	291	325	349	293	386.567	351.507	334.374	353.212	166	329	276	317	73.588	373.614	326.311	426.489	262	320	302	282	434.856	356.396	295.225	378.968	213	178	202	223	275.1	326.45	269.91	326.037	215	202	222	210	282.512	264.393	362.135	308.947	308
sgRNA0317	303	379	281	309	288.177	319.152	307.752	918.433	336	328	359	322	408.983	377.54	225.482	359.033	107	353	259	293	42.3058	382.584	364.103	507.729	294	390	353	320	418.658	349.245	224.515	437.609	227	178	188	176	352.915	348.638	262.668	361.72	270	227	225	214	335.736	237.159	395.702	413.775	326
sgRNA0318	203	219	192	208	0	1.94267	0	3.10762	232	248	221	239	1.9948	0	0	1.97793	135	242	213	214	6.62975	52.6319	41.3196	62.0258	206	254	231	192	2.38736	0	4.90415	4.6804	197	135	112	141	13.3656	16.0004	10.4849	15.4265	159	168	147	149	0	0	0	1.93186	191
sgRNA0319	234	221	213	207	231.559	293.431	317.774	778.592	203	232	262	201	277.151	278.216	240.28	212.75	146	281	253	247	54.659	333.331	287.043	349.99	187	220	231	201	214.955	248.603	211.441	280.009	179	133	140	180	213.542	268.991	192.963	247.907	171	178	172	157	236.46	189.296	241.781	271.858	221
sgRNA0320	209	238	174	185	268.602	257.341	261.604	833.639	202	209	206	181	282.135	268.143	197.217	210.717	83	228	199	210	29.4363	258.97	195.562	271.19	182	242	211	213	259.905	223.614	176.538	254.969	134	127	149	129	218.633	209.414	192.932	203.635	149	147	165	132	224.398	135.198	257.8	230.701	204
[truncated: 1,178 more rows]
[truncated: 15 more columns]

## Sheet: TableS4_CRISPRi-seq_within
# Differential enrichment was tested using the R package DESeq2, fitting a negative binomial Generalized Linear Model and testing for significance with a two-tailed Wald test. P-values were adjusted for multiple comparisons using the procedure of Benjamini and Hochberg
[truncated: 11,985 more rows]

[truncated: 1 more sheets: TableS5_CRISPRi-seq_between]
