# Supplementary material for: Multi-omics profiling reveals atypical sugar utilization and a key membrane composition regulator in Streptococcus pneumoniae
Source: Nat Commun. 2025 Nov 21;16:10429. doi: 10.1038/s41467-025-66611-0 (PMC12647141; doi:10.1038/s41467-025-66611-0)
Supplement: Supplementary file 3 — Supplementary Data 2 [file 41467_2025_66611_MOESM3_ESM.xlsx]

## Sheet: TableS6_raw_counts
Geneid	Chr	Start	End	Strand	Length	spv0647_30C_1	spv0647_30C_2	spv0647_30C_3	WT_37C_1	WT_37C_2	WT_37C_3	spv0647_37C_1	spv0647_37C_2	spv0647_37C_3	WT_30C_1	WT_30C_2	WT_30C_3
SPV_0001	CP027540.1	1	1362	+	1362	3733	2828	2920	3577	3556	3433	3538	3665	3654	2439	2954	2672
SPV_0002	CP027540.1	1521	2657	+	1137	2666.5	1905	2021.5	2618	2551.5	2435.5	2415	2576	2782.5	1697	2214.5	1958.5
SPV_0003	CP027540.1	2722	2916	+	195	378	319	304.5	311	349	347.5	199	167.5	194	279	338.5	335.5
SPV_0004	CP027540.1	3000	4115	+	1116	9482.5	7829	8111	11166	11468.5	10759.5	5276.5	5181	5358	8571	9936	8317.5
SPV_0005	CP027540.1	4186	4755	+	570	1797.5	1603	1575.5	1976	2247.5	2355	826.5	867.5	939.5	1439.5	1787	1543
SPV_0006	CP027540.1	4756	8265	+	3510	5102	3975.5	3945	6742.5	6889.5	6853	3079	3788	3789.5	4354.5	5320.5	4637
SPV_0007	CP027540.1	8323	8589	+	267	1429.5	1155.5	1079	1774	1643.5	1577	662.5	708.5	719	1183.5	1409.5	1259
SPV_0008	CP027540.1	8582	8950	+	369	3111	2914	2741	4278	3977	3652.5	1538	1650	1737	3027.5	3575.5	3275.5
SPV_0009	CP027540.1	8955	9077	+	123	1065	952.5	929.5	1456.5	1343.5	1167	553	639	633.5	1020.5	1260.5	1128.5
SPV_0010	CP027540.1	9070	10338	+	1269	7964	6078	6372	9394.5	9041.5	8605	4112	4397	4449.5	6961	8669	7901.5
SPV_0011	CP027540.1	10335	11612	+	1278	4405.5	3235.5	3339	5379.5	5417.5	5356	3717.5	3958.5	3974	3796	4751	4062.5
SPV_0012	CP027540.1	11616	12158	+	543	11555	9066	8541.5	13704.5	12736.5	12552.5	9023	8789	8896	10990	13831.5	11879
SPV_0013	CP027540.1	12174	14132	+	1959	51061.5	37516	38957.5	61166.5	61242.5	59378.5	38675	38865	38309.5	48342.5	61760.5	50495.5
SPV_0014	CP027540.1	14254	14733	+	480	262	300.5	319.5	325.5	308	273	49	49	65	286	273	326.5
SPV_0015	CP027540.1	14827	14898	+	72	95	102.5	104.5	139.5	121	126	21	22	18	74	74	101.5
SPV_0016	CP027540.1	15138	16699	+	1562	813	546	577	1412	1164	717	712	794	845	1491	628	1151
SPV_0017	CP027540.1	16748	16820	+	73	5	10	6	11	14	9	2	2	2	4	4	11
SPV_0018	CP027540.1	16943	19846	+	2904	1980	1620	1441	4174	4063	2585	2257	2765	2455	3279	1919	1667
SPV_0019	CP027540.1	19923	20038	+	116	13	8.5	12.5	24	28	31.5	21	24.5	18	3	4.5	8
SPV_0020	CP027540.1	20044	20117	+	74	4	1.5	5.5	6	1	6.5	0	1.5	0	7	1.5	4
SPV_2070	CP027540.1	20225	21071	+	847	2088	1603	1734	2785	3110	2749	2522	2579	2456	1560	1945	1791
SPV_2073	CP027540.1	21106	21598	-	493	3	0	1	2.5	2	1	3	0	0	0	1	0
SPV_2076	CP027540.1	21595	21902	-	308	0	0	0	1.5	0	0	0	0	0	0	0	0
SPV_0023	CP027540.1	22168	22404	+	237	27	6	17	17	29	8	30	29	25	27	26	17
SPV_0024	CP027540.1	22593	23921	+	1329	14046.5	10898	13102	15185	15065	13864	12990.5	13345	13166	9394	11630	11614.5
SPV_2078	CP027540.1	23967	24065	+	99	541	312	447.5	481	499.5	459.5	422	435	458	333.5	364.5	365.5
SPV_0025	CP027540.1	24122	24589	+	468	225.67	255.5	255.5	468.67	438	467.33	243	256.5	262.83	211.17	217.17	234.67
SPV_0026	CP027540.1	24632	24707	+	76	11.5	13.67	17.33	26.33	25.5	22	16	18	21.33	17	18.67	12
SPV_2459	CP027540.1	24644	24742	+	99	22.5	26.17	28.33	36.33	51	32	30.5	39	35.33	25.5	22.17	21.5
SPV_0027	CP027540.1	24776	25219	+	444	737.33	663.17	569.33	724.17	803	756.17	624	745.5	731	523.33	520.5	465.33
SPV_0028	CP027540.1	25179	25736	+	558	1111.5	983.5	785	905.5	1020	1123	963	1071	1065.5	770.5	799	668.5
SPV_0029	CP027540.1	25849	27111	+	1263	2143.5	1577	1549	1612	1786.5	1651.5	1929.5	2048	1986.5	1476.5	1533.5	1325.5
SPV_0030	CP027540.1	27184	27681	+	498	2995.5	2899.5	3135.5	3594.5	4460	4337.5	3433.5	3574	3205.5	1642.5	1801	1904
SPV_2079	CP027540.1	27706	28489	+	784	5363	5186.5	5319.5	6563.5	8859.5	8614	5351	5318	5527	2935	3703.5	3518.5
SPV_0033	CP027540.1	28634	29602	+	969	11417	9353.5	11018.5	18008.5	19051	16801.5	5555	5692	5947.5	8455.5	11686	10379.5
SPV_0034	CP027540.1	29624	30016	-	393	3	14	10	9	5	7	4	10	7	3	1	3
SPV_2081	CP027540.1	29658	29873	+	216	331.5	291	414.5	330	379	342.5	167	157.5	173.5	204	263.5	308
SPV_2460	CP027540.1	29719	29778	+	60	49.5	46.5	63	61.5	59	79	13	20.5	17	31.5	36.5	42.5
SPV_2082	CP027540.1	30143	31053	-	911	250	205	243	233	177	201	358	380	346	180	235	200
SPV_0038	CP027540.1	31306	33939	+	2634	11406.5	8901	9161	8812.5	9172.5	8988.5	12065	12365	12248.5	6999.5	7654.5	6586
SPV_0039	CP027540.1	34024	34461	+	438	867.5	665	778	881.5	829.5	676.5	886	888	788.5	472.5	786.5	747
SPV_0040	CP027540.1	34652	35662	-	1011	13773	11329	9862	14126	15117	13439	14236	14473	12944	11168	10572	7840
SPV_0041	CP027540.1	35811	36980	+	1170	4586.5	3674	3899	3125.5	3207.5	3435.5	4430	4645	4507.5	2486.5	2880.5	2622.5
SPV_0042	CP027540.1	36977	37747	+	771	3091.5	2464.5	2501.5	1882.5	1948.5	2107.5	2713	2845	2941.5	1677.5	1825	1699.5
SPV_0043	CP027540.1	37744	38736	+	993	4230.5	3545	3273	2463	2670.5	2970	3706.5	3992.5	4200	2448.5	2626.5	2361
SPV_0044	CP027540.1	38742	38975	+	234	1313	1161	933	760	819	924	1137	1285.5	1280.5	765	790	766
SPV_0045	CP027540.1	39023	39311	+	289	1571.5	1236.5	1114.5	927	980.5	1082	1362.5	1403	1457.5	966.5	1060	975
SPV_0046	CP027540.1	39514	39744	+	231	2216	1769.5	1506	2180.5	1868	1609.5	5333	5121.5	4279	1550	1636.5	1655
SPV_0047	CP027540.1	39747	39872	+	126	933.33	731.83	592.83	988.67	860.5	654	2623.33	2391	2255.5	760.67	749	748.17
SPV_2462	CP027540.1	39885	39971	+	87	631.99	497	410.16	646.66	544.66	430.5	1818.65	1647.32	1571.82	499.83	502	540.33
SPV_2461	CP027540.1	39961	39996	+	36	443.99	300	268.66	419.16	349.66	286	1169.15	1107.32	1012.32	316.83	342	344.83
SPV_2084	CP027540.1	39980	40186	+	207	2229.66	1611.66	1411.33	2085.99	1691.16	1373	5726.82	5541.82	5031.32	1748.66	1782.5	1827.66
SPV_2085	CP027540.1	40224	40985	-	762	18	18	21.5	14.5	11	18	22.5	19	15	12.5	9	6
SPV_0048	CP027540.1	40982	41500	-	519	60	41	35.5	34.5	35	33	40.5	57	69	15.5	18	18
SPV_2086	CP027540.1	41719	41886	+	168	36	19	31	23.5	18.5	20	47	58.5	40.5	14	19.5	28.5
SPV_0049	CP027540.1	41902	44055	+	2154	515.5	443	369.5	167	199	294.5	724.5	667.5	719.5	272.5	218.5	207
SPV_0050	CP027540.1	44068	45417	+	1350	305.5	275	225.5	81.5	118.5	191.5	454.5	489	455	165.5	133	138.5
SPV_0051	CP027540.1	45587	46294	+	708	15	12	11	14	14	13	11	12	18	16	11	6
SPV_0052	CP027540.1	46496	50221	+	3726	105	92	95	57	83	82.5	66	120.5	94.5	39	46	45.5
SPV_0053	CP027540.1	50314	51756	+	1443	48.5	39.5	28.5	24	28	48	55.5	50	52	24.5	23.5	13.5
SPV_0054	CP027540.1	51793	52815	+	1023	40	26	26.5	19	31	37.5	35.5	38	42.5	23	13.5	17.5
SPV_0055	CP027540.1	52812	53357	+	546	8.5	10.5	13	6	14	18	18	25.5	29	10.5	7	12.5
SPV_0056	CP027540.1	53441	53950	+	510	22.5	9.5	21	10	18	10	18.5	23.5	16	14	15	5
SPV_0057	CP027540.1	53975	55522	+	1548	130.5	111.5	120	147	165	165	252.5	280.5	289	95	89	108
SPV_0058	CP027540.1	55644	56906	+	1263	163	125	111	103	122	105	149	136	114	101	73	65
SPV_0059	CP027540.1	57309	57797	+	489	58	45.5	48.5	27	31	36	53	50	60	35.5	24.5	20
SPV_0060	CP027540.1	57784	58875	+	1092	131	119.5	115	93	97	108.5	119.5	145	138	93.5	80.5	58
SPV_0061	CP027540.1	58885	59112	+	228	916	713.5	756	777	858.5	759.5	969	1075.5	944	462	606.5	506.5
SPV_0062	CP027540.1	59175	60473	+	1299	5070	3878.5	4049.5	4750	5537.5	4835	5501.5	5596.5	5927	2758	3427.5	2949.5
SPV_0063	CP027540.1	60528	64466	-	3939	1830	1672	1537	1953	2058	1993	602	573	635	1143	1075	1174
SPV_0064	CP027540.1	64781	65524	-	744	23421	17466	18903	23534	26670	22518	20926	21503	20862	15060	18638	15923
SPV_0065	CP027540.1	65845	67632	+	1788	535.5	310	384.5	319.5	297.5	252	290.5	258.5	211.5	662	763.5	770.5
SPV_0066	CP027540.1	67629	68105	+	477	40	30	30.5	29	24	14.5	35	21	38.5	64.5	50	68.5
SPV_0067	CP027540.1	68133	69038	+	906	33	27.5	25.5	24.5	28	27.5	46	50	43.5	40.5	39.5	52
SPV_0068	CP027540.1	69025	69840	+	816	63.5	42	47.5	28	40	21	76	61.5	89	50.5	46	57
SPV_0069	CP027540.1	69913	70251	+	339	21	19.5	17	15	23.5	21	37.5	33	40.5	14.5	13	27
SPV_0070	CP027540.1	70550	71716	+	1167	90	77	84	84	49	66	120	121	111	44	51	52
SPV_0071	CP027540.1	71832	72869	+	1038	32	25	26	19	37	29	63	63	70	23	29	23
SPV_2087	CP027540.1	72960	73073	-	114	0	0	0	0	0	1	0	0	0	0	0	0
SPV_0072	CP027540.1	73076	73930	+	855	120	79	70	70	70	78	143	140	102	102	93	73
SPV_0073	CP027540.1	74080	74337	+	258	396	343	304	412	365	394	283	255	260	226	282	291
SPV_2088	CP027540.1	74445	74741	-	297	1	0	0	2	1	2	1	1	2	0	0	0
SPV_2089	CP027540.1	74795	75091	-	297	0	0.5	0	0.5	0	1	2	0	0.5	0	0	0
SPV_2090	CP027540.1	75081	75200	-	120	0	0.5	0	0.5	0	0	0	1	0.5	0	0	0
SPV_0074	CP027540.1	75312	76076	+	765	2309	2060	2139	1968	2047	1963	2640	2722	2648	1124	1211	1149
SPV_2091	CP027540.1	76316	76468	-	153	0	0	1	1	1	0	3	3	2	1	1	2
SPV_0076	CP027540.1	76686	78065	+	1380	7955	6400.5	6808	11125	11398	9604.5	10269.5	10199.5	9798.5	5280	6735	5308
SPV_0077	CP027540.1	78079	78744	+	666	5290	4141.5	4286	6487	7103	6015.5	6281.5	6277.5	6248.5	3078	4290	3483
SPV_2463	CP027540.1	78879	78992	+	114	280	208.5	252	303	345	339.5	172	192	140.5	147	181	177
SPV_2092	CP027540.1	79054	80070	+	1017	4072	2995.5	3392	4990	5266	4492.5	2400	2500	2400.5	2329	3042	2700
SPV_0080	CP027540.1	80186	84127	+	3942	380	274	202	265	301	367	530	560	501	422	428	332
SPV_0081	CP027540.1	84294	84992	+	699	2983.5	2381.5	2507.5	3248.5	3168.5	2617.5	1656	1637.5	1513.5	2450	2874.5	2745
SPV_0082	CP027540.1	84989	86041	+	1053	5321	4066	4242.5	4647	4466	3838.5	3403	3334.5	3250	3627	4789	4423
SPV_2464	CP027540.1	86107	86193	+	87	2237.5	1552	2102.5	2597	2650	2313.5	1253.5	1366	1169	1145.5	1465	1432
SPV_0083	CP027540.1	86236	86847	+	612	32065	22199.5	29296.5	42832.5	44461.5	35643.5	14553.5	14747	15730.5	16698.5	22059.5	21511
SPV_2093	CP027540.1	87015	87191	+	177	84	50	60	79	71	82	219	259	197	44	42	51
SPV_2094	CP027540.1	87292	87429	-	138	3	0	0	0	0	0	0	0	0	1	0	0
SPV_0086	CP027540.1	87509	87769	+	261	582.5	424.5	460	692	636.5	619.5	1912.5	2008.5	1892.5	336.5	391	399.5
SPV_0087	CP027540.1	87723	87944	+	222	508.5	330.5	362	530	513.5	525.5	1440.5	1644.5	1586.5	246.5	340	294.5
SPV_0088	CP027540.1	88263	89192	+	930	35	30.5	46.5	47	53	35	32.5	22	19	83	151.5	166
SPV_0089	CP027540.1	89206	90129	+	924	24	12.5	15.5	26	19	16	17.5	14	25	31	50.5	43
SPV_0090	CP027540.1	90387	91862	+	1476	47	23	30	18	22	7	34	34	40	20	46	50
SPV_0091	CP027540.1	92134	93120	+	987	39622	23154	28995	52141	49515	48507	14069	14205	13153	26307	22542	23691
SPV_0092	CP027540.1	93242	94102	+	861	2104	1416	2178	2641	2598	2319	346	365	289	1460	1309	1878
SPV_0093	CP027540.1	94174	95238	-	1065	3404	2501	2501.5	1877	1742.5	1623	3736.5	3344.5	3251.5	2994.5	3500	2855.5
SPV_0094	CP027540.1	95301	96212	-	912	2918	2216.5	1855	2409	1718.5	1236.5	3684.5	3037.5	2874.5	2889.5	3170	2641.5
SPV_0095	CP027540.1	96205	96798	-	594	3087	2080.5	1637.5	3242.5	3059.5	2113.5	2289	1703.5	1698	3411.5	3358	2855
SPV_0096	CP027540.1	96785	97111	-	327	1646	1046	1005	1367.5	1416.5	1102	972	707.5	634	1425.5	1575	1456
SPV_0097	CP027540.1	97250	98416	-	1167	1526	1233	1212	1173	1172	994	1387	1433	1403	1014	1097	977
SPV_0098	CP027540.1	98519	99631	+	1113	4998.5	4075	4391.5	7109	7218.5	6374.5	6365.5	5672	5810	3476.5	4609	4179.5
SPV_0099	CP027540.1	99673	101523	+	1851	11884.5	8933	10444.5	15516	16756.5	14963.5	11902.5	11376	11657	8001.5	11551	9968.5
SPV_2095	CP027540.1	101609	101869	-	261	859.5	687.5	796.5	846.5	819	700	1000.5	1112.5	1095.5	512	634.5	570.5
SPV_0101	CP027540.1	101919	102551	-	633	2294.5	1700.5	1730	1990.5	1992.5	1925	2588	2645.5	2592.5	1254	1546	1326.5
SPV_0102	CP027540.1	102573	103445	-	873	1542.5	1258	1215.5	1178	1186	1169.5	1652	1888	1835	933	1044.5	779
SPV_0103	CP027540.1	103454	104125	-	672	1088.5	864	879	958	802.5	927.5	1424.5	1369	1268	793	729	576
SPV_0104	CP027540.1	104367	104870	+	504	14309	10788	11268	10784	11469	11173	44155	45702	43896	5811	8254	6029
SPV_2096	CP027540.1	104851	105247	-	397	22	24	22	11	17	23	40	50	56	16	15	12
SPV_2555	CP027540.1	105596	105616	+	21	187	185.5	244	142.5	145	179.5	63	88	60.5	111.5	149.5	190
SPV_0106	CP027540.1	105698	105946	+	249	720.5	606	804.5	648	501.5	564	416	390	352	507.5	552	628.5
SPV_0107	CP027540.1	106001	108109	+	2109	1700	1136	1340	1391	1349.5	1425	873.5	801	920.5	1210	1261.5	1285.5
SPV_0108	CP027540.1	108106	108747	+	642	401.5	270.5	285.5	392.5	365	401.5	294.5	266	285	312	328	298
SPV_0109	CP027540.1	108953	109759	+	807	84	70.5	76	33.5	34	22.5	179	109.5	96.5	58.5	47.5	41
SPV_0110	CP027540.1	109776	110972	+	1197	192	178	136	47.5	58	53.5	317.5	301	276	84	106	81.5
SPV_0111	CP027540.1	111001	112392	+	1392	255	212.5	228	68	88	80	342.5	368.5	346.5	146.5	172.5	155.5
SPV_0112	CP027540.1	112681	113544	-	864	262	217	217	169	186	184	346	319	365	122	130	137
SPV_2467	CP027540.1	113770	113814	+	45	7.5	4.5	2.5	143.5	160	184.5	41	44.5	32	6	5	9.5
SPV_2465	CP027540.1	113831	113908	+	78	19.5	15.5	13.5	511.5	520	594.5	133.5	152.5	136	22.5	10.5	17
SPV_2466	CP027540.1	113958	113987	+	30	7.5	7.5	8.5	278	288	321	71.5	73.5	84	6	8.5	9.5
SPV_0113	CP027540.1	114010	116229	+	2220	244	216	205.5	6449	7697	9677.5	2175.5	2451	2559	182.5	186.5	163.5
SPV_0114	CP027540.1	116222	116689	+	468	18	14.5	16	668.5	804	929.5	230.5	282.5	263.5	10.5	19	17.5
SPV_0115	CP027540.1	116686	118038	+	1353	85.5	73	74	2631.5	3329	4033	1157	1307	1338.5	69.5	75.5	52
SPV_0116	CP027540.1	118184	118564	+	381	61	95	62.5	2191	2596	3190.5	859	951.5	1008.5	38	60.5	63
SPV_2468	CP027540.1	118625	118672	+	48	5	7.5	5.5	180	229	235.5	86.5	81.5	88	3	3.5	2
SPV_2469	CP027540.1	118721	118750	+	30	2	2.5	0	85	148	174	36.5	41	68.5	2	2	5
SPV_2470	CP027540.1	119733	119777	+	45	84	59	78.5	77.5	95.5	79.5	65	63.5	58.5	55	59.5	69
SPV_2099	CP027540.1	119812	119976	+	165	111	112	95.5	218.5	250.5	287.5	109	104.5	107.5	91	65.5	81
SPV_0117	CP027540.1	120144	120515	+	372	409.5	417	383	920.5	975	1132	517	470.5	474	348.5	332.5	331
SPV_2100	CP027540.1	120523	120735	+	213	65.5	49	49	135.5	128	160	82	63	67.5	50.5	44.5	57.5
SPV_2556	CP027540.1	120796	120822	+	27	7	4	11	20	10	16	9	10.5	7.5	3	6	3.5
SPV_2557	CP027540.1	120952	120984	+	33	12	1	8	7	11	12	6	7	5	4	2	3
SPV_0118	CP027540.1	121109	121234	+	126	69	43.5	67.5	139.5	142	199	80.5	98.5	114.5	64	54	63.5
SPV_2101	CP027540.1	121215	121352	+	138	62	52.5	60.5	165.5	179.5	195	100	99.5	98	73	50.5	60.5
SPV_2558	CP027540.1	121373	121429	+	57	38	47	37	127	120.5	127	75.5	70	60.5	30	37.5	45
SPV_0119	CP027540.1	121540	122598	+	1059	417	250	293	727	778	813	466	511	517	276	381	267
SPV_2471	CP027540.1	122716	122766	+	51	38	27	27.5	70	76.5	96	63	63.5	76	37	26.5	17.5
SPV_2472	CP027540.1	122780	122845	+	66	66.5	44.5	43	121.5	122.5	163	103	91	97.5	53.5	52	31.5
SPV_0120	CP027540.1	122912	123889	+	978	187.5	108.5	141.5	335.5	404	475	243	260.5	263.5	144.5	149.5	155
SPV_0121	CP027540.1	124266	124640	+	375	156.5	130.5	73.5	334.5	356.5	382	267.5	262.5	247	151	144.5	134.5
SPV_2102	CP027540.1	124647	124829	+	183	36	26.5	27.5	55	76.5	73	39.5	44	42	18.5	27	18.5
SPV_0122	CP027540.1	124848	125750	+	903	106.5	61.5	56.5	180	197	224	157.5	157.5	174.5	78.5	100	63
SPV_0123	CP027540.1	125806	126159	+	354	102	76	81	186	196.5	240.5	134	159	163	65.5	103	83.5
SPV_0124	CP027540.1	126156	126884	+	729	74	29.5	52.5	93.5	115.5	125.5	97.5	88	123.5	55.5	66.5	44.5
SPV_2473	CP027540.1	127035	127055	+	21	29	9	35	42	37	64	35	63	58	22	23	22
SPV_2103	CP027540.1	127363	127560	+	198	58	50	56	112	137	126	119	114	117	64	78	81
SPV_2104	CP027540.1	128115	128521	+	407	31	19	21	29.5	24	6	24	12	28	8.5	23	21
SPV_2106	CP027540.1	128608	128727	+	120	3	4	0	0.5	1	2	1	2	1	2.5	0	2
SPV_0126	CP027540.1	128812	130671	+	1860	9688	6854	7036	8194	7715	8730	19892	22662	21827	6066	5752	5940
SPV_0127	CP027540.1	131072	132193	+	1122	8546	6622.83	8198.17	9869.17	9594	8320.17	7607.33	7201	7124.33	5297.17	6618.5	5765.17
SPV_2107	CP027540.1	132229	132308	+	80	340.17	236.67	264.5	268.33	295.67	296	277.83	272.67	263.33	180.17	230.83	217
SPV_2474	CP027540.1	132259	132294	+	36	80.67	44.67	52.5	41.83	40.67	47	76.33	78.67	81.33	40.17	33.83	32.5
SPV_0128	CP027540.1	132334	132789	+	456	2443.17	2102.83	1887.83	1527.67	1531.17	1713.83	2410.5	2302.67	2314.5	1420.5	1240.83	1135.33
SPV_0129	CP027540.1	132799	134712	+	1914	8554	6095	6054	5342	5200.5	5497	9424	8492	8476.5	5174	5070	4363
SPV_0130	CP027540.1	135092	136771	-	1680	23354	17539	17355	22751.5	23229	23094	21823	21768	22278.5	15656.5	16524	13919
SPV_0131	CP027540.1	136773	137006	-	234	2463	1750	1953	2556.5	2296	2333	2021	2096	1799.5	1770.5	1817	1644
SPV_2108	CP027540.1	137286	137393	+	108	3	2	0	3	7	2	3	1	4	0	9	1
SPV_2109	CP027540.1	137633	137830	-	198	3	4	4.5	3	7.5	1.5	2.5	2	3	5	5.5	3
SPV_0132	CP027540.1	137824	137976	-	153	5.5	2.5	6.5	3	5.5	2.5	2	3	6	1	2.5	2
SPV_0133	CP027540.1	137978	138163	-	186	8.5	2.5	9	8	5	2	7.5	13	7	0	3	3
SPV_0134	CP027540.1	138341	139024	+	684	1188.5	893	946.5	1026	1085	1098	1145	1130	1040.5	1032	1002.5	856
SPV_0135	CP027540.1	139021	139458	+	438	1012.5	769	758.5	771.5	776.5	842	1020	1035	1111	716.5	770	632
SPV_0136	CP027540.1	139448	140458	+	1011	3131	2540	2425	2612.5	2787.5	2912	3245	3398	3327.5	2109.5	2395.5	2146
SPV_2110	CP027540.1	140498	141309	-	812	6.5	14	14	3	6	6.5	14.5	22.5	26	2	4.5	3
SPV_2113	CP027540.1	141306	141791	-	486	4.5	7	7	3	9	13.5	6.5	15.5	17	2	9.5	2
SPV_2559	CP027540.1	141806	141937	+	132	26	23	29	33	41	43	58	63	67	25	31	24
SPV_2115	CP027540.1	142123	142694	-	572	69	32.5	22	37.5	30	41.5	76	72.5	71	17	18.5	25
SPV_2116	CP027540.1	142643	142818	-	176	10	4.5	7	9.5	10	7.5	19	16.5	18	1	5.5	4
SPV_0138	CP027540.1	143060	144265	+	1206	267.5	168.5	151	111.5	136.5	154.5	417	408.5	430	177	207.5	152
SPV_0139	CP027540.1	144258	145211	+	954	118	83	96	63	58	87.5	252.5	228.5	230	117	116	96.5
SPV_0140	CP027540.1	145221	146837	+	1617	324.5	213.5	247	201.5	181.5	175.5	356	384.5	401.5	255	290	246
SPV_2117	CP027540.1	146857	147154	+	298	62	36	33	18	26	16.5	60.5	56.5	68.5	38	58.5	38.5
SPV_0141	CP027540.1	147204	147614	+	411	0	0	1	2	0	0	4	1.5	1	2	0	2
SPV_0142	CP027540.1	147626	148375	+	750	4	3	0	2.5	2	5	4	2.5	2	0	2	1
SPV_0143	CP027540.1	148388	149560	+	1173	6	4	2	10.5	8	4	1	4	6	12	3	4
SPV_2119	CP027540.1	149645	149877	+	233	32	12.5	16.5	18	12.5	12	35	15	10.5	9.5	7.5	16
SPV_2475	CP027540.1	149686	149748	-	63	3	1	2	0	0	2	1	1	2	1	0	1
SPV_0144	CP027540.1	149955	150818	+	864	514	412.5	344.5	474	481.5	462	827	756	802.5	310.5	384.5	311
SPV_2120	CP027540.1	150711	150914	-	204	5	5	5	1	4	3	9	6	1	3	2	4
SPV_0145	CP027540.1	151109	151342	+	234	1003.5	849.5	873	568	655	607	1654	2068	1780.5	579	726.5	644
SPV_0146	CP027540.1	151364	152041	+	678	1435.5	1074.5	1137	717	800	644	2021	2313	2242.5	818	868.5	802
SPV_0147	CP027540.1	152053	152718	+	666	823	695	695	385	423	432.5	1218	1418.5	1350	449	589	527
SPV_0148	CP027540.1	152790	154016	+	1227	1499	1152	1042	653	668	665.5	2290	2678.5	2603	857	919	828
SPV_0149	CP027540.1	154226	154822	+	597	28	22	16	13	10	19	26	40	38	15	14	9
SPV_0150	CP027540.1	154926	155756	+	831	13380	10689	11251	15945	16806	13694	9385	9742	9303	12916	15438	12801
SPV_0151	CP027540.1	155910	156764	+	855	4953.5	3813	4151.5	6567.5	5851	4893.5	2987	3318	3176	5220.5	6054	5378
SPV_0152	CP027540.1	156864	158237	+	1374	1549	1172.5	1293	1243	1080.5	1250	1051.5	1108	1099.5	1196.5	1299.5	1306.5
SPV_0153	CP027540.1	158230	159291	+	1062	1750.5	1395	1289.5	1326	1337	1448	1886	1977	2152.5	1082.5	1240.5	1149
SPV_0154	CP027540.1	159293	159985	+	693	1060	855.5	901	964.5	972.5	1016.5	1315.5	1546	1450	685.5	745	701.5
SPV_0155	CP027540.1	160015	160584	-	570	671	364	474	449	409	350	163	181	177	610	506	542
SPV_0156	CP027540.1	160719	161333	+	615	712	476.5	517.5	638	670.5	510.5	447	486	455	521.5	602	524
SPV_0157	CP027540.1	161383	162981	+	1599	1569.5	1241	1154.5	1324.5	1234	1230	1416	1492.5	1404.5	1164.5	1402	1204.5
SPV_0158	CP027540.1	162993	164279	+	1287	1291.5	1063.5	984	1163	1110.5	1077.5	1239	1460.5	1399.5	997.5	1237	969.5
SPV_0159	CP027540.1	164331	164864	+	534	8303	6005	7983.5	8102	8737	6682	4373.5	4498	4257.5	4960.5	8289.5	7042.5
SPV_0160	CP027540.1	164942	165412	+	471	3193	2592	2981.5	3559.5	3269	3198	1963.5	2037	2010.5	2626	3436.5	2953.5
SPV_2476	CP027540.1	165545	165586	+	42	342	293	276	340	312	357	164	201	185	214	324	266
SPV_0161	CP027540.1	165705	166967	-	1263	427	213	314	625	621	550	454	433	468	172	168	230
SPV_0162	CP027540.1	167277	167735	-	459	61	49.5	55	48	55	39	78.5	94.5	88	41.5	62	49
SPV_0163	CP027540.1	167732	168172	-	441	57	54.5	56	50	66	46	103.5	86.5	107	31.5	40	54
SPV_0165	CP027540.1	168528	170477	+	1950	3110	2283	2407	2879	3077	2828	4861	5033	4807	1779	2163	1964
SPV_0166	CP027540.1	170802	171269	-	468	454.5	325	388.5	1547.5	1625.5	1701	743	631	713.5	320	466.5	295
SPV_0167	CP027540.1	171270	172475	-	1206	1007	881	917.5	3126.5	3392.5	3678.5	1710.5	1577.5	1499	654	943	640
SPV_0168	CP027540.1	172495	173130	-	636	392	352.5	348.5	1166.5	1375	1383.5	732	704	699.5	248.5	364.5	262
SPV_0169	CP027540.1	173115	174215	-	1101	666	571.5	559	2336	2611.5	2576.5	1336	1150	1201.5	442	690	395.5
SPV_2477	CP027540.1	174277	174363	-	87	12.5	10	14.5	85.5	101.5	53.5	40.5	43.5	35.5	19.5	25	10.5
SPV_0170	CP027540.1	174619	175212	+	594	965	669.5	748.5	961	977	954.5	1374.5	1253	1136.5	649	748.5	656.5
SPV_0171	CP027540.1	175222	175785	+	564	1318.5	1111.5	1060.5	1487	1465	1421.5	1892	1747.5	1739	989.5	1079.5	975.5
SPV_0172	CP027540.1	175782	176459	+	678	951.5	670	731	906	992	980	1045.5	1121.5	1077.5	665.5	754	616
SPV_0173	CP027540.1	176614	177645	-	1032	1138	898	930	1158	1110	930	1455	1438	1442	663	781	765
SPV_0174	CP027540.1	177900	178583	-	684	2875.5	2376	2175	3270.5	3580.5	2863	2102	1963	2049	2240	2268	1809
SPV_0175	CP027540.1	178595	179539	-	945	4841.5	3820	3872	5949.5	5746.5	5051	3152	3213	3172	3227	3243	2787
SPV_0176	CP027540.1	179671	182502	+	2832	6849.5	5313	5078	5682	5447.5	6317	8103	8254	8127	3898	4091	3733
SPV_0177	CP027540.1	182495	183556	+	1062	3404.5	2712	2678	2946	3002.5	3208	4126	3974	4114	2060	2210	2073
SPV_0178	CP027540.1	183688	184086	+	399	9564.5	6371	7311.5	9456	8864.5	8123.5	14826.5	15107.5	12999	6564	8477	7694.5
SPV_0179	CP027540.1	184152	184721	+	570	3231	2269.5	2238	3475.5	3019.5	2679.5	6592	6312.5	6236.5	2912.5	3200.5	2924
SPV_0180	CP027540.1	184808	185074	+	267	6013	4110	4490.5	6282	5680	5353	6722.5	6973.5	5985	5178	6259.5	5620.5
SPV_0181	CP027540.1	185078	185497	+	420	14969	11571	11397.5	16567.5	14633	13892.5	14880	14609.5	13494.5	13828	16873.5	14120.5
SPV_0182	CP027540.1	185513	185818	+	306	12060.5	9366.5	9721.5	12739	11545	10785.5	12341	12010	11575	10672.5	13701.5	12015.5
SPV_2480	CP027540.1	185918	185992	+	75	3595	3907.5	3337.5	4313	3964	3582.5	4059.5	3969.5	3807.5	3493	4590.5	4206.5
SPV_2478	CP027540.1	186024	186104	+	81	3300	2586.5	2658.5	3210	3136.5	2846.5	3101	3034	3040.5	2496	3709.5	3214
SPV_2479	CP027540.1	186133	186174	+	42	2148	1591	1552	1875	1822.5	1764	1660.5	1471.5	1477	1498	2024	1698.5
SPV_0183	CP027540.1	186275	187525	+	1251	7124.5	5226	5515	6810.5	6367.5	6184	4551	4479.5	4307.5	5809.5	6668.5	6132
SPV_0184	CP027540.1	187609	188040	+	432	4027	2960.5	3118	4352	4196.5	3728	2749.5	2484	2437.5	2761.5	3165.5	2766.5
SPV_2481	CP027540.1	188045	188092	+	48	339.5	212.5	259	312.5	319.5	285	228.5	187.5	203	212.5	258	220.5
SPV_0185	CP027540.1	188186	189718	+	1533	1221.5	848.5	985	1114.5	983	947	1458	1438.5	1360.5	837.5	980	814
SPV_2121	CP027540.1	189796	189939	+	144	331.5	229	261.5	293	291.5	252.5	302.5	341.5	309.5	200.5	242	218
SPV_0186	CP027540.1	189976	191514	+	1539	5800	4473.5	5474.5	9512.5	10260	8072.5	4051.5	3960	4384	4219.5	5932	5102
SPV_0187	CP027540.1	191634	193841	+	2208	5268	4476.5	4036.5	4092	4664.5	4618.5	3916	4064	3889	3938.5	4466.5	4221
SPV_0188	CP027540.1	193853	193993	+	141	698.5	592	565	530	680.5	710.5	543	580	524	515.5	666.5	594.5
SPV_0189	CP027540.1	194037	194543	+	507	476.5	369	354.5	321.5	411	530	494	494.5	506	344	345.5	321
SPV_0190	CP027540.1	194536	195126	+	591	452.5	467	379	429.5	477	563	520	536	540	371	487	368.5
SPV_0191	CP027540.1	195123	195740	+	618	692.5	688.5	608	669	731	802	733	761.5	800	496	663.5	585
SPV_2483	CP027540.1	195901	195972	+	72	417.16	257.83	330.16	392.5	295.5	388.66	418.66	454.16	323.5	173.5	209.16	174
SPV_2482	CP027540.1	195914	195985	+	72	482.16	307.33	387.16	456.5	354.5	452.66	495.66	518.16	382	209	249.16	201
SPV_0192	CP027540.1	196007	196315	+	309	22130.7	16710.8	17992.7	22435	19010	21385.7	21031.7	20431.7	20055.5	12513.5	11554.7	11587
SPV_0193	CP027540.1	196532	197158	+	627	58010.5	44603	42785.5	39983	37689	46640	49959	48668.5	51354	32083	28233	27293.5
SPV_0194	CP027540.1	197183	197806	+	624	33197	23398	23750.5	20173.5	18797.5	24570.5	28187.5	27258.5	28278.5	19171.5	15633.5	15204
SPV_0195	CP027540.1	197806	198102	+	297	16654.5	12566	12440	9858.5	9280	12353	15561	15411.5	16017	10103	7975.5	7854.5
SPV_0196	CP027540.1	198120	198953	+	834	50764	35611	35490	26977	24830.5	34180.5	46235.5	46032.5	46325.5	29913.5	23625	22713
SPV_0197	CP027540.1	199057	199338	+	282	24586	19286	17811	12077.5	11249	16572.5	24127.5	23469	24557.5	14113	11034	11193.5
SPV_0198	CP027540.1	199350	199694	+	345	24048.5	17686	16565.5	11340	10441.5	15584.5	22750.5	22247.5	22725	13492	10490	10632.5
SPV_0199	CP027540.1	199707	200360	+	654	42729.5	30913	29594.5	18808	17510.5	26567	40337	39898.5	41385.5	23801.5	18742.5	19008
SPV_0200	CP027540.1	200364	200777	+	414	33669	24922.5	23434.5	14777	14004.5	20469.5	32644.5	32465.5	32859	19656.5	15175	14987
SPV_0201	CP027540.1	200787	200993	+	207	17105.5	13396	11927.5	7176.5	6655.5	10189	16633.5	16413	17408.5	9328	7239.5	7414.5
SPV_0202	CP027540.1	201018	201278	+	261	24269.5	17463.5	16952	9961.5	9107	14208.5	23148	22877.5	23687.5	13699	10480	10951.5
SPV_0203	CP027540.1	201304	201672	+	369	28007	21754.5	20237	11707	10628.5	16840	27906	27835	28025.5	16367.5	12440.5	13114
SPV_0204	CP027540.1	201750	202055	+	306	22115	17282	16505	8929.5	8241	13037.5	22358.5	23429	23471	13055	9941	10677
SPV_0205	CP027540.1	202079	202621	+	543	35163.5	26195	24883.5	13591	12553	19187.5	34194.5	34839	35035	19921.5	15486	16180.5
SPV_0206	CP027540.1	202639	202908	+	270	16756.5	12719.5	12110.5	6138	5803	8853	16265.5	16743.5	16914.5	9248	7870.5	8053.5
SPV_2484	CP027540.1	202954	203037	+	84	1804	1149.5	1245	673	545.5	986.5	1810.5	1785.5	1687.5	1100	824.5	870.5
SPV_2485	CP027540.1	203084	203146	+	63	8412	8138.5	6219	3709.5	3538	4984.5	8824.5	8336.5	9027.5	5237	4104.5	4303.5
SPV_0207	CP027540.1	203193	203591	+	399	21680	15494	15540	8103.5	7585	11660	21125.5	21258.5	21137	12795	10039	10349
SPV_0208	CP027540.1	203783	204319	+	537	43004	32447	29986.5	17024	16003.5	23615	43454	42505	43350	27971	20662.5	21049.5
SPV_0209	CP027540.1	204403	204759	+	357	25019.5	18146	17691.5	10029	9431	13655.5	24585.5	24670.5	24320.5	15970.5	12208	12597
SPV_0210	CP027540.1	204777	205271	+	495	26223	20790.5	20057.5	10873.5	10195.5	14175.5	26992.5	27740	26937.5	16925	13660	14294
SPV_0211	CP027540.1	205285	205467	+	183	14545.5	10266.5	10339.5	5735.5	5223	7671	13519	13607.5	13700	8452.5	7204.5	7399.5
SPV_0212	CP027540.1	205612	206052	+	441	24075.5	18380	17943.5	11056	10251.5	14579	21367	21637.5	21152	14612.5	12189.5	13132
SPV_0213	CP027540.1	206065	207375	+	1311	53256.5	37461	37945.5	24762	22720.5	31043	43161	43870.5	44670	30756.5	28012.5	30176
SPV_0214	CP027540.1	207526	208164	+	639	3315	2597	2382	4627	3901	4041	2873	2898	2751	3461	3003	2958
SPV_0215	CP027540.1	208281	208499	+	219	17034.5	15445	15267.5	18219	16115	17484	11967	11423.5	10531.5	11456.5	10763.5	11683.5
SPV_2122	CP027540.1	208524	208640	+	117	18927	17374.5	16363	20454.5	18636	19273.5	12167.5	10867.5	11403	12876	12438.5	12946.5
SPV_0216	CP027540.1	208658	209023	+	366	46114	37758	36357.5	44371	40719	43195	26568.5	25073	26578	30439	28402.5	29242.5
SPV_0217	CP027540.1	209041	209424	+	384	33043	26317	26386.5	30452	27705	29511	20491	19196.5	19806	22825	21638.5	21354
SPV_0218	CP027540.1	209467	210402	+	936	86613.5	64904.5	64768	72616.5	65159	71998	52750.5	50085	51212	54365	52022	52236.5
SPV_0219	CP027540.1	210414	210800	+	387	40846	29113	30080.5	33416	29926	32822.5	24474.5	23350.5	23531.5	25353.5	24577	24285
SPV_0220	CP027540.1	211065	211331	+	267	986.5	693.5	966.5	902	1075	955	578	572.5	484.5	610	913.5	823
SPV_0221	CP027540.1	211341	212679	+	1339	9800	8781	9197.5	10180.5	10446	10177.5	6226	6348	6360.5	7044	9226.5	8134.5
SPV_2125	CP027540.1	212734	212881	+	148	417.5	279.5	345	401.5	397.5	403	214.5	246	310	289	378.5	322
SPV_0222	CP027540.1	212923	213615	+	693	4990	4572	4832	5891	6668.5	5365.5	3940.5	3834.5	3884	3306	4214.5	3879.5
SPV_2126	CP027540.1	213718	215363	-	1646	34.5	21	22.5	17.5	42	17	27.5	15.5	19	9	17.5	17
SPV_0225	CP027540.1	215353	216444	-	1092	26	27	17	13	14	9	13	6.5	18	14	10	13.5
SPV_2127	CP027540.1	216457	217578	-	1122	38.5	39	47.5	15.5	18	16	13.5	26	17	15	15.5	17.5
SPV_0228	CP027540.1	217796	217993	-	198	99.5	96	94	55.5	61	56	106	98	90	68.5	78.5	60.5
SPV_0229	CP027540.1	218068	218844	-	777	191.5	187	171	96.5	85	99	160	167	210	131.5	151.5	141.5
SPV_0230	CP027540.1	218966	219712	+	747	666	579	578	456.5	414	421.5	187.5	222.5	208.5	542.5	653.5	683.5
SPV_0231	CP027540.1	219725	220705	+	981	673	492	580	307.5	359	373.5	199.5	222.5	249.5	554.5	675.5	554.5
SPV_0232	CP027540.1	220900	221220	+	321	128	69.5	81	52.5	28	36.5	26	21	29.5	154	176.5	148.5
SPV_0233	CP027540.1	221266	221574	+	309	165.5	152	114	68.5	43.5	31.5	44.5	31.5	38.5	191.5	221	204
SPV_0234	CP027540.1	221591	222889	+	1299	423.5	278.5	251	205	111.5	149	156.5	161.5	164	396.5	465.5	431.5
SPV_0235	CP027540.1	223040	225478	+	2439	629	525	456.5	253	222	218.5	489.5	547	538.5	504	618.5	518
SPV_0236	CP027540.1	225497	226165	+	669	174	181.5	148.5	64.5	70	78	161	185	150.5	135.5	143	169.5
SPV_0237	CP027540.1	226183	227271	+	1089	363	262.5	273	152.5	120	135.5	313.5	314	354	218.5	347.5	238.5
SPV_0238	CP027540.1	227726	230227	+	2502	13426	10081	10588	11006	11095	11639	12613	13251	13528	8996	10073	9386
SPV_0239	CP027540.1	230421	231116	+	696	1802.5	1530.5	1400	1580	1461.5	1293	1111.5	1139	1100	1380.5	1458	1354.5
SPV_0240	CP027540.1	231128	231544	+	417	1277.5	1068.5	1078.5	1107.5	1032	814.5	929	995.5	1027.5	905	1120.5	1040.5
SPV_2129	CP027540.1	231599	231691	+	93	116	138	97.5	109.5	151.5	107.5	114.5	117.5	129.5	86.5	146.5	116
SPV_2130	CP027540.1	231786	231883	+	98	3	5	3	1	1	4	1	10	4	5	1	7
SPV_2131	CP027540.1	232279	232354	+	76	13	11	9	17	31	21	46	48	45	6	16	5
SPV_2132	CP027540.1	232359	232451	-	93	4	2	0	0	1	17	8	4	2	0	0	2
SPV_0241	CP027540.1	232612	233583	+	972	2472	2050	2224	3290.5	3636	3204	2683.5	2896.5	2583.5	1795	2239.5	2013.5
SPV_0242	CP027540.1	233564	234136	+	573	1712	1408.5	1411.5	2223	2370	2088.5	1660	1697	1809.5	1070	1660.5	1377.5
SPV_2133	CP027540.1	234171	234264	+	94	78	68.5	74.5	88.5	80	98.5	109.5	101.5	78	47	32	56
SPV_0243	CP027540.1	234367	235125	+	759	5448	4429.5	4431	6936	6405	6185	5415	5088.5	5255.5	4135.5	4774.5	4347
SPV_0244	CP027540.1	235134	235937	+	804	4664.5	3704	3841	5391	5568.5	5329	4504	4608.5	4576.5	3253.5	3882.5	3470.5
SPV_0245	CP027540.1	235959	237218	+	1260	7817.5	6054.5	6480.5	9262	9431	9212	8690.5	8851	8682.5	5064.5	6127.5	5386.5
SPV_0246	CP027540.1	237231	239084	+	1854	13307.5	10275	10651	15612	15723.5	15859	15915.5	16193	16138.5	8105.5	10261.5	8639
SPV_0247	CP027540.1	239184	240563	+	1380	1535.5	1335	1366.5	2024	2165	1974	550	577	629	843	962	1024
SPV_0248	CP027540.1	240755	242563	+	1809	16402	12128	11590	11501	11580	11304	15415	15101	14976	14054	12846	11588
SPV_0249	CP027540.1	242682	243731	+	1050	1309	1146	1168	1082	1201	1208	4216	4944	4593	1037	984	958
SPV_0250	CP027540.1	243831	247601	-	3771	1419	1027	937	744	609	610	915	946	884	898	825	767
SPV_0251	CP027540.1	248018	248431	+	414	29241.5	22174	23676.5	32567.5	29250.5	26873	20579	19713	20143	16927	20206	17770.5
SPV_0252	CP027540.1	248451	248921	+	471	32693.5	22858	26348.5	35590.5	32369.5	30506	22547	21824	22353	19531	23357	20872.5
SPV_2486	CP027540.1	249098	249157	+	60	8310	6329	6429	9245	8426	7694	5427	5021	5751	4712	5935	4958
SPV_0253	CP027540.1	249346	251427	+	2082	92291	68022	72246	76721	76755	76751	72592	72438	73619	50542	57038	51344
SPV_0254	CP027540.1	251531	255922	+	4392	7775	6231	6202	7762	7882	8595	9354	9912	10050	4478	5194	4746
SPV_0255	CP027540.1	256024	256287	+	264	1290.5	936.5	1022.5	704.5	717.5	883	1362.5	1455.5	1359	590.5	722.5	725.5
SPV_0256	CP027540.1	256280	256558	+	279	2129	1734	1683.5	1133	1108.5	1226.5	2075	2104.5	2077.5	1005.5	1202	1109.5
SPV_0257	CP027540.1	256579	256731	+	153	1080	857.5	788.5	604	547.5	638.5	1010	1053.5	1047	482	567.5	546.5
SPV_0258	CP027540.1	256753	257994	+	1242	8048	6080	6574	5638	5155	5619.5	8686	8763	8949.5	4401	5027	4723.5
SPV_0259	CP027540.1	258004	258234	+	231	2527.5	2110	2030.5	1942.5	1954.5	2026.5	2776.5	2733.5	2742	1388	1693	1562
SPV_0260	CP027540.1	258547	259269	+	723	879	705	779	1113	1092	1016	1096	1043	1036	583	758	630
SPV_0261	CP027540.1	259486	260820	+	1335	20817	17206	18168	19517	19313	17892	20261	19650	19070	12573	17039	14909
SPV_0262	CP027540.1	260876	261787	-	912	42505.5	31446	34706	30521.5	29067	30674	13829.5	15842	16208.5	26455.5	33494	32761.5
SPV_0263	CP027540.1	261811	262614	-	804	24407	16408	19429.5	17036	16196.5	17613	6164.5	7346.5	7827.5	13602	17853.5	17026
SPV_0264	CP027540.1	262642	263631	-	990	25119.5	17853	21953.5	18704.5	17477.5	20022	5338	6820.5	7331	14015.5	18597.5	17131.5
SPV_0265	CP027540.1	263864	264883	-	1020	2920	1753	2162	1732	1839	1587	3233	3301	3179	2181	2945	2938
SPV_2134	CP027540.1	264992	265138	-	147	228	176	179.5	216	220	209	309.5	311.5	283.5	113	156	126
SPV_0266	CP027540.1	265222	266034	-	813	2508	2207	2097.5	2877	2736	2560	3834.5	3719.5	3519.5	1961	1960	1539
SPV_0267	CP027540.1	266224	267642	+	1419	4455	3234	3594.5	3305.5	3201.5	2713.5	1064	1057	1067.5	4521	4798	4340
SPV_0268	CP027540.1	267696	268403	+	708	721	540	532.5	449.5	422.5	429.5	192	219	247.5	518	707	588
SPV_0269	CP027540.1	268528	269472	+	945	1714.5	1339	1338.5	1565.5	1504.5	1463.5	2734.5	2863.5	2687.5	966	1077.5	1031.5
SPV_0270	CP027540.1	269474	270796	+	1323	2571	2074	2119.5	1683.5	1709	1911.5	4098.5	4213	4426	1457	1612.5	1390.5
SPV_0271	CP027540.1	270777	271331	+	555	1439	1178	1046	1016.5	1027.5	1168.5	2235.5	2333	2396	801.5	984.5	878
SPV_0272	CP027540.1	271374	272186	+	813	2064.5	1522	1690	1679.5	1708	1789.5	2906.5	3207.5	3143.5	1131.5	1441.5	1249
SPV_0273	CP027540.1	272231	272548	-	318	2753	2123	2088	2761	2857	2119	2858	2811	2653	1309	1806	1647
SPV_2487	CP027540.1	272815	272874	+	60	608	283.5	494	610.5	615	546	229.5	261	241	243.5	314.5	294
SPV_0274	CP027540.1	272905	273351	+	447	39085	32253	33058.5	47436	47967.5	39279.5	18619.5	18034.5	18657.5	23775.5	27240.5	26231.5
SPV_0275	CP027540.1	273371	273763	+	393	43782	32388.5	35291.5	50183.5	51168.5	42498.5	19239	18615.5	19939.5	25419	29138	26853.5
SPV_2135	CP027540.1	274111	274321	+	211	0	1	2	2	1	3	4	5	1	7	4	2
SPV_0276	CP027540.1	274477	274815	+	339	0	0	0	0	1	1	0	2	0	0	0	0
SPV_0277	CP027540.1	275005	276441	+	1437	227.5	161.5	193	439.5	292	201	5389.5	6306.5	5857	204	240	223
SPV_0278	CP027540.1	276493	276732	+	240	6.5	14.5	3	5.5	6	2	371.5	380.5	364	10	12	6
SPV_0279	CP027540.1	276862	277176	+	315	21	17	15	35	30	21	510	482	468	29	32	21
SPV_0280	CP027540.1	277300	279273	+	1974	158	147	164.5	151	111.5	85.5	2401	2561	2408	118	143.5	137
SPV_0281	CP027540.1	279283	279597	+	315	15.5	34	32	13.5	29	18	422.5	434.5	442	29	36	14.5
SPV_0282	CP027540.1	279616	280122	+	507	28	24	25.5	19.5	16.5	18.5	303	309.5	335	19	15.5	19.5
SPV_0283	CP027540.1	280202	281548	+	1347	108.5	79	96	105	112	77	1565.5	1745	1583	63	89	69
SPV_0284	CP027540.1	281930	282106	+	177	598.83	580.17	588.83	592	581	474.83	657.33	789.5	566.83	412.17	556.17	507.83
SPV_2137	CP027540.1	282106	282311	+	206	732.83	628.17	608.33	705.5	673	552.33	695.83	746	684.83	502.17	676.67	628.83
SPV_2139	CP027540.1	282194	282479	+	286	867.33	724.17	643.83	761.5	816.5	575.33	735.83	754.5	751.33	550.67	795.67	697.83
SPV_0285	CP027540.1	282508	284721	+	2214	4590	3518.5	3466	3700	3736.5	3404.5	4913	5363	5207	3060	3537.5	3218.5
SPV_0286	CP027540.1	284943	285419	-	477	398	340	346	445	405	352	434	475	446	186	265	239
SPV_0287	CP027540.1	285642	288845	+	3204	121	119	93	99	95	93	187	207	211	125	119	120
SPV_0288	CP027540.1	289226	289647	+	422	3	2	6	5	5	3	1	3	4	4	2	3
SPV_0289	CP027540.1	289989	290618	-	630	31	20	32	26	27.5	29	84	82	109.5	39	21.5	18.5
SPV_0290	CP027540.1	290628	291629	-	1002	38	23	23.5	20.5	26.5	22.5	72.5	83.5	73.5	21.5	15	12.5
SPV_0291	CP027540.1	291660	292301	-	642	25.5	23.5	21	18.5	20	33.5	38	43.5	63	11.5	20.5	11.5
SPV_0292	CP027540.1	292320	293135	-	816	37.5	35.5	36.5	30	35	34	48.5	63	58	17	41	26.5
SPV_0293	CP027540.1	293406	293840	+	435	8.5	4.5	9	8	3.5	8.5	5	8.5	4.5	2	4	3
SPV_0294	CP027540.1	293852	295042	+	1191	10.5	4.5	8.5	15	8.5	13	12.5	22.5	5.5	3.5	17.5	8.5
SPV_0295	CP027540.1	295053	295544	+	492	5	8.5	9.5	2	5	1.5	7.5	6.5	6	3.5	4.5	6.5
SPV_0296	CP027540.1	295559	296338	+	780	2	13.5	5	5.5	2	5	7.5	13.5	14.5	7	1	0.5
SPV_0297	CP027540.1	296325	297143	+	819	11	11.5	9	2.5	8	11.5	21.5	10.5	20	15	8.5	7
SPV_0298	CP027540.1	297143	297436	+	294	1.5	5.5	3.5	3	1	3.5	4.5	11.5	4	2	0.5	1.5
SPV_2141	CP027540.1	297458	299359	+	1902	5.5	2	5.5	3	7	3.5	12.5	8	17.5	4	7	5
SPV_0301	CP027540.1	299419	300420	+	1002	3954	3135	3189	3802	3898	3376.5	3714	3864	3743	2842	3711	3089
SPV_2142	CP027540.1	300649	300855	-	207	101	96.5	68	115.5	123.5	77	89.5	117.5	108	148.5	102.5	88
SPV_0302	CP027540.1	300866	301108	-	243	161	125.5	120.5	127.5	125	107	129	105	96	116	164	147
SPV_0303	CP027540.1	301124	301318	-	195	97	73	66.5	53	63.5	58	51.5	71.5	64	52.5	71.5	89
SPV_0304	CP027540.1	301484	302434	+	951	2496.5	2008.5	2292	3754	3664.5	3359.5	2185	2377.5	2425	1536	2140.5	1753
SPV_0305	CP027540.1	302446	302763	+	318	1429	1171	1261.5	1771	1745.5	1843	1247.5	1317.5	1428	867.5	1093	963
SPV_0306	CP027540.1	302767	305019	+	2253	12280.5	9883	10737	15604	16219.5	15487	11301	11754	12330.5	7684	10815	9661
SPV_0307	CP027540.1	305021	306001	+	981	4700	3560.5	3951.5	6316	6962.5	5914.5	4698.5	4820	4821.5	2750.5	4350.5	3551
SPV_2488	CP027540.1	306391	306480	+	90	109	99	149.5	227	197.5	230.5	45.5	36.5	49	129	180.5	169
SPV_0308	CP027540.1	306558	308663	+	2106	2330	1674	1698.5	5756	5293.5	5113.5	772.5	723.5	789	3313	4471.5	3762
SPV_0309	CP027540.1	308959	309441	-	483	4708	3646.5	3504.5	3993	3776.5	3713.5	2812.5	2947	2683	4198.5	3735	3443
SPV_0310	CP027540.1	309536	311020	-	1485	14308	11663.5	9865.5	13428	13664.5	14345.5	10808.5	11696	11305	12855.5	12059	9964
SPV_0311	CP027540.1	311173	312780	+	1608	3664	2658	2692	3491	3330	3102	3040	3122	3224	3229	3768	3568
SPV_0313	CP027540.1	312939	313112	+	174	67	65	56	68	92	68	111	140	101	56	79	60
SPV_2143	CP027540.1	313105	313950	-	846	666	569	591	870	770	699	975	896	865	566	610	622
SPV_0315	CP027540.1	314201	315646	+	1446	32385.5	23698.5	25834	40028.5	39837.5	34779	31024	30882.5	31368	23289	26660	23327
SPV_0316	CP027540.1	315648	316379	+	732	18099.5	13288.5	13732	19148	19588	18572.5	18640.5	18407	19313	12496	14226.5	12538
SPV_0317	CP027540.1	316388	317080	+	693	16187.5	12046	12217	17025	16758	16075	16828.5	16864	17372	11085	13075.5	11120.5
SPV_0318	CP027540.1	317090	317770	+	681	15422	11745	12112.5	16350	15605.5	16036.5	15757.5	16518	17063	10708	12450.5	10609
SPV_0319	CP027540.1	317785	319152	+	1368	34491.5	26375.5	26887	32365	31689.5	33572	35485	37380	39731.5	23330.5	27370.5	23819
SPV_0320	CP027540.1	319184	320368	+	1185	28174.5	21510.5	22087.5	24621.5	23766.5	25545	26617	29510	31135	18740.5	21504	18984
SPV_0321	CP027540.1	320361	321305	+	945	21439.5	16731.5	17522	19945	19014.5	18919.5	19698.5	20968.5	22537	14690	17994.5	16081.5
SPV_0322	CP027540.1	321321	322367	+	1047	29591.5	23821	23881	27603	25960.5	26710.5	23911	25853.5	28056	20867.5	24548.5	22413
SPV_0323	CP027540.1	322408	323571	+	1164	8646.5	5924.5	6540	7666	7607	7474	6277	7017.5	7570.5	5961.5	7654	6472
SPV_0324	CP027540.1	323701	324858	+	1158	18200.5	12896	12990	15538.5	14565	15775	14255.5	15250.5	17010	11926.5	14521.5	12768
SPV_0325	CP027540.1	324855	326264	+	1410	6795	3436.5	4483.5	5016.5	5251.5	4941.5	4997.5	5807	6022	4135	5798.5	4418.5
SPV_0326	CP027540.1	326300	327538	+	1239	16736	12573	12323.5	12443	12279	13594.5	17537.5	19138.5	20661.5	11508.5	13093.5	11218
SPV_0327	CP027540.1	327567	328172	+	606	9822.5	7516	7146	6032.5	5739	6872	10591.5	11625	12638.5	6339	6986.5	6097
SPV_0328	CP027540.1	328250	329119	+	870	11993.5	8671	8700.5	6846	6966.5	8022	13756	15529	16019	8115.5	8515.5	7555
SPV_0329	CP027540.1	329120	329713	+	594	8150.5	6293.5	6424.5	4694	4497.5	5263.5	9788	10769.5	11089	5669	5841	5458
SPV_0330	CP027540.1	329726	330775	+	1050	17854	13384	13738.5	10118.5	10031	11163.5	20448.5	22106.5	22688	12315	12535	11962.5
SPV_0331	CP027540.1	330841	331692	+	852	9012.5	7362.5	6970.5	4472.5	4725.5	5398	10801.5	11042	11401.5	5963.5	5494.5	5762.5
SPV_2144	CP027540.1	331783	332214	+	432	4690.5	3425.5	3539.5	2424.5	2455	2692	5276.5	5379	5556.5	3160.5	3039.5	2940
SPV_2146	CP027540.1	332217	332895	+	679	6477	4688	4771.5	3412	3553	3935	6979.5	7127	7451	4331.5	4221.5	4216.5
SPV_0334	CP027540.1	333097	335079	+	1983	32433	27958	28005	28575	25109	23752	13333	10875	10844	32607	38744	34467
SPV_0335	CP027540.1	335379	340682	+	5304	246	167	191	129	116	127	392	358	356	175	175	163
SPV_0336	CP027540.1	340849	343008	-	2160	44787.5	33034.5	35190	42216	41790	37196	37996	37425.5	38969.5	24049.5	31549	26895
SPV_0337	CP027540.1	343005	343601	-	597	10210.5	7283.5	8006	10130	9698	8443	7905	7617.5	7488.5	5702.5	6964	6422
SPV_0338	CP027540.1	343667	344194	+	528	209.5	153	172.5	184	205.5	179.5	376	387	359.5	121	120.5	121.5
SPV_0339	CP027540.1	344264	344593	+	330	3047.5	2541	2644	3562.5	3607	3298.5	3302	3648	3265.5	2339.5	2538	2264.5
SPV_0340	CP027540.1	344607	345007	+	401	19895	19629.5	19377	20007.5	21795.5	24636	32979	33227	33030	7474.5	9515.5	8004.5
SPV_0341	CP027540.1	345079	346236	+	1158	6220	5098.5	5189	5584.5	6246.5	6865.5	4966	4653.5	4854	4212	4707	4092.5
SPV_0342	CP027540.1	346249	347643	+	1395	8337.5	6750	6441	8123.5	8807	9438	6785.5	6557	6971	6006	6779.5	5846.5
SPV_0343	CP027540.1	347719	349143	+	1425	27139	21225	21897	30842	29672	29034.5	24754.5	24931	24496	20565	23425	20648.5
SPV_0344	CP027540.1	349155	349844	+	690	14131	11301.5	12070	16529.5	16970	16088	13839.5	14140.5	13791.5	10109.5	12665	11134
SPV_0345	CP027540.1	349942	350958	+	1017	4790.5	3830.5	4305.5	7107.5	7171.5	6597	2833.5	2864	2845.5	3635.5	4528.5	4228
SPV_0346	CP027540.1	351080	351958	+	879	1397	1050	1069.5	1312	1215	1307	952	1033.5	1004	942.5	936.5	831
SPV_0347	CP027540.1	351940	352893	+	954	2522.5	1916	1917.5	1716	1749.5	2060.5	1960.5	2134.5	2339.5	1321.5	1472.5	1316.5
SPV_0348	CP027540.1	352880	353887	+	1008	3217.5	2550	2454.5	2723.5	2818.5	3028	3089.5	3120	3251.5	1681.5	2079.5	1779
SPV_0349	CP027540.1	353871	354881	+	1011	3156	2323	2334.5	3120	3185	3009.5	2829	2805.5	2927.5	1763	2223.5	2022
SPV_0350	CP027540.1	354959	355657	+	699	616.5	433.5	455.5	526.5	525.5	494.5	2416.5	2441.5	2282	455	510	410
SPV_0351	CP027540.1	355654	356649	+	996	735.5	587	614.5	499	504.5	491.5	3331.5	3376.5	3298.5	462.5	520	430
SPV_0352	CP027540.1	356663	357295	+	633	382	301.5	268	197	219.5	261.5	1487.5	1568.5	1531.5	210.5	214	191
SPV_2148	CP027540.1	357296	358065	+	770	618	509	515	351	360.5	490.5	2629.5	2652	2702.5	352.5	430	374.5
SPV_0355	CP027540.1	358215	358409	+	195	283	184.5	196.5	230.5	209.5	216	729.5	802	777	146	209	176
SPV_0356	CP027540.1	358499	359360	+	862	2381	2103	1962.5	2232	2185.5	2290.5	5602	5745.5	5642.5	1566	1947	1766
SPV_0357	CP027540.1	359379	360263	+	885	2362	1965.5	1991	2308.5	2477	2238.5	5427.5	5447.5	5588.5	1627	2021	1802
SPV_0358	CP027540.1	360391	361198	-	808	86.5	62	57	58	44.5	48.5	64.5	74.5	82	37.5	50	32.5
SPV_2155	CP027540.1	361099	361537	-	439	15.5	7	10	6	6.5	9.5	13.5	17.5	10	12.5	6	4.5
SPV_0360	CP027540.1	361746	363515	+	1770	102	66	66	16	27	11	56	58.5	56	49.5	58	47
SPV_0361	CP027540.1	363539	365494	+	1956	39.5	31	41	2	3	6	16	24	19	20.5	28	22
SPV_0362	CP027540.1	365496	365933	+	438	12.5	8	3	0	0	1	0	6.5	6	7	3	6
SPV_0363	CP027540.1	365995	367131	+	1137	29	10	5	3	7	7	12	5	10	9	14	7
SPV_0364	CP027540.1	367513	367626	+	114	1	2	1	0	0	0	0	3	1	3	1	0
SPV_0365	CP027540.1	367930	369213	+	1284	50669	39713	38404	55873	50560	50757	30018	29850	29520	46718	48381	40598
SPV_0366	CP027540.1	369261	371627	-	2367	2203	1749	1702	2032	2111	2145	2681	2663	2647	1210	1374	1191
SPV_0367	CP027540.1	371861	372475	-	615	2991	2299.5	2468.5	3777.5	3853	3289	2608	2601.5	2833	1709	2408	2072.5
SPV_0368	CP027540.1	372487	373359	-	873	2891	2212.5	2402.5	3688.5	3818	3311	2814	2755.5	2669	1692	2213	1764.5
SPV_0369	CP027540.1	373446	373748	+	303	1606	1236.5	1400.5	2215	2023	1864	1440.5	1353	1174	1366	1439.5	1390.5
SPV_0370	CP027540.1	373745	374293	+	549	5265	4211.5	4430.5	6983	6538	6146	4594.5	4451	4272	3997	4431.5	4246.5
SPV_0371	CP027540.1	374397	376733	+	2337	9913	7483	7644	10521	10321	10234	6952	6284	6334	6989	7801	6556
SPV_0372	CP027540.1	377075	378397	+	1323	962	767	653	695	651	642	2165	2168	2069	687	678	574
SPV_0373	CP027540.1	378615	379163	+	549	601	467	544	701	883	642	1216	1428	1230	368	436	398
SPV_0374	CP027540.1	379273	380172	+	900	2006	1442	1409	1977	1932	1403	1956	2039	1947	1115	1515	1347
SPV_0375	CP027540.1	380197	381471	-	1275	6404	5106	4954	5018	5665	5693	7969	7850	7590	3911	4519	3809
SPV_0376	CP027540.1	381684	382055	-	372	2296	1740	1715	1907.5	1880.5	2025	1493	1606.5	1657	1083	1344	1268
SPV_0377	CP027540.1	382058	383422	-	1365	4809	3548	3776	3674.5	3868.5	3899	3162	3327.5	3276	2627	2833	2636
SPV_0378	CP027540.1	383747	384532	+	786	4521	4088	3523	41419	43766	46514	2791	3167.5	3026.5	23127	17590	19564
SPV_0379	CP027540.1	384626	385060	+	435	18671	13893	16992	39437.5	38012	35595	16946	16329.5	15357	23506.5	22138	21360
SPV_0380	CP027540.1	385060	386034	+	975	44918	34546	38365	85074	81441.5	74524	40340.5	39003	38793	52557.5	49590	46710
SPV_0381	CP027540.1	386094	386318	+	225	19955	18382	17776	26422.5	24647.5	24986	13399.5	13826	13608.5	17372	20978	20343
SPV_0382	CP027540.1	386437	387411	+	975	14142	12282.5	11272	23871	25092.5	28151.5	12059.5	12864.5	12134	13155	11012	11732.5
SPV_0383	CP027540.1	387404	388324	+	921	13741.5	10697.5	10341.5	22731	22414	25291	12721	13530	13507.5	12442	10952.5	10608
SPV_0384	CP027540.1	388358	389089	+	732	11067	8857.5	8094.5	15203	14584	17981	11313	12334	12514.5	10085	8595	8957
SPV_0385	CP027540.1	389111	390346	+	1236	20973.5	16126.5	15512.5	26611	24789.5	31257	23780	25499.5	26154.5	19374	16248.5	16385
SPV_0386	CP027540.1	390349	390834	+	486	7292	5425	5172.5	8192	8034	10289	8886	9571	9665.5	6989.5	5679.5	5317.5
SPV_0387	CP027540.1	390831	391253	+	423	6129	4416	4577.5	6502	6104	8371.5	7677.5	8350.5	8672	5694.5	4512.5	4385
SPV_0388	CP027540.1	391265	392632	+	1368	18268	14038.5	13349.5	20501	19505.5	25551	24535	25483	26383	17598	14713	14236.5
SPV_0389	CP027540.1	392669	393535	+	867	13601.5	10346.5	10111.5	17163.5	16024.5	19292.5	18795.5	19586	20688	14097.5	12349.5	12257
SPV_0390	CP027540.1	393532	394299	+	768	11247.5	8050	8467.5	15501.5	15199	16365.5	14340.5	14396.5	14891	11077.5	10703.5	10768.5
SPV_0391	CP027540.1	394458	394643	+	186	483.5	352.5	365.5	963.5	964	1017.5	323.5	273	287	486	445	462
SPV_2157	CP027540.1	394661	395361	+	701	1296.5	801.5	959.5	2697.5	2573	2755.5	1029.5	886	874	1151	1139	1237
SPV_2158	CP027540.1	395263	395400	-	138	51	46	69	53	56.5	53.5	29	16	22.5	48	50	46.5
SPV_0393	CP027540.1	395410	395832	-	423	10916	8802	8694	12957.5	12688	11720.5	7851.5	7963.5	8240.5	8710	9941.5	8530.5
SPV_0394	CP027540.1	395825	396214	-	390	9702.5	7596.5	7883.5	11548	10369	10189	6837.5	6811.5	6964	8369.5	8631	7594
SPV_0395	CP027540.1	396236	396796	-	561	12193.5	8897.5	9046.5	13811.5	12489.5	12550	7651	7809	7760	10463.5	10565.5	9652
SPV_0396	CP027540.1	396925	398367	-	1443	9366	6669.5	6870.5	6898	6813	7434	9066	9539	9598	4628.5	5081	4389.5
SPV_0397	CP027540.1	398367	399833	-	1467	7002.5	5532.5	5152.5	4645.5	4606	5643.5	6744.5	7196	7332.5	4054.5	3753	3244
SPV_0398	CP027540.1	399833	400135	-	303	1127.5	848	793	811.5	707	863.5	892.5	941	861.5	664	590	493.5
SPV_2489	CP027540.1	400274	400312	+	39	16.5	1.5	6.5	4	8	4.5	5.5	11	4	6.5	4.5	3
SPV_0399	CP027540.1	400348	401892	+	1545	16954	12711.5	12492	15071.5	14218.5	14278.5	14957.5	14959	14429	11667.5	12404	11559
SPV_2491	CP027540.1	401926	401958	+	33	805.5	616	558.5	740.5	743.5	722	786	722	651	609	592.5	555
SPV_2490	CP027540.1	402069	402098	+	30	1843.5	1680.5	1375	1905	1835	1896.5	1674.5	1714.5	1799	1339.5	1406	1297
SPV_0400	CP027540.1	402161	402646	+	486	4509.5	3378.5	3535	4379	4225	4155.5	3948.5	3880.5	3905	2916.5	3595	3206
SPV_0401	CP027540.1	402762	402950	+	189	8972	5542	7407	12112	10209	11223	4825	4584	4363	3553	6491	6583
SPV_0402	CP027540.1	403107	403472	+	366	4164.5	3195.5	3188	4969	4619	4456.5	3218.5	3366	3176.5	3810	3956	3473.5
SPV_0403	CP027540.1	403475	405142	+	1668	32268.5	24918.5	27016	39020	38110	36202.5	25518.5	26247	26144.5	30020	32665	28962.5
SPV_0404	CP027540.1	405343	407043	+	1701	2484	2132	2123.5	2351.5	2174	2242	3654.5	3380.5	3325	1887.5	2113.5	1872
SPV_0405	CP027540.1	407036	407512	+	477	675	628.5	609	521.5	560.5	527.5	1159	1131.5	1205.5	566.5	619.5	475.5
SPV_0406	CP027540.1	407578	408600	+	1023	1497.5	1338	1208.5	1359.5	1211.5	1203.5	2916	2835.5	2664.5	1035	1391.5	1031.5
SPV_2492	CP027540.1	408631	408684	+	54	107	79.5	84	75	71.5	66	188.5	193	179	78.5	85	56
SPV_2159	CP027540.1	408707	409167	+	461	779.5	699.5	675.5	682.5	687.5	706	1645.5	1580.5	1598.5	631	711	644
SPV_0408	CP027540.1	409181	409537	+	357	513.5	437	484.5	481.5	401.5	441	961.5	927.5	922	353.5	517.5	408.5
SPV_0409	CP027540.1	409587	410837	+	1251	1446.5	1306.5	1197	1652.5	1458.5	1505	1062	878.5	871.5	1100	1218	1120.5
SPV_2493	CP027540.1	411179	411250	+	72	68	72	60	92	68	61	54	56	49	62	77	82
SPV_0410	CP027540.1	411572	411787	+	216	1718	1828	1524	1991	1651	1792	1317	1305	1190	1113	1613	1408
SPV_0411	CP027540.1	411896	412636	-	741	2568.5	2021.5	2135.5	2402.5	2722.5	2804.5	2662.5	2985.5	2987.5	1712.5	1993.5	1723.5
SPV_0412	CP027540.1	412636	414201	-	1566	3765.5	3082.5	3201.5	3722.5	3918.5	4253.5	3270.5	3547.5	3761.5	2723.5	2984.5	2703.5
SPV_0414	CP027540.1	414339	416228	+	1890	4486	3528	3816	4276	3808	3100	3145	3278	3228	3447	4341	4203
SPV_0413	CP027540.1	416225	416386	-	162	0	0	0	0	0	1	4	0	0	0	0	0
SPV_2160	CP027540.1	416429	417396	-	968	8	10	22	16	12	16	19	22	24	13	11	16
SPV_0417	CP027540.1	417652	418497	+	846	4179	3145.5	3181	3957.5	4034.5	3294	4283	4305.5	4099.5	3461.5	3827.5	2987.5
SPV_0418	CP027540.1	418490	418618	+	129	75	49.5	67	99.5	91.5	60	74	100.5	75.5	62.5	71.5	43.5
SPV_0419	CP027540.1	418644	419705	-	1062	852	733.5	696	1014.5	1032.5	923.5	791	939.5	901.5	613	788	583.5
SPV_2163	CP027540.1	419750	419872	-	123	59	37.5	48	70.5	62.5	56.5	61	80.5	33.5	38	47	37.5
SPV_2560	CP027540.1	420072	420098	+	27	53.5	25	42.5	42	27	28.5	48	78	37.5	42.5	26	40.5
SPV_0420	CP027540.1	420100	422424	+	2325	70368.5	53627	48655.5	61081	56367	46379.5	93899	115228	102060	45617.5	61732	55029.5
SPV_2164	CP027540.1	422791	423343	-	553	708	552.5	585	630.5	522.5	619	394	428	493.5	414.5	417.5	459
SPV_0422	CP027540.1	423336	423620	-	285	390	316.5	329	344.5	350.5	318	238	271	318.5	185.5	240.5	234
SPV_2165	CP027540.1	424233	424403	-	171	216	168	172	178	129	176	175	197	191	100	112	99
SPV_2166	CP027540.1	424528	425044	+	517	1	8	6	7	3	1	8	9	7	3	2	8
SPV_0423	CP027540.1	425055	426278	-	1224	1073	830	927	808	823	817	880	860	902	547	557	530
SPV_0424	CP027540.1	426446	427768	+	1323	8	9	21	6	9	10	17.5	26	9.5	9	8	4.5
SPV_0425	CP027540.1	427770	429656	+	1887	29	40	28	21	16	11	38.5	45	69.5	30	12	27.5
SPV_0426	CP027540.1	429824	430168	+	345	1	3	1	3.5	5	0.5	10	11.5	10.5	8	1	4
SPV_0427	CP027540.1	430178	431590	+	1413	21.5	13	8	15.5	17	4.5	40	32	58.5	27	11	23
SPV_0428	CP027540.1	431659	433338	+	1680	32.5	18	39	35	47	40	39	50.5	84	15	35	16
SPV_0429	CP027540.1	433466	434905	-	1440	5134.5	3828.5	3832	2665	2859.5	3049.5	4712	5095.5	5014	2607	2889.5	2767
SPV_0430	CP027540.1	434909	436258	-	1350	4442.5	3610.5	3491	2662	2558.5	2727.5	4705	4855.5	4810	2427	2527.5	2318
SPV_0431	CP027540.1	436447	437295	+	849	1578.5	1243	1216.5	1409	1437	1130	1009.5	1107	1062.5	1320	1529	1325
SPV_0432	CP027540.1	437310	437858	+	549	1293.5	1023	1090.5	1110.5	1146	956.5	826.5	882.5	859.5	1080.5	1174	1107.5
SPV_0433	CP027540.1	437865	438077	+	213	445	320	350	312.5	371	339.5	276	280.5	293	303.5	403	297.5
SPV_0434	CP027540.1	438179	439861	+	1683	2981.5	2256	2421	2571	2698.5	2691	3224.5	3406.5	3278	2033	2225	1900.5
SPV_0435	CP027540.1	439846	440676	+	831	1230.5	901	976	1259	1321.5	1235	1308.5	1443.5	1366	782	940	869.5
SPV_0436	CP027540.1	440869	441372	+	504	614	482	563	845	784	675	295	285	313	411	480	430
SPV_0437	CP027540.1	441831	442394	+	564	12167.5	8629	9341.5	17621	17402.5	13839	12715	13474	13257	9919	15314	11542.5
SPV_0438	CP027540.1	442408	443034	+	627	1794	1239	1334.5	1700	1767	1661	2381	2655.5	2594.5	1140.5	1590	1225.5
SPV_0439	CP027540.1	443062	443451	+	390	1416	1055.5	1051.5	1408	1344.5	1390.5	1983	2191.5	2138	1051.5	1307	1053
SPV_0440	CP027540.1	443456	443905	+	450	1393.5	1099.5	1028.5	1487	1486	1304.5	1950	2182	2140.5	1105	1349	1083
SPV_0441	CP027540.1	444033	444620	+	588	6895	5739	6238	10112	9517	8631	6302	6854	6678	4575	6349	5052
SPV_2494	CP027540.1	444912	444977	+	66	1501.5	1550	1546	1980	2177.5	2181	602.5	559.5	568	787	1171	1017
SPV_0442	CP027540.1	445010	446617	+	1608	25515.5	22378	22252	30454	31017.5	31718	9120.5	8822.5	9042	12746	18458	14755
SPV_0443	CP027540.1	447176	448807	-	1632	3118	2417	2561	4371	4856	4626	3253	3419	3454	2077	2845	2272
SPV_0444	CP027540.1	449100	454079	+	4980	224.5	234	207	372	278	383	475	433	554	138	136	124
SPV_0445	CP027540.1	454169	455365	+	1197	29163.5	21589	24869	20247	18030	17798	11524	11758	12661	25747	29677	29270
SPV_0446	CP027540.1	455501	456028	+	528	1678.5	1527.5	1390	2128.5	2056	2092.5	1438	1463.5	1525	1483	1627	1326
SPV_0447	CP027540.1	456105	456461	+	357	10883	8141	9319.5	13399.5	13150	14385.5	8955	7322.5	7183.5	6451.5	7502	7170.5
SPV_0448	CP027540.1	456498	457844	+	1347	47765.5	35846.5	38886.5	53113	53867	60844	41004	34382	34838.5	29396.5	34514	31469.5
SPV_2168	CP027540.1	457940	458059	-	120	0	2	0	2	0	0	3	0	0	0	0	0
SPV_0449	CP027540.1	458317	458454	+	138	416	311	287	394	372	477	827	631	731	287	339	252
SPV_0453	CP027540.1	458639	459922	+	1284	789	568	552.5	483	456	513.5	979.5	986	998.5	381.5	449.5	444
SPV_0452	CP027540.1	459979	460776	+	798	431.5	271.5	325	199.5	245	243.5	409.5	408	454.5	198.5	258.5	203.5
SPV_2169	CP027540.1	460787	461395	+	609	235.5	148.5	182.5	95.5	123	103	177	177	179	95	138	119.5
SPV_2170	CP027540.1	461349	462890	-	1542	3181	2072	2287.5	2143.5	2345.5	2226.5	2750.5	2903.5	3310	2060.5	2369	2320
SPV_0454	CP027540.1	462890	464353	-	1464	2974.5	2264.5	2338	1912.5	1901	2060.5	3082.5	3260	3437.5	1903.5	2070	2015.5
SPV_0455	CP027540.1	464366	466699	-	2334	5564.5	4493.5	4118.5	4079	3883.5	3597	5192	5268.5	5263.5	4034	4106	3851.5
SPV_0456	CP027540.1	467072	467272	+	201	8	4.5	8	7.5	6.5	6	8.5	16	5	1	3	0
SPV_0457	CP027540.1	467307	467816	+	510	34	38.5	35	25.5	31.5	40	33.5	49	25	25	31	23
SPV_0458	CP027540.1	467980	469014	+	1035	4708	4389	5832	1197	1147	1319.5	657	641.5	657	2078	3203	2472.5
SPV_0459	CP027540.1	469041	469565	+	525	3044	2974	3562	120	127	164.5	438	441.5	505	1176	1670	1326.5
SPV_0460	CP027540.1	470045	471868	+	1824	16415	14673.5	15121.5	1351.5	2236	2059	4411	5222	5119.5	7277	11459	7421
SPV_2171	CP027540.1	471870	472226	+	357	2432	2122.5	2116.5	177.5	345	347	623	823	821.5	947	1939	1193
SPV_0461	CP027540.1	472628	473746	+	1119	3826	3082	2970	539	848	799	1563	1874	1800	1746	3234	1747
SPV_0462	CP027540.1	474081	474368	-	288	1173	807.5	812.5	1702	1545	1231	1554	1575	1493	986.5	926.5	957
SPV_0463	CP027540.1	474378	474788	-	411	948	683.5	648.5	1559	1266	1013	1219	1265	1108	849.5	809.5	802
SPV_0464	CP027540.1	474856	475587	+	732	1981.5	1586	1516	2135.5	2164	2085.5	2209	2301	2331.5	1453	1568	1299.5
SPV_0465	CP027540.1	475584	476633	+	1050	4180.5	3201	3379	4675.5	4869	4362.5	5002	5268	5439.5	2761	3344	2811.5
SPV_0466	CP027540.1	476801	477130	-	330	462	241	256	523	508	271	6202	5837	5080	143	192	201
SPV_0467	CP027540.1	477406	477744	+	339	932	674	748	732	698	773	2556.5	2613.5	2272.5	532.5	446.5	514
SPV_0468	CP027540.1	477749	478486	+	738	2474.5	1934	1894	2014	1972	1847	7933	8072	7348.5	1430.5	1473	1405
SPV_0469	CP027540.1	478500	479840	+	1341	2343.5	1826	1684	1367	1386	1712	6441.5	6699.5	6611	1235	1238.5	1219
SPV_0470	CP027540.1	479882	480037	-	156	24.5	21.5	29	17.5	6.5	11.5	538.5	435	426.5	12	9.5	7
SPV_0471	CP027540.1	480094	481455	-	1362	296	205	197	109	81	118.5	5620.5	5194	4854	83.5	86	116
SPV_0472	CP027540.1	481466	483623	-	2158	998.5	588.5	514	1066.5	915.5	609	12681	11658	10372.5	526.5	389.5	479
SPV_2176	CP027540.1	483913	484146	+	234	1006.5	857	670	1975	1699	1356	3084.5	2682.5	2183.5	885	915	1133
SPV_0473	CP027540.1	484178	484867	+	690	2613	1603.5	1261	6096.5	4508.5	2726.5	11760	10580	9472.5	2674	2483.5	2714.5
SPV_0474	CP027540.1	484909	485142	+	234	319.5	181.5	169	902	486	222.5	3744.5	3344	2830.5	447	403.5	474.5
SPV_2495	CP027540.1	485231	485263	+	33	164	117	116	346.5	176	109	2190.5	2042.5	1704	190	219	234.5
SPV_0475	CP027540.1	485293	485904	+	612	520	304	357	741	444.5	331	7165.5	6683	6060.5	514	596	655.5
SPV_0476	CP027540.1	486065	486859	+	795	4229	3232.5	3891.5	4616	4761	4742.5	3530.5	3589	3860	2735.5	3215	2792.5
SPV_0477	CP027540.1	486856	487491	+	636	5216	4033.5	4481.5	5315	5760	5802.5	3806.5	3900	4147	3161.5	3883	3491.5
SPV_0478	CP027540.1	487617	488096	+	480	3105	2495.5	2423	2333.5	2240	2925.5	2109	2312.5	2321.5	1705	1714	1548.5
SPV_0479	CP027540.1	488140	489276	+	1137	7518.5	5977.5	5609.5	5247	4735.5	6111.5	5652	5807	5862	4322	4081	3435
SPV_0480	CP027540.1	489298	489591	+	294	1727.5	1480.5	1364.5	1097	1000	1295.5	1485.5	1508	1652.5	1068.5	987.5	813.5
SPV_0481	CP027540.1	489584	489883	+	300	1596.5	1523	1300.5	1008	960	1198	1511	1432.5	1526.5	1045	957.5	782
SPV_0482	CP027540.1	489900	492692	+	2793	22072.5	18608.5	17471.5	14113.5	12735.5	15080.5	19470.5	18945	19641.5	13738.5	13027	11292
SPV_0483	CP027540.1	492943	493293	+	351	1912	1405	1416	1251	1049	1234	1644	1555	1660	1016	1137	914
SPV_0484	CP027540.1	493572	494351	+	780	7	12	11.5	23	16.5	27	11	7	16.5	8	5	4
SPV_0485	CP027540.1	494353	494535	+	183	6.5	3.5	3.5	6.5	9	1.5	0.5	3.5	0.5	5	2	1
SPV_0486	CP027540.1	494532	494672	+	141	3.5	1.5	4	2.5	2.5	5.5	2.5	1.5	0	0	0	1
SPV_2177	CP027540.1	494802	494954	-	153	0	0	0	0	0	0	0	0	0	0	1	0
SPV_0487	CP027540.1	494985	495218	+	234	373.5	302.5	317	320.5	342.5	345.5	396.5	453	464	203	239.5	202.5
SPV_0488	CP027540.1	495218	496552	+	1335	2504.5	2092	2159	2363	2504	2504	2836	2818.5	2868.5	1550.5	1814.5	1684
SPV_0489	CP027540.1	496562	496816	+	255	616.5	474.5	503.5	653.5	636	632	634	608.5	614.5	403.5	521.5	475.5
SPV_0490	CP027540.1	496912	497307	+	396	1535.5	1110	1338.5	1855	2260.5	2118.5	1014.5	1067	1041	894	1359.5	1108
SPV_2496	CP027540.1	497485	497523	+	39	509	388	427	590	628	620	388	473	394	290	407	343
SPV_0491	CP027540.1	497719	498168	+	450	1182.5	1077	1173	775	847.5	1056	1353.5	1502	1586.5	605.5	596.5	617
SPV_0492	CP027540.1	498155	498712	+	558	1217.5	955.5	1111	589.5	722.5	839.5	1332	1437	1488	630.5	611.5	565.5
SPV_0493	CP027540.1	498714	499676	+	963	1758.5	1057.5	1245	610.5	775	945.5	1537	1733.5	1851	708	813	701
SPV_0494	CP027540.1	499688	502339	+	2652	8850.5	6205	6675	5726.5	6299.5	6611	10742	11199.5	11508	4448	4606	4062.5
SPV_0495	CP027540.1	502409	503164	+	756	358	265	253	365.5	317.5	310	427.5	378	355.5	251	254	263
SPV_0496	CP027540.1	503447	504250	+	804	448	354	396	433	530	454	593	560	596	274	439	384
SPV_2178	CP027540.1	504366	505277	-	912	55	41	18.5	57.5	41	25.5	50	56.5	55	42	33	29.5
SPV_2179	CP027540.1	505178	505616	-	439	14	11	3.5	8.5	9	8.5	3	12.5	8	5	2	6.5
SPV_0500	CP027540.1	505863	508558	+	2696	657	552	531	668	704	570	755	737	713	488	586	498
SPV_2185	CP027540.1	508697	508842	+	146	7.67	3	4.5	5.5	4.5	4	10.5	3	15.5	8.5	5.5	7.5
SPV_2497	CP027540.1	508756	508830	+	75	1.67	0	1.5	1.5	0.5	1	2.5	1	2	0.5	2.5	0.5
SPV_0501	CP027540.1	508859	509698	+	840	866.17	501.5	545.5	51.5	67	32	845.5	999.5	978	284	400	407.5
SPV_0502	CP027540.1	509716	511554	+	1839	1832	1683	1433.5	120.5	111	124	2355	2664.5	2704	731	921.5	915.5
SPV_0503	CP027540.1	511567	512982	+	1416	1886.5	1547.5	1418	145	176	131	2354.5	2711	2619.5	753	831.5	831
SPV_0504	CP027540.1	513574	514620	+	1047	1777.5	1379.5	1432	870.5	981	1133.5	1651.5	1880	1916.5	930	854.5	872
SPV_0505	CP027540.1	514620	515129	+	510	1253.5	1151	987	597	651.5	895	1167	1321.5	1451.5	609.5	675.5	655.5
SPV_0506	CP027540.1	515206	517608	+	2403	5171	3684.5	3921	2854.5	3034.5	3477.5	5408.5	5643.5	6022	2740.5	2823	2645.5
SPV_0507	CP027540.1	517676	518677	-	1002	5179	3760	3809	4454	4906	4256	5772	5834	5863	3016	3701	2938
SPV_0508	CP027540.1	518833	519322	+	490	34	32	25.5	30.5	58	55	25	27	22	18	21	20.5
SPV_0509	CP027540.1	519406	519672	+	267	22	26	17.5	23.5	14	15	13	13	16	10	7	13.5
SPV_0510	CP027540.1	519933	522182	+	2250	315.5	245.5	205.5	112.5	142.5	154	350.5	401.5	421	135	107.5	138
SPV_0511	CP027540.1	522246	523112	+	867	148.5	102.5	101.5	70.5	85.5	84	195.5	192.5	232	82	83.5	57
SPV_0512	CP027540.1	523797	526010	+	2214	17839	13668.5	13018	12796	12370.5	14440	12595	12295	12613	10929.5	10330	9463
SPV_0513	CP027540.1	526026	526643	+	618	4408	3601.5	3368	2956	2942.5	3590	3858.5	3743.5	3918.5	2822.5	2582.5	2243.5
SPV_0514	CP027540.1	526655	527539	+	885	5607.5	4253.5	3944.5	3214.5	3087	4278	4865.5	4750	4959	3023	2980	2481.5
SPV_0515	CP027540.1	527621	528964	+	1344	6106	4559.5	4562.5	3588.5	3469.5	4716	6026	6106	6358	3292.5	3241	2883
SPV_0516	CP027540.1	528957	529343	+	387	1646.5	1324	1288	1123.5	1060	1401.5	1891.5	1847.5	1992	922.5	936.5	897
SPV_0517	CP027540.1	529347	530231	+	885	3728	2751	2643	2494.5	2527.5	3078.5	4075.5	4500	4416.5	2042	2186	1891
SPV_2188	CP027540.1	530368	530966	+	599	842	655	551	536	451	647	444	405	471	469	475	428
SPV_2189	CP027540.1	531112	531498	+	387	492	324	275	358	290	374	281	219	241	312	275	268
SPV_0521	CP027540.1	531637	532914	+	1278	728.5	545	494.5	774.5	633.5	747.5	815.5	722.5	721.5	458	456.5	405.5
SPV_0522	CP027540.1	532927	533574	+	648	314	238	222.5	350.5	296.5	354.5	345	334.5	367	215.5	273	216
SPV_0523	CP027540.1	533626	535005	+	1380	1059.5	761	822	1219	1214	1259	1261.5	1190	1221.5	764.5	964.5	731.5
SPV_0524	CP027540.1	535317	535973	+	657	907	732.5	606.5	678.5	585.5	608	906	893	885.5	683	696	672.5
SPV_0525	CP027540.1	535970	537298	+	1329	1498	1027.5	1112.5	1137.5	1104.5	1144	1756	1782	1801.5	1160	1300	1199.5
SPV_0526	CP027540.1	537439	538320	+	882	71232	58639	72041	88902	81342	67695	27781	27524	29007	52133	78522	72877
SPV_0527	CP027540.1	538641	539831	-	1191	231	198	222	170	177	155	219	212	219	145	139	142
SPV_0528	CP027540.1	540089	540748	-	660	166	134	94.5	103.5	136	123.5	605.5	679.5	640.5	81	50	58
SPV_0529	CP027540.1	540758	541435	-	678	129	109.5	77	79	66	87	408	495.5	452.5	63	59	54
SPV_0530	CP027540.1	541448	542242	-	795	173	145.5	116.5	82	75	92.5	544	654.5	658	62	68	81.5
SPV_0531	CP027540.1	542253	543011	-	759	105	104	93	64.5	62	63	386.5	414.5	402	55	59	34.5
SPV_0532	CP027540.1	543288	545510	+	2223	6728	5457	5310	4990	5233	5069	6662	6872	7036	4812	5008	4432
SPV_0533	CP027540.1	545685	547346	+	1662	12914.5	10187.5	10240.5	12810	12534	12597.5	12765	12703.5	12270	9272.5	10217	8881
SPV_0534	CP027540.1	547415	548194	+	780	3469.5	3083.5	2832.5	3154	3260	3613.5	2854	2702.5	2812	2295.5	2203	2212
SPV_0535	CP027540.1	548306	549526	+	1221	6860.5	5301.5	4740.5	6509	5737.5	6308	5514.5	5606.5	5875	4653.5	4700	4481.5
SPV_0536	CP027540.1	549531	550763	+	1233	6662.5	5623.5	5123.5	6663	6269.5	6545	5566.5	5413.5	5547	4775.5	5493	5016.5
SPV_0537	CP027540.1	550879	551538	+	660	1883	1562	1617.5	2478.5	2350	2091.5	7341	6266	6059	1371	1724.5	1492.5
SPV_0538	CP027540.1	551578	553422	+	1845	1748	1282	1397	1149.5	1142.5	1311	2638	2524.5	2637.5	824	903.5	787.5
SPV_0539	CP027540.1	553412	554245	+	834	1585	1297	1170.5	913	945.5	1079.5	2027	1979.5	2248.5	798	864	789
SPV_0540	CP027540.1	554427	555227	-	801	264	162	236	143	163	137	186	205	208	134	175	166
SPV_0541	CP027540.1	555398	556003	+	606	5252.5	3910	3632.5	3654	3116.5	3515.5	4317	4302.5	4096	4173.5	4017	3688.5
SPV_0542	CP027540.1	556016	557416	+	1401	15797.5	11421.5	10832.5	9016	8476.5	9411.5	14306.5	15084	14983.5	10441.5	10768.5	9602.5
SPV_0543	CP027540.1	557470	558048	+	579	1789	1361.5	1416	1219	1288	1466	958.5	912.5	962.5	1049	1120.5	1052
SPV_2192	CP027540.1	558212	558499	+	288	839	632	617	555	580	658	442	479	516	478	528	541
SPV_0546	CP027540.1	558670	559995	+	1326	24160	7722	10722	16001	13747	13255	3950	3977	4160	12468	7536	9748
SPV_0547	CP027540.1	560199	561236	+	1038	4309.5	2568.5	2585.5	2544	2338	2875	3852.5	4140.5	3771	2513	2274.5	2347
SPV_0548	CP027540.1	561238	561708	+	471	1818.5	1124.5	1140	1153	1008.5	1315	1837	1943.5	1955.5	1069	996.5	1071.5
SPV_0549	CP027540.1	561711	562427	+	717	3188	2014	2033.5	2019	1798.5	2178	3198.5	3500	3336.5	1846	1838	1837.5
SPV_0550	CP027540.1	562736	563161	+	426	36185	28482	34300	75110	74338	56415	22689	21041	22057	23436	33181	29933
SPV_0551	CP027540.1	563369	564058	+	690	61430	44200	55317	112682	113012	89446	39132	35875	37182	39883	55366	46650
SPV_0552	CP027540.1	564650	565156	-	507	7	3	7	0	2	5	15	6	4	0	4	3
SPV_0553	CP027540.1	565170	565532	+	363	149	83	109	165	153	197	20	25	22	126	103	119
SPV_2498	CP027540.1	565754	565780	+	27	43	32	35	71	68	72	5	14	11	52	31	31
SPV_2193	CP027540.1	565931	566191	+	261	291	209	232	316	348	360	315	278	250	228	195	238
SPV_0554	CP027540.1	566576	567568	+	993	11438.5	9126	8280.5	11189.5	10073.5	9846	10815.5	11115	10740	9173	9781	8901.5
SPV_0555	CP027540.1	567570	568388	+	819	7208	5651	5637	5817.5	5849.5	5662.5	8104	8325	8105.5	4962.5	5993	5342.5
SPV_0556	CP027540.1	568390	569175	+	786	7859.5	5704.5	6236	6277.5	6334	6109	9329.5	9703	9433.5	4971	6169	5440
SPV_2499	CP027540.1	569211	569276	+	66	1309.5	1049.5	1078.5	1056.5	992	987	1597	1578	1459	805.5	1014	862
SPV_0557	CP027540.1	569375	569673	+	299	4294	3284.5	3472	3659.5	3560	3313	5302	5592	5223.5	2650.5	3662	3235
SPV_2500	CP027540.1	569735	569764	+	30	731.5	691.5	689	706.5	710	722.5	795	739	1006.5	457.5	456	375
SPV_2196	CP027540.1	569949	570173	-	225	0	0	0	1	0	0	1	0	0	0	0	0
SPV_0558	CP027540.1	570405	576839	+	6435	11324	8177	7234	9280	8814	8676	23059	24562	22956	10466	12904	10507
SPV_0559	CP027540.1	577464	577940	+	477	398	252	188.5	204.5	115	152	208	182	178.5	417	469	464
SPV_0560	CP027540.1	577978	578283	+	306	188	123.5	95	126	93.5	75.5	91	89.5	88	213.5	222	197
SPV_0561	CP027540.1	578331	579806	+	1476	363	233.5	213.5	281.5	200.5	166.5	339	381.5	406.5	360.5	434	459
SPV_0562	CP027540.1	580111	586797	+	6687	1661	1174	1284	749	711	851	2711	2937	2921	1096	929	866
SPV_0563	CP027540.1	587179	587899	-	721	85	57	81	99	111	87	139	121	133	38	62	70
SPV_2200	CP027540.1	587896	587989	+	94	2	5	7	2	6	5	1	4	4	4	4	1
SPV_0564	CP027540.1	588111	588464	-	354	456	266	285	533	545	429	342	398	408	361	416	395
SPV_2201	CP027540.1	588562	589518	+	957	1344.5	1146.5	989	1232.5	1078.5	1143.5	1027.5	1029.5	977.5	932.5	826.5	830.5
SPV_0567	CP027540.1	589502	590059	+	558	702.5	600.5	534	511	543	683	676.5	707.5	752.5	496.5	476.5	457
SPV_0568	CP027540.1	590052	590306	+	255	308.5	270.5	204	224	242.5	284.5	341.5	359.5	350.5	181	196	211
SPV_0569	CP027540.1	590318	592372	+	2055	2183.5	1560.5	1457	1566.5	1654	1933	2765.5	2939.5	2950.5	1049	1265	1033.5
SPV_0570	CP027540.1	592551	593411	+	861	789	546	564	718	733	794	1212	1250	1272	420	528	435
SPV_0571	CP027540.1	593622	594332	+	711	76	38	57	58.5	50	58.5	120.5	131.5	140.5	54	56	34.5
SPV_0572	CP027540.1	594352	594918	+	567	70	46	37	38	49	54	141	161.5	171	42.5	34.5	38.5
SPV_0573	CP027540.1	594929	596041	+	1113	130	107	97	80.5	90	93.5	329.5	324	387.5	70.5	61.5	78
SPV_0574	CP027540.1	596309	597046	+	738	1350.5	1013.5	907	1042.5	999.5	991	1470	1537.5	1489.5	802.5	1009.5	918
SPV_0575	CP027540.1	597043	598734	+	1692	2037.5	1381.5	1562	2076.5	1790.5	1713	2655	2786.5	2666.5	1384.5	1626.5	1498
SPV_0576	CP027540.1	598850	599413	+	564	7359.5	6630	6056.5	5464	5334.5	4967.5	8926	8940	8241	5215.5	4656	4294
SPV_0577	CP027540.1	599435	605065	+	5631	121480	95223.5	90673.5	74006	69424	74388.5	121341	126244	125227	84621	77650	74628
SPV_0578	CP027540.1	605135	606856	+	1722	4080.5	3195	3089	2720	2785	3112	4231	4145.5	4495	2514.5	2220.5	2190
SPV_2202	CP027540.1	606857	606964	+	108	393	361.5	306	230.5	253	283	448	427	410.5	257	239	251.5
SPV_0579	CP027540.1	607014	608003	+	990	2563.5	1737	1818	1840.5	1767.5	1858	2397	2498	2588.5	1654	1677.5	1627.5
SPV_0580	CP027540.1	608139	609098	+	960	3459	2511.5	2814	3060	3090.5	2817	2766	2897	2914	2383.5	2731	2534.5
SPV_0581	CP027540.1	609195	610034	+	840	3984	3123.5	3397	4312	4208.5	3703	2730	2891	2779	3080.5	3569	3101.5
SPV_0582	CP027540.1	610082	610252	-	171	1317	1047	1302	2052	2232	2213	1913	2156	1659	240	657	551
SPV_0583	CP027540.1	610373	611257	+	885	1246	990.5	934	947	962.5	1129	1357.5	1488.5	1516.5	691	685	643.5
SPV_0584	CP027540.1	611250	612488	+	1239	2462.5	1873.5	1883	1574	1539.5	1836	3349	3737	3497.5	1261	1196	1032
SPV_0585	CP027540.1	612481	613104	+	624	1173	801.5	765.5	649	697	794	1621	1734	1761.5	581	524.5	532.5
SPV_0586	CP027540.1	613119	614048	+	930	2100.5	1549.5	1517.5	1425.5	1333	1521.5	3036	3225.5	3275	1160	1126.5	984.5
SPV_0587	CP027540.1	614069	614824	+	756	2186	1555	1757	1649.5	1749	1666.5	2914.5	3157	3081.5	1135	1191	1076.5
SPV_0588	CP027540.1	614878	615786	-	909	1378	1027	1117	1542	1564	1398	1266	1234	1390	799	937	855
SPV_0589	CP027540.1	615898	616119	+	222	505.5	504	532.5	1206	1081	754	529.5	584.5	464.5	375.5	490	433
SPV_0590	CP027540.1	616119	616499	+	381	2234.5	1783.5	1985.5	4434.5	4380.5	3068.5	1747	1824.5	1770.5	1570.5	2199	1743.5
SPV_2501	CP027540.1	616529	616573	+	45	275.5	203	294	514.5	524	355.5	203	242.5	255	204.5	282	219
SPV_0591	CP027540.1	616618	616815	+	198	594.5	411.5	672	1051	1113.5	836	491.5	523.5	499	418.5	715	546.5
SPV_0592	CP027540.1	616855	617580	-	726	82	92	101	110	138	97	83	89	89	103	64	62
SPV_0593	CP027540.1	617742	619583	+	1842	44450	34488.5	34104	55696.5	51729	50643.5	25751	25504	25890	34255	36801.5	31095.5
SPV_0594	CP027540.1	619603	619857	+	255	9706	7395.5	7669	13148.5	12535	11644.5	5992	5745	6030	6992	9054.5	7423.5
SPV_0595	CP027540.1	620173	620520	+	348	89.5	80	117	124	104	116	64	65.5	67.5	81.5	100	113
SPV_0596	CP027540.1	620591	622612	+	2022	236	177.5	172.5	248	261.5	256	195.5	233	208.5	263.5	225.5	224
SPV_0597	CP027540.1	622614	623255	+	642	71.5	53.5	54.5	86	77.5	61	61.5	98.5	94	70	71.5	78
SPV_0598	CP027540.1	623359	624711	+	1353	5160	3771.5	3868	3690	3600.5	3809	4261.5	4277	4371.5	3623.5	3328	3179
SPV_0599	CP027540.1	624715	625773	+	1059	3399	2712.5	2583	2263	2375.5	2776.5	2893.5	3070	3186.5	2397	2591	2340.5
SPV_0600	CP027540.1	625783	626973	+	1191	5094	4025	3808	3599	3716	4151.5	4246	4117	4388	3599.5	4031	3579.5
SPV_0601	CP027540.1	627104	627229	+	126	574	523	478.5	418	393.5	485	425	514.5	560.5	401	452.5	495.5
SPV_0602	CP027540.1	627250	627372	+	123	465	370	350.5	366	305.5	396	368	404.5	388.5	326	394.5	365.5
SPV_2203	CP027540.1	627555	628561	+	1007	382.5	313.5	352.5	329	297	346.5	350.5	290	416.5	259	331.5	294.5
SPV_2205	CP027540.1	628545	629917	+	1373	645.5	392.5	372.5	468	444	456.5	562	612.5	572	376.5	456.5	404.5
SPV_2207	CP027540.1	629919	630080	+	162	2.5	0	1.5	2.5	1.5	1.5	3	1.5	3	0.5	0.5	0
SPV_0605	CP027540.1	630085	630960	+	876	504	403	369.5	481.5	451.5	482.5	544.5	549	538.5	417.5	464.5	412
SPV_0606	CP027540.1	630953	631666	+	714	377.5	239	221	299	299	264	316	306	382	298.5	307	273
SPV_0607	CP027540.1	631871	632185	-	315	0	0	0	0	0	0	2	1	0	0	0	0
SPV_0608	CP027540.1	632401	633102	+	702	17285	14067	16161	22730.5	24050	21724.5	1871.5	258.5	379.5	8988.5	10509	10262
SPV_0609	CP027540.1	633136	633768	+	633	21933	19529	20926	32453.5	33086	29638.5	2411.5	308.5	428.5	12754.5	15226	15055
SPV_0610	CP027540.1	633948	634352	+	405	4209	3337.5	3556	4536	4631.5	4673	721	307	311.5	3054	3534.5	3576.5
SPV_0611	CP027540.1	634448	635212	+	765	2771.5	2025	1917.5	3856.5	3390	3341	357.5	122	109	2377.5	2635	2532.5
SPV_0612	CP027540.1	635212	635964	+	753	802	611.5	581	1153	1025.5	952.5	121.5	47.5	59	726.5	886	771.5
SPV_0613	CP027540.1	635968	636672	+	705	1446	880.5	1076	1984	1984	1731	278.5	165.5	171	1136	1511	1218
SPV_0614	CP027540.1	636669	637316	+	648	2054.5	1642.5	1686.5	3144.5	2744	2778.5	423.5	249	233.5	1657	2105.5	1704.5
SPV_0615	CP027540.1	637396	638261	-	866	34	33.5	27.5	30	16	17.5	107.5	118	130.5	5.5	17.5	23.5
SPV_0616	CP027540.1	638273	639031	-	759	29.5	15.5	15	8	5	12.5	69	92	106.5	14	8.5	8.5
SPV_0617	CP027540.1	639032	639709	-	678	21.5	7.5	14	10.5	5.5	3	59.5	54.5	70	7.5	12	4
SPV_0618	CP027540.1	639669	640349	-	681	8	12.5	9.5	1.5	3.5	6	42	56.5	47	8	2	6
SPV_0619	CP027540.1	640564	640710	+	147	13.5	17.5	15	12.5	9.5	12.5	37.5	30	27	11	14	12
SPV_2502	CP027540.1	640777	640818	+	42	33	14.5	28	27	23	22	53	56.5	58.5	16	23	21
SPV_0620	CP027540.1	640838	642328	+	1491	19954.5	15489	16416	20546.5	22105.5	20380.5	11631.5	11886.5	12253.5	10225	12201	10617
SPV_0621	CP027540.1	642953	644089	+	1137	12891	9716	9730	9478	8006	7776	10910	11455	10759	10330	10233	9769
SPV_0622	CP027540.1	644644	645312	+	669	2138	1438	1397	1500	1303	1227	1284	1312	1211	1727	1752	1574
SPV_2213	CP027540.1	645367	645498	-	132	1	0	0	0	0	0	3	2	1	0	0	0
SPV_0623	CP027540.1	645601	646383	+	783	2059	1322.5	1210.5	1664.5	1347	1217	1397	1466.5	1345.5	2141.5	1996	1919
SPV_0624	CP027540.1	646385	647014	+	630	1102	774.5	739.5	848.5	667	604	928	982.5	914.5	1162.5	1234	1210
SPV_0625	CP027540.1	647572	648132	+	561	22	20	12	14.5	13	19.5	20.5	31	31.5	15.5	14.5	14
SPV_0626	CP027540.1	648133	649518	+	1386	76.5	46	44	29.5	35	47.5	105	125.5	104	30	45	27.5
SPV_0627	CP027540.1	649520	650170	+	651	22.5	19	17	14	13	23.5	38	38	45.5	17	8.5	14
SPV_0628	CP027540.1	650181	650873	+	693	23.5	18.5	25.5	12	18	18.5	40.5	58	56.5	14.5	16.5	14.5
SPV_0629	CP027540.1	650878	651402	+	525	30.5	18.5	19	20.5	20.5	18	58.5	77	80.5	14.5	9	8.5
SPV_0630	CP027540.1	651402	652205	+	804	32	22	17	29.5	29.5	29	73	60.5	79.5	15.5	12	26.5
SPV_0631	CP027540.1	652198	652830	+	633	45	16	24.5	23	42	20	67.5	71	86.5	13	16.5	15
SPV_0632	CP027540.1	653039	653830	-	792	3756.5	2707.5	2805.5	5461	4494	3559	3731	3579.5	3402	3682	4275.5	3991
SPV_2503	CP027540.1	653885	653935	-	51	139.5	97.5	128.5	154	131	109	131	146.5	124	109	140.5	155
SPV_0633	CP027540.1	654196	654591	+	396	127	76.5	78	32.5	47	42	47.5	41	42	79	79.5	109
SPV_0634	CP027540.1	654602	654973	+	372	187.5	116.5	125	58.5	60.5	62.5	46	71.5	81	102	88.5	125.5
SPV_0635	CP027540.1	654983	657226	+	2244	862.5	648	602	337	265.5	353.5	430.5	520.5	480	506	511	599.5
SPV_2504	CP027540.1	657363	657389	+	27	235.5	82.5	162	142	109	98.5	109	153.5	99	90	113.5	101
SPV_0636	CP027540.1	657433	659208	+	1776	264690	160646	204662	174101	150389	139674	142260	143208	140941	148359	156764	153761
SPV_0637	CP027540.1	659319	659666	+	348	11778	7682	9759	11969	10487	9528	2420	2028	2282	6737	7696	8230
SPV_2214	CP027540.1	659783	660693	-	911	0	3	1	1	1	1	4	2	0	1	2	1
SPV_0640	CP027540.1	661104	661400	+	297	17	5	14	13	13	14	8	4	10	7	11	9
SPV_0641	CP027540.1	661521	662465	+	945	1240	988	1041	1266	1272	1326	769	888	867	841	981	987
SPV_0642	CP027540.1	662568	663953	-	1386	69	49	56	62	64	76	62	75	93	59	39	32
SPV_0643	CP027540.1	664036	664781	+	746	273	226	232	222	198	182	370	403	401	168	176	172
SPV_0644	CP027540.1	664810	665265	-	456	1270.5	908	1076	1334.5	1349.5	1273.5	1090.5	1156.5	1179.5	764	883	851.5
SPV_0645	CP027540.1	665285	666460	-	1176	2157.5	1635	1888.5	2536	2470.5	2416.5	2007.5	2032	2064.5	1496	1547	1564.5
SPV_0646	CP027540.1	666519	667364	-	846	2117	1755	2114.5	12182.5	14401	11191	1859	2084.5	2117	2733	2735	3034
SPV_0647	CP027540.1	667489	668046	+	558	24	32.5	32	319.5	269	262	49.5	59.5	56.5	125.5	160	149
SPV_0648	CP027540.1	668065	668532	+	468	492.5	380	408.5	320.5	311	296.5	662.5	807	766	164.5	227.5	163
SPV_0649	CP027540.1	668600	669250	+	651	21566	16752	17543	23491.5	21749.5	21952.5	11201	10603	10117.5	17629.5	21897	18670.5
SPV_2505	CP027540.1	669265	669354	+	90	2472	2202.5	2189.5	2937	2562	2565	1646	1539	1602.5	2092	2676.5	2413
SPV_0650	CP027540.1	669424	670014	+	591	12499.5	9384.5	9588.5	15226.5	13987	13347.5	9435	9419.5	9172.5	10567.5	12344	10566.5
SPV_0651	CP027540.1	670093	670341	+	249	1169	992.5	1063.5	1261	1203.5	1143.5	745	788	702	709	843	883
SPV_0652	CP027540.1	670443	671603	+	1161	5096	3980	4506	5315	5285	5353	3243	3240	3200	3858	4395	4325
SPV_0653	CP027540.1	671871	672740	+	870	1411.5	1253	1317.5	1620.5	1620	1724.5	1046	1037.5	1081	1135	1171	1204
SPV_0654	CP027540.1	672744	673700	+	957	1482.5	1224.5	1130.5	1670	1482.5	1638.5	1325.5	1237	1381.5	1190.5	1166.5	1220
SPV_0655	CP027540.1	673700	674464	+	765	1345.5	1140	1009.5	1544	1406	1562.5	1381.5	1347.5	1356.5	968	1250.5	978.5
SPV_0656	CP027540.1	674464	675174	+	711	1260.5	1028.5	990.5	1552.5	1498.5	1566.5	1414	1463	1467	941.5	1145	960.5
SPV_0657	CP027540.1	675588	676244	+	657	269	184	167	315	251	273	400	355	337	177	235	242
SPV_2506	CP027540.1	676352	676426	+	75	132.5	100	114.5	141	129.5	139	65	71.5	54.5	110	118.5	98.5
SPV_0658	CP027540.1	676458	677447	+	990	17349.5	13054	12456	20133.5	17233	17176.5	7509.5	7422	7374.5	18294	17437	16578.5
SPV_0659	CP027540.1	677465	678157	+	693	13580	11494	10132	17750	15396.5	15277	7909.5	7704.5	7820	14421	14542	13503
SPV_0660	CP027540.1	678150	679076	+	927	15372	12090	12322.5	21365.5	19346	17879.5	10393	10189	10182	14396	17715.5	15214
SPV_0661	CP027540.1	679362	681542	+	2181	3986	2764	3177	3887.5	3449	3320	2063.5	2026.5	1948.5	3481	4137	4078
SPV_0662	CP027540.1	681594	682409	+	816	585	494	450	779.5	724	773	128.5	99.5	123.5	509	590	603
SPV_0663	CP027540.1	682549	683892	+	1344	8158	6024	6230	8151	7204	7285	5641	5641	5244	7159	8205	7055
SPV_2507	CP027540.1	684026	684079	+	54	145.5	81.5	132.5	127	122.5	106	210.5	215.5	196.5	103.5	120.5	119.5
SPV_0664	CP027540.1	684107	685297	+	1191	7900.5	5835.5	6369.5	7835	7630.5	6905	8034.5	8081.5	7785.5	5282.5	6989.5	5949.5
SPV_0665	CP027540.1	685850	686785	+	936	9849.5	8076	7942	10088	10219.5	9620	8050	8325.5	8330	6295.5	7229.5	6912.5
SPV_0666	CP027540.1	686819	687856	+	1038	11481.5	9055	9427	11705	11722.5	11423	9472	9991.5	10063	7862.5	9745.5	9154.5
SPV_0667	CP027540.1	688029	688634	+	606	39128	21367	30716	28951	24213	19727	19971	20100	18268	25283	23997	25083
SPV_0668	CP027540.1	688791	689321	+	531	1555	1449.5	1318.5	1346.5	1258.5	1379.5	1337	1448.5	1374	1189.5	1079.5	1029.5
SPV_0669	CP027540.1	689342	690427	+	1086	3533.5	3011	3158.5	2675.5	2649.5	2928	3571	3667	3984	2421.5	2584.5	2392.5
SPV_0670	CP027540.1	690429	690896	+	468	1096	946	934.5	816	812.5	817.5	1095.5	1184.5	1439.5	732	792.5	759.5
SPV_0671	CP027540.1	690898	692439	+	1542	3891.5	3478.5	3278.5	3222	3095.5	3193	5065.5	5271	5491.5	2711	3037.5	2648.5
SPV_0672	CP027540.1	692496	693299	-	804	7054	5952.5	6381.5	8068	8190.5	7553.5	4623	4877.5	4755	3989	4582.5	4151
SPV_0673	CP027540.1	693383	693604	-	222	20	8.5	6.5	12	15.5	10.5	15	16.5	9.5	9.5	7	9.5
SPV_2218	CP027540.1	693600	694291	-	692	25	20	21	25	16	19	22	23	31.5	12.5	10.5	12.5
SPV_0674	CP027540.1	694470	694742	+	273	13356	10839.5	12962.5	17152.5	16884.5	17235.5	7371.5	6653	6223	9426	13082.5	11188
SPV_0675	CP027540.1	694762	695001	+	240	16707	11732.5	14543.5	17815.5	17919.5	18096.5	7504.5	6807	7089	10267	15637.5	12446
SPV_2219	CP027540.1	695150	695468	+	319	397	280	356	323	289	347	59	57	72	297	247	250
SPV_2220	CP027540.1	695578	696366	+	789	5308	4533	4146.5	5467	5274.5	5031.5	4558	4650	4698.5	4472.5	5038.5	4569.5
SPV_0678	CP027540.1	696397	696915	+	519	4539.5	3523	3421	4598	4177	4314.5	3715	3991.5	3706	3999	4199.5	3789.5
SPV_0679	CP027540.1	696905	697624	+	720	4871.5	3928	3846	5015	4870	4878	4068.5	4288.5	4228.5	4393.5	4639	4124.5
SPV_0680	CP027540.1	697636	697974	+	339	2355	1856	1955.5	2452	2413.5	2309	2056.5	1988	1897	1931	2273	2047.5
SPV_0681	CP027540.1	698005	698325	-	321	221	144	154	306	306	204	625	647	540	121	145	153
SPV_0683	CP027540.1	698423	698638	+	216	1002	822	740	1062	911	999	907	949	973	729	952	810
SPV_0682	CP027540.1	698635	698781	-	147	2	1	6.5	27.5	27.5	19	1	0	2	14	16	20.5
SPV_0684	CP027540.1	698842	699378	-	537	526	360	458.5	4582.5	4460.5	2983	204	190	174	2482	2253	2577.5
SPV_0685	CP027540.1	699575	700921	-	1347	5555	4144	3782	4488	3820	3491	10995	10222	9027	7156	6181	5503
SPV_0686	CP027540.1	701186	702385	+	1200	2791	2064	1887	999	1001	1073.5	1484.5	1549	1495	3579	3030.5	2918
SPV_0687	CP027540.1	702369	703070	+	702	1167.5	846.5	810	437	408.5	556	819.5	779	735.5	1382.5	1112.5	1060.5
SPV_0688	CP027540.1	703072	704331	+	1260	2551.5	1863.5	2042	1207	1242.5	1317.5	2004	1960	1996.5	2105.5	2382	2138.5
SPV_0689	CP027540.1	704455	706452	+	1998	14530.5	10615	10287	9727.5	9598	10248.5	11066.5	11384.5	10949	9784.5	10196.5	9382
SPV_0690	CP027540.1	706502	706693	+	192	13.5	11.5	14	4.5	6	4.5	7	19	6	8.5	6.5	20
SPV_0691	CP027540.1	706783	707103	+	321	461.5	434	395.5	397	385	297	250	260	284.5	312.5	372	401.5
SPV_0692	CP027540.1	707107	707982	+	876	1107	839.5	929.5	1026	1123.5	946.5	689.5	773	736	750	1054.5	964.5
SPV_0693	CP027540.1	707997	708923	+	927	2217.5	1795	1734	2266	2013.5	2122.5	1182	1226.5	1194.5	1983.5	2319.5	2148
SPV_0694	CP027540.1	709023	709259	+	237	235	202.5	175	175.5	152.5	142.5	266.5	262	219.5	190	191.5	175
SPV_0695	CP027540.1	709252	709950	+	699	1059.5	865	752.5	634	655.5	755	977	1116.5	1008.5	728	738.5	720.5
SPV_0696	CP027540.1	709961	710440	+	480	1043	869	746	559.5	594	659.5	927	971	1004.5	663	632	652.5
SPV_0697	CP027540.1	710448	711176	+	729	1458	1254	1086.5	792.5	750	952	1360.5	1351	1350	891	900	935
SPV_0698	CP027540.1	711218	712087	+	870	1563	1275.5	1181.5	944.5	884	1006	1467.5	1566.5	1707.5	1029.5	1024	1086.5
SPV_0699	CP027540.1	712062	712502	+	441	904.5	722	663.5	486	510	578	835.5	875	925	546.5	633	590.5
SPV_0700	CP027540.1	712625	715171	+	2547	39174	30104	30125	28414	27060	30216	20263	20705	21131	26216	29180	26799
SPV_0701	CP027540.1	715280	715954	+	675	3778.5	3305.5	3401.5	4391.5	4131.5	3831	13335.5	11480	11388	2100	3171	3015
SPV_0702	CP027540.1	715944	717278	+	1335	6346.5	5217.5	5538.5	8103.5	7612.5	7016	21276.5	18753	18537	4237	5944	5515
SPV_0703	CP027540.1	717312	717599	-	288	1600	1011	1082	1523	1633	1339	1756	2074	1971	711	967	793
SPV_0704	CP027540.1	717739	718668	+	930	3616	2583	2723	4166	4547	3844	3627	3640	3697	2301	2842	2500
SPV_0705	CP027540.1	718868	721318	+	2451	3524.5	2790.5	2898	3827	4154.5	4383.5	4547.5	5110.5	5160	1915.5	2122.5	1984.5
SPV_0706	CP027540.1	721355	722578	+	1224	2050	1710.5	1759.5	2867	3332	3038.5	2464.5	2741.5	2921.5	1292	1730	1557
SPV_0707	CP027540.1	722589	723143	+	555	1313.5	1087	1114.5	1886	2132.5	1954.5	1571.5	1641	1723	803.5	1158	1091.5
SPV_0708	CP027540.1	723228	723791	+	564	2435	1921	1906.5	3217	2939	2829.5	1907.5	1915	1818.5	1811.5	1984.5	1962.5
SPV_0709	CP027540.1	723806	725752	+	1947	10535	8319	7758	11680.5	10461.5	11127.5	10495	10985	10897.5	8202	9155.5	7875.5
SPV_0710	CP027540.1	725834	727561	+	1728	18499	14367	14515.5	21107.5	19871.5	20565.5	13614	13593	14259.5	15282.5	18301.5	16449
SPV_2221	CP027540.1	728281	729249	+	969	132	93	85	158	168	159	112	104	106	139	146	147
SPV_0713	CP027540.1	729305	729622	-	318	2114	1567	1803	2780	2752	2025	2251	2463	2408	1265	1812	1599
SPV_0714	CP027540.1	729883	730182	-	300	4028	2969	3309	4398	4233	3446	3440	3504	2938	2246	2980	2976
SPV_0715	CP027540.1	730347	730769	-	423	4	2	4	2	1	8	9	7	6	5	4	4
SPV_2223	CP027540.1	730880	731727	+	848	573	403	438	574	515	425	905	860	767	403	443	451
SPV_0717	CP027540.1	731934	734192	-	2259	18097	13926	12677	15415	15419	16262	14756	14302	13453	13943	13715	12251
SPV_0718	CP027540.1	734421	734651	-	231	3323	2278	2513	3847	3763	3759	1579	1768	1477	1643	2490	2201
SPV_0719	CP027540.1	734841	735524	+	684	2857	2088.5	2177	2005	1946.5	1935.5	2327	2549.5	2239	1947	2366.5	1992
SPV_0720	CP027540.1	735524	736258	+	735	3952	3051.5	2965	2468	2342.5	2701.5	3450	3411.5	3421	2485	2950.5	2425
SPV_0721	CP027540.1	736391	737269	+	879	5354	4436	4318	3585	3849	3910	4804	5026	4863	3268	4084	3361
SPV_0722	CP027540.1	737411	738283	+	873	1820	1430	1357	933	1044	1199	1575	1759	1586	1276	1209	1240
SPV_2508	CP027540.1	738388	738480	+	93	247.5	162	140	106	108	107	149	136	187	145	147.5	134.5
SPV_0723	CP027540.1	738565	739248	+	684	3723.5	3054.5	2998.5	2904	2821.5	2884.5	2667	2652.5	2844.5	2368	2478	2314
SPV_0724	CP027540.1	739262	740473	+	1212	8143	6002.5	5911.5	5457.5	5255.5	5801.5	5891.5	6460	6646.5	4499.5	4753.5	4215
SPV_0725	CP027540.1	740475	741017	+	543	3996.5	3288	2932.5	2505.5	2407	3089.5	3355.5	3511	3720	2177	2346.5	2138
SPV_0726	CP027540.1	741033	741842	+	810	4954.5	4025	3669.5	2884	2969	3601.5	4112	4527.5	4652	2940.5	2734.5	2632.5
SPV_2226	CP027540.1	742022	742141	-	120	0	0	1	5	2	1	2	7	5	3	0	0
SPV_2561	CP027540.1	742170	742214	+	45	643	475.5	443	321.5	330.5	454.5	571.5	601.5	609.5	327	348.5	337
SPV_2227	CP027540.1	742306	743298	+	993	6200.5	4515.5	4404	3423	3063	4268	4691	5221.5	5306	3416	3636	3225
SPV_0729	CP027540.1	743323	743835	+	513	3484.5	2379	2277	2021.5	1861.5	2609.5	2573.5	2930	2920.5	1921	2093.5	1913
SPV_0730	CP027540.1	744493	745203	+	711	3186	2184	2229	2598	2511	2907	2112	2198	2387	1994	2157	1865
SPV_0731	CP027540.1	745226	745750	-	525	1042.5	918	1204.5	2119	2043	1806.5	523.5	575.5	625	827	942	1132
SPV_0732	CP027540.1	745803	746039	-	237	4523.5	2640	3675	7827	6408	6861	2164	2201	1965	1751.5	3389	3540.5
SPV_0733	CP027540.1	746107	747027	-	921	1199	833	932.5	1187	996	856.5	891.5	1017.5	940	846.5	958	917.5
SPV_0734	CP027540.1	747225	747665	+	441	32	9	21	47	28	20	13	8	19	16	27	24
SPV_2228	CP027540.1	747756	747875	+	120	2	2	4.5	6.5	1	4	0.5	3.5	2.5	3	1	0.5
SPV_0735	CP027540.1	747872	748462	+	591	510	458.5	480.5	434	432.5	458.5	638	604.5	596	429	415	376.5
SPV_0736	CP027540.1	748459	749736	+	1278	2506.5	2053.5	2066	1850	1640	1722	2655.5	2880	3062	1668.5	1687	1589
SPV_0737	CP027540.1	749754	750416	+	663	4097	3196	3159.5	3281	3131	3197	2945.5	3163	3002.5	3590	4002.5	3453.5
SPV_0738	CP027540.1	750403	750792	+	390	2915	2229.5	2411	2557	2445.5	2479	2102	2171	2144	2352	2643.5	2273
SPV_0739	CP027540.1	750882	751934	+	1053	50532.5	44479.5	51201.5	65204.5	69853	57170.5	21471.5	22847	22779	34061.5	53271	50209.5
SPV_0740	CP027540.1	752078	753613	+	1536	3874.5	3311	3392	2871	3162.5	3599.5	3291.5	3951.5	4074	2456	3260	2716
SPV_0741	CP027540.1	753606	754664	+	1059	4071.5	2733	2998.5	3602	3862	3921	3456	3674.5	3718	2462	3122.5	2619
SPV_0742	CP027540.1	754667	755623	+	957	4666	3378	3595.5	4602	4832.5	4646.5	4625.5	5057	5069.5	2913	3817.5	3108
SPV_0743	CP027540.1	755708	756223	+	516	117.5	99	72	77	63.5	86	121	113.5	159.5	57.5	68.5	63
SPV_0744	CP027540.1	756124	757055	+	932	227.5	178	144	154	155.5	154	214	242.5	264	158.5	129.5	130
SPV_0745	CP027540.1	757098	757739	-	642	903	732	846	3289	3694	2615	974	1018	1022	842	940	964
SPV_0746	CP027540.1	757875	759818	+	1944	8635.5	6846	6777.5	5345.5	5520.5	6540	5907.5	6185	6491	4041.5	3939.5	3702.5
SPV_2233	CP027540.1	759818	759925	+	108	481	400.5	349.5	248.5	253	312.5	333	337.5	376.5	242.5	198	209.5
SPV_0747	CP027540.1	759939	760064	+	126	1288.5	1124.5	894	611	683.5	875.5	840.5	874.5	908.5	591	570.5	547
SPV_0748	CP027540.1	760274	762709	+	2436	12750	9635	9287	7959	7978	9800	9480	9256	9658	7130	6730	6214
SPV_0749	CP027540.1	762839	763861	+	1023	7529.5	5901	5393	4943.5	4755	5936	6318	6202	6281	5159	4977.5	4457.5
SPV_0750	CP027540.1	763917	764621	+	705	4332.33	3605	3118.5	2803.83	2695.67	3381.83	3954.33	3675.33	3894.67	3142.17	3215.83	2822.33
SPV_2509	CP027540.1	764625	764684	+	60	344.83	296	251	227.83	214.17	257.83	293.33	241.33	311.17	216.67	307.33	235.33
SPV_0751	CP027540.1	764686	765375	+	690	4520.33	3802.5	3418	3242.83	3066.17	3520.33	4178.33	4146.83	4307.17	3425.17	3638.83	3517.33
SPV_0752	CP027540.1	765372	766295	+	924	5171	4122.5	3649.5	4082.5	3803.5	4162.5	4732	4540	4850	3631	4161.5	3779
SPV_0753	CP027540.1	766310	766954	+	645	4994	3961	3745	4151.5	4051.5	4251.5	4502	4326.5	4544	3425	4159	3499.5
SPV_0754	CP027540.1	767122	767352	+	231	960	1015.5	954.5	1285.5	1085.5	1099.5	485.5	569.5	469	749.5	1118.5	827.5
SPV_0755	CP027540.1	767402	767482	+	81	496	501	433.5	611	547.5	588	252.5	228	228.5	347.5	530.5	415.5
SPV_0756	CP027540.1	767492	767563	+	72	299	222.5	220	348	337	338.5	220	233.5	194	169	231.5	169
SPV_2510	CP027540.1	767622	767705	+	84	2774	1499	2188	2599	2736	2456.5	1423.5	1434.5	1332.5	1678	2427	2145
SPV_0757	CP027540.1	767725	768927	+	1203	133254	96312	105632	144820	144304	132576	69864.5	64723.5	66123	105982	115802	104285
SPV_0758	CP027540.1	769062	770389	-	1328	20	6	9	7	3	12	14	22	21	5	0	10
SPV_0759	CP027540.1	770583	771080	+	498	1342.5	1171	1106	1474	1452	1522	1595	1693.5	1621	874.5	973	822
SPV_0760	CP027540.1	771080	772735	+	1656	7402.5	6080.5	5895	8509.5	8652.5	8293.5	8473.5	9107.5	9065	4662	5479.5	4683
SPV_0761	CP027540.1	772763	772957	+	195	1195.5	793	855	1213.5	1276.5	1234.5	1125.5	1174.5	1201	506.5	811	705
SPV_2511	CP027540.1	773033	773068	+	36	49	1.5	42.5	27	19.5	22	21	36.5	18.5	16	27	21
SPV_0762	CP027540.1	773107	773877	+	771	28408.5	22081	21710	20478.5	19265	21845.5	21095.5	21848.5	21027.5	18042.5	17268	15804
SPV_0763	CP027540.1	773905	775167	+	1263	45327.5	34356	34236	30392	30159.5	33173	34437	35409	35061	27509	26145	24145
SPV_0764	CP027540.1	775178	776404	+	1227	33398.5	22895.5	23426	19722	19660.5	22167	28164	29969	28980	19888.5	18201	16505.5
SPV_0765	CP027540.1	776391	776831	+	441	12331.5	8257	8181.5	5817.5	5710	7038.5	10797	11456	11569	6639	5971	5318.5
SPV_0766	CP027540.1	776885	778297	+	1413	36761.5	23455.5	25538	20278	18676.5	20288	34880.5	36872.5	37329	20130	18299.5	16848
SPV_0767	CP027540.1	778496	779737	-	1242	3522	3030	3378	4808	5174	4677	3530	3638	3649	2286	2704	2464
SPV_0768	CP027540.1	779840	780949	+	1110	2649	1691	2376	2926	3362	2591	2171	2234	2264	1883	2622	2115
SPV_0769	CP027540.1	781595	781939	+	345	24748	27284	24278	9226	17424	18906	58395	48824	47080	4998	8517	6738
SPV_0770	CP027540.1	782125	782212	-	88	0	0	0	0	0	0	0	0	2	0	0	0
SPV_0771	CP027540.1	782374	783114	+	741	1683	1248.5	1105	382.5	423.5	437.5	2197	3105	2629.5	848	1030	768
SPV_0772	CP027540.1	783111	784022	+	912	3156.5	2802.5	2293.5	687	629	578	4307.5	6174	5250	1370.5	1791	1545
SPV_0773	CP027540.1	784019	785971	+	1953	7393	5623	6015.5	1054.5	1125.5	1103.5	9806	14053.5	12297.5	2656	3330	3555
SPV_0774	CP027540.1	786057	788360	+	2304	5508.5	3807	4067	6457	6116	5932	6204.5	6158.5	6126	3983.5	4833	3990
SPV_0775	CP027540.1	788405	788833	-	429	1730	1517	1288	1856	1845	1308	15394	13547	12555	938	1039	1054
SPV_0776	CP027540.1	788971	790113	+	1143	3317.5	2390.5	2707	2501.5	2506	2278	3426	3242	3171.5	1833.5	1985.5	1776.5
SPV_0777	CP027540.1	790122	791336	+	1215	3644.5	2720.5	2870	2557.5	2944	2743	3941	3848	4025.5	2020.5	2144.5	2044.5
SPV_0778	CP027540.1	791471	792295	+	825	103	88	67	37	67.5	67.5	237.5	221.5	224	62.5	53.5	61.5
SPV_2238	CP027540.1	792317	793056	+	740	101.5	74	53	36	43	43.5	208	202.5	196	59	69.5	62.5
SPV_0781	CP027540.1	793069	794235	+	1167	142.5	83	99	52	61.5	98	319.5	377	331	116.5	95	94
SPV_2239	CP027540.1	794495	794620	+	126	0	0	0	1	0	2	1	0	3	0	0	0
SPV_0782	CP027540.1	794743	796236	+	1494	1262	1011	917.5	778.5	800	1023.5	1350.5	1598	1791.5	752.5	667.5	641
SPV_0783	CP027540.1	796249	796860	+	612	760.5	657	645	411.5	589.5	655.5	959.5	1085	1171.5	444	479	433.5
SPV_0784	CP027540.1	796939	800289	+	3351	6902.5	5877	5461.5	7145	7064.5	8510	9889	10641	11078	5059.5	5185.5	4828.5
SPV_0785	CP027540.1	800560	800760	+	201	598	474	471	708	748	773	914	1011	1062	342	487	458
SPV_0786	CP027540.1	800875	801345	-	471	69	42	34	43	51	34.5	120.5	135	177	36.5	30.5	37.5
SPV_0787	CP027540.1	801362	803635	-	2274	140	150	110	129	166	150.5	337.5	435	406	46.5	81.5	81.5
SPV_0788	CP027540.1	803981	807082	+	3102	4839.5	3949.5	3648	3294	3095.5	3419.5	5570	5508.5	5741.5	2954.5	2864	2711.5
SPV_0789	CP027540.1	807165	808172	+	1008	24201	19964.5	19530.5	28852	28216.5	30212	17807	18682	18496	19449	19308	17467.5
SPV_0790	CP027540.1	808231	809736	+	1506	55379.5	43371	45714.5	63045	64313	66131.5	38907	40397.5	41128.5	35506.5	42214	37557
SPV_2240	CP027540.1	810476	811128	-	653	20	2	6	3	9	9	9	16	11	0	2	4
SPV_2562	CP027540.1	811459	811533	+	75	114.5	91	92	137.5	155.5	172.5	56	65	63	70	68.5	71.5
SPV_0792	CP027540.1	811543	812415	+	873	874	691	666	1167	1102.5	1347	530.5	552	601.5	597.5	605	535
SPV_0793	CP027540.1	812428	812592	+	165	163.5	142	117	215.5	183	250.5	104.5	140	113.5	98.5	114.5	94.5
SPV_0794	CP027540.1	812564	812905	-	342	12	8	6	8	5	6	17	10	15	5	1	5
SPV_0795	CP027540.1	813048	813359	+	312	265.5	213.5	186	379.5	302	385.5	201	185.5	194	167.5	223	175
SPV_0796	CP027540.1	813363	814079	+	717	618.5	524.5	478	953.5	907	1044.5	458	461.5	475	468.5	542	536
SPV_0797	CP027540.1	814209	815024	-	816	3587.5	2631	2660.5	2849	2802	2597.5	5312	5160.5	5103	2089.5	2532.5	2217.5
SPV_0798	CP027540.1	815021	815926	-	906	4024.5	2876	2793	3451.5	3140.5	2896	4925.5	5036.5	4805.5	2238	2886	2459
SPV_0799	CP027540.1	815927	816058	-	132	262	179	216.5	220.5	210.5	208.5	351.5	339	267.5	128.5	165.5	164.5
SPV_2242	CP027540.1	816316	817637	+	1322	954	586	705	612	557	589	650	649	717	606	708	626
SPV_0802	CP027540.1	817739	819868	+	2130	4129.5	3054	3056	3176	3105	3247.5	4285.5	4528.5	4530.5	2601	2861.5	2458.5
SPV_2244	CP027540.1	819855	820304	+	450	1034	768.5	774	921.5	934.5	931.5	1169	1255	1123	667.5	746	661.5
SPV_0803	CP027540.1	820363	820635	+	273	2716.5	1841.5	1604	1606.5	1570.5	1454	5733.5	5626.5	4946.5	1651.5	2211.5	1984
SPV_2245	CP027540.1	820989	821180	-	192	7	7	5	3	5	4	7	9	17	4	10	9
SPV_2246	CP027540.1	821483	821593	+	111	3.5	8.5	7.5	9.5	4	6	22.5	21.5	19	5.5	2.5	6
SPV_0804	CP027540.1	821608	822366	+	759	188	140	134	131.5	143.5	116	232.5	296	260.5	121.5	113	140.5
SPV_0805	CP027540.1	822368	824356	+	1989	407.5	291.5	314.5	305	322.5	296	604	669.5	696.5	281	376.5	239.5
SPV_0806	CP027540.1	824399	824989	-	591	34.5	15	21	13	19.5	14	90	98.5	108.5	24	22	17
SPV_0807	CP027540.1	825069	825944	-	876	131.5	107	87	132	94.5	112	243	302.5	289.5	108	114	82
SPV_0808	CP027540.1	826177	826290	-	114	0	0	0	0	0	0	0	0	1	0	0	0
SPV_2247	CP027540.1	826260	826587	+	328	1071.5	858.5	924.5	418	549	546	649.5	650.5	681	496	512	495.5
SPV_0809	CP027540.1	826651	828126	+	1476	3513.5	2438.5	2607.5	1142	1103	1203	1892.5	1962.5	2051	2161	1877	1860.5
SPV_0810	CP027540.1	828280	828807	-	528	7	11	4	9	5	9	9	10	17	5	5	7
SPV_0811	CP027540.1	829063	829923	+	861	2313.5	1617.5	1687	452	492	569	1410	1393.5	1446.5	1246	982	1040
SPV_0812	CP027540.1	829920	831179	+	1260	3539	2425	2386	647	674	859	2259	2110	2352.5	1737.5	1449	1421.5
SPV_0813	CP027540.1	831179	832306	+	1128	3897	2783.5	2728.5	844	853	1030.5	2497	2722	2679.5	2128	1777	1825
SPV_0814	CP027540.1	832303	833388	+	1086	4597.5	3406	3295	1152.5	1164.5	1318	2912.5	2972.5	3003	2715.5	2332	2349.5
SPV_0815	CP027540.1	833398	834273	+	876	3763	2748	2857.5	1064.5	980.5	1111.5	2375.5	2297	2407.5	2409	2086	2195
SPV_0816	CP027540.1	834454	835263	-	810	889	630	735	1026	821	701	943	975	962	555	744	686
SPV_2249	CP027540.1	835535	835756	+	222	323.5	275.5	255.5	265.5	214.5	216.5	498.5	468	451.5	233.5	250	238.5
SPV_0817	CP027540.1	835810	836481	+	672	1006.5	730.5	783.5	695.5	733.5	628.5	1319.5	1371	1250.5	634.5	764	686.5
SPV_2250	CP027540.1	836533	836730	-	198	0	1	0	0	0	0	4	0	0	0	0	0
SPV_0818	CP027540.1	836723	837631	+	909	2273.5	1809.5	1826	2239.5	2191.5	2190.5	2114.5	2306	2170.5	1286.5	1446.5	1357.5
SPV_0819	CP027540.1	837628	838089	+	462	1065	887.5	859	937.5	931.5	1027	973	1046.5	1020	620.5	711	664
SPV_0820	CP027540.1	838079	838966	+	888	2368.5	1763.5	1716.5	1930	1917.5	2193.5	2064	2112	2183	1412	1576	1452.5
SPV_0821	CP027540.1	838969	840852	+	1884	7264	5644.5	5839.5	7656	7386.5	7299	6212.5	6138.5	6806.5	4843	6304.5	6094
SPV_0822	CP027540.1	840953	842062	+	1110	2095	1663.5	1646	1673.5	1664.5	1759	2088	2235.5	2384	1434.5	1467.5	1373.5
SPV_0823	CP027540.1	842072	843334	+	1263	3262	2365.5	2430	2146	2240	2326	3279	3459	3599	2006	2133	1969.5
SPV_0824	CP027540.1	843338	844135	+	798	2301	1670	1830	1816.5	1768.5	1766	2506	2573.5	2601	1445.5	1718.5	1467
SPV_0825	CP027540.1	844251	844889	+	639	992	859.5	835	946	940	890	942.5	974.5	909	748.5	732	735.5
SPV_0826	CP027540.1	844886	845776	+	891	1861.5	1636.5	1632	1755.5	1799	1868	1588	1697	1680.5	1328	1436.5	1330.5
SPV_0827	CP027540.1	845816	846133	+	318	768.5	636	617.5	652.5	708.5	737	627.5	589	671	523.5	617	554.5
SPV_0828	CP027540.1	846136	847005	+	870	1778	1305	1304.5	1743	1842.5	1762	1300	1465.5	1383.5	1178	1422.5	1256.5
SPV_0829	CP027540.1	847232	847750	+	519	525	487	451	481	477	488	538	600	626	445	467	460
SPV_0831	CP027540.1	847859	848506	+	648	10	10	11	20	14	21	5	11	6	10	8	8
SPV_2251	CP027540.1	848495	849299	-	805	104	84	87	80	73	98	116	113	117	61	66	74
SPV_2563	CP027540.1	849735	849788	+	54	104	68.5	74	52.5	40	52.5	77	87	71.5	53	35.5	39.5
SPV_0833	CP027540.1	849793	851127	+	1335	4087	3389	3334	2835	2710	2831.5	3473.5	3600.5	3487	2193	2267.5	2186.5
SPV_0834	CP027540.1	851211	851948	+	738	12688.5	10357	10366.5	12517.5	12150.5	11613.5	9252.5	9106	9135.5	8346	9193.5	8392
SPV_0835	CP027540.1	851957	852514	+	558	10242	7844.5	7698.5	8752.5	8780	8552	6909	6983.5	6986	6280	7164	6714.5
SPV_0836	CP027540.1	852535	853428	+	894	8857	6697	6713.5	5830	6013.5	6887.5	3628	3533.5	3726	4918.5	4721	4680
SPV_0837	CP027540.1	853437	853652	+	216	2270	1660.5	1670	1604	1707	1915	1000.5	946	865	1280.5	1320	1306.5
SPV_0838	CP027540.1	853738	854706	+	969	10058.5	7726.5	7811.5	8375.5	8744	8657	5376.5	5275.5	5482	6462	6654.5	6679
SPV_0839	CP027540.1	854899	855399	+	501	6826	5230	5035	6032.5	6170	6297	3871	3821	3810.5	4310	4710	4687
SPV_2252	CP027540.1	855402	855728	+	327	4055	3145	3116	3721.5	3728	3941	2531	2340	2431.5	2656	2958	2778
SPV_0841	CP027540.1	856029	857140	-	1112	89	71	79	86	61	65	135	129	160	52	68	55
SPV_0842	CP027540.1	857317	857886	+	570	299	231.5	236	306	322.5	222.5	471.5	533.5	491	183	195	168.5
SPV_0843	CP027540.1	857954	858604	+	651	27	11	27	10	7.5	11.5	41	23	32	6.5	9.5	7.5
SPV_0844	CP027540.1	858588	860828	+	2241	46	47.5	41	26	23	35	74.5	58.5	70	44.5	22.5	34
SPV_2256	CP027540.1	861049	861195	+	147	497.5	382.5	437.5	392.5	353.5	339.5	209	185	174.5	441.5	460.5	498
SPV_2257	CP027540.1	861227	861814	+	588	1221	883	971	937	870.5	837	502.5	564.5	556.5	1198	1215	1103
SPV_0846	CP027540.1	861818	862999	+	1182	2030.5	1517.5	1648.5	1427.5	1419	1363.5	1138.5	1146.5	1188	1769.5	1941.5	1701
SPV_2512	CP027540.1	863206	863247	+	42	415	353.5	474.5	650.5	603.5	530	413.5	429.5	304	299	375.5	311.5
SPV_0847	CP027540.1	863279	863836	+	558	17556	14133.5	15537	25470	22736.5	20700.5	13338.5	12527	12479	11923.5	15571.5	13694.5
SPV_0848	CP027540.1	863869	864069	+	201	11514	9329.5	10058	15861.5	14099	12816	8695	8255	8282.5	8020	10033	9199.5
SPV_0849	CP027540.1	864121	864480	+	360	19390	14100	15956	25478.5	22639	19817	13723	13036	13290	13719.5	16272.5	15043.5
SPV_0850	CP027540.1	864538	864918	+	381	6171	4707.5	5327.5	6830.5	6192	5458.5	3583	3126.5	3203.5	4173	5122.5	4600
SPV_2513	CP027540.1	865083	865118	+	36	1207	1061	1194.5	1226.5	1284	1428	207	69	86.5	647	701	771
SPV_0851	CP027540.1	865168	865968	+	801	32120.5	27045.5	26233.5	32182	31421	37923	3371	655.5	774.5	17965	18199.5	18366
SPV_0852	CP027540.1	865979	866917	+	939	39675.5	32451.5	30500.5	38122	37561.5	47980.5	4193	678	816	23858.5	24038	23261.5
SPV_0853	CP027540.1	867016	869124	+	2109	84775	70433	63122.5	96473.5	92735.5	114768	12753	5769.5	6086	55117.5	62437.5	59093.5
SPV_0854	CP027540.1	869185	870840	-	1656	2606	2078	2190	2941	3032	2628	3559	3639	3594	1318	1696	1450
SPV_0855	CP027540.1	870945	871442	+	498	1808	1332	1376.5	1302.5	1150.5	1277	1680.5	1708	1616.5	1370.5	1299.5	1216
SPV_0856	CP027540.1	871423	871818	+	396	1602.5	1291	1233	1087.5	1063.5	1126	1479.5	1580.5	1554.5	1147.5	1197	1057
SPV_0857	CP027540.1	871835	872734	+	900	4115.5	3410	3410.5	2972.5	2960	2932.5	4054.5	4249.5	4328	2741	2934	2713
SPV_0858	CP027540.1	872783	873607	+	825	2698.5	1800.5	1537	901.5	975.5	1293.5	3238.5	3439.5	3431	1415	1209	1063.5
SPV_0859	CP027540.1	873607	874212	+	606	1614	1102	986.5	613.5	588.5	751.5	2007.5	2140	2119.5	849.5	798.5	734
SPV_0860	CP027540.1	874199	875398	+	1200	2145	1450	1413	998	894	1072	2857	2950.5	3002.5	1195.5	1222	1018.5
SPV_2259	CP027540.1	875398	875547	+	150	334	261	239.5	169.5	161.5	175	447.5	479.5	482.5	182	170.5	165
SPV_0861	CP027540.1	875587	875820	+	234	948.5	771.5	766	855	696.5	826.5	903	928.5	875.5	595	724.5	658
SPV_0862	CP027540.1	875922	878276	+	2355	6681	5263	4770	4625.5	4210.5	4958	6121.5	6085.5	5978.5	5203	4482.5	4520.5
SPV_0863	CP027540.1	878239	878706	+	468	1305	1110.5	898.5	983.5	954	1026.5	1416.5	1582	1455	954	826	842
SPV_0864	CP027540.1	878722	879582	+	861	2836	2176	2057.5	2599	2519.5	2407.5	3075	3177.5	3113.5	2039	2028.5	1942.5
SPV_0865	CP027540.1	879655	880608	+	954	10	10	17.5	21	19.5	20.5	20.5	19	16	6	14.5	14
SPV_0866	CP027540.1	880627	882429	+	1803	20690	16323	15137	13462.5	11815	13122	7133	6639	6767	15194	13560.5	12466.5
SPV_0867	CP027540.1	882431	883144	+	714	6828.5	5319.5	4886.5	4431	3833.5	4424.5	2588	2432	2477	5306.5	4690.5	4035.5
SPV_0868	CP027540.1	883211	884152	+	942	14065.5	11505	10268	10141.5	9025	9239	24959.5	22793	22259	12677.5	10526.5	8426
SPV_2260	CP027540.1	884271	884612	-	342	2.5	2.5	1	1.5	0.5	2.5	1	0	1	2	0	1
SPV_2262	CP027540.1	884612	884746	-	135	0.5	1.5	0	0.5	0.5	0.5	2	0	0	0	1	0
SPV_0870	CP027540.1	885372	885992	-	621	1346.5	997	966	1106.5	1186	1191	1506.5	1489.5	1480	757	745	727.5
SPV_0871	CP027540.1	885992	886474	-	483	971	844	822	971	926.5	907	1129.5	1157.5	1198.5	613.5	638.5	648
SPV_0872	CP027540.1	886474	887316	-	843	1525.5	1302	1206	1702.5	1742.5	1588	1774	1661	1926.5	1020.5	1135	1085.5
SPV_0873	CP027540.1	887411	888211	-	801	3130	2395	2338	5094	4761	3921	2585	2696	2479	2669	2838.5	2751
SPV_0874	CP027540.1	888355	889734	+	1380	7299.5	5980.5	5342.5	5923.5	5350	6181.5	7018.5	7438	7685	5654.5	5355	4787
SPV_0875	CP027540.1	889744	890289	+	546	3770.5	2965.5	2571	2836	2649.5	3175.5	3808	4041.5	4432	2611.5	2692	2372
SPV_0876	CP027540.1	890301	890615	+	315	1813.5	1524	1328	1444.5	1352	1540.5	1878.5	2007	2214.5	1259	1307.5	1207.5
SPV_0877	CP027540.1	890632	891324	+	693	3769	2665	2521.5	3023.5	2832	3141	3622.5	4024.5	4224.5	2583.5	2808.5	2446.5
SPV_0878	CP027540.1	891401	891892	+	492	4221.5	3454.5	3281	3678.5	3552.5	3993.5	4372	4610	5002	2730	3384.5	3042
SPV_0879	CP027540.1	891990	892580	+	591	944.5	743	695	723	618.5	771.5	964	1110	1093.5	618.5	662	532.5
SPV_0880	CP027540.1	892589	894352	+	1764	2482.5	1673.5	1711	2037	2014.5	1887.5	2383.5	2656	2477.5	1660	1882.5	1685.5
SPV_2263	CP027540.1	894548	895212	+	665	356	251	260	307	274	224	326	317	285	320	288	299
SPV_0883	CP027540.1	895373	895573	+	201	24.5	15.5	15.5	29.5	20.5	9	43	33	28.5	22.5	16	25.5
SPV_0884	CP027540.1	895615	896019	+	405	58.5	58.5	54.5	34.5	38.5	29	78	70	81.5	61.5	75	49.5
SPV_0885	CP027540.1	896250	896957	+	708	1028.5	816.5	832	1465.5	1281	992	1541.5	1401.5	1266	1382.5	1314.5	1079
SPV_0886	CP027540.1	896968	897525	+	558	1363.5	1049.5	1005	1599.5	1462	1313	1877.5	1763.5	1745	1517.5	1336.5	1127
SPV_0887	CP027540.1	897899	899290	+	1392	4734	3423	3488	3275	3044	3044	2993	3044	3080	3304	3481	2850
SPV_0888	CP027540.1	899433	900350	+	918	2919.5	2258	2002.5	1102	1261	1449	1532.5	1512.5	1600	1516	1753.5	1626
SPV_2265	CP027540.1	900358	902850	+	2493	10337.5	7813	7793.5	4136	4371	4474	5658.5	5640.5	6020	5736	6676.5	6307
SPV_2266	CP027540.1	903272	903652	+	381	12	5	10	11	3	5	4	7	9	17	20	13
SPV_1034	CP027540.1	904110	904823	+	714	898	806	817.5	1058	1142	1013	801.5	824.5	794.5	635	571	550
SPV_1033	CP027540.1	904837	905484	+	648	548	471	468.5	488	510	578	385.5	392.5	469.5	265	413	357
SPV_1032	CP027540.1	905620	906273	+	654	1145.5	1002.5	943	801	841	1048	1438	1661.5	1599.5	630	613	590
SPV_1031	CP027540.1	906283	906747	+	465	1287.5	1137.5	937.5	772	732	919.5	1472	1702.5	1659	654.5	702.5	620.5
SPV_1030	CP027540.1	906760	908028	+	1269	3385.5	2606.5	2462.5	2077.5	2158	2803	3908	4302.5	4353.5	1765.5	1902.5	1703.5
SPV_2267	CP027540.1	908042	908302	+	261	560.5	514.5	468	415	411	539.5	807.5	880.5	842	329.5	364	342.5
SPV_1029	CP027540.1	908313	909674	+	1362	3249	2739	2693	2853.5	3134	3396	4068.5	4286	4349	2038.5	2288	2175.5
SPV_1028	CP027540.1	909828	910796	+	969	3184.5	2541	2425.5	2759.5	2941.5	3463.5	3299	3637	3289	2134.5	2148.5	1720
SPV_1027	CP027540.1	910812	911804	+	993	4449.5	3396	3199.5	3561.5	3966.5	4462.5	4466	4838	4700	2871.5	2762.5	2301
SPV_1026	CP027540.1	912022	913065	+	1044	3774.5	2628	2380	2572	2763.5	3297	4621.5	5246	4930	2300.5	2032	1832
SPV_1025	CP027540.1	913111	914814	+	1704	5856	4086.5	4110.5	4973.5	5382.5	5577	7849.5	8750.5	8583	3862.5	3608	3205.5
SPV_1024	CP027540.1	914878	915867	+	990	3996.5	2869.5	2920.5	4212.5	4568	4024	5441	5969.5	5966	2680	2715	2534.5
SPV_1023	CP027540.1	915940	917010	-	1071	500	356	350	452	418	383	274	267	264	406	335	362
SPV_2519	CP027540.1	917345	917374	-	30	3	2	2	4	0	2	2	1	3	0	3	1
SPV_1021	CP027540.1	917594	919144	-	1551	6201.5	4825	4831.5	6038.5	6268.5	6086	6528	6752.5	6835.5	3472	4344	3693
SPV_1020	CP027540.1	919160	919939	-	780	2846.5	2219.5	2109	2254.5	2180	2683	2774.5	2855.5	3066.5	1395.5	1611	1415
SPV_1019	CP027540.1	919926	920777	-	852	3025	2379.5	2476.5	2742	2722.5	2993	2876.5	2999	2955	1510.5	1739	1561
SPV_2518	CP027540.1	921151	921201	-	51	322	229	244.5	170.5	183	190	355.5	329	320	174	233	182.5
SPV_1018	CP027540.1	921236	927127	-	5892	20424	15490	14795.5	11691.5	10331	12386	16616.5	17208	17486	11437	10732	10397.5
SPV_1017	CP027540.1	927336	928514	-	1179	2124	1595	1616	1176	1252	1290	2361	2401	2536	1131	1110	988
SPV_1016	CP027540.1	928684	932334	-	3651	5468.5	3864	3661.5	2257	2423.5	2986	5700.5	5901	6175.5	2190	1912	1759
SPV_1015	CP027540.1	932331	935606	-	3276	3845.5	2893	2666.5	1808	1769.5	2158	4003.5	3840	3926.5	1383	1301	1193
SPV_2268	CP027540.1	936131	936978	+	848	1992	1680	1568	2725	2371	1868	2553	2639	2471	2121	2241	2139
SPV_1013	CP027540.1	937076	937324	+	249	90	59	52	119	98	80	153	241	174	68	73	50
SPV_1012	CP027540.1	937462	938766	-	1305	113823	88586	90727	87125	80945	83778	52975	55060	58391	85772	92642	89441
SPV_1010	CP027540.1	938930	939376	+	447	466	317	381	521	450	316	449	418	391	255	370	337
SPV_1011	CP027540.1	939373	940488	-	1116	48.5	27	27	38	23.5	30.5	42.5	22.5	43	31	37.5	33
SPV_1009	CP027540.1	940497	941142	-	646	47.5	33	32	16	21.5	21.5	29	38	30	21	24	29.5
SPV_1008	CP027540.1	941201	942634	-	1434	852	587.5	726.5	433	438.5	394	701.5	690	760	587.5	554.5	593
SPV_1007	CP027540.1	942631	943770	-	1140	804.5	596.5	579.5	335	345	378	604.5	766	703.5	459.5	483.5	462.5
SPV_1006	CP027540.1	943760	944902	-	1143	792	563.5	470	325	257	291	579	626	593	420.5	407.5	361
SPV_1005	CP027540.1	944892	946820	-	1929	768.5	554.5	515	459	361.5	407	568.5	617.5	609.5	523.5	498	439
SPV_1004	CP027540.1	947285	948709	-	1425	756	731	645	489	534	549	2314	2524	2487	672	676	644
SPV_1003	CP027540.1	948728	948901	+	174	0	0	0	0	0	0	1	0	2	0	0	0
SPV_1002	CP027540.1	949253	951532	-	2280	11307	9087	8397	9601	9550	9749	8637	9026	9296	6433	7182	6467
SPV_1001	CP027540.1	951644	953602	-	1959	5232	4245	4176	3455	3621	4231	3828	4324	4524	2631	2523	2451
SPV_1000	CP027540.1	953695	954873	-	1179	1898.5	1383	1178.5	2137.5	2093	2554	954	1040	1049	1395	1517.5	1375.5
SPV_0999	CP027540.1	954953	955816	-	864	4275.5	3357.5	3226.5	4292.5	4357	5261.5	2706.5	2762.5	2894	3149.5	3353.5	3212.5
SPV_0998	CP027540.1	955819	957720	-	1902	12178	10162.5	9453	11253	11387	14292.5	7533.5	7686.5	8011	9113.5	9147	8627
SPV_0997	CP027540.1	958146	958421	-	276	3811.5	3138	2954	3486	3071	3495	2068	2198.5	2159.5	2902.5	3539	2935
SPV_2517	CP027540.1	958487	958513	-	27	506	506.5	436	590.5	623	574	449.5	409	460	393.5	526	464.5
SPV_0996	CP027540.1	958527	959366	-	840	3915.5	3056.5	3154	4745.5	4488	4050	2801.5	2795.5	3149.5	3393	3957	3397.5
SPV_0995	CP027540.1	959508	960356	+	849	505	429	474	879	1026	789	977	1080	1003	327	422	435
SPV_0994	CP027540.1	960449	961366	-	918	1951	1685	1635	1747	1572	1345	1528	1364	1408	1931	1905	1774
SPV_0993	CP027540.1	961703	961831	+	129	3.5	2	9	9.5	2	3.5	2	3	2	4	3	0.5
SPV_0992	CP027540.1	961803	961973	+	171	2.5	3	2	4.5	6	7.5	2	1	0	0	2	3.5
SPV_2516	CP027540.1	962247	962309	-	63	3863.5	2719	3328	5141	5238	4136	2229.5	1916.5	2039.5	2206.5	3120.5	2755.5
SPV_0991	CP027540.1	962319	962612	-	294	25125	18535	22769	34433.5	34350	27048	15326	13990.5	14187	14494.5	20183	17602
SPV_0990	CP027540.1	962629	962973	-	345	37168.5	30427.5	33909.5	53558	54105.5	40855.5	23423	21892.5	22253.5	22075.5	29971.5	26757
SPV_0989	CP027540.1	962989	963303	-	315	22276	18061.5	22273.5	33141.5	32491.5	25333.5	14963.5	14195.5	13555	13089.5	18180	16329.5
SPV_0988	CP027540.1	963485	964177	-	693	863	655	701	965	958	870	667	751	677	487	630	521
SPV_0987	CP027540.1	964591	964890	+	300	3476	2394	3133	3722	4079	3434	3591	3806	3447	1759	2452	2245
SPV_2271	CP027540.1	965072	965590	+	519	331.5	303	250	214.5	239.5	274	338	337.5	397	137	146.5	136
SPV_0986	CP027540.1	965587	966389	+	803	227.5	181	173	156.5	179.5	150	235	272.5	314	96	115.5	86
SPV_0985	CP027540.1	966651	967625	-	975	3031	2119	2234	2133.5	1816.5	1875.5	2241.5	2472.5	2265	1988.5	2108	2091.5
SPV_0984	CP027540.1	967669	968565	-	897	3035	2251.5	2087.5	1953	1617.5	1822	1838	2070.5	2110	2547.5	2296.5	2098.5
SPV_0983	CP027540.1	968562	969380	-	819	3465	2707	2235	2734	2033.5	2023	1879	1975	1973.5	3387.5	2988	2799
SPV_0982	CP027540.1	969364	970035	-	672	2960	2217.5	1858.5	2885.5	2187.5	1911.5	1366.5	1352	1327.5	3036.5	2942.5	2652
SPV_0981	CP027540.1	970163	970732	+	570	319	189	192	222	169	213	363	335	396	122	125	121
SPV_0980	CP027540.1	970845	971804	+	960	4506.5	3486	3525	4614.5	4351	4474.5	4466.5	4462.5	4557.5	2261.5	2543.5	2114
SPV_0979	CP027540.1	971814	972929	+	1116	6622	5232	5127	6249.5	6603	6564	6631.5	6851	7158.5	3398	3905	3317.5
SPV_0978	CP027540.1	972934	973281	+	348	2252	1608.5	1576	2301	2228	2148	2265.5	2199.5	2376.5	1122.5	1381	1228
SPV_0977	CP027540.1	973289	973504	+	216	1361.5	1083.5	1149	1538	1522	1370	1461.5	1382	1505	718.5	1007.5	835.5
SPV_0976	CP027540.1	973587	974228	+	642	1022	832.5	856.5	888.5	842	742.5	1134	1190.5	1300.5	498	719.5	713.5
SPV_0974	CP027540.1	974246	974935	+	690	1497	1428.5	1307.5	1435.5	1357	1151	1445	1614.5	1780	694.5	1131.5	1056.5
SPV_0975	CP027540.1	974932	975612	-	681	59.5	77.5	62.5	104.5	98.5	76	30.5	38	36	64.5	45.5	58.5
SPV_0973	CP027540.1	975655	977946	-	2292	4952.5	3842.5	3944.5	5174.5	5084.5	4907	3995.5	4096	4229	2622.5	3137.5	2770.5
SPV_2274	CP027540.1	978137	978939	-	803	294	218	222	284	289	366	455	485	482	206	210	174
SPV_0970	CP027540.1	979320	980180	-	861	5504	4223	4157.5	5382.5	5656.5	5439	5603	5759.5	5813.5	3924.5	4387.5	3641.5
SPV_0969	CP027540.1	980196	981473	-	1278	8529	6586	5889	8249.5	8122	8128.5	7784.5	7618.5	8043.5	6558	6333	5749
SPV_0968	CP027540.1	981466	982017	-	552	3220.5	2799	2391.5	2931	2887.5	3270.5	2904.5	2996	3104.5	2570	2455.5	2156.5
SPV_0967	CP027540.1	982033	983292	-	1260	11083.5	9809	9068	11613	11022	10741	8736	8609	8662.5	9698.5	9571	8592
SPV_0966	CP027540.1	984561	985863	+	1303	40	29	29	22	33	14	36	41	40	16	11	15
SPV_0965	CP027540.1	985914	986072	-	159	1683	1258.5	1260	1541.5	1566.5	1640.5	1139.5	1072	1192.5	954	1187.5	1005
SPV_0964	CP027540.1	986082	987392	-	1311	8925.5	7084.5	6793	8303	8329.5	8655	5601	5473.5	5851	5748.5	6407.5	5767
SPV_0963	CP027540.1	987456	987590	-	135	1322.5	1025	1078	1103	1140	1110	934.5	861.5	860.5	887	981.5	896.5
SPV_0962	CP027540.1	987649	987825	-	177	1336	1159.5	1055.5	1156.5	1136	1155.5	925.5	961.5	1020	901.5	972.5	880
SPV_0961	CP027540.1	987856	989181	-	1326	7570.5	5972	5703.5	7014	6598	7047.5	5351.5	5340	5640	5491.5	5479.5	4969.5
SPV_0960	CP027540.1	989197	990240	-	1044	6141.5	4905.5	4780	6713	6107	6073.5	4102	3920.5	4225	4233.5	4696.5	4353
SPV_0959	CP027540.1	990355	990684	-	330	4920.5	4071.5	3944.5	6522.5	6251.5	5934.5	2127.5	2098	2398	3488.5	3778	3382.5
SPV_0958	CP027540.1	990698	991807	-	1110	12087.5	9613.5	9117.5	14591	13801	13685	5392.5	4918	5128.5	7996	8632	8016
SPV_0957	CP027540.1	991810	993570	-	1761	12730.5	9919	9953.5	14495.5	13572.5	14383.5	5536	5469.5	5552.5	8022.5	7340.5	7205
SPV_0956	CP027540.1	993660	994418	-	759	706	492.5	538	465.5	463	514.5	622.5	790.5	789.5	529	507	485.5
SPV_0955	CP027540.1	994415	995281	-	867	731	496	499.5	493	479	525.5	592	657.5	686	520	517.5	531
SPV_0954	CP027540.1	995350	996354	-	1005	1384.5	943.5	1038	1030.5	1056	1172	1056.5	1135.5	1250.5	1047	1071	1002
SPV_0953	CP027540.1	996767	999463	-	2697	17996	13659	13482	17426.5	16416.5	16532.5	21235.5	22236	22030.5	12423.5	14634.5	12813.5
SPV_0952	CP027540.1	999483	1000712	-	1230	5328	4070	4089	5756.5	5166.5	5180.5	5745.5	5961	5750.5	3984.5	4311.5	3886.5
SPV_2278	CP027540.1	1000866	1001166	-	301	1	7	2	1	4	3	3	7	1	1	2	2
SPV_0951	CP027540.1	1001614	1001835	-	222	0	1	2	0	0	3	2	0	1	0	0	1
SPV_0950	CP027540.1	1002494	1003705	-	1212	50	27	23	52	39	56	73	73	53	45	52	56
SPV_0949	CP027540.1	1004088	1004732	-	645	26	50.5	30.5	30	29.5	44.5	27	38.5	53.5	24.5	26.5	14.5
SPV_0948	CP027540.1	1004751	1005950	-	1200	48	30.5	22	29.5	22.5	40.5	39	44.5	59	30.5	42	31.5
SPV_0947	CP027540.1	1005965	1006900	-	936	54	40.5	31	25	42	51.5	59.5	52	39	43	46.5	32
SPV_0946	CP027540.1	1006905	1008128	-	1224	50.5	39.5	34.5	45.5	39	37	37	30.5	37.5	33	43.5	33
SPV_0945	CP027540.1	1008130	1009440	-	1311	84.5	58	60.5	62	61	67.5	58.5	38.5	64	56	66.5	47
SPV_0944	CP027540.1	1009448	1010554	-	1107	51.5	43.5	33	40.5	39	43	49	44	41.5	34.5	49	47.5
SPV_0943	CP027540.1	1010583	1012475	-	1893	97.5	46.5	63.5	68.5	66	76	46	47.5	57	54.5	55.5	54
SPV_2279	CP027540.1	1012498	1013281	-	784	39	36	30.5	47	44	53	33	31	27	20.5	50	33
SPV_0941	CP027540.1	1013291	1013899	-	609	44.5	38.5	41	57.5	27.5	42.5	40.5	37.5	46.5	27.5	40.5	33.5
SPV_0940	CP027540.1	1013901	1015196	-	1296	9.5	6.5	10.5	3.5	3.5	8.5	27.5	38	26	2	8	7
SPV_2282	CP027540.1	1015296	1015367	-	72	0	0	0	0	2	0	2	3	4	0	0	0
SPV_0939	CP027540.1	1015448	1016302	+	855	112	70	98	132	176	103	85	91	104	60	93	79
SPV_2283	CP027540.1	1016347	1018232	-	1886	12.5	7	1	14	6.5	5	75	79	76	15	8	4
SPV_0935	CP027540.1	1018255	1018584	-	330	0.5	0	2.5	3	4.5	3.5	2.5	0	0	2.5	2.5	2
SPV_0934	CP027540.1	1018594	1018953	-	360	1	4	0.5	8	0	7.5	3.5	0	3	1.5	5.5	2
SPV_2285	CP027540.1	1019785	1020941	-	1157	804.5	529	631.5	908.5	901	859.5	653	662.5	662.5	574.5	818	748
SPV_0931	CP027540.1	1020969	1021730	-	762	928	744	711.5	1250.5	1107.5	1007	919	942.5	926	823	746.5	722.5
SPV_0930	CP027540.1	1021730	1022206	-	477	297.5	227	267	371	354.5	306.5	344	281	292.5	236.5	252.5	239.5
SPV_2286	CP027540.1	1022398	1022511	-	114	74	66	72	77	61	65	61	55	65	83	102	59
SPV_2287	CP027540.1	1022651	1023295	-	645	446.5	422.5	377.5	432	380.5	398	400.5	385	415.5	384	420.5	446
SPV_0927	CP027540.1	1023381	1025120	-	1740	654.5	575.5	557.5	521	445.5	404	478.5	470	481.5	602	557.5	665
SPV_0926	CP027540.1	1025283	1026167	-	885	1941	1510	1614	1614	1524	1373	2399	2440	2238	1332	1396	1311
SPV_0925	CP027540.1	1026279	1027133	-	855	362.5	231.5	269	242.5	189	237.5	177	165.5	217	278.5	238	228
SPV_0924	CP027540.1	1027133	1027948	-	816	340.5	215	237	184	172.5	155	138	149.5	189.5	236	264	210.5
SPV_0923	CP027540.1	1028010	1028198	-	189	168	142.5	106	140.5	132.5	136.5	162	140	150.5	146.5	131	113.5
SPV_0922	CP027540.1	1028520	1029086	-	567	455	381	331	328	335	339	435	406	400	402	318	335
SPV_0921	CP027540.1	1029354	1031033	-	1680	1689	1236	1148	1099	1032	1018	1231	1260	1399	1203	1086.5	981
SPV_0920	CP027540.1	1031125	1031286	-	162	223	127	124	129	96	125	193	166	182	163	168.5	126
SPV_0919	CP027540.1	1031970	1032101	-	132	401	320	300	273	309	379	403	340	416	292	324	316
SPV_2288	CP027540.1	1032250	1032459	-	210	178	157	135	131	127	136	160	192	219	141	154	122
SPV_2564	CP027540.1	1032903	1032932	-	30	280	234.5	168.5	184	163	201	187.5	182.5	231.5	175.5	182.5	160
SPV_0918	CP027540.1	1033027	1033821	-	795	2288.5	1623.5	1400	1694.5	1436	1493.5	1648	1808.5	1951	1713	1839.5	1704.5
SPV_0917	CP027540.1	1033821	1034828	-	1008	1745	1239.5	1183	1433	1380	1522	1110.5	1313.5	1454	1422	1563.5	1468
SPV_0916	CP027540.1	1034828	1035835	-	1008	4441	3532	3486.5	3921.5	3842	4013.5	2653	3062	3438	3476.5	3953.5	3570.5
SPV_0915	CP027540.1	1035825	1036850	-	1026	15122.5	11556	12623	14783.5	13512.5	13632.5	5994.5	6775.5	6899	11861	13829.5	12843
SPV_2515	CP027540.1	1036860	1036916	-	57	101.5	70	37.5	80	58.5	75	40.5	40	44	97	91	63
SPV_2289	CP027540.1	1036971	1037239	-	269	742	597.5	490.5	865.5	722	634	343.5	338.5	358.5	646	673	613
SPV_2290	CP027540.1	1037243	1037461	-	219	301.5	238	244	386	327	283.5	146.5	186.5	151	294	301.5	272
SPV_2291	CP027540.1	1037649	1037755	-	107	4	0	2	0	0	1	3	1	0	0	1	2
SPV_2565	CP027540.1	1037861	1037899	-	39	243	155.5	157.5	154.5	157.5	160	236	230.5	232	127	193.5	157.5
SPV_2566	CP027540.1	1037928	1037963	-	36	89	56	53.5	51	64	49.5	83.5	74.5	67.5	34	74	58.5
SPV_2567	CP027540.1	1038016	1038045	-	30	74	39.5	48	34.5	57.5	49.5	83.5	29	79.5	37	60.5	62
SPV_0914	CP027540.1	1038199	1039830	-	1632	2350	1636	1626	1586	1382	1494	2708	2357.5	2467.5	1598.5	1640	1536
SPV_0913	CP027540.1	1039904	1040878	-	975	6034.5	3966	4298.5	4707	4668.5	3556	52816.5	50811.5	47884	2970.5	3811	3364
SPV_0912	CP027540.1	1040952	1041566	-	615	1510.5	1275	1149.5	1471.5	1411	1547	2410	2363	2510	882.5	967.5	811
SPV_0911	CP027540.1	1041566	1042540	-	975	3368	2661.5	2479.5	2935	2977.5	3197	8206	8393	8330.5	1854.5	2156.5	2003
SPV_0910	CP027540.1	1042548	1043804	-	1257	6912	5266.5	5142.5	6055.5	6063	6667.5	14822	14657	14143.5	3793.5	4225	3840
SPV_0909	CP027540.1	1043866	1044297	-	432	2560	2238.5	2161.5	2539	2438.5	2594	5781.5	5630.5	5818	1360.5	1541.5	1363.5
SPV_0908	CP027540.1	1044299	1044901	-	603	4760	3856	3752	4343	4321	4610	10009.5	10069.5	9710	2343.5	2598.5	2436
SPV_0907	CP027540.1	1044885	1045724	-	840	1852	1701.5	1719	1626.5	1699	1820.5	3033.5	3279.5	3094	1036	1085.5	1076.5
SPV_0906	CP027540.1	1045724	1046803	-	1080	4476.5	3232	3311.5	3647.5	3763	3945.5	3310	3265.5	3586	3103.5	3070.5	2743
SPV_0905	CP027540.1	1046813	1047292	-	480	1638.5	1274	1252	1457	1263	1407	1210	1276	1345	1063	1192	998
SPV_0904	CP027540.1	1047282	1047881	-	600	1838	1287	1337	1945	1790.5	1674.5	1184	1193	1230.5	1271	1250	1075
SPV_0903	CP027540.1	1048004	1048186	+	183	80	42	67	74	49	76	90	110	72	22	38	50
SPV_0902	CP027540.1	1048323	1049696	+	1374	5175	4053	4100	3443	3424	3272	4108	4409	4226	3203	3157	3044
SPV_0901	CP027540.1	1049743	1050678	-	936	1899.5	1498.5	1434	1605.5	1333.5	1324	2790	2612.5	2614.5	1487	1657.5	1380.5
SPV_0900	CP027540.1	1050734	1051810	-	1077	3622.5	2967	2605	3382.5	3052.5	2936	4357.5	4122.5	4022	3086	3479.5	3009
SPV_2292	CP027540.1	1051910	1052049	-	140	2.5	2.5	6	2	6.5	5	11	13	16	1	1.5	4.5
SPV_2514	CP027540.1	1051996	1052016	-	21	0.5	0	0	1	1.5	3	0.5	1	1.5	0	0.5	0
SPV_0899	CP027540.1	1052153	1052225	-	73	14	5	14	24	21	10	3	1	4	7	1	8
SPV_0898	CP027540.1	1052325	1052834	-	510	9831	6872	9827	11440	12042	8989	2764	2692	2450	5927	10006	8113
SPV_0897	CP027540.1	1052957	1053388	+	432	77	43	49	76	54	45	46	57	34	43	74.5	36
SPV_0896	CP027540.1	1053470	1053847	+	378	15725	12751	12004	18042	16285	12856	6280	5941	5898	13758	13976.5	12395
SPV_0895	CP027540.1	1053889	1054983	-	1095	109	63	58	91	60	50	27	32	37	140	134	173
SPV_0894	CP027540.1	1055138	1056358	+	1221	3938	3283	3425	5013	4970	4661	3579	3862	3713	2759	2991	2781
SPV_2293	CP027540.1	1056401	1058604	-	2204	157	66	89	37	33	29	21	11	21	101	93	125
SPV_0890	CP027540.1	1058830	1061949	-	3120	8497	5376	5735	2852	2444	2405	709	657	830	6164	4855	5665
SPV_2297	CP027540.1	1062159	1064762	-	2604	3970	2750	2729	1763	1675	1727	1929	1856	2077	2249	2513	2337
SPV_1038	CP027540.1	1064920	1067370	-	2451	4508	3699	3633	4832	4279	4442	1500	1572	1629	2889	3084	3249
SPV_2298	CP027540.1	1067491	1067628	+	138	0	0	0	0	0	0	0	0	0	0	0	0
SPV_1039	CP027540.1	1067625	1069349	-	1725	90237	64996.5	71089	92061	83222.5	78622.5	52392.5	55807	55985.5	68710.5	80318	75294
SPV_1040	CP027540.1	1069364	1069627	-	264	26896	22477.5	23864	30373	28481.5	27449.5	13479.5	14224	13770.5	20028.5	24575	24428
SPV_1041	CP027540.1	1069978	1070196	+	219	2503	2133	1897.5	3300	2852	2757	2571.5	2524	2195	2013.5	2259	2147.5
SPV_1042	CP027540.1	1070277	1072436	+	2160	21202	15525	14110.5	16161	15619	16905	19735.5	19836	19350	13127.5	13076	12138.5
SPV_1043	CP027540.1	1072624	1073586	+	963	9016	7266	6240	7701	8105	7572	6549	6494	6900	5184	5448	4846
SPV_1044	CP027540.1	1073768	1074529	+	762	2914	2423	2466	3032	3000	2590	3198	3277	3117	1716	2312	2114
SPV_2299	CP027540.1	1074728	1074984	-	257	78.5	56	49	4	3	14	73.5	81.5	83.5	42	21	37.5
SPV_1046	CP027540.1	1075027	1076433	-	1407	373.5	301	271	35	35	34	319.5	355.5	283.5	168	161	187.5
SPV_1047	CP027540.1	1076642	1078333	-	1692	860	660	699.5	124.5	120.5	88	668.5	770	686	451.5	545	532.5
SPV_1048	CP027540.1	1078333	1078650	-	318	215.5	153	161.5	64.5	37.5	44.5	130.5	147	148.5	129	124.5	131.5
SPV_1049	CP027540.1	1078686	1079522	-	837	525	424	398	155	110.5	107.5	378.5	311	335.5	355.5	349.5	354
SPV_2300	CP027540.1	1079561	1079658	-	98	93.5	93	67	76	57.5	55	87.5	109	109.5	37	65	67.5
SPV_2301	CP027540.1	1079756	1080735	-	980	794.5	545.5	577.5	546	488.5	513	799.5	809.5	799	508	573.5	581.5
SPV_1051	CP027540.1	1080737	1081666	-	930	738	506	510.5	540	436	447	657	741.5	728.5	495.5	537.5	473
SPV_1052	CP027540.1	1081677	1082192	-	516	549	396.5	405	440	337.5	342.5	512.5	542	486	376.5	421.5	430
SPV_1053	CP027540.1	1082223	1082648	-	426	328.5	291	281	263	241	233.5	335	324	292	252	287.5	281
SPV_1054	CP027540.1	1082806	1083150	-	345	6	4	6	1	5	2	20	20	22	3	2	3
SPV_2304	CP027540.1	1083319	1084121	-	803	117.5	103.5	92	96	99	115	156	160.5	163.5	68.5	92	82.5
SPV_1057	CP027540.1	1084129	1084431	-	303	17.5	13.5	8	8	13	11	14.5	19.5	16.5	12	21.5	13.5
SPV_1058	CP027540.1	1084469	1084965	-	497	14	6	7	13	16	8	21.5	18	19	3.5	10.5	7
SPV_1059	CP027540.1	1085125	1085277	+	153	0	0	0	0	0	0	0	0	0	0	0	0
SPV_2520	CP027540.1	1085315	1085347	-	33	206.5	139	165	210.5	235.5	210.5	210.5	240.5	264.5	125	153	138.5
SPV_1060	CP027540.1	1085358	1087181	-	1824	8199	5843	5986.5	7075	7031	7488	8452	8626	9172	4901	5060	4589
SPV_1061	CP027540.1	1087260	1087988	-	729	3062.5	2427	2195	2145.5	2220	2522	2873	3018	3180.5	1777	1750	1673.5
SPV_1062	CP027540.1	1087990	1089657	-	1668	7091	5701	5114	4563	4628.5	5779	6459	6833.5	7117	4003.5	3674	3465.5
SPV_1063	CP027540.1	1089664	1090095	-	432	1705	1342.5	1306.5	1042	1019.5	1281.5	1437.5	1619	1675.5	911	894.5	844.5
SPV_1064	CP027540.1	1090088	1090903	-	816	3224	2610	2382	2314.5	2361.5	2631.5	2798	2860	3041.5	1946	1739.5	1669.5
SPV_1065	CP027540.1	1090896	1091771	-	876	3587	2742	2756	2761	2639.5	2982.5	2925.5	2997	3100	2137	1929	1869.5
SPV_1066	CP027540.1	1091768	1091980	-	213	845.5	729	656	532.5	592	667	667	706.5	721	489	472.5	442.5
SPV_1067	CP027540.1	1091958	1093298	-	1341	4409.5	3561.5	3514	3758	3261.5	3632	3326.5	3408.5	3426	2941.5	2878.5	2581.5
SPV_1068	CP027540.1	1093426	1094064	-	639	2897	2416	2611	3414	3852	3457	1547	1429	1546	1943	2672	2276
SPV_1069	CP027540.1	1094172	1094474	-	303	1307.5	977	980	1268	1212	1254.5	1799	1707.5	1672	794	1045	914
SPV_2309	CP027540.1	1094471	1094566	-	96	295.5	220	234	258	244	253.5	376	414.5	377	169	223	245
SPV_1070	CP027540.1	1094715	1095593	-	879	1627	1263	1237	1217	1187	1139	1919	2065	1960	1211	1376	1119
SPV_1071	CP027540.1	1095694	1098879	-	3186	2013	1326	1440.5	1307.5	1410.5	1342.5	1639.5	1899.5	1790.5	1329.5	1605	1516.5
SPV_1072	CP027540.1	1098891	1100165	-	1275	1872	1350	1312.5	1350.5	1221.5	1353.5	1838.5	1894.5	1910.5	1467.5	1318	1265.5
SPV_2310	CP027540.1	1100261	1101520	-	1260	227	198	176	185	208	178	379	383	365	162	147	170
SPV_1075	CP027540.1	1101668	1102465	-	798	692	442	433	620	519	416	112	117	130	778	944	865
SPV_1076	CP027540.1	1102709	1103452	-	744	3827.5	2810	2799	4109	3791	3828	3997.5	4170	4107	3184	3588	3177.5
SPV_1077	CP027540.1	1103452	1105920	-	2469	13419.5	10183	9763	14264	13311	13406	13182.5	13606	13019	11357	11195	9469.5
SPV_1078	CP027540.1	1106114	1107100	+	987	57940	41878	49009	79696	74504	67675	33962	34298	34196	38110	50891	45368
SPV_1079	CP027540.1	1107486	1110740	-	3255	4124	3142	3052	2998	2766	3253	6051	6305	6512	2710	2684	2580
SPV_1080	CP027540.1	1110905	1112776	-	1872	1759	1403.5	1366	1317.5	1261.5	1404.5	1774	1818.5	1973.5	1162	1091.5	1109.5
SPV_1081	CP027540.1	1112851	1113114	-	264	270	222.5	226.5	265	302.5	259.5	241	231.5	241	178	181	214.5
SPV_1082	CP027540.1	1113107	1113349	-	243	129.5	99.5	103	104	126	119.5	116.5	101.5	102	81	92.5	110.5
SPV_1083	CP027540.1	1113440	1114249	-	810	6667.5	5167.5	5001	6287.5	6040.5	5401.5	5695.5	5515	5360	5338.5	6171	5394.5
SPV_1084	CP027540.1	1114251	1115600	-	1350	14258	11119	10509	11132.5	10720.5	10813	11633	11993.5	11541	12121.5	12319	11236.5
SPV_1085	CP027540.1	1115593	1116297	-	705	5998	4561.5	4539.5	4471.5	4098.5	4081.5	4544	4530.5	4438	5175.5	5106	4573.5
SPV_1086	CP027540.1	1116352	1117527	-	1176	5484	4167.5	4032	3564	3534.5	3663.5	4368	4245.5	4091.5	3841.5	3733	3406
SPV_1087	CP027540.1	1117856	1119526	-	1671	4540	3306	3129	2516	2402	2457	2533	2618	2610	4031	4063	3606
SPV_1088	CP027540.1	1119756	1120445	+	690	1294.5	995.5	970	1095.5	1118	1032.5	2158.5	2342	2247	785	800.5	777
SPV_1089	CP027540.1	1120457	1121008	+	552	1575	1161.5	1226	1464	1430.5	1398.5	2726	2784.5	2930.5	961.5	1171	1014.5
SPV_1090	CP027540.1	1120992	1121555	+	564	2053.5	1692	1802	2291.5	2545.5	2112	3535.5	3994.5	3923.5	1275.5	1718.5	1494.5
SPV_1091	CP027540.1	1121837	1122364	+	528	490	394	493.5	546	548	497	260.5	291.5	308	286	370.5	380.5
SPV_1093	CP027540.1	1122376	1122891	+	516	1367	1038	1161.5	1757	1923	1522	1181.5	1286.5	1317	849	1037.5	935.5
SPV_1092	CP027540.1	1122888	1123355	-	468	1159.5	824.5	919	848	835	838.5	943	1020.5	1011.5	670.5	926.5	823
SPV_1094	CP027540.1	1123429	1123917	-	489	1025.5	847.5	750	690	612.5	744.5	858	898.5	917.5	644.5	699	665
SPV_1095	CP027540.1	1123883	1124446	-	564	1109.5	917.5	813	622.5	710.5	723	1051	1129.5	1097.5	682.5	822.5	748.5
SPV_1096	CP027540.1	1124456	1126444	-	1989	3821	3010.5	3006	2297	2360.5	2605.5	4078	4031	3940.5	2367.5	2534	2281
SPV_1097	CP027540.1	1126521	1127474	-	954	650.5	379	494	1134.5	935.5	721.5	853	879.5	770	479	770	751.5
SPV_1098	CP027540.1	1127647	1129812	+	2166	35094.5	25208.5	26429	35651.5	31661.5	38466.5	30499.5	26843.5	27153.5	27319	27982.5	28048
SPV_1099	CP027540.1	1129812	1130552	+	741	13439.5	9932.5	9336	12153.5	11382.5	14578.5	15246.5	13684.5	13904.5	9148	9575.5	8615
SPV_1100	CP027540.1	1130701	1132188	+	1488	11055	7991	7881	8340	7753	8580	15715	14932	14765	6002	6255	5616
SPV_1101	CP027540.1	1132234	1133511	-	1278	3653	2769	2929	4674.5	4840	4579.5	3512	3631.5	3828	2415.5	3305.5	2801.5
SPV_1102	CP027540.1	1133515	1134333	-	819	1897.5	1389.5	1519	1937	2056.5	2331	1895	2020	2136	1285	1488.5	1341
SPV_1103	CP027540.1	1134333	1135127	-	795	1716	1340	1267.5	1518.5	1531	1837.5	1714	2016	2017.5	1141	1214.5	1139
SPV_1104	CP027540.1	1135124	1138663	-	3540	5637.5	4331	4053.5	4901.5	5169	6196	5752.5	6364	6501.5	3609	3658	3320
SPV_1105	CP027540.1	1138654	1139352	-	699	362	292.5	305	360.5	369.5	360	378.5	442.5	413	253.5	279.5	236.5
SPV_1106	CP027540.1	1139535	1139606	-	72	53.5	31	63	62.5	44.5	59	113.5	106	92.5	41.5	30.5	39.5
SPV_1107	CP027540.1	1139670	1140656	-	987	4070.5	3192	4413	4182.5	4696.5	4517	7044.5	6199	6236.5	2882.5	3141.5	3280.5
SPV_1108	CP027540.1	1140831	1142174	-	1344	367.5	275.5	285	396	390	380	468.5	419.5	439	282	306.5	252.5
SPV_1109	CP027540.1	1142134	1144065	-	1932	561.5	407.5	434	500	508	524	714.5	660.5	697	385	388.5	373.5
SPV_1110	CP027540.1	1144229	1144399	-	171	127.5	113.5	85.5	95	128	151.5	223.5	253	253.5	94.5	110.5	74
SPV_1111	CP027540.1	1144380	1144553	-	174	110.5	76.5	57.5	90	106	102.5	184.5	160	211.5	103.5	79.5	75
SPV_1112	CP027540.1	1144653	1144796	-	144	137	120	94	129	139	157	248	229	260	112	77	100
SPV_1113	CP027540.1	1145015	1145374	-	360	250	190	162.5	212	196.5	275.5	379.5	398.5	380.5	178	182.5	136.5
SPV_2311	CP027540.1	1145378	1145647	-	270	149	110.5	95	157.5	121.5	124	223	211.5	246.5	112	77.5	102.5
SPV_1115	CP027540.1	1145644	1146681	-	1038	646	486.5	415.5	539	522	651.5	932	921	1030	483	425.5	391
SPV_1116	CP027540.1	1146693	1147787	-	1095	830	600.5	493	621.5	651	789	912.5	1059.5	1140	566.5	493.5	420
SPV_1117	CP027540.1	1147806	1148462	-	657	685	492.5	515.5	453.5	554	625	737	808	850.5	423	373	354
SPV_1118	CP027540.1	1148506	1149138	-	633	4013	3389	3331	4877	5277.5	5281.5	4351	4445.5	4490	2757	3230	3004
SPV_1119	CP027540.1	1149231	1149590	-	360	1465	1052	1192.5	1919.5	1946.5	1768.5	1485	1619	1537.5	1100.5	1167	937
SPV_1120	CP027540.1	1149696	1151783	-	2088	15286	12353	13352	14582	15595	14463	10013	9446	10064	9898	11018	10077
SPV_1121	CP027540.1	1151950	1152993	-	1044	1128	966	955	849	976	1096	1258	1295	1539	722	794	705
SPV_2521	CP027540.1	1153159	1153251	-	93	34	27	28	28	28	32	56	81	38	14	27	19
SPV_2314	CP027540.1	1153577	1153699	+	123	1	0	0	0	0	0	4	1	0	0	0	0
SPV_1122	CP027540.1	1153883	1154731	-	849	91	78	88	105	105	100	111	104	129	75	108	128
SPV_1123	CP027540.1	1154827	1155516	-	690	5598.5	3737	4113.5	5443	5403.5	5111	6434.5	7149.5	7223	3627.5	4506.5	4099
SPV_1124	CP027540.1	1155528	1156406	-	879	6649.5	4880	5296.5	6588.5	6350.5	6156	9026.5	9926	10005	4656	5188.5	4857.5
SPV_1125	CP027540.1	1156396	1157265	-	870	8217.5	6039.5	6056	5802	5820.5	6490	12008	13582.5	13987	5241.5	5504.5	5348.5
SPV_1126	CP027540.1	1157282	1158304	-	1023	8520	6637	6462	5918	5892.5	6187	14466.5	16324.5	16118.5	6045.5	5831	5435
SPV_1127	CP027540.1	1158309	1159016	-	708	5317.5	3966.5	3815	3827.5	3390	3626	10098.5	11500.5	11200.5	3546.5	3488.5	3308
SPV_1128	CP027540.1	1159352	1160839	+	1488	4961.5	3506	3724.5	3990.5	3885.5	3741.5	3555.5	3633.5	3874	3258.5	3793	3481
SPV_1129	CP027540.1	1160849	1161652	+	804	1745.5	1186	1259.5	1033	1078.5	1143.5	1632.5	1697	1801	985.5	1055	1053.5
SPV_1130	CP027540.1	1161654	1162463	+	810	2456	1786	1820	1450.5	1491	1533	2496	2811.5	2975	1208	1565	1361.5
SPV_1131	CP027540.1	1162738	1165914	-	3177	153555	117783	110980	107980	104932	129025	24767	4484	4792	61643	60855	57412
SPV_1132	CP027540.1	1166227	1167306	-	1080	70089.5	58168	53278.5	42021.5	42168.5	53261	11157	1972	2579	27316.5	25507	25131
SPV_1133	CP027540.1	1167356	1168279	-	924	55139.5	45218	43833.5	37377	36761.5	44621.5	8340	1715	2380	21278	22252	22019
SPV_1134	CP027540.1	1168298	1168819	-	522	22763	19352	19441	17292.5	16564	18752.5	3222	718	972	9989.5	9995	9908
SPV_1135	CP027540.1	1169030	1169659	-	630	6121.5	4512.5	4415	4061.5	3683.5	3836	3815.5	3805	3639	4906.5	4533	4089
SPV_1136	CP027540.1	1169659	1170201	-	543	3648.5	2820.5	2777	2775.5	2296.5	2416	2282.5	2214	2023	3137.5	2951	2747
SPV_2315	CP027540.1	1170335	1170687	+	353	61	43	71	32	22	23	28.5	14	10	51.5	81	66.5
SPV_2317	CP027540.1	1170746	1170923	+	178	24	9.5	14.5	30	35	24.5	8	0.5	3.5	17	21	14.5
SPV_1137	CP027540.1	1170927	1172486	+	1560	473	360.5	339.5	1124	869	663.5	298.5	258.5	298.5	357.5	347	304
SPV_1138	CP027540.1	1172635	1173534	-	900	11457.5	8559	9022.5	10577	10636.5	10975.5	12111	12787	12100.5	9049	10283	8829
SPV_1139	CP027540.1	1173536	1174096	-	561	6233.5	5004	5133.5	6435	6276.5	6305.5	6869	6958	6545.5	4979	5730	5133
SPV_1140	CP027540.1	1174190	1174903	+	714	1665	1217	1170	1391	1212	1275	1270	1451	1342	1329	1192	1223
SPV_1141	CP027540.1	1175255	1176538	+	1284	64752	53153	61460	166041	166674	137339	6087	1117	1377	39457	69080	61811
SPV_1142	CP027540.1	1176733	1178304	-	1572	6390.5	4953.5	5140.5	6876	6795.5	6432.5	6110	6283.5	6488.5	4672	5427	4802
SPV_1143	CP027540.1	1178316	1178648	-	333	556.5	599.5	550	764	723	603	738.5	732	723	384.5	467.5	461.5
SPV_1144	CP027540.1	1178739	1179116	-	378	275	196	203.5	322	325.5	253.5	344.5	348.5	323.5	145.5	235.5	176.5
SPV_1145	CP027540.1	1179188	1180492	+	1305	1577	1393.5	1234	1378.5	1307.5	1377.5	2456	2445	2372.5	1060	936	758
SPV_1146	CP027540.1	1180505	1181311	+	807	1433	1123.5	1078	1129.5	1088.5	1154.5	2041	2183	2066.5	790	817	819
SPV_1147	CP027540.1	1181366	1181437	-	72	385.5	335.5	415	1537.5	1232	987.5	110	123	130.5	278	386.5	381
SPV_1148	CP027540.1	1181479	1181826	-	348	32488.5	22656.5	30205	46944.5	48591	39882.5	22885	23347	21564.5	24487	34528.5	31012
SPV_1149	CP027540.1	1181945	1182274	-	330	798.5	792.5	802	1014	1226.5	901	1441	1608	1442	550	795.5	620.5
SPV_1150	CP027540.1	1182268	1182642	-	375	1624.5	1595.5	1512	1823.5	2142.5	1697	2656.5	2679	2647	1086.5	1376.5	1232.5
SPV_1151	CP027540.1	1182639	1182905	-	267	604	563	616	680.5	773	633	802.5	996	816	408.5	498	450
SPV_1152	CP027540.1	1183021	1183464	-	444	4932	3684	4460	5487	5729	4677	3313	3574	3312	2864	4373	3905
SPV_1153	CP027540.1	1183568	1184503	+	936	3963.5	3049	2774	2767.5	2600.5	2869.5	2425.5	2533	2267.5	3380	3025	2891
SPV_1154	CP027540.1	1184599	1184841	+	243	20104.5	15779	18442	37678.5	34323.5	28137.5	15758.5	15132	13514.5	8795	16575	14845
SPV_1155	CP027540.1	1184898	1185476	-	579	38	26	29.5	45	32.5	28.5	19	22.5	13	22	14	27.5
SPV_1156	CP027540.1	1185451	1186455	-	1005	118	83.5	108.5	91	106.5	100.5	82.5	91.5	99	97	79	86.5
SPV_2318	CP027540.1	1186507	1186920	-	414	151	124.5	109	92	93	84	122.5	105	124	94	114	86
SPV_1158	CP027540.1	1187461	1188807	+	1347	28899	22268	21568	30840	27636	28478	22784	20922	20116	25826	26677	23258
SPV_2522	CP027540.1	1189201	1189269	-	69	643	456.5	453.5	382	413	344	351	365	448	428	555.5	527
SPV_1159	CP027540.1	1189303	1189473	-	171	1653.5	1425	1358	1146.5	1188.5	963	1178	1222	1282	1281	1529	1495.5
SPV_1160	CP027540.1	1189486	1190127	-	642	6017.5	5536.5	5150	4182	4187.5	3647	5059.5	5153	5273	4631.5	5070.5	5373
SPV_2523	CP027540.1	1190190	1190255	-	66	594	430	552.5	351.5	386	334	517.5	586	460	422.5	490	471.5
SPV_2319	CP027540.1	1190399	1190977	+	579	103	84	83	169	175	150	38	73	52	57	72	93
SPV_1162	CP027540.1	1191127	1191330	-	204	20	21.5	21.5	7	11	11	68.5	70	81	15	15.5	13.5
SPV_2320	CP027540.1	1191348	1192265	-	918	140.5	83	95.5	53.5	36.5	63	307	345	327	86.5	87	93.5
SPV_1164	CP027540.1	1192297	1192704	-	408	19.5	21.5	13	10.5	15.5	9	90.5	108	100	17.5	12.5	10
SPV_1165	CP027540.1	1192992	1193480	-	489	222	98	148	72.5	73.5	61.5	469.5	500	523.5	120	121	147.5
SPV_1166	CP027540.1	1193485	1194894	-	1410	890.5	513	646	307	328.5	306.5	1939.5	2092	2179.5	555	506	511.5
SPV_1167	CP027540.1	1194904	1196886	-	1983	1080	608.5	667	367	367	393	2352	2684.5	2705	700.5	584	556.5
SPV_1168	CP027540.1	1196899	1197750	-	852	373.5	207.5	253.5	191.5	181	164.5	884.5	986	1063.5	276.5	270.5	251
SPV_1169	CP027540.1	1197767	1198717	-	951	308	203	217.5	167	167	158.5	610.5	758.5	739.5	205	256.5	245.5
SPV_1170	CP027540.1	1198827	1200455	-	1629	1383.5	915.5	945.5	824	734	751	1878	2232	2501	935	1202	1187
SPV_1171	CP027540.1	1200537	1201460	-	924	734	562.5	557.5	429	402.5	449.5	1215	1451	1542	479	576.5	608.5
SPV_1172	CP027540.1	1201484	1202182	-	699	461	356.5	364	299.5	302.5	278	704	905	1006	343	329	294.5
SPV_1173	CP027540.1	1202229	1202510	-	282	228.5	181.5	144	115.5	115	111.5	407	497	507	155	134.5	94
SPV_2323	CP027540.1	1202492	1202778	+	287	0	0	0	0	0	0	0	1	1	0	0	0
SPV_1174	CP027540.1	1203075	1203296	-	222	0	5	1	5	2	2	0	7	7	0	0	0
SPV_2325	CP027540.1	1204090	1204227	-	138	661	433	645	546	703	613	1010	1301	1083	243	472	496
SPV_1175	CP027540.1	1204360	1205679	-	1320	397	266.5	293	701	699	552.5	822.5	831	853.5	279.5	377.5	343.5
SPV_1176	CP027540.1	1205682	1206422	-	741	291.5	225	216.5	438	429	432.5	534.5	591	601	178	283	259
SPV_1177	CP027540.1	1206437	1208044	-	1608	376.5	226	295.5	409	533.5	494.5	663.5	679.5	733	200	329.5	329
SPV_1178	CP027540.1	1208041	1209981	-	1941	795	656.5	550	658.5	775	914.5	1976	2015	2121.5	501.5	630.5	588.5
SPV_1179	CP027540.1	1210014	1212623	-	2610	1419	1204	951	892.5	910.5	983	3256.5	3717.5	3610	1077	1068.5	1125
SPV_2326	CP027540.1	1212802	1212939	-	138	1840	1366	2120	1390	1613	1691	3077	3969	2885	598	1153	1313
SPV_1180	CP027540.1	1213141	1213728	-	588	7	3.5	6	9	7	3.5	19	9	15	6	14.5	12.5
SPV_2327	CP027540.1	1213731	1213964	-	234	7.5	1.5	5.5	3.5	3.5	2.5	9	3.5	10	7	9.5	4.5
SPV_1182	CP027540.1	1213977	1214357	-	381	9.5	10	8.5	5.5	6	5.5	9	9	5.5	17	14	8
SPV_2328	CP027540.1	1214350	1214706	-	357	10	8	4	8.5	9.5	12.5	9	26.5	16.5	12	6.5	8.5
SPV_2329	CP027540.1	1214702	1214952	-	251	11.5	1.5	7	12.5	14	7.5	11	17	13	8	7.5	6
SPV_1185	CP027540.1	1214949	1215122	-	174	8.5	1.5	4	5	3	8.5	3	1	11	6	1	0.5
SPV_1186	CP027540.1	1215098	1215280	+	183	2	0	2	1	0	0	1	1	0	0	0	2
SPV_1187	CP027540.1	1215310	1215678	-	369	53144	39830	46207	53272.5	51460.5	47100	35030.5	32936	33507.5	38071	42388	40798.5
SPV_1188	CP027540.1	1215754	1216254	-	501	51342	40582	46592	54491.5	53282.5	48185	34440.5	32431	31893.5	36304	41725	40659.5
SPV_1189	CP027540.1	1216259	1216483	+	225	3	0	2	9	1	3	3	1	1	0	1	0
SPV_1190	CP027540.1	1216504	1217970	-	1467	2583	2314	2578	2394.5	3035	2969	5825	5716	5967.5	1392.5	1409	1510
SPV_1191	CP027540.1	1218065	1219816	-	1752	1035.5	671.5	688	632.5	605	654	2426.5	2711.5	2617.5	530.5	583.5	476.5
SPV_1192	CP027540.1	1219818	1221542	-	1725	853	621.5	637.5	476.5	510.5	645	2068	2278.5	2183	525	487.5	373.5
SPV_1193	CP027540.1	1221600	1222538	-	939	8373	6101	6491.5	7046.5	6338.5	6697.5	8391.5	8169	8079	5618	6006.5	5253.5
SPV_2331	CP027540.1	1222567	1222818	-	252	1878	1566.5	1501	1499	1464.5	1613.5	2006.5	1855.5	2017.5	1274	1303	1243
SPV_1194	CP027540.1	1222834	1223703	-	870	5710.5	4067	4138	4425	4043.5	4615	5347.5	5241.5	5295	3550.5	3723	3208
SPV_1195	CP027540.1	1223705	1224991	-	1287	6781	5116.5	5259	5650	5575	5807	6595	6407	6006.5	4544.5	4601.5	3809.5
SPV_1196	CP027540.1	1225142	1225879	-	738	3578	2735	2757	5093	4777	4172	2855	2926	2986	2835	3266	2864
SPV_1197	CP027540.1	1226021	1227055	-	1035	5395	3734.5	4271.5	7523.5	7468.5	7112	5372	5661.5	5996.5	3641	5603.5	4749
SPV_1198	CP027540.1	1227084	1228517	-	1434	4965.5	3838	3840	6138	6043	6275	4935.5	5226	5739	3346.5	4275	3848
SPV_1199	CP027540.1	1228533	1229519	-	987	3928	3008.5	2685.5	3513.5	3545.5	4150.5	3926	4217.5	4432.5	2993	3044.5	2706
SPV_1200	CP027540.1	1229521	1230624	-	1104	5822	4837.5	4264	5439.5	5423.5	6016	4834	4965.5	5426	4339	4584	4249
SPV_1201	CP027540.1	1230614	1231450	-	837	4986.5	3759.5	3657	5304.5	4712.5	4998.5	3166.5	3283.5	3300	4093.5	3961	3792
SPV_1202	CP027540.1	1231738	1233012	-	1275	5544.5	4276.5	4268.5	4634	4538.5	5149.5	5235	5127	5468.5	3146	3967.5	3485.5
SPV_1203	CP027540.1	1233009	1233857	-	849	2874	2232.5	2053.5	2169	2100.5	2486	3072.5	3148.5	3204.5	1533.5	1819	1604.5
SPV_1204	CP027540.1	1233854	1234330	-	477	1955.5	1574.5	1458.5	1365	1423	1831	2286	2170.5	2318.5	1069.5	1126	1028
SPV_1205	CP027540.1	1234323	1235606	-	1284	3875.5	3078.5	2886.5	2685	2811	3325	4801.5	5052	4922.5	1961.5	2097	1783.5
SPV_1206	CP027540.1	1235698	1236036	-	339	2084	1600.5	1593	1862.5	1827	2148.5	2451.5	2579	2636.5	1100	1315	1111
SPV_1207	CP027540.1	1236047	1237150	-	1104	4616.5	3437	3382.5	4111	4135.5	4616.5	5528	5439	5647.5	2561	2778	2451.5
SPV_1208	CP027540.1	1237160	1238326	-	1167	5193.5	4020	3878.5	4009.5	4086.5	5034	6158.5	6317.5	6396	2720.5	2938	2686
SPV_1209	CP027540.1	1238336	1239403	-	1068	3546	2829	2747	2749.5	2830.5	3508	4179	4290.5	4200	1906	1986.5	1752
SPV_1210	CP027540.1	1239422	1240276	-	855	3198.5	2398	2291	2311	2545.5	2813.5	3361.5	3343	3648	1538.5	1731	1511
SPV_1211	CP027540.1	1240266	1240943	-	678	3149.5	2478.5	2486	2974	3029	3133	3636	3541.5	3765.5	1835	2178.5	1940
SPV_1212	CP027540.1	1240940	1242103	-	1164	4595.5	3602	4032	5394.5	4963	4953	5077.5	5155.5	5228.5	2618.5	3337.5	2959
SPV_2524	CP027540.1	1242216	1242290	+	75	2	1.5	4	0	0	2	13	10	11	0.5	1	2
SPV_2525	CP027540.1	1242341	1242406	+	66	24	21.5	21	11	18	10	85	73	105	15.5	17	9
SPV_1213	CP027540.1	1242790	1244424	-	1635	51.5	55	46.5	137	98	160.5	61.5	37	79.5	44.5	57	48
SPV_1214	CP027540.1	1244405	1245154	-	750	99.5	48	65.5	88	73	112.5	22.5	36	33.5	74.5	67	56
SPV_1215	CP027540.1	1245332	1246786	+	1455	141	113	142	144	132	117	454	416	455	129	117	120
SPV_1216	CP027540.1	1246876	1249494	-	2619	14581	11312	11301.5	11632.5	13047.5	14791	13056.5	13095	13715.5	8453.5	8916	8071.5
SPV_1217	CP027540.1	1249516	1250001	-	486	2317	2031.5	1912.5	1792.5	2100	2413.5	2214	2243	2358.5	1126.5	1334.5	1206
SPV_2527	CP027540.1	1250035	1250073	-	39	219	135.5	188	155	200.5	222.5	203.5	235	182	106	138.5	121.5
SPV_2526	CP027540.1	1250407	1250430	-	24	257	266	246	356	275	293	250	253	273	154	212	214
SPV_1218	CP027540.1	1250776	1251846	-	1071	3539	2687	2690.5	3005	3109	3374	3473.5	3558	3513	1743.5	2243	2157
SPV_1219	CP027540.1	1251843	1252616	-	774	1881	1391.5	1381	1557.5	1532.5	1849	1801	1848	1972	1003	1126	1065.5
SPV_1220	CP027540.1	1252613	1253419	-	807	2016.5	1371.5	1425.5	1490.5	1501	1738	1814	1906.5	2011	1027	1130.5	976.5
SPV_1221	CP027540.1	1253400	1254557	-	1158	3390	2615.5	2734.5	2599.5	2628	2994	3207	3257.5	3525	1976	2059.5	1754.5
SPV_1222	CP027540.1	1254616	1255566	-	951	1832.5	1457.5	1427.5	1827.5	1740.5	1649	1522.5	1609	1651	1288.5	1272	1112.5
SPV_1223	CP027540.1	1255678	1256430	-	753	1809	1384.5	1569.5	1857.5	1937	1684.5	1787.5	1817	1919	1167	1488	1249.5
SPV_1224	CP027540.1	1256440	1257171	-	732	2000	1588.5	1564.5	2078.5	1984	1768.5	1841.5	1941	1712	1555	1689	1477.5
SPV_1225	CP027540.1	1257312	1258583	+	1272	2	4	1	5	1	3	11	15	17	2	2	0
SPV_1226	CP027540.1	1258603	1259418	-	816	2994	2141	2348	1687	1750	2015	1498	1417	1469	1793	1954	2024
SPV_1227	CP027540.1	1259575	1260228	-	654	11442.5	9591	9281.5	5622	5592.5	6816.5	9671	10136	10370.5	6025	6631	6451
SPV_1228	CP027540.1	1260240	1260998	-	759	9799.5	7394.5	7030.5	4201	3777	5260.5	7881	8280.5	8560.5	4596.5	4574.5	4527
SPV_1229	CP027540.1	1261011	1261814	-	804	10881	7940.5	7400.5	3694	3380.5	5424	8358	9107.5	9401	4944.5	4719	4397.5
SPV_1230	CP027540.1	1261825	1262709	-	885	9285.5	6861	6701	3391.5	3138	4933	6882.5	7417	7521	4327.5	4201	3943
SPV_1231	CP027540.1	1262699	1263616	-	918	11628.5	8886	8733.5	4691	4681.5	6373	8466.5	8878.5	9077.5	5618	5580	5279
SPV_1232	CP027540.1	1263616	1264494	-	879	12194	10168	9678	5680.5	5610.5	7069	8542	8790.5	9337.5	6146.5	6307.5	6294.5
SPV_2528	CP027540.1	1264626	1264679	-	54	2758	2714	2338	1354	1401	1686	2041	1934	2197	1259	1441	1550
SPV_2332	CP027540.1	1264724	1264837	+	114	0	0	0	0	1	0	0	1	0	0	0	0
SPV_2333	CP027540.1	1264958	1265071	-	114	96	64	66.5	33	45	65	61	66	80.5	46	32	41.5
SPV_1233	CP027540.1	1265068	1266372	-	1305	940.5	712	782.5	638.5	642.5	821.5	616	629.5	689.5	458.5	515.5	519
SPV_1234	CP027540.1	1266373	1267146	-	774	870	654	631.5	616.5	582.5	605.5	608	634	617.5	464.5	462	531.5
SPV_1235	CP027540.1	1267136	1267414	-	279	436.5	385.5	415.5	370	429.5	421	439	425	499	234.5	300.5	278.5
SPV_1236	CP027540.1	1267414	1267815	-	402	1480	1150.5	1307	1366	1452.5	1412	1297	1417.5	1383.5	743.5	1007	939.5
SPV_1237	CP027540.1	1268025	1268642	-	618	2957	2256	2252	2786	3064	3099.5	3856.5	4208	4370.5	1685.5	2100	1882
SPV_1238	CP027540.1	1268632	1269405	-	774	3919.5	3006.5	2868	3360.5	3391	3782	5257.5	5305	5440	2498.5	2633.5	2448
SPV_1239	CP027540.1	1269416	1270153	-	738	3030	2497.5	2379	2468.5	2490	2789	4222	4451	4446.5	1956	2088	1763
SPV_1240	CP027540.1	1270158	1271288	-	1131	5501.5	4368.5	4266.5	4940.5	4723.5	5368	7039	7254.5	7272	3208	3726	3144.5
SPV_1241	CP027540.1	1271372	1271761	-	390	3767.5	2918.5	3105	3834	3722.5	3929	3471.5	3653.5	3617.5	2421.5	3261	2908
SPV_1242	CP027540.1	1271777	1272160	-	384	2405.5	1868	2028.5	2611.5	2566.5	2604	2162.5	2303	2381.5	1787.5	2192	2001
SPV_1243	CP027540.1	1272161	1272949	-	789	5046.5	4564.5	4576.5	5737	5825	6078	4637	4890.5	5060.5	3734.5	4696	4427
SPV_1244	CP027540.1	1272942	1273877	-	936	5305.5	4324.5	4489.5	6314	6042.5	5822.5	4661	4984.5	4721.5	3902.5	4618.5	4021.5
SPV_1245	CP027540.1	1274007	1274183	-	177	3981	2886	2881.5	6082.5	5101.5	4314	2906	2942.5	2802	3336	4497	4338.5
SPV_2529	CP027540.1	1274211	1274282	-	72	2692	2061.5	2043.5	4389	3680	2886.5	1985.5	2119.5	2025	2658	3218	3175.5
SPV_1246	CP027540.1	1274323	1275030	-	708	17192	11524.5	12558	24404.5	20325.5	16922.5	12293.5	12351	11502	15819	18857	17966
SPV_1247	CP027540.1	1275181	1276209	+	1029	3511	2462	2445	2230	2326	2363	3397	3524	3318	2272	2001	1877
SPV_1248	CP027540.1	1276758	1277147	-	390	512	341	345	274	266	267	303	321	424	341	409	388
SPV_2530	CP027540.1	1277771	1277803	-	33	128.5	97.5	75.5	63.5	57.5	72	82.5	91.5	104.5	58.5	73	83
SPV_2334	CP027540.1	1277882	1277983	-	102	151.5	127.5	114.5	49.5	49.5	63	76.5	92.5	101.5	67.5	94	86
SPV_2568	CP027540.1	1278108	1278194	-	87	74	50	57	28	24	31	29	32	57	45	40	45
SPV_1249	CP027540.1	1278601	1279152	-	552	681	547	566	354	340	384	492	581	654	371	424	456
SPV_1250	CP027540.1	1279399	1280223	-	825	1250.5	943.5	998.5	532	601.5	671.5	1045	1017.5	1178.5	611.5	650	630.5
SPV_1251	CP027540.1	1280220	1281680	-	1461	1734.5	1199.5	1317.5	1073	936.5	919.5	1373	1574.5	1719.5	924.5	1075	974.5
SPV_1252	CP027540.1	1281796	1282284	-	489	122.5	57	73.5	68.5	64	54.5	97	108	146	70	70.5	67
SPV_1253	CP027540.1	1282274	1282483	-	210	64.5	40	69.5	38.5	39	34.5	70	60	63	44	43.5	48
SPV_1254	CP027540.1	1282868	1283596	-	729	105	45	40	39	39.5	45.5	27	34.5	33.5	38	58	38.5
SPV_1255	CP027540.1	1283612	1284331	-	720	199	131	173	152	126.5	99.5	99	96.5	99.5	143	222	189.5
SPV_1256	CP027540.1	1284839	1285564	-	726	586	739	690	516	480	566	903	965	1063	627	952	705
SPV_1257	CP027540.1	1285749	1285898	+	150	0	0	0	0	0	0	0	0	0	0	0	0
SPV_1258	CP027540.1	1286153	1287439	-	1287	2849	3824	3404	2525	2372	2575	3359	3552	3843	2994	3833	3292
SPV_2531	CP027540.1	1287975	1288013	+	39	4	1	4	8	3.5	3	1	4.5	1	1.5	3.5	5
SPV_1259	CP027540.1	1288063	1288620	+	558	2253.5	1537.5	1578.5	2365	2032.5	1834.5	1481	1427.5	1439	1999.5	2201	1897.5
SPV_1260	CP027540.1	1288617	1289795	+	1179	2655.5	1813.5	2001.5	2885	2744	2309.5	1819	1608	1695	2532	3040.5	2546.5
SPV_1261	CP027540.1	1290054	1290200	+	147	12	3	5	10	7	11	5	11	3	12	10	9
SPV_1262	CP027540.1	1290322	1291314	-	993	665	404	509	441	457	396	511	531	536	476	535	445
SPV_1263	CP027540.1	1291474	1293228	+	1755	214.5	94	119.5	156	145	175.5	227.5	217.5	229.5	160.5	118.5	140
SPV_1264	CP027540.1	1293212	1294933	+	1722	160	86.5	97	131	159.5	148	254.5	244	309.5	97.5	119	139.5
SPV_1265	CP027540.1	1294944	1295528	+	585	67.5	24.5	45	33.5	54.5	50.5	75.5	71.5	82.5	27	25	40
SPV_1266	CP027540.1	1295528	1296223	+	696	52.5	25	32.5	46	42.5	40	64.5	51.5	77.5	45	26	25.5
SPV_1267	CP027540.1	1296211	1297575	+	1365	142.5	73	86	131.5	97.5	135	595	530.5	451	77	85.5	100
SPV_2532	CP027540.1	1297923	1297994	+	72	0	0	0	1	0	0	3	3	0	0	0	0
SPV_2337	CP027540.1	1298254	1299604	-	1351	242	193	161	145	141	181	278	272	283	177	167	163
SPV_1272	CP027540.1	1299774	1300124	-	351	20.5	22.5	19.5	39	30.5	17.5	22	14.5	14.5	11	19	22
SPV_1273	CP027540.1	1300105	1300290	-	186	16.5	3.5	17.5	11	12.5	15.5	3	5.5	7.5	13	10	10
SPV_1274	CP027540.1	1300594	1302156	-	1563	41498	33307	36647	55808	51800	48747	20816	20616	20642	32659	40462	35591
SPV_1275	CP027540.1	1302298	1302996	+	699	0	0	0	0	5	0	5	6	1	0	0	0
SPV_1276	CP027540.1	1303039	1303935	-	897	896	695.5	685.5	937	872	920	1014	1252	1160.5	697.5	864.5	660
SPV_1277	CP027540.1	1303944	1304882	-	939	1379	1107.5	1072	1087.5	1112	1189	1419.5	1472.5	1568	1141.5	1244	1089.5
SPV_1278	CP027540.1	1304879	1305604	-	726	2279.5	2047	2111	1649	1474.5	1678.5	1388	1404	1580	1754.5	2323	2020
SPV_1279	CP027540.1	1305688	1306323	-	636	622	508	495.5	509.5	383.5	395	356.5	386.5	435	533.5	627	582.5
SPV_1280	CP027540.1	1306325	1307152	-	828	712.5	533	482.5	513	431.5	468.5	400	411.5	447.5	593	610.5	594.5
SPV_2338	CP027540.1	1307174	1308503	-	1330	1236	973	941.5	1008	887.5	829	718	688.5	758	1100	1037	1036.5
SPV_1284	CP027540.1	1308314	1308427	+	114	0	0	0	0	0	0	0	1	0	0	1	0
SPV_1285	CP027540.1	1308751	1309362	+	612	6694.5	5113.5	5263.5	6644	6405.5	5109	5689	5907.5	5485.5	5021	5660	4871.5
SPV_1286	CP027540.1	1309407	1310135	+	729	2251.5	1769.5	1955.5	2778	2844.5	2184	1861	1861.5	1725.5	1547	1787	1701.5
SPV_1287	CP027540.1	1310174	1311085	-	912	6134	4131	4765.5	5910	5402	4687.5	7362	7714.5	7187.5	4646	5637	4793.5
SPV_1288	CP027540.1	1311151	1311375	-	225	676	541	538	608	628	588	1224.5	1208	1180	464	600.5	530
SPV_1289	CP027540.1	1311453	1312196	-	744	4096	2936.5	2989.5	3955.5	3806.5	3829	6394.5	6511.5	6484	3209.5	3529.5	3105
SPV_1290	CP027540.1	1312196	1312996	-	801	4941	3593.5	3837	4802.5	4716.5	4646.5	7377	7523	7440.5	4078.5	4189	3984.5
SPV_1291	CP027540.1	1313154	1313510	-	357	3108	2553.5	2433	2977	2698	2885	4300	4312.5	4225	2795	2430.5	2454.5
SPV_1292	CP027540.1	1313504	1314034	-	531	3252	2661.5	2486.5	2981	2768	2773	4223	4396	4224.5	2613	2371.5	2509.5
SPV_1293	CP027540.1	1314034	1314528	-	495	3169	2633	2594.5	3267	3144	2882	4141	4280.5	4125.5	2604	2403	2540
SPV_1294	CP027540.1	1314663	1315109	+	447	2420	1778	1715	3058.5	3379	2873.5	6808.5	7234.5	6857	1224	1351.5	1300
SPV_1295	CP027540.1	1315106	1315753	+	648	3951	2888	2836	5201.5	5860	4983.5	13174.5	14543.5	14409	2217	2799.5	2653
SPV_1296	CP027540.1	1315774	1316355	-	582	1903.5	1538.5	1563	961.5	980.5	947	1074.5	1154	1244	1198.5	1315	1209
SPV_1297	CP027540.1	1316356	1317231	-	876	3476.5	2646.5	2883	1864.5	1765.5	1949	2036.5	2062	2123	2030.5	2233	2282
SPV_1298	CP027540.1	1317383	1318762	-	1380	30241	20594	23429	18817	17434	16950	13736	14663	14800	21683	22883	21196
SPV_1299	CP027540.1	1318904	1319059	+	156	7.5	7	4	14.5	7	13	10	9.5	3.5	3	4	3
SPV_1300	CP027540.1	1319056	1319979	+	924	199	118	97	200	191	200.5	160	150	153.5	177	175	171
SPV_1301	CP027540.1	1320039	1320644	+	606	57	48.5	20.5	103.5	99	100.5	77.5	85.5	84	49.5	51.5	54.5
SPV_1302	CP027540.1	1320662	1321906	+	1245	94.5	92.5	72.5	222	212	196	142.5	207	184	98.5	142.5	118.5
SPV_1303	CP027540.1	1322023	1322280	-	258	2349	1624.5	1697	1631.5	1656	1952.5	2219.5	2154	2420.5	1445.5	1865.5	1583
SPV_1304	CP027540.1	1322322	1324358	-	2037	9828	7664.5	7457	6403.5	7283	8129.5	9932.5	10214	10227.5	6251.5	7081.5	6106
SPV_1305	CP027540.1	1324618	1325535	-	918	3732	2872	2952	2036	2380	2882	3863	4136	4184	2191	2271	2041
SPV_2339	CP027540.1	1325729	1326489	-	761	2823	2250	2227	2028	2422	2649	2672	2810	2941	1430	1680	1545
SPV_1308	CP027540.1	1326762	1327604	-	843	3994	3316	3404	4134	3858	3871	3149	2933	3057	3103	3396	3267
SPV_1309	CP027540.1	1327718	1329109	-	1392	12173	9046	10096	14610	13771	11456	10592	10105	10162	9338	11244	10174
SPV_2340	CP027540.1	1329344	1329721	-	378	1525	1082	1213	1340	1246	1086	1336	1434	1267	976	1119	1094
SPV_1311	CP027540.1	1329936	1330913	+	978	2217	1740.5	1717	1616.5	1802.5	1687.5	2235.5	2301	2333	1076	1127.5	937
SPV_1312	CP027540.1	1330910	1331992	+	1083	3924	3319.5	3135	3182.5	3435.5	3162.5	3726.5	3996	4078	2028	2380.5	2059
SPV_2341	CP027540.1	1332056	1332610	-	555	8	8	8.5	16	17.5	9	15.5	12.5	11.5	8.5	9	6.5
SPV_2343	CP027540.1	1332643	1333574	-	932	131.5	102	102	84.5	72	86	127	136.5	130.5	87	66.5	75.5
SPV_1315	CP027540.1	1333475	1333913	-	439	19.5	13	17.5	8.5	7.5	9	10.5	16.5	11	9.5	12.5	7
SPV_2348	CP027540.1	1333970	1334329	-	360	169	135	101	261	188	168	93	122.5	88	138	136	149
SPV_1317	CP027540.1	1334428	1334568	-	141	133	59	85	155	146	122	70	50	43	88	114	95
SPV_1318	CP027540.1	1334952	1336148	-	1197	355871	269353	296083	381384	379347	345145	245109	248494	247556	222221	269771	256479
SPV_1319	CP027540.1	1336491	1336613	-	123	81	39	38	60	50	83	129	115	109	37	43	50
SPV_1320	CP027540.1	1337070	1337939	-	870	11768	8716	10675	20385	21072	19145	10037	11075	10880	8050	9399	8394
SPV_1321	CP027540.1	1338163	1338771	-	609	4.5	2	10.5	6	6.5	8	3.5	13	9.5	2	3	5.5
SPV_1322	CP027540.1	1338729	1339835	-	1107	6.5	5	13.5	3	11.5	9	8.5	11	6.5	10	4	3.5
SPV_1323	CP027540.1	1339946	1340200	-	255	1	2	0	0	0	0	0	2	0	1	0	2
SPV_2349	CP027540.1	1340558	1341420	-	863	2	0	1	1	1	2	3	1	0	0	2	2
SPV_1326	CP027540.1	1341636	1343354	+	1719	19111	14551	14635	19457	18354	18768	13509	15105	15341	14378	15376	13665
SPV_1327	CP027540.1	1343465	1343812	+	348	4545	3210	3756	3574	3244	2966	3859	3634	3167	2477	2990	2568
SPV_1328	CP027540.1	1344091	1344927	-	837	6720.5	5664.5	6290.5	6924.5	6883.5	6279.5	6285.5	6477	6404	4505	6087.5	5770.5
SPV_1329	CP027540.1	1344940	1345569	-	630	3185	2770.5	3091.5	2879.5	3039.5	2777.5	3425	3550.5	3716.5	1912.5	2628	2381.5
SPV_1330	CP027540.1	1345579	1346220	-	642	1603.5	1330	1521	1302	1442	1439	1897.5	2116.5	2033.5	826.5	1128.5	1007
SPV_1331	CP027540.1	1346366	1347595	-	1230	6861	4996.5	5193	6493	6041	5644.5	6824	6964.5	6813.5	4287	6183	5216
SPV_1332	CP027540.1	1347585	1348751	-	1167	5534	4258.5	4162	5925	5574	4645.5	5330	5350.5	5046.5	3893	4997	4298
SPV_1333	CP027540.1	1348895	1349908	+	1014	3522	3064	2962	3147	3554	3161	4513	4692	4690	2330	2229	1946
SPV_1334	CP027540.1	1349953	1350372	-	420	17896.5	11996	13057.5	12898.5	12164	14066	14985	16028	15777	12586.5	13669	12462
SPV_1335	CP027540.1	1350383	1351789	-	1407	56943	42325	41252.5	40845	37354	43977.5	48320	51641.5	52008.5	46063.5	44474	40955.5
SPV_1336	CP027540.1	1351875	1352753	-	879	33978	24669.5	23469	20391.5	18728.5	24307.5	28304	29692	29833	25711	25457	22920
SPV_1337	CP027540.1	1352769	1354274	-	1506	51789	38020	35299	34339	30467.5	39280	39382.5	42059.5	42035.5	42919	40696	36110.5
SPV_1338	CP027540.1	1354289	1354825	-	537	20471	14772	13449.5	13285	11410	15588.5	13237	14091	14640	16921.5	16765	15294.5
SPV_1339	CP027540.1	1354825	1355319	-	495	28864.5	21027	18982	23300	19638.5	23037.5	18143	19266	18995	26127	25034.5	23171
SPV_1340	CP027540.1	1355333	1356049	-	717	41160	31058	27798	40917	33170	34924	24992.5	25964.5	25156.5	41357	37769	35136.5
SPV_1341	CP027540.1	1356084	1356284	-	201	5455	3784.5	4122	5262.5	4415.5	4677.5	3157.5	3425	2820.5	4857	4902.5	4853.5
SPV_1342	CP027540.1	1356359	1357366	-	1008	900	651	597.5	738.5	646	770.5	940.5	1057.5	1013	878.5	774	687.5
SPV_2533	CP027540.1	1357604	1357621	-	18	169	83	106	122	105	119	104	118	102	119	123	114
SPV_2534	CP027540.1	1357729	1357752	-	24	508.5	417.5	318	555	460	438	348.5	368	389	507.5	488.5	464.5
SPV_1343	CP027540.1	1357811	1358239	-	429	1814.5	1386	1248.5	1792	1559.5	1696.5	1213	1297	1283	1621	1682	1462
SPV_1344	CP027540.1	1358327	1358734	-	408	872	613.5	611	818.5	788	850	598	639.5	720.5	738	771	596.5
SPV_1345	CP027540.1	1358762	1359244	-	483	11869	9467.5	9583.5	10789.5	10296	11751.5	6895.5	6650	6897.5	8832.5	10218	9300
SPV_1346	CP027540.1	1359315	1360970	-	1656	29299	23128	23478	29257	26905	29626.5	19537	19657.5	20106.5	22987.5	24624	21418
SPV_1347	CP027540.1	1361051	1361545	-	495	1590.5	1362.5	1074	949.5	873	1172	1230	1221	1348.5	1136.5	1090.5	965
SPV_1348	CP027540.1	1361542	1362006	-	465	2314.5	1795	1593	1380.5	1320.5	1653	1782	1789	1863	1438	1415.5	1278.5
SPV_1349	CP027540.1	1362016	1363350	-	1335	9381.5	7241.5	6589	5818	5524	6043	7839	8073	8476	6474	6074.5	5541
SPV_1350	CP027540.1	1363361	1363978	-	618	4710	3842.5	3502.5	2794.5	2607.5	2924.5	3650	3857	3896.5	3186.5	3149	2893.5
SPV_1351	CP027540.1	1364026	1367124	-	3099	3492.5	2700	2672	2399.5	2387.5	2791	3985	4138.5	4259.5	1914.5	1972	1837
SPV_1352	CP027540.1	1367217	1368383	-	1167	357.5	284.5	264.5	219	247	266	457	440	474.5	189.5	213.5	202.5
SPV_1353	CP027540.1	1368391	1369485	-	1095	296.5	245.5	220	182	179	201	364	390.5	370.5	154.5	155.5	155.5
SPV_2351	CP027540.1	1369643	1371326	-	1684	482	419	371	411	409	406	444	472	432	288	433	497
SPV_1357	CP027540.1	1371498	1373456	-	1959	2519	2110	2473	2145	2332	2223	2309	2528	2362	1524	2123	2035
SPV_1358	CP027540.1	1373659	1375281	-	1623	6177	4625	5025	8297	8686	7424	6103	6260	6373	4299	5876	5139
SPV_1359	CP027540.1	1375387	1376832	+	1446	3796	2972	3014	4247	3995	3775	2936	3130	3020	3224	3431	2991
SPV_1360	CP027540.1	1376878	1377072	-	195	2461	1422	1880	1809	1805	1760	933	943	889	1206	1699	1738
SPV_1361	CP027540.1	1377173	1377768	-	596	2229	1800.5	1934	2773.5	3024.5	2849	1136	1039.5	1227.5	1627.5	2039	1863.5
SPV_1362	CP027540.1	1377805	1378317	-	513	2900.5	2340	2470	3484.5	3696.5	3436	1480.5	1485.5	1684	1864.5	2199	2020
SPV_1363	CP027540.1	1378404	1379339	-	936	5762	4267.5	4648.5	6110	6339.5	6013	5931.5	6501.5	6416.5	3391.5	3902.5	3459
SPV_1364	CP027540.1	1379410	1379709	-	300	2090	1702	1594	1967	2021.5	1989	1817	1853.5	1959	1543.5	1852	1543.5
SPV_1365	CP027540.1	1379699	1380448	-	750	5384	4565.5	3920.5	4919	4717	4802	4371	4310.5	4445.5	4107	4260.5	3918
SPV_1366	CP027540.1	1380502	1380861	-	360	3946	3416.5	3037.5	4007.5	3667.5	3801.5	3001.5	2949	2996	2897	3110	2884.5
SPV_1367	CP027540.1	1380863	1382263	-	1401	15333.5	12052	11720.5	17274.5	16348.5	16827.5	9950.5	9564.5	9867.5	11104	11403	10752.5
SPV_1368	CP027540.1	1382558	1382797	-	240	44629.5	31326.5	38418.5	62208	61380.5	52220.5	23657	21112	21427	31448.5	43773	41333.5
SPV_1369	CP027540.1	1382829	1383299	-	471	70342.5	57512.5	66399.5	110218	109684	89667.5	42025.5	37214.5	37402.5	54731	75876.5	70761
SPV_1370	CP027540.1	1383311	1383601	-	291	26867	20412	25425	40002.5	39793	33420	15777.5	14394.5	13957.5	19482.5	27631.5	25222.5
SPV_1371	CP027540.1	1383754	1385097	-	1344	10385	7494	7764	9051.5	9496.5	9394	9684	9908.5	10537.5	6448	7460.5	6899
SPV_1372	CP027540.1	1385116	1385481	-	366	2354	1785	1752.5	1710.5	1723.5	2008.5	2132.5	2217.5	2429	1514.5	1648.5	1641
SPV_1373	CP027540.1	1385474	1386661	-	1188	6789	4750.5	4953	5302.5	5224.5	5532	6112.5	6258	6288.5	4706.5	4750.5	4040
SPV_1374	CP027540.1	1386658	1387146	-	489	2648	2081.5	1979.5	2168.5	2111.5	2116.5	2170	2210	2118	1900	2040.5	1802
SPV_2356	CP027540.1	1387213	1387329	-	117	0	0	0	0	0	1	0	0	0	0	0	0
SPV_1375	CP027540.1	1387467	1388015	+	549	6075	4606	4513	7049	6403	5605	3326	3168	3141	6921	5912	5634
SPV_1376	CP027540.1	1388253	1395908	-	7656	1138	748	761	624	517	578	1281	1249	1353	723	592	553
SPV_1377	CP027540.1	1396124	1397608	+	1485	40	21	35	41	50	28	54	58	66	19	25	9
SPV_1378	CP027540.1	1397659	1398387	-	729	1319	1059.5	1200	1396.5	1353.5	1297.5	1378	1448	1332.5	802	976.5	867.5
SPV_1379	CP027540.1	1398466	1398630	-	165	490	406.5	465	443.5	480.5	452.5	544	518	522.5	308	492.5	506.5
SPV_1380	CP027540.1	1398797	1400392	-	1596	4173	3136	3427	3880	3834.5	3534	4036	4156.5	4148	2630	3738.5	3329
SPV_1381	CP027540.1	1400404	1400814	-	411	600	549	470	533	545.5	513	465	525.5	479	329	430.5	429
SPV_1382	CP027540.1	1400930	1401721	-	792	2975	2306.5	2381	4795.5	4368	5090	2853	2751	2839	1760.5	2239	1977.5
SPV_1383	CP027540.1	1401734	1404430	-	2697	10513.5	7594	8338	16905.5	15439.5	17624	8417.5	8182.5	8360	5786	7451.5	6842
SPV_2535	CP027540.1	1404509	1404604	-	96	112.5	69.5	96	135	147.5	170	106.5	86.5	96	62.5	73.5	64.5
SPV_1384	CP027540.1	1404734	1405918	+	1185	2764	2070	2603	3482	3770	3140	3892	3922	3799	1713	2060	1842
SPV_1385	CP027540.1	1406061	1407932	-	1872	5089	3774	3741.5	3867.5	3805	4038	6591.5	7036.5	7201.5	3237	3508.5	3289.5
SPV_1386	CP027540.1	1407929	1409113	-	1185	3065.5	2381.5	2296.5	2043	2018.5	2357.5	3653	3999	3983	1917	1901.5	1858
SPV_1387	CP027540.1	1409125	1409892	-	768	7108.5	5212.5	5373	6340.5	6694.5	6621.5	7669.5	7692.5	8062.5	4354	5014	4193.5
SPV_1388	CP027540.1	1410169	1411017	-	849	6330.5	4544	4660	5112.5	5238.5	5545	6802	7396	7188.5	3870	4099	3713
SPV_1389	CP027540.1	1411019	1411393	-	375	3969.5	2944.5	3028	3656.5	3442.5	3690.5	3912.5	4312	4303	2610	2765.5	2578.5
SPV_1390	CP027540.1	1411467	1412819	-	1353	8143	6135.5	6003.5	6827.5	6332.5	7054	8230	8343.5	8613.5	5689.5	5983	5284
SPV_1391	CP027540.1	1412843	1413622	-	780	3881	2903.5	2908	4181.5	3527	3652	4025	3981.5	3914	2855	3292	2824
SPV_1392	CP027540.1	1413609	1414466	-	858	4606	3682.5	3837.5	6995	6296.5	5420.5	4113.5	3996	3841	3487.5	4048.5	3654.5
SPV_1393	CP027540.1	1414602	1415570	+	969	1916	1416	1606	1624	1789	1714	1396	1458	1449	1211	1361	1225
SPV_1394	CP027540.1	1415604	1416515	-	912	3405	2631	2667	3272	3111.5	3956	4980.5	5391.5	5181	1794.5	2015.5	1739
SPV_1395	CP027540.1	1416512	1417489	-	978	4286	3168.5	3239	3385.5	3604.5	4440	6241.5	6388.5	6505.5	2062	2414.5	2203
SPV_1396	CP027540.1	1417486	1418376	-	891	3767.5	2936.5	2831.5	2992	2976	3787	5601	5832	5918.5	1951.5	2066	1988
SPV_1397	CP027540.1	1418428	1418808	-	381	3857	3301.5	3070	3818	4236.5	4568.5	5458.5	5841	5911	2193.5	2719	2384
SPV_1398	CP027540.1	1418819	1419406	-	588	5477.5	4550.5	4329.5	6047.5	6318.5	6750	7727	8110	8196.5	3265	4130	3336.5
SPV_1399	CP027540.1	1419415	1420647	-	1233	9094	7607	7448.5	9685	10314	10845.5	12337	13469.5	13346	5583	7002	6141.5
SPV_1400	CP027540.1	1420679	1420849	-	171	1532	1217.5	1221.5	1863	1956.5	1760.5	2032	2084.5	2172.5	995	1105	1100
SPV_1401	CP027540.1	1420849	1421355	-	507	3646	3357.5	3288	5775	5820.5	5373.5	5418.5	5318	5271	2689.5	3077	2718
SPV_1402	CP027540.1	1421485	1422003	-	519	73173	88639	73505	99560	106778	103001	134073	137939	132947	76435	112603	83356
SPV_1403	CP027540.1	1422499	1424004	-	1506	76896	64190	61803	71613	70159	73827.5	44864	45497	47014.5	62313.5	68935	65916
SPV_1404	CP027540.1	1424042	1424800	-	759	23403.5	18105	17550	21562	20689.5	21511.5	13535	13484.5	13348.5	19522	19654	17972
SPV_1405	CP027540.1	1424898	1425575	-	678	4633.5	3189	2980.5	3609.5	3296	4011	2809.5	3054	2976.5	3823.5	3468	3234
SPV_1406	CP027540.1	1425584	1426528	-	945	8561	6616	5984.5	7704.5	7109.5	8788	5128.5	5241.5	5277.5	7087	6384	5914
SPV_1407	CP027540.1	1426710	1427222	-	513	8124.5	6229.5	5500.5	7188	6638	7524	4234	4225	4388.5	6214.5	6347.5	5319
SPV_1408	CP027540.1	1427310	1428068	-	759	2089.5	1055.5	1377.5	1387	1442	1358	615	650	581.5	939.5	847.5	949
SPV_2357	CP027540.1	1428276	1428422	+	147	16	0	3	2	8	1	0	3	2	1	1	3
SPV_1409	CP027540.1	1428569	1429699	-	1131	3267	2257	2544	1404	1397	1503	1883	2298	2138	2476	2348	2403
SPV_1410	CP027540.1	1429982	1430067	-	86	342	248.5	285.5	427	381.5	346.5	192	216.5	280	240.5	297.5	248.5
SPV_1411	CP027540.1	1430149	1430724	-	576	4347	2881	3129.5	4950	4784	4264	2649	2595	2585	3243	3864.5	3409
SPV_1412	CP027540.1	1430724	1431512	-	789	4445	3006.5	3241	5319	4796.5	4249.5	2521	2421.5	2444	3275.5	3799	3567.5
SPV_1413	CP027540.1	1431776	1433350	-	1575	28908	19507	21339.5	18207	17294.5	17531	15109	13344	13586	15605.5	15727	14745.5
SPV_2536	CP027540.1	1433395	1433523	-	129	211	104.5	157	108	106.5	96	133	111	117	70.5	95.5	84.5
SPV_1414	CP027540.1	1433549	1434775	-	1227	315	207.5	232.5	87	109	101	483	506	561	166	176.5	158
SPV_1415	CP027540.1	1434965	1436281	+	1317	8635.5	6748	6866	7966	7676	6455.5	8470	7801	7265	8305.5	8878	7403.5
SPV_1416	CP027540.1	1436380	1437723	+	1344	4926	3866.5	3803.5	3123.5	3366.5	3416.5	6813	6762.5	6485	2556	2438	1990.5
SPV_1417	CP027540.1	1437723	1438505	+	783	4972.5	3888.5	3795.5	3902.5	4036.5	3674	6099	6295.5	5982	2726.5	2872	2561
SPV_1418	CP027540.1	1438631	1439713	+	1083	3785.5	3046	3076	2936	3345	3108	4364	4928.5	4723.5	1941.5	2532	2193
SPV_1419	CP027540.1	1439706	1439909	+	204	403.5	335	340	395	429	419	307	309.5	339.5	174.5	277	243
SPV_1420	CP027540.1	1440036	1440957	-	922	55.5	38	49	63.5	58	82	45	50	56	41	44.5	28
SPV_1421	CP027540.1	1440858	1441296	-	439	9.5	9	8	14.5	15	17	12	8	14	10	4.5	9
SPV_1422	CP027540.1	1441528	1441989	-	462	254.5	191.5	213.5	254.5	260.5	259.5	210.5	182	187.5	159.5	159.5	158.5
SPV_1423	CP027540.1	1441967	1442740	-	774	410	347.5	335	417.5	465.5	409.5	306	326.5	346	261.5	296.5	312
SPV_1424	CP027540.1	1442730	1443479	-	750	489.5	373	346.5	397	411	454	314.5	342.5	348.5	296	339	285.5
SPV_2362	CP027540.1	1443659	1443820	+	162	3	1	4	2	0	0	3	2	11	3	0	2
SPV_1425	CP027540.1	1443792	1444943	-	1152	3833	2618	2970	3965	4038	4485	2060	2105	2076	3071	3371	3057
SPV_1426	CP027540.1	1445183	1445812	-	630	10319.5	7035.5	8116	10883	9898.5	10612.5	4091	4142.5	4311	9258.5	9904.5	8975.5
SPV_1427	CP027540.1	1445815	1446153	-	339	5241.5	3884.5	4367	5792	5230.5	5795.5	2213	2128.5	2162	4868.5	5086.5	4711.5
SPV_1428	CP027540.1	1446284	1446955	-	672	6359	4911.5	5207.5	7025	7122.5	7119.5	3424.5	3244.5	3471.5	3925.5	5428	4728.5
SPV_1429	CP027540.1	1446964	1447440	-	477	5348	4719.5	4546.5	5939	6133.5	6167.5	3189.5	3112.5	3199.5	3558.5	4151	3875.5
SPV_1430	CP027540.1	1447486	1447698	+	213	79	45	103	123	142	100	95	134	95	60	74	52
SPV_1431	CP027540.1	1447760	1448731	-	972	6495	5632	5659	6996	7422	8666	3522.5	3617.5	3881	3890	4631.5	4349.5
SPV_1432	CP027540.1	1448715	1449734	-	1020	13348	11347	11890	16014	16324	16698	12890.5	13685	13321	8393	10341.5	8961.5
SPV_2363	CP027540.1	1449837	1449965	-	129	156	131.5	165	139	117.5	154.5	181	176	182.5	113.5	85	96
SPV_1433	CP027540.1	1450035	1451138	-	1104	1155.5	980	924.5	878.5	885	1092	1056	1133.5	1186	644.5	701.5	680
SPV_1434	CP027540.1	1451155	1451952	-	798	928	795.5	753.5	654	689.5	772	768	851.5	881.5	522	562.5	552
SPV_1435	CP027540.1	1451939	1452616	-	678	554.5	529	541	480.5	443	538.5	474	485.5	467	359	363	350
SPV_1436	CP027540.1	1452718	1455054	-	2337	17322	12693	13637	21333	22225	21712	13022	12720	13595	9667	12760	10924
SPV_1437	CP027540.1	1455187	1455936	+	750	2418	1895	2127	3534	3483	2720	1942	2105	2279	1380	1988	1734
SPV_1438	CP027540.1	1456229	1456843	-	615	7346	5845	6073.5	8761	8988	8060.5	5953	5785.5	5943.5	5242.5	6999.5	6062
SPV_2537	CP027540.1	1456875	1456949	-	75	212	97	182.5	179	186	173.5	150	181.5	137.5	79.5	194.5	140
SPV_1439	CP027540.1	1457577	1457846	-	270	16650.5	12387	15889	18420	24677.5	19984	19422	20879	18985.5	6341.5	10710	8581.5
SPV_2538	CP027540.1	1457861	1457905	-	45	622.5	377	587	617	763	691	802	956	641.5	190.5	312	297.5
SPV_1440	CP027540.1	1457987	1458616	-	630	8	0	6	13	7.5	4	22	6	16	3	3	0
SPV_1441	CP027540.1	1458679	1458801	+	123	0	0	0	0	0	0	0	0	1	0	0	0
SPV_2364	CP027540.1	1458855	1459055	+	201	102	37	92	68	82	80	132	147	128	63	46	52
SPV_2365	CP027540.1	1459486	1459809	+	324	842	716	673.5	473.5	547	670	1638.5	1858.5	1841	374.5	442.5	335
SPV_1444	CP027540.1	1459867	1461810	+	1944	6451	4689	5095.5	4023.5	4630	4926	9118.5	9833.5	10132	3006.5	3637.5	3361
SPV_1445	CP027540.1	1461859	1462833	-	975	431	346	395.5	522.5	546.5	529	606	618.5	624.5	373.5	397.5	355
SPV_1446	CP027540.1	1462826	1463503	-	678	343	226	257.5	349.5	362.5	380	425	452.5	401.5	252.5	246.5	280
SPV_1447	CP027540.1	1463659	1464732	+	1074	375	302	281	266	272	250	586	584	563	172	194	195
SPV_2366	CP027540.1	1464823	1465125	-	303	79	52.5	85.5	93	113.5	90	82	97	109	45	66	55
SPV_1448	CP027540.1	1465194	1465631	-	438	1280.5	1044.5	1070.5	1294.5	1242	1251	1691	1651.5	1723	670.5	985	870.5
SPV_1449	CP027540.1	1465707	1466549	-	843	1674.5	1261	1410	1532.5	1652.5	1561	2197	2114.5	2073	948.5	1143	1022.5
SPV_1450	CP027540.1	1466661	1467311	+	651	3290.5	2344.5	2514.5	3746	3714.5	3368.5	2354.5	2506.5	2372.5	2262.5	2695.5	2335.5
SPV_1451	CP027540.1	1467292	1467462	+	171	695.5	439	430.5	715	773.5	655	406	437	469.5	343	513	423.5
SPV_2367	CP027540.1	1467499	1468133	+	635	220	147.5	163	123	141	147.5	170.5	184.5	201	88.5	102.5	112
SPV_1454	CP027540.1	1468264	1468701	+	438	130	94	126	117	122	83	185	130	146	127	106	99
SPV_2369	CP027540.1	1468796	1469095	-	300	171	139.5	145.5	250	244.5	297.5	285	261.5	260	120.5	97	121.5
SPV_2569	CP027540.1	1469164	1469196	-	33	51	39.5	33.5	27	25.5	42	32	30	31	29.5	32.5	24.5
SPV_2370	CP027540.1	1469276	1469638	-	363	804	647	780	838	855	786.5	668	753.5	602	605	922.5	824
SPV_2371	CP027540.1	1469997	1470411	+	415	6	1	4	7	6	0	8	8	12	4	2	1
SPV_1457	CP027540.1	1470450	1470893	-	444	1388	1092	1141	1067.5	1248.5	1239	1703	1754.5	1698	816	941.5	902.5
SPV_1458	CP027540.1	1470923	1473145	-	2223	5810	4508	4589	4309.5	4384.5	4753	6906	6910.5	6817	3619	3933.5	3540.5
SPV_2372	CP027540.1	1473556	1473774	+	219	1	0	2	0	0	0	0	1	0	0	0	1
SPV_1459	CP027540.1	1474140	1474769	+	630	1387	1067	1056	1439	1373	1183	2356	2407	2245	922	1040	915
SPV_1460	CP027540.1	1474892	1476784	-	1893	25546	20419	19406	13537	13322	14669	17306	18056	17889	18310	19580	17377
SPV_1461	CP027540.1	1477075	1477797	+	723	11689.5	8046.5	8602.5	9127.5	10031	8605.5	14285.5	14367	13179.5	7838	13067.5	9042
SPV_1462	CP027540.1	1477794	1478642	+	849	13783.5	10228.5	10068	11142.5	12656.5	10539	16909.5	17677.5	16260	9815.5	16599.5	11088.5
SPV_1463	CP027540.1	1478674	1479603	+	930	17753	13028	14101.5	14364	16937.5	13829.5	20986	21830.5	20578.5	11838.5	21680	15072.5
SPV_1464	CP027540.1	1479726	1480217	+	492	6247	3541	4955	5667.5	5420	4523.5	7167	7013.5	6825	3405.5	3355.5	3299
SPV_2539	CP027540.1	1480252	1480278	+	27	77	66	100	56.5	64	72.5	61	78.5	90	31.5	20.5	48
SPV_1465	CP027540.1	1480313	1483021	-	2709	2229	1955.5	1726	3123	2786.5	3274	2083.5	2171	2379.5	1061	1703	1383.5
SPV_1466	CP027540.1	1483023	1483724	-	702	775	764.5	593	905	773.5	939	593.5	626	641.5	460	573	448.5
SPV_1467	CP027540.1	1483974	1486385	-	2412	2839	2879	2802	2490.5	2318	2989.5	882	942	1039	1419	1696.5	1718.5
SPV_1468	CP027540.1	1486438	1487130	-	693	24869	18750.5	23298	35880	35544	29358	12753	13973	13710	14578.5	20491	18510
SPV_1469	CP027540.1	1487181	1487369	-	189	47	46.5	50	46.5	62	34.5	31	52	55	50.5	47.5	38.5
SPV_2373	CP027540.1	1487665	1488005	-	341	57	60	64	50	39	55	58	32	54	46	47	45
SPV_1472	CP027540.1	1488453	1491245	-	2793	15814	11454	11970	9837	9823	11276	11191	11719	12178	8181	9009	8320
SPV_1474	CP027540.1	1491593	1492381	-	789	17200	12564.5	12878.5	13297	12932	13047.5	16542.5	17110.5	17275	12101.5	13531	11723
SPV_1475	CP027540.1	1492390	1493175	-	786	15047	12246	11051	11855	11607	12405	14229.5	14570.5	15331	10377	11339	10201
SPV_1476	CP027540.1	1493172	1493435	-	264	3474	2517.5	2508	2677	2579.5	2875.5	3039.5	3088.5	3365	2378.5	2591	2312.5
SPV_1477	CP027540.1	1493435	1493974	-	540	12351	9779.5	9386.5	8749.5	9024.5	9945.5	12173	12267.5	12728.5	8076.5	8540.5	7975
SPV_1478	CP027540.1	1493984	1494655	-	672	13227.5	10520.5	9918.5	8876.5	8535	10455	13029	13404	13931	8497	8761	8260
SPV_1479	CP027540.1	1494660	1495919	-	1260	25251.5	18755	18226	16933	17003.5	19090	25231	25621.5	25343	16127.5	15879	14430
SPV_1480	CP027540.1	1495936	1497309	-	1374	21414	17863	17158.5	15785	15356.5	15970.5	22536.5	22609.5	22717.5	13592	14221.5	13139.5
SPV_1481	CP027540.1	1497528	1498232	-	705	7048	4919	5297.5	10036	9221.5	7649	4266.5	4053.5	3773.5	7360	7420.5	6568
SPV_1482	CP027540.1	1498323	1498934	-	612	1960.5	1656.5	1658	2746.5	2736.5	2766.5	1187	1156	1232.5	1469	1589.5	1576
SPV_1483	CP027540.1	1498921	1500294	-	1374	4696.5	3590.5	3511	5053.5	4818.5	5666.5	2284	2259	2323.5	3481	3456	3363.5
SPV_1484	CP027540.1	1500378	1501421	-	1044	7451	5474	5286.5	9200	8363.5	8295	4935.5	5185.5	4972.5	6734	7430	6473.5
SPV_1485	CP027540.1	1501597	1502193	-	597	3064	2275	2439	3559.5	3900.5	3242.5	3258	3226.5	3385	1947	2912.5	2528
SPV_1486	CP027540.1	1502204	1504246	-	2043	7078	5183	5328	7721.5	7481.5	7178.5	6340	6441.5	6381	5662	7028.5	6067
SPV_1487	CP027540.1	1504461	1505312	+	852	2705	2253	2310	3163	3362	2711	4637	5047	4710	1757	2252	1837
SPV_1488	CP027540.1	1505328	1506212	-	885	336	280	265.5	126.5	136	108.5	334	359	388.5	208.5	268.5	223.5
SPV_2375	CP027540.1	1506230	1507147	-	918	324	228	248.5	147.5	104	134.5	330	388	369.5	190.5	208.5	204.5
SPV_1490	CP027540.1	1507330	1507794	-	465	99	67	75	27	26	37	145	146	144	72	54	66
SPV_1491	CP027540.1	1508081	1508425	-	345	115	95	80	43	39	47	120.5	132	130	82	77	88
SPV_1492	CP027540.1	1508522	1508974	-	453	122	97	60	33	26	31	117.5	153	143	53	66	67
SPV_1493	CP027540.1	1509247	1510086	-	840	223.5	172	173.5	102	85.5	100	242.5	262.5	244	184.5	136.5	146.5
SPV_1494	CP027540.1	1510102	1510989	-	888	314.5	211	225.5	120	105.5	117	252.5	261.5	272	199.5	172.5	167.5
SPV_1495	CP027540.1	1511220	1512548	-	1329	1320	927	1052	748	654	849	823	888	891	896	926	1001
SPV_1496	CP027540.1	1512673	1514190	-	1518	808.5	637	775.5	574.5	568	573.5	601	682	734.5	468	565	575
SPV_1497	CP027540.1	1514209	1514907	-	699	381.5	286	337.5	233.5	210	263.5	479	500	572.5	288	247	274
SPV_1498	CP027540.1	1515087	1516190	-	1104	3	7	3.5	4	4.5	6.5	7	7	14	0	4	1
SPV_1499	CP027540.1	1516202	1518295	-	2094	4	3	5.5	6	7.5	5.5	5.5	4.5	14	6	6	2.5
SPV_1500	CP027540.1	1518313	1519146	-	834	1	0	0	0	4	3	5.5	5.5	1	0	0	1.5
SPV_1501	CP027540.1	1519146	1520030	-	885	1	1	0	0	0	3	0	1	0	0	0	3
SPV_1502	CP027540.1	1520109	1521446	-	1338	3	0	0	1	3.5	3	0	2	4	1	0	1
SPV_1503	CP027540.1	1521465	1521917	-	453	1	0	0	0	0.5	0	1	2	0	0	1	0
SPV_1504	CP027540.1	1522932	1525994	-	3063	314	311	274	98	88	105	728	703	769	164	196	201
SPV_1505	CP027540.1	1526282	1526509	-	228	4	3	2	0	1	1	25	21	26	2	5	5
SPV_2377	CP027540.1	1526910	1527050	+	141	0	0	0	0	1	0	0	0	0	0	0	0
SPV_1506	CP027540.1	1527404	1528384	-	981	1006	685	740	917	862	852	20017	17510	16296	653	705	639
SPV_2378	CP027540.1	1528520	1528643	-	124	313.33	260.67	223	279	266.17	308.33	907.33	902.33	752.33	168.83	199.33	217
SPV_2540	CP027540.1	1528556	1528618	-	63	240.83	181.67	172	210	202.17	236.83	580.83	614.33	489.33	122.83	153.33	157
SPV_1507	CP027540.1	1528700	1530715	-	2016	5506.83	4000.17	4036.5	4352.5	4036.67	4619.83	5402.33	5344.83	5488.83	2921.83	3164.33	2774.5
SPV_1508	CP027540.1	1530734	1531837	-	1104	3330.5	2453	2436	2080.5	2025	2556	3432	3506.5	3663.5	1669	1667.5	1449.5
SPV_1509	CP027540.1	1531827	1532195	-	369	1164	853.5	941	662.5	683	814.5	1331	1218	1403.5	539	551	504
SPV_1510	CP027540.1	1532234	1533265	-	1032	4626.5	3510	3294	3223	3099	3309	6719.5	7020.5	7115.5	2358	2520	2318.5
SPV_1511	CP027540.1	1533267	1534298	-	1032	4554	3513	3352	3284.5	3158	3719.5	6397.5	6515.5	6801.5	2636.5	2702.5	2525.5
SPV_1512	CP027540.1	1534379	1536892	-	2514	19272	14733	15228.5	17971	17641	19085	18148.5	18319	18370.5	12967	14069	12511
SPV_1513	CP027540.1	1537038	1537327	-	290	53	22	38.5	75	60.5	56	78.5	78	86	27	29	19
SPV_1514	CP027540.1	1537338	1537988	-	651	147	100	118.5	191.5	191	204	232	240	270	87.5	128.5	94.5
SPV_1515	CP027540.1	1537992	1538633	-	642	109	69	74	189.5	151	142	174.5	205	217.5	56	100	83.5
SPV_1516	CP027540.1	1538626	1539417	-	792	125	75.5	68.5	216	211.5	168.5	188	205	230	93	131.5	92.5
SPV_1517	CP027540.1	1539439	1539831	-	393	107.5	63.5	66	201.5	235	182	100.5	137	148.5	54.5	87	65
SPV_2541	CP027540.1	1539897	1539920	-	24	16	16	12.5	24.5	24.5	25.5	23	11	11.5	9	15.5	8
SPV_2542	CP027540.1	1539963	1540064	-	102	22.5	18	16	36	40.5	33	23.5	36	36.5	14	19.5	11.5
SPV_1518	CP027540.1	1540158	1541009	+	852	409	274	354	358	347	289	507	573	650	185	299	248
SPV_2381	CP027540.1	1541231	1541581	-	351	221	132	162	265	215	214	195	177	163	108	154	171
SPV_2382	CP027540.1	1541721	1542056	-	336	208.5	165	192	293.5	277	205.5	182.5	194.5	166	122.5	141	180.5
SPV_1519	CP027540.1	1542145	1543455	-	1311	8146	6543	6568.5	8369	8635.5	7348	10002.5	10371.5	10411.5	4323	5468	4722.5
SPV_1520	CP027540.1	1543469	1544182	-	714	3674	2621	2733	2912.5	3146.5	2900	4327	4449	4420	1933.5	2154	1914.5
SPV_1521	CP027540.1	1544179	1545075	-	897	3761.5	2715.5	2683	2559	2677.5	2714	4312.5	4627.5	4526.5	1780	1964	1813.5
SPV_1522	CP027540.1	1545076	1546245	-	1170	4655.5	3734.5	3568.5	3362	3342	3405	5339.5	5754	5562.5	2291.5	2475	2246
SPV_1523	CP027540.1	1546246	1546719	-	474	2281.5	1720	1733	1920	1834.5	1796.5	2601	2657.5	2508.5	1282.5	1300	1150
SPV_1524	CP027540.1	1546859	1547224	+	366	7910	5445	5471.5	3956.5	3936.5	3785	5889.5	5711	4982	5681.5	6533	6538
SPV_1525	CP027540.1	1547229	1547924	+	696	12961.5	8663	7760.5	8348	7660	6942	8476.5	7561.5	7100	10991	12618.5	12511
SPV_1526	CP027540.1	1547941	1548708	+	768	6280.5	3937	4063	5619.5	4251.5	2993	4501	4707.5	4409	6651.5	8343.5	7514
SPV_2383	CP027540.1	1548804	1549088	-	285	782.5	612	640.5	817	671.5	666.5	250	281	307	419	674	600.5
SPV_1527	CP027540.1	1549121	1550320	-	1200	10647	8075.5	9328	10195	8763	7353	10321.5	10505.5	10024.5	7480.5	9758.5	8869
SPV_1528	CP027540.1	1550317	1551210	-	894	8206.5	6257.5	6936.5	8140	6672.5	5678.5	8118.5	8224.5	7600.5	5761.5	7029.5	6626.5
SPV_2384	CP027540.1	1551332	1551523	+	192	2	5	3	0	0	0	6	10	5	1	9	4
SPV_1529	CP027540.1	1551915	1552092	+	178	8	3	9	3	1	5	4	6	6	3	5	1
SPV_1530	CP027540.1	1552519	1553136	+	618	1183	966	1024	1404	1334	1321	1196	1315	1256	695	779	750
SPV_1531	CP027540.1	1553456	1554343	-	888	324	292	285	277	275	247	329	415	590	335	537	222
SPV_1532	CP027540.1	1554492	1556375	-	1884	403	246	311	286	312	297	371	717	1234	307	1036	274
SPV_1533	CP027540.1	1556502	1556699	-	198	8	2	3	5	2	3	4	1	2	1	2	0
SPV_1534	CP027540.1	1556752	1558206	+	1455	137	126.5	135	142	144.5	189	159	281	365	78	184.5	101
SPV_1535	CP027540.1	1558187	1559152	+	966	125	91.5	96	114	123.5	112	132	209	416	95	197.5	86
SPV_1536	CP027540.1	1559187	1560461	-	1275	7672.5	5486	5793	7795	7558.5	7883.5	6861	6841	6915	4733	5522	4738.5
SPV_1537	CP027540.1	1560461	1561657	-	1197	6334.5	4853	4935	6815	6268.5	6837.5	4685	4764	4786	4298	4734	3999.5
SPV_1538	CP027540.1	1561764	1562012	-	249	1209.5	925.5	946	1261.5	1397.5	1159.5	1113.5	1145.5	1137.5	717.5	1029.5	841
SPV_1539	CP027540.1	1562080	1562711	-	632	1959.5	1507	1667	2263	2279.5	1933.5	1932.5	1923.5	1905	1060	1478	1272
SPV_1540	CP027540.1	1562768	1563217	-	450	1187.5	933	940.5	1204	1227	1243	1148.5	1220	1147	636.5	825	672.5
SPV_1541	CP027540.1	1563219	1563977	-	759	1090.5	1003.5	1021.5	1696.5	1604	1495	1183.5	1171	1178.5	725	859.5	682.5
SPV_1542	CP027540.1	1564092	1566071	-	1980	17312	13614	14300.5	16446.5	17829	18045	22690.5	24091	24543.5	10561	13748.5	12184
SPV_1543	CP027540.1	1566068	1566808	-	741	4237	3429.5	3485.5	3840	3986	4019	5964.5	6397	6331.5	2412.5	2919.5	2467
SPV_1544	CP027540.1	1566823	1568136	-	1314	1818.5	1382	1320	1104.5	1171	1332.5	2655	2723.5	2721.5	855	850.5	786
SPV_1545	CP027540.1	1568129	1569064	-	936	1238	902.5	934	634.5	555.5	727	1656	1726.5	1794	575	497.5	453.5
SPV_1546	CP027540.1	1569077	1571473	-	2397	2860.5	2015.5	2134.5	1744.5	1753	1893	3000	3138.5	3170	1515	1359	1292
SPV_1547	CP027540.1	1571539	1571853	-	315	3918	3317.5	3429.5	4974	5138.5	4976.5	2641	2807	2876	2556.5	2958.5	2766.5
SPV_1548	CP027540.1	1571878	1572504	-	627	4512	3673	4367	5956	6201	6102	3376	3593.5	3708.5	3132	3568.5	3306
SPV_1549	CP027540.1	1572634	1574247	-	1614	31868	25758	28457	53947	56173	49787	20477	20108	20527	30471	40679	33684
SPV_1550	CP027540.1	1574438	1574692	-	255	214.5	179.5	185	168	159	173	83.5	124.5	108	111.5	170	148
SPV_1551	CP027540.1	1574696	1574950	-	255	113.5	93.5	115	97	95	79	73.5	68.5	61	48.5	72	71
SPV_1552	CP027540.1	1575188	1576285	-	1098	2717.5	1961.5	2063	1863	1949.5	2026.5	2374	2542	2563	1425	1800	1649.5
SPV_1553	CP027540.1	1576295	1577041	-	747	1798.5	1441.5	1453	1282	1193.5	1307.5	1854	1923	1887	1022	1079	1001.5
SPV_1554	CP027540.1	1577144	1577497	-	354	1712.5	1294	1383	1075	1174	1256	1767	1893.5	1926	962.5	1110	1007.5
SPV_1555	CP027540.1	1577510	1578010	-	501	3099	2671.5	2372	2056.5	2215.5	2280.5	3474	3674.5	3824	1634	2003	1921.5
SPV_1556	CP027540.1	1578011	1578604	-	594	3029	2232.5	2113.5	1914	1917.5	2173	3101	3317	3272.5	1499.5	1693	1484
SPV_1557	CP027540.1	1578604	1579233	-	630	3995.5	3055.5	2717.5	2208.5	2269.5	2541	4367	4634.5	4703	2105.5	2141	1908.5
SPV_1558	CP027540.1	1579285	1579596	-	312	2291	1716	1645.5	1137	1268.5	1575.5	2366	2644	2787	1249.5	1031	924.5
SPV_2543	CP027540.1	1579688	1579789	-	102	190.5	129.5	136.5	110.5	105.5	119.5	235.5	245.5	235	93.5	71	86
SPV_1559	CP027540.1	1579811	1580917	-	1107	4903	3748.5	3586.5	2812.5	2706.5	3509	5273	5673.5	5533	2638.5	2577	2411
SPV_1560	CP027540.1	1580920	1581447	-	528	2594	1987.5	2066.5	1763.5	1557.5	1950.5	2567	2766.5	2632	1650	1588.5	1475
SPV_1561	CP027540.1	1581462	1582358	-	897	6082.5	4620.5	4641.5	5675.5	5171	5180	5578	5928.5	5752	4321.5	4397	4137
SPV_1562	CP027540.1	1582415	1582975	-	561	1630	1468.5	1528.5	1454	1203.5	1271	1571.5	1762.5	1526.5	1286.5	1604.5	1510
SPV_2388	CP027540.1	1583114	1584323	+	1210	1442	1189.5	1073	812	881	866.5	2388.5	2422	2204	854	816	596
SPV_1564	CP027540.1	1584391	1585344	+	954	395	361.5	319	194	176	224.5	1062.5	1108	1017	301	193	130
SPV_1565	CP027540.1	1585488	1585868	+	381	1531	1018	1174.5	1278.5	1333.5	1042	1392.5	1381.5	1259	1040	1085	1091
SPV_1566	CP027540.1	1585967	1586188	+	222	7993.5	6412	5973	9107	7678	8513	3767.5	3472.5	3163.5	8623	9014.5	9024.5
SPV_1567	CP027540.1	1586205	1586519	+	315	19166.5	13404	12765.5	20179.5	17626.5	18443	7545	7185	6658.5	20549	20910.5	20504.5
SPV_1568	CP027540.1	1586824	1587357	+	534	211	181.5	161	245.5	183.5	192	51	29.5	48.5	199	163	182.5
SPV_2389	CP027540.1	1587369	1587812	+	444	104	72.5	86	108.5	74.5	100	23	13.5	17.5	84	72	102.5
SPV_1569	CP027540.1	1587837	1588505	-	669	15420	9788	11131	18501	16685	14227	11953	12261	11606	13639	13364	10592
SPV_1570	CP027540.1	1588616	1589170	-	555	1394.5	928	1028.5	561	545.5	701	1469	1543.5	1578.5	688.5	743.5	644.5
SPV_2390	CP027540.1	1589238	1589393	-	156	397.5	259.5	289	187.5	151	170.5	439.5	449.5	482	196	198	189
SPV_1571	CP027540.1	1589416	1591212	-	1797	5327.5	4080	3856	2270	2181.5	2602.5	6274	6709	6939	2587	2516.5	2459.5
SPV_1572	CP027540.1	1591223	1591966	-	744	1469	1146.5	1046.5	640	583.5	728	1739.5	2036.5	1941	612.5	664.5	626
SPV_1573	CP027540.1	1591968	1592918	-	951	2609.5	2114	1952	1093.5	1198.5	1442	3136	3289.5	3394.5	1261	1317.5	1219
SPV_1574	CP027540.1	1593056	1593484	-	429	1126	978.5	867.5	582.5	525	659	1227.5	1351	1324.5	582.5	668	650
SPV_1575	CP027540.1	1593450	1594553	-	1104	2153.5	1705	1742.5	1185.5	1228	1385.5	2332	2459	2606	1139.5	1302	1216.5
SPV_1576	CP027540.1	1594572	1595042	-	471	916.5	708.5	731	577	567	551.5	1058.5	1113	1185.5	511	580	532.5
SPV_1577	CP027540.1	1595333	1595785	-	453	4466	3909	3816	6607.5	6892.5	4923.5	5263.5	5265	5252	3404	4453	3984.5
SPV_2391	CP027540.1	1595822	1596001	-	180	815	709	772	1256.5	1304.5	1020.5	1086.5	1139	908	550	700	752.5
SPV_1578	CP027540.1	1596138	1596317	-	180	24	18	27	35	41	26	20	21	36	30	34	27
SPV_1579	CP027540.1	1596482	1596709	-	228	14	9	7	8	7	14	3	11	1	5	6	5
SPV_1580	CP027540.1	1596991	1598262	+	1272	1811.5	1266	1243	1006.5	970.5	1065	2599	2480	2553.5	1053	1004.5	819
SPV_2392	CP027540.1	1598326	1598522	+	197	280	258.5	301	243	241.5	247	402.5	391	411	165	226	172
SPV_1581	CP027540.1	1598527	1598599	+	73	74.5	57.5	80	55.5	75	78	57.5	49	54.5	22	39.5	44
SPV_1582	CP027540.1	1598809	1600128	-	1320	36.5	32.5	29	46	39.5	43	47	40	41	36	55.5	48.5
SPV_1583	CP027540.1	1600138	1600983	-	846	33	13	20	7	18.5	10	19	7	15	28	36	24
SPV_1584	CP027540.1	1600985	1601887	-	903	19.5	17.5	26	33	21	25	27	19	10	68	58.5	86
SPV_1585	CP027540.1	1601983	1603293	-	1311	271	176	223	273	194	200	41	41	66	350	406	442.5
SPV_1586	CP027540.1	1603420	1604415	-	996	3811	2888	3121	4097	3347	3173	1450	1462	1396	3330	3376	3718
SPV_1587	CP027540.1	1604777	1606258	-	1482	1804	744	1201	1080	1036	734	421	384	340	1490	1665	1489
SPV_2393	CP027540.1	1606619	1606864	+	246	8667	5942	5854	8424	6208	5146	2522.5	2109.5	2040	10204	10154	10603
SPV_1588	CP027540.1	1606948	1607514	+	567	15344	9177	10035.5	14944.5	10942.5	7922	4267	3819.5	3686.5	18461.5	19219	19099.5
SPV_1589	CP027540.1	1607526	1607696	+	171	4792.5	3017	3150	4535.5	3041.5	2207	1390.5	1224	1288	5576.5	5784	6124.5
SPV_1590	CP027540.1	1607735	1608343	+	609	19128	11856.5	12794.5	15699	10069.5	7409.5	5956	5239.5	5327	23122	22768	24108.5
SPV_1591	CP027540.1	1608374	1608577	+	204	8684.5	5996.5	6662	6244	4209.5	3379.5	3273	2878.5	2857.5	11321	10925	11496.5
SPV_1592	CP027540.1	1609104	1609550	-	447	80	73	63	75	73	61	176	157	181	37	54	61
SPV_1593	CP027540.1	1609620	1610279	+	660	12	6	11	15	10	2	8	13	8	29	9	14
SPV_1594	CP027540.1	1610331	1611482	-	1152	1581	1348.5	1482.5	1608.5	1762	1694.5	689.5	779.5	885	941	1339	1171
SPV_1595	CP027540.1	1611497	1612228	-	732	861	672.5	843.5	840.5	820	806.5	333.5	410.5	393	493	582	567
SPV_1596	CP027540.1	1612530	1613306	-	777	515.5	329.5	328.5	453.5	563	601.5	1294.5	1348	1481.5	204	215	250.5
SPV_1597	CP027540.1	1613299	1614522	-	1224	578	398	391.5	379.5	535.5	584.5	1573.5	1662	1618.5	238.5	242.5	220.5
SPV_1598	CP027540.1	1614500	1615099	-	600	210	136.5	183	163.5	146.5	215	672	670.5	715	86.5	88	84
SPV_1599	CP027540.1	1615086	1615853	-	768	259	179.5	207.5	222.5	259	270.5	811	820	899	155	97.5	112
SPV_1600	CP027540.1	1615850	1616854	-	1005	373.5	271.5	218.5	210	305.5	356	1049	1148.5	1237.5	154.5	137	189
SPV_1601	CP027540.1	1616865	1617431	-	567	191.5	134	172.5	115	144.5	204	641	639.5	693.5	116	76.5	94.5
SPV_1602	CP027540.1	1617428	1618789	-	1362	415.5	301	355.5	292	357	421.5	1180	1279.5	1281	186.5	200.5	192.5
SPV_1603	CP027540.1	1618924	1619079	-	156	552.5	480.5	588	793	1112.5	1061.5	1710	1682.5	1765.5	310.5	482.5	433.5
SPV_2394	CP027540.1	1619162	1619368	-	207	619.5	455.5	669	882	1146.5	1027.5	1542	1480.5	1640.5	347.5	580.5	483.5
SPV_2570	CP027540.1	1619475	1619567	-	93	422	293	405	512	688	632	1020	1014	917	202	344	320
SPV_2571	CP027540.1	1619912	1619941	-	30	46	47.5	37	50.5	45.5	57	46.5	55.5	56	35.5	49	42.5
SPV_1605	CP027540.1	1619976	1620977	-	1002	657	462.5	502	743.5	669.5	678	551.5	577.5	578	481.5	640	532.5
SPV_2395	CP027540.1	1621085	1621453	-	369	3	1	0	0	0	2	0	0	0	0	0	0
SPV_1606	CP027540.1	1621549	1622259	-	711	148	83	112	189	150	132	293	261	310	86	86.5	95
SPV_1607	CP027540.1	1622262	1623953	-	1692	181	99	137.5	163	188	189.5	317.5	290.5	374.5	89	167	145.5
SPV_1608	CP027540.1	1623965	1624975	-	1011	120	84	109.5	171	142	139.5	224.5	235.5	266.5	94	151.5	118.5
SPV_1609	CP027540.1	1625078	1626145	-	1068	278.5	182	222	308.5	261.5	287.5	261.5	366.5	359.5	226	252.5	248
SPV_1610	CP027540.1	1626170	1626829	-	660	119.5	65	98	113.5	109.5	106.5	122.5	117.5	115.5	103	87.5	113
SPV_1612	CP027540.1	1627039	1628019	-	981	154.5	114	122.5	193	224	189	224.5	214.5	244.5	123	126	114
SPV_1613	CP027540.1	1628032	1629507	-	1476	207	161	173	273.5	213.5	224.5	356.5	424	404	145.5	179	191
SPV_1614	CP027540.1	1629520	1630161	-	642	25.5	10	22.5	21.5	17.5	32	30	53.5	43.5	20	21	26
SPV_2396	CP027540.1	1630219	1631070	-	852	159	86.5	100	136.5	140	142.5	215.5	211.5	230.5	81	108.5	98
SPV_1617	CP027540.1	1631054	1633180	-	2127	506	431.5	360	526.5	501	523	720.5	750.5	787.5	347.5	372.5	404
SPV_1618	CP027540.1	1634126	1634302	+	177	0	0	0	0	0	0	1	0	0	0	0	0
SPV_1619	CP027540.1	1634344	1635570	-	1227	14151.5	9726	10154.5	13735.5	13652	13679	14364	14467	14974.5	8758	9780	8109.5
SPV_1620	CP027540.1	1635613	1636305	-	693	7091.5	5135	5404.5	5807.5	5772	6284	7541	7902	7960.5	4338	4756	4217.5
SPV_1621	CP027540.1	1636478	1638229	-	1752	12013	8749	8614	8368	8193	9913.5	14153.5	14867	15112.5	6338	6878	6055.5
SPV_1622	CP027540.1	1638219	1639964	-	1746	9985	7806	7403	7748	7659	9730.5	11712.5	12396	12572.5	5338	6021	5281.5
SPV_2397	CP027540.1	1640155	1640622	-	468	3146.5	2494	2808	3592.5	3211	3421	3918.5	3849	3832	1830.5	2186.5	1836
SPV_2398	CP027540.1	1640619	1641075	-	457	2008.5	1552	1623	2489.5	2217	2267	2353.5	2477	2358	1046.5	1426.5	1138
SPV_1626	CP027540.1	1641209	1642036	+	828	6636	4943	4985.5	5765	5651	5441.5	7412	7297.5	7021	4019	4132.5	3658
SPV_1627	CP027540.1	1642048	1642430	+	383	3282	2656	2812.5	3168	3250	2917.5	3852	3919.5	3733	2036	2597.5	2276
SPV_1628	CP027540.1	1643308	1643889	+	582	58	37	30.5	60.5	56	51.5	25.5	41	47.5	56.5	34	30.5
SPV_1629	CP027540.1	1643889	1645151	+	1263	173	105	124.5	164.5	157	133.5	124.5	95	114.5	124.5	126	86.5
SPV_1630	CP027540.1	1645202	1645663	-	462	840	835	828.5	810.5	779.5	847	500.5	565.5	640	676.5	703	774.5
SPV_1631	CP027540.1	1645660	1646424	-	765	841	735	765.5	759.5	696.5	743	497.5	475.5	528	648.5	687	653.5
SPV_1632	CP027540.1	1646605	1647009	-	405	2111	1565	1856	2379	2410	1803	544	448	477	1571	1779	1797
SPV_1633	CP027540.1	1647079	1648560	-	1482	53.5	27	48	29	28.5	19.5	51	68	54.5	22.5	32	25
SPV_1634	CP027540.1	1648579	1649757	-	1179	34.5	36	20	14	14.5	21.5	49	48	43.5	22.5	15	35
SPV_1635	CP027540.1	1649921	1650928	+	1008	129	103	100	104	138	117	201	214	259	62	94	74
SPV_1636	CP027540.1	1650974	1652011	-	1038	435	372.5	372.5	685	456.5	391	513	470.5	498	495	488	478.5
SPV_1637	CP027540.1	1652012	1652365	-	354	210	135.5	144.5	781	429.5	227	128	112.5	119	275	270	339.5
SPV_1638	CP027540.1	1652609	1653499	-	891	717	417	485	4068	3180	2114	56	49	41	1001	863	940
SPV_1639	CP027540.1	1653632	1654168	+	537	308	238	256	363	328	278	372	393	421	153	194	200
SPV_1640	CP027540.1	1654335	1655141	-	807	72	62	62	70	54	43	90	69	88	70	82	63
SPV_2400	CP027540.1	1655544	1656062	+	519	25	8	12	12.5	17	11	18.5	22	23	7.5	6	4.5
SPV_1641	CP027540.1	1656059	1656861	+	803	149	138	127	103.5	106	110	171.5	194	178	73.5	72	52.5
SPV_1642	CP027540.1	1656970	1658490	-	1521	10854	8693.5	8559.5	10092	9097	9631.5	13926.5	13981	13693.5	7745.5	9666	7334.5
SPV_1643	CP027540.1	1658483	1659211	-	729	5091	4417.5	3872	4278.5	3716	4033.5	5776	5967	5376	3772.5	4488	3595.5
SPV_1644	CP027540.1	1659226	1659990	-	765	6306.5	5596	4814.5	5764	5169.5	5149.5	6487	6717	6037.5	4621.5	5607.5	4570
SPV_1645	CP027540.1	1659994	1660437	-	444	2954.5	2633	2229	2854.5	2494.5	2628.5	3138.5	3125	2672	2099.5	2566.5	2263
SPV_1646	CP027540.1	1661119	1661415	-	297	3586.5	2957	2938	2434	2675	2530	3818.5	3687	3768.5	2286.5	2606	2564.5
SPV_1647	CP027540.1	1661437	1662501	-	1065	11130.5	8354	8435	7521	7427	7027	11005.5	10701	10034.5	7924.5	8457	7410.5
SPV_1648	CP027540.1	1662902	1663603	+	702	4	6	6	6	11	8	14	1	6	5	7	1
SPV_1649	CP027540.1	1664026	1664985	+	960	939.5	194	252.5	365.5	354.5	345.5	80	97.5	91	130	103	111
SPV_1650	CP027540.1	1664975	1665931	+	957	1379	314.5	378	481.5	423	550	116.5	150.5	143.5	209.5	146	197
SPV_1651	CP027540.1	1665928	1666680	+	753	1026	270.5	298.5	329	321.5	407.5	89.5	109	130.5	161.5	127.5	210
SPV_1652	CP027540.1	1666776	1667741	+	966	2266.5	494	675	1194	938	972	154	168	201	445	297.5	506
SPV_1653	CP027540.1	1667966	1668208	-	243	1679	1176	1057.5	986	945	1201	1697	1708.5	1853.5	836	829.5	888
SPV_1654	CP027540.1	1668208	1668930	-	723	3656	2515.5	2615.5	2156.5	1988.5	2525.5	3880	4107.5	4039	2022.5	1999	1770.5
SPV_1655	CP027540.1	1668917	1669486	-	570	3412.5	2648	2446.5	1869	1732.5	2231.5	3916.5	4077.5	4052.5	1928.5	1908	1668
SPV_1656	CP027540.1	1669505	1670233	-	729	4044.5	2897.5	2908.5	1930.5	1843	2448	4540	4768	4914.5	2120	2021	1968.5
SPV_1657	CP027540.1	1670233	1670967	-	735	3512.5	2722.5	2634	1806	1646	2190	4067	4327.5	4204	1918	1776	1637
SPV_1658	CP027540.1	1670964	1671425	-	462	2717	2050	1954	1329	1344	1743	3239	3302.5	3413.5	1489	1310.5	1199
SPV_1659	CP027540.1	1671422	1671943	-	522	2777.5	1937	1849	1345.5	1218	1640	2959.5	3128	3130	1417.5	1308.5	1191
SPV_1660	CP027540.1	1671919	1672890	-	972	5534	4185.5	3949.5	2875	2743	3415.5	5480.5	5662	5675.5	2945	2788.5	2646.5
SPV_1661	CP027540.1	1672887	1673681	-	795	4808.5	3733	3750.5	3645	3293.5	3825.5	4633	4777	4765	2959.5	3026	2776
SPV_2544	CP027540.1	1673721	1673771	-	51	859.5	706	642	724.5	629.5	706	689.5	784.5	718.5	550	565	519.5
SPV_1662	CP027540.1	1673888	1674136	-	249	1727	1370	1449	1495	1336	1498	1153	1134	1140	1042	1212	1097
SPV_1663	CP027540.1	1674278	1675903	-	1626	221	144	138	175	165	154	506	535	484	95	98	104
SPV_1664	CP027540.1	1676081	1678048	-	1968	52	44	55	74	35	56	372	427	426	37	32	29
SPV_1665	CP027540.1	1678233	1678943	+	711	621	430	471	175	181	139	265	332	304	470	457	435
SPV_1666	CP027540.1	1679099	1679597	+	499	26	20.5	29	9	34	35.5	23.5	39.5	37	8	11	14.5
SPV_2404	CP027540.1	1679594	1680405	+	812	26	17.5	16	7	19	19.5	21.5	18.5	20	12	8	8.5
SPV_1667	CP027540.1	1680480	1681406	-	927	9527.5	6607.5	7267	6642.5	6107	7270.5	13165.5	13778.5	13446.5	5564	6419	6239
SPV_1668	CP027540.1	1681417	1682484	-	1068	9753	7252.5	7568	6734.5	6269	7763	13549.5	14338.5	14131.5	5938	7001.5	6454.5
SPV_1669	CP027540.1	1682493	1683419	-	927	7248.5	5148.5	5538.5	5152.5	4510	5734	9381.5	9887.5	9846	4327.5	5253	4761
SPV_1670	CP027540.1	1683419	1684915	-	1497	13340.5	8958	9745.5	9737.5	8315	10518.5	13777.5	14941.5	14862.5	7930	9260.5	9205.5
SPV_1671	CP027540.1	1684982	1686961	-	1980	33525.5	24162.5	26922	31474	28681	29482	27334	26844	26228.5	21729.5	25899	24451
SPV_1672	CP027540.1	1687648	1688841	-	1194	4509	3241	4098	8353	8721	7128	2719	2475	2621	3652	4933	4025
SPV_1673	CP027540.1	1688979	1690421	-	1443	85	44	60	52	64	69	140	185	162	38	44	37
SPV_1674	CP027540.1	1690605	1690772	-	168	5	5.5	4	2	2.5	1	8	2	9.5	0	5.5	1.5
SPV_1675	CP027540.1	1690779	1691612	-	834	31.5	32	22.5	19.5	26.5	25.5	85.5	85	69.5	11	12.5	14
SPV_1676	CP027540.1	1691626	1692492	-	867	10	15.5	18	12.5	14.5	24	51	66.5	64	9	9.5	13.5
SPV_1677	CP027540.1	1692506	1693765	-	1260	47.5	31	25.5	22	19.5	33.5	76.5	101.5	106	15	30	23
SPV_1678	CP027540.1	1693857	1696019	-	2163	81	55	51	55	55	50	97	134	126	41	43.5	50
SPV_1679	CP027540.1	1696127	1696987	+	861	282	214.5	203	173	172	172	371.5	423.5	441	137.5	173	162.5
SPV_1680	CP027540.1	1696984	1697919	+	936	369	285.5	252	236	241	242	545.5	546.5	570	201.5	213	204.5
SPV_1681	CP027540.1	1698127	1698564	+	438	5	3	5	5	2	7	12	8	6	1	0	1
SPV_1682	CP027540.1	1698771	1698858	-	88	61.5	65.5	75	123.5	186	137.5	66.5	61	62	19.5	52	41
SPV_1683	CP027540.1	1698865	1698938	-	74	71	78.5	102	150.5	217.5	160	75.5	73.5	69.5	29	58	49.5
SPV_1684	CP027540.1	1698974	1699045	-	72	57.17	59.67	84.83	98.83	157.83	129	60.83	56	41.17	33.5	42.5	40
SPV_1685	CP027540.1	1699064	1699136	-	73	145.33	127.67	173.33	207.17	301.83	272.33	121.33	112.67	99.5	53.17	80.67	71.67
SPV_1686	CP027540.1	1699140	1699213	-	74	206.33	174.17	219.33	289.67	412.83	379.33	202.33	165.17	158	66.17	112.17	97.67
SPV_1687	CP027540.1	1699227	1699316	-	90	340.5	298.5	375.17	475.5	687.17	636.17	388.17	336.5	306.33	123	216.67	172.33
SPV_1688	CP027540.1	1699327	1699400	-	74	272.67	241	322.83	385.67	545	504.67	304.17	281.83	255.83	110.33	182.33	134.67
SPV_1689	CP027540.1	1699414	1699487	-	74	148.67	116.17	173.67	179.33	247.17	266.67	141.5	143.5	146	41	88	59.5
SPV_1690	CP027540.1	1699493	1699566	-	74	128.33	104	135.83	138.17	202.5	214.5	117.67	138.5	125	28.67	62.33	56.33
SPV_1691	CP027540.1	1699582	1699655	-	74	100.5	87.5	94.17	110.67	163.67	170.67	83.17	98.5	88.67	30.17	48	44.33
SPV_1692	CP027540.1	1699665	1699750	-	86	62.5	58.83	51.83	67.5	94	107.17	48.33	44.83	48	22	34.83	23.5
SPV_1693	CP027540.1	1699758	1699829	-	72	27	29.5	36.5	34.5	43	48.5	33	22	24.5	8.5	22.5	16
SPV_1694	CP027540.1	1699852	1699924	-	73	64	59	86	71.5	118.5	109	63.5	50	49	25.5	52	28
SPV_1695	CP027540.1	1699943	1700024	-	82	58	47.5	53	47	86	67	53.5	48.5	43.5	19	40	31.5
SPV_1696	CP027540.1	1700030	1700102	-	73	42.5	42.5	44	40.5	72	46	39	37.5	37.5	14	27.5	29.5
SPV_1697	CP027540.1	1700127	1700199	-	73	7.83	8	8.33	12.5	12.33	11	8.5	7.17	6.83	1.5	7	5.83
SPV_1698	CP027540.1	1700202	1700274	-	73	1.83	2	1.83	4.5	4.83	1.5	2.5	1.17	0.83	0.5	1.5	1.33
SPV_1699	CP027540.1	1700279	1700394	-	116	8.33	1	7.33	11	15.83	14	9.5	7.67	6.83	1.5	4	3.33
SPV_1700	CP027540.1	1700471	1703374	-	2904	874	668	604	1720	1674	1098	930	1185	1100	1333	811	673
SPV_1701	CP027540.1	1703497	1703569	-	73	5	1	2	7.5	4	8	1	2	1	2	2	2
SPV_1702	CP027540.1	1703618	1705179	-	1562	278	224	239	614.5	507	326	341	325	339	597	297	427
SPV_1703	CP027540.1	1705419	1705490	-	72	71	46	66	106	112.5	83.5	92	85	86.5	43	73	60
SPV_1704	CP027540.1	1705552	1706907	-	1356	1229	1025	1059	1543	1426.5	1086.5	1945	1979	2024.5	1140	1140	1077
SPV_1705	CP027540.1	1706945	1707721	+	777	219	185	191	289	261.5	240.5	194.5	202.5	158	200.5	214	206
SPV_1706	CP027540.1	1707810	1708343	+	534	6453	5560	5459	10689	8263.5	8531.5	3946.5	3956.5	4046	5447.5	7630	5906
SPV_1707	CP027540.1	1708697	1708903	-	207	627	546	598	250	183	213	208	216	252	441	664	555
SPV_1708	CP027540.1	1709063	1710292	+	1230	30	14	22	25	29	16	34	38	43	15	19	7
SPV_1709	CP027540.1	1710391	1712013	-	1623	24599.5	21122.5	23552	13710.5	15270	13957	4399.5	4514.5	4649	13103	20739.5	15432
SPV_1710	CP027540.1	1712029	1712313	-	285	3120.5	3123.5	3186	1555.5	1728	1629	443.5	467.5	439	1724	2562.5	1977
SPV_1711	CP027540.1	1712469	1712864	-	396	66	46.5	46	53	45.5	45	67	72	92	47	49	43
SPV_1712	CP027540.1	1712942	1713703	-	762	2566	1927.5	2195	2521	2718	2713	2573	2646	2718.5	1572.5	2041.5	1709
SPV_1713	CP027540.1	1713736	1714362	-	627	2286.5	1909	1951.5	2160.5	2278.5	2226.5	2445.5	2490	2486.5	1269.5	1710	1531.5
SPV_1714	CP027540.1	1714378	1714695	-	318	1326	1096.5	1171.5	1375	1430	1337.5	1438	1484.5	1417	805.5	976.5	882
SPV_1715	CP027540.1	1714692	1714982	-	291	394.5	315.5	437	488.5	431	404	481.5	542.5	478	251.5	309	282.5
SPV_2407	CP027540.1	1715085	1715216	+	132	0	0	0	0	0	0	0	0	1	0	1	0
SPV_1716	CP027540.1	1715328	1715495	-	168	141	88	123	141	148	98	205	171	167	79	95	98
SPV_1717	CP027540.1	1715680	1716354	-	675	491.5	352	421.5	578.5	613	448.5	587.5	577	632.5	305.5	401	321.5
SPV_1718	CP027540.1	1716360	1716806	-	447	375.5	327	316.5	413.5	442	400.5	445.5	447	432.5	224.5	269	282.5
SPV_1719	CP027540.1	1716920	1717423	-	504	118	86.5	102.5	57	65.5	84.5	127.5	119	160.5	69.5	55.5	70.5
SPV_1720	CP027540.1	1717420	1717782	-	363	51	32.5	47.5	17	24.5	31.5	58.5	58	65.5	23.5	30.5	31.5
SPV_2408	CP027540.1	1717848	1719707	-	1860	20	12	8	24	18	28	23.5	21.5	22	7	8.5	9
SPV_2411	CP027540.1	1719724	1720193	-	470	2	8	2	17	6	1	6.5	8.5	4	5	5.5	7
SPV_1725	CP027540.1	1720317	1721033	-	717	7526	5967	6074	10048	10068	9843	11556	12752	13063	5180	6126	5198
SPV_2545	CP027540.1	1721860	1721904	-	45	2847.5	2701	2539	4846.5	4642.5	4464.5	3969.5	4213	4297.5	1866	2208.5	2027.5
SPV_1726	CP027540.1	1721914	1723329	-	1416	22403	19105.5	19295	38068	37362.5	36990.5	30695	33719	34448	14728	18127.5	16325
SPV_1727	CP027540.1	1723340	1723750	-	411	5383	4693.5	4664.5	8558.5	8939	8871.5	7173	7972	8006	3297	3680.5	3534
SPV_1728	CP027540.1	1723743	1724351	-	609	6615.5	6196.5	6454	11029.5	11794.5	11835.5	8418.5	9132	9414.5	3747.5	4210	4216
SPV_1729	CP027540.1	1724364	1724822	-	459	4324	4011.5	4582.5	8386.5	9113.5	8545	4217	4903	4896	2185.5	2727.5	2522.5
SPV_1730	CP027540.1	1724947	1725057	+	111	24	18.5	27	40.5	29	32.5	14	22	15.5	21	23.5	22
SPV_2414	CP027540.1	1725063	1725346	+	284	505	399.5	321	573.5	492	458.5	277	309	305.5	438	461.5	376
SPV_1731	CP027540.1	1726111	1726371	-	261	35.5	21	31	69.5	63.5	45	36.5	22.5	28.5	24.5	46	26.5
SPV_1732	CP027540.1	1726430	1726981	-	552	78.5	50	59	101.5	99.5	75.5	60	73	63	65	76.5	41.5
SPV_2416	CP027540.1	1726971	1727966	-	996	118	109	100	164	157	170.5	104.5	110.5	111.5	127.5	107.5	95
SPV_2417	CP027540.1	1728257	1728799	-	543	119	88	83	157	135	131	81	96	107	63	100	80
SPV_1736	CP027540.1	1728928	1729287	-	360	46.5	32	45.5	56.5	49.5	48	40.5	53	49	38.5	31.5	44
SPV_2418	CP027540.1	1729333	1729539	-	207	27.5	13	21.5	32	31.5	25.5	24.5	23	21.5	23	17.5	25.5
SPV_2419	CP027540.1	1729526	1729699	-	174	10	8	4	8.5	15	9.5	11	10	10.5	5.5	11	8.5
SPV_1737	CP027540.1	1730058	1731014	-	957	10671	7760	7900	9438	9358	8499	11334	11375	11150	7788	8848	7721
SPV_2546	CP027540.1	1731142	1731255	-	114	976	767	688	653	690	738	1201	1300	1349	563	563	515
SPV_1738	CP027540.1	1731390	1732760	-	1371	7270	5287	4963	4552	4671	5081	9261	9646	9509	4064	4166	3741
SPV_1739	CP027540.1	1733067	1734233	-	1167	16311	12806.5	12413.5	13492.5	13268	13502	12071	12280.5	12000	13531.5	13736.5	12521.5
SPV_1740	CP027540.1	1734288	1735544	-	1257	4845	3647.5	3845.5	4459	4390	4546	4010.5	3866.5	3911	3340.5	3773	3776
SPV_1741	CP027540.1	1735629	1736645	-	1017	5942	5173.5	5510	6921.5	7225.5	7137.5	6035.5	6311	6522	4171.5	5847	4952
SPV_1742	CP027540.1	1736653	1737171	-	519	2228.5	2011.5	2003.5	2761	2900	2850.5	2611	2831	2809	1527.5	2016	1574
SPV_1743	CP027540.1	1737161	1737604	-	444	1317.5	1095	1175	1731	1879	1620.5	1840	1855.5	1835	785	1051.5	950.5
SPV_1744	CP027540.1	1737690	1738310	-	621	173	112	125.5	101	113.5	106.5	72	98.5	109	130	179	144
SPV_1745	CP027540.1	1738693	1739556	-	864	1120	834	953	687	672	736	595	597	589	981	1149	1080
SPV_1746	CP027540.1	1739748	1739918	+	171	91	77	78	34	18	25	24	43	24	104	133	127
SPV_1747	CP027540.1	1740021	1740245	+	225	282.5	266.5	230	86.5	63	48	96.5	94	86	256.5	363	328
SPV_1748	CP027540.1	1740252	1740440	+	189	88.5	57.5	70	28.5	15	32	34.5	38	43	100.5	123	106
SPV_1749	CP027540.1	1740556	1743546	+	2991	219	150	160	62	50	69	147	156	180	116	165	156
SPV_1750	CP027540.1	1743896	1744600	+	705	68	66.5	43.5	29	15	10	45	42.5	45.5	57.5	54	49
SPV_1751	CP027540.1	1744581	1745510	+	930	20	12.5	10.5	3	5	15	17	16.5	18	15	16	20
SPV_1752	CP027540.1	1745507	1747615	+	2109	82	41.5	75.5	55.5	33.5	35.5	80	77	80	56.5	81	75.5
SPV_1753	CP027540.1	1747639	1749378	+	1740	231	151.5	154.5	111	108	89	164	144	142	176	169.5	171
SPV_1754	CP027540.1	1749441	1750196	+	756	372	258	280	333	302	279	308.5	324.5	359	376.5	344	330.5
SPV_1755	CP027540.1	1750198	1750830	+	633	346	263	285	343.5	322.5	268.5	285.5	340.5	329.5	333.5	364.5	322
SPV_2420	CP027540.1	1750988	1751266	+	279	58	30	55	50	48	41	44	49	42	47	85	65
SPV_2572	CP027540.1	1751386	1751403	+	18	80	57	81	76	92	72	85	87	84	67	74	82
SPV_1757	CP027540.1	1751776	1752189	-	414	863	767	861	694	898	888	1287	1431	1420	354	476	453
SPV_1758	CP027540.1	1752300	1755977	-	3678	30748.5	22890	22441	22413.5	22501	28552	54663	58207	58131	14368	14859.5	12884.5
SPV_1759	CP027540.1	1756010	1759621	-	3612	31856.5	24770	22726	25984.5	24753	31176	44971	48866	49468	12027	13768.5	11564.5
SPV_1760	CP027540.1	1760037	1760107	+	71	0	0	0	0	0	0	0	0	0	0	0	0
SPV_1761	CP027540.1	1760305	1761636	-	1332	7259	5413	6167	11027	10671	9493	6616	6871	6535	5680	6859	6126
SPV_1762	CP027540.1	1761865	1762689	-	825	5347.5	3978.5	4275	5328	5289.5	5418.5	4800	4631.5	4762	3594.5	4411	3779
SPV_1763	CP027540.1	1762728	1762922	-	195	1973	1440.5	1501	1751	1714.5	1831.5	2052	2064.5	2116	1257	1538	1358.5
SPV_1764	CP027540.1	1762909	1764192	-	1284	12781.5	9731.5	10234.5	12596	12752.5	12228	13689	14131	13716.5	9122	10209	8918
SPV_2422	CP027540.1	1764216	1764413	-	198	1756.5	1354.5	1444	1724.5	1829	1801.5	2034	2085.5	2176	1125.5	1457.5	1329.5
SPV_1765	CP027540.1	1764504	1765541	-	1038	3081	2524	2635.5	3312.5	3257	3567	4359	4669	4953.5	2063.5	2691.5	2315.5
SPV_1766	CP027540.1	1765525	1766013	-	489	1229	1016	1038.5	1438	1369.5	1226.5	1764	1909	1935.5	792.5	996	887
SPV_1767	CP027540.1	1766003	1766542	-	540	1048.5	1024	935.5	1144	1267.5	1126	1693.5	1835.5	1895	811.5	900.5	822
SPV_1768	CP027540.1	1766607	1767599	-	993	17087	13582	14274	15978	15897.5	14609	17285.5	17782	16682.5	14977.5	16255.5	14786.5
SPV_1769	CP027540.1	1767711	1768394	-	684	7350.5	5716	6139	10687.5	10295.5	8396	15398	15158.5	13734	5916	7398	6151.5
SPV_1771	CP027540.1	1768450	1769190	-	741	1655.5	1247	1293	2262.5	2234.5	1907	2425	2358.5	2123	1196	1557	1181.5
SPV_1772	CP027540.1	1769239	1769502	+	264	112.5	83	91.5	139	129.5	157	118	117.5	104.5	60	84	80
SPV_1773	CP027540.1	1769580	1770506	+	927	5146.5	3815	4159.5	5281	5482.5	4871	7537	7584.5	7523.5	3973	4544	3455
SPV_1774	CP027540.1	1770581	1771375	-	795	7789	6039	6598	9106	8981	7635	6363	6291	6183	6103	7820	6395
SPV_1775	CP027540.1	1771501	1772751	-	1251	4546.5	3833.5	3897.5	4797.5	4674.5	4946	2965	2919.5	2826.5	3236	3670	3408.5
SPV_1776	CP027540.1	1772818	1773645	-	828	7006.5	5064.5	5964.5	7506.5	7251.5	6487	4827	4800.5	4533.5	6243	7871	6854.5
SPV_1777	CP027540.1	1773912	1774853	-	942	3898	2716	2935	2075	2163	2452.5	3350	3537.5	3448.5	2053	2330	2103
SPV_1778	CP027540.1	1774843	1776099	-	1257	5462.5	4166.5	3874	2738	2688.5	3425.5	4775.5	5120	5165	2905	3022	2754
SPV_1779	CP027540.1	1776101	1776763	-	663	2358	1947	1885	1201.5	1267	1512.5	2293.5	2392	2534.5	1319.5	1271	1242
SPV_1780	CP027540.1	1776726	1777382	-	657	2280	1764	1637	1030	979	1388	2044	2151	2062	1180.5	1112	1048
SPV_1781	CP027540.1	1777393	1778271	-	879	3335	2644	2304.5	1588	1547	1921	2557	2696	2690.5	1887.5	1696	1492.5
SPV_1782	CP027540.1	1778273	1779145	-	873	2342.5	1666.5	1516.5	1397.5	1189.5	1442.5	1509	1593.5	1507.5	1476.5	1319	1192.5
SPV_1783	CP027540.1	1779276	1779584	-	309	52.5	69	65	78	88	76	70.5	75.5	98	45	51	56.5
SPV_1784	CP027540.1	1779577	1780218	-	642	127.5	146.5	108.5	167	157.5	202	160	176.5	193.5	90	114	109.5
SPV_1785	CP027540.1	1780220	1782250	-	2031	321	272.5	283.5	310	327.5	334	282.5	284	307.5	194	245	258
SPV_1786	CP027540.1	1782519	1783418	-	900	1888.5	1417	1507	1655	1669	1671	1752.5	1912.5	1877.5	1538	1840	1503
SPV_1787	CP027540.1	1783490	1784050	-	561	1442.5	1186	1133.5	1393.5	1250	1261	1479.5	1520.5	1503.5	1247	1316.5	1162.5
SPV_1788	CP027540.1	1784050	1784823	-	774	1386	1007	946.5	1177.5	1137	1110	1199	1190	1153	1146	1130.5	1081.5
SPV_1789	CP027540.1	1785129	1785794	-	666	2415	2200	2324	6113	5417	4755	422	466	460	1792	2179	2219
SPV_1790	CP027540.1	1786057	1786191	-	135	6429	4145	5113	6090	6827	6486	4070	4245	3945	2456	3836	3764
SPV_2547	CP027540.1	1786300	1786332	-	33	666.5	562	532.5	430	484	488	740	751.5	772.5	506	562.5	501.5
SPV_1791	CP027540.1	1786336	1787550	-	1215	8562.5	6304	6477.5	6014	6265	5998	8764	9298.5	9019.5	7083	6837.5	6309.5
SPV_1792	CP027540.1	1787706	1787999	-	294	48	46	68	90	88	83	53	51	46	33	55	49
SPV_1793	CP027540.1	1788161	1788613	+	453	2496	1694	2042	2618	2364	1824	1435	1565	1328	1670	2544	2452
SPV_1794	CP027540.1	1788648	1790036	-	1389	4451	3599	3895	4351	4858	4411	5400	5776	5468	3059	4013	3600
SPV_1796	CP027540.1	1790102	1791064	+	963	615	466	461	511	600	538	1038	1098	1031	286	333	265
SPV_1795	CP027540.1	1791061	1791189	-	129	72	54	106	29	35	25	10	0	11	51	30	66
SPV_1797	CP027540.1	1791316	1792326	-	1011	9671	6820	8059	10566	8730	6823	6126	6130	5782	8223	11039	9540
SPV_1798	CP027540.1	1792751	1793350	-	600	506.5	364.5	380.5	452	490.5	492.5	784.5	766	778.5	391.5	463	389
SPV_1799	CP027540.1	1793352	1794449	-	1098	711.5	522.5	583	662	664.5	597.5	1133.5	1287	1137	539	618	518.5
SPV_1800	CP027540.1	1794449	1795186	-	738	274	228.5	243	346	261	223.5	418.5	399.5	368	295.5	320	314.5
SPV_1801	CP027540.1	1795188	1796072	-	885	419.5	270.5	243	667.5	586.5	515.5	318.5	301	318.5	447.5	542.5	372.5
SPV_1802	CP027540.1	1796059	1796253	-	195	195.5	152	125.5	295.5	313.5	322	136.5	112	162	224.5	258	206.5
SPV_1803	CP027540.1	1796250	1796456	-	207	190	122	139	236	290	249	119.5	142.5	144	140	213.5	161
SPV_2548	CP027540.1	1796868	1796975	-	108	48	49	43	69.5	74	114.5	60	92	65	43.5	44	40
SPV_1804	CP027540.1	1797044	1797117	-	74	76.67	93.17	62.83	84.67	148.17	143.17	92	101.17	87.17	38	65.5	41.83
SPV_1805	CP027540.1	1797133	1797206	-	74	81.67	75.17	77.33	98.17	143.17	124.67	76.5	97.17	68.17	19	52.5	36.33
SPV_1806	CP027540.1	1797216	1797301	-	86	57.67	54.17	65.33	66.17	101.17	90.17	39	63.17	42.67	13.5	40	20.83
SPV_1807	CP027540.1	1797309	1797380	-	72	32.5	30.5	38	29	46	48.5	21	26	25	11.5	16.5	10
SPV_1808	CP027540.1	1797403	1797475	-	73	82	66.5	98.5	86	99	98.5	64	58	61.5	30	50	36
SPV_1809	CP027540.1	1797494	1797575	-	82	60.5	54.5	65	61	102	87.5	52	57.5	37	20.5	44.5	23.5
SPV_1810	CP027540.1	1797581	1797653	-	73	41.5	40	42	40	76.5	62	43.5	42	29	15.5	33.5	19.5
SPV_1811	CP027540.1	1797678	1797750	-	73	8.33	7	7.17	7.83	12	8.67	8.67	3.83	7.33	1.5	7.83	5
SPV_1812	CP027540.1	1797753	1797825	-	73	0.83	2	2.17	3.83	3.5	4.17	5.17	3.33	1.33	0	4.33	1
SPV_1813	CP027540.1	1797830	1797945	-	116	8.33	2	5.67	14.83	14	17.17	14.17	7.83	4.83	1	1.33	4
SPV_1814	CP027540.1	1798022	1800925	-	2904	881	639	633	1672	1703.5	1087	994	1140	1098	1319	908	675
SPV_1815	CP027540.1	1801048	1801120	-	73	2	6	0	6	7	2	0	2	3	2	5	3
SPV_1816	CP027540.1	1801169	1802730	-	1562	328	231	233	618	494	307	307	295	319	611	284	422
SPV_1817	CP027540.1	1802970	1803041	-	72	105.5	97	96.5	140.5	130	115.5	27	24	27	67.5	80	100.5
SPV_1818	CP027540.1	1803135	1803614	-	480	288.5	266	342.5	307.5	301	306.5	57	59	71	289.5	287	377.5
SPV_1819	CP027540.1	1803736	1804287	-	552	12334	9535.5	10991	14264.5	13300	11451	5929.5	5828.5	6515	8388	12045	10880
SPV_1820	CP027540.1	1804327	1804503	-	177	3287	2698.5	3117.5	4321	3966	3296.5	1929.5	1865	1919	2577	3410.5	3175
SPV_2423	CP027540.1	1804513	1804665	-	153	1982	1666	2074	2527	2332	2083	1552.5	1583.5	1481	1527	2018.5	1977
SPV_1821	CP027540.1	1804718	1806913	-	2196	4418	3495	3419.5	4253.5	3990	4142.5	6140.5	6339	6388	3239	4001	3400
SPV_1822	CP027540.1	1807000	1807875	+	876	1125	841	916	1635	1511	1235	1444	1477	1288	693	931	763
SPV_1823	CP027540.1	1807943	1808950	-	1008	188865	140893	183338	246526	236354	196999	113032	113604	112034	146077	202807	191721
SPV_1824	CP027540.1	1809127	1810089	-	963	298	251.5	192	243	250	243.5	512.5	520.5	535.5	232	229	186.5
SPV_1825	CP027540.1	1810150	1811000	-	851	2063	1521.5	1674	2372	2375	1949.5	2675.5	2741.5	2542.5	1683	1850	1805.5
SPV_1826	CP027540.1	1811113	1811985	-	873	666	448	529	540	581	475	570	493	513	674	574	567
[truncated: 261 more rows]

## Sheet: TableS7_TPM
Geneid	spv0647_30C_1	spv0647_30C_2	spv0647_30C_3	WT_37C_1	WT_37C_2	WT_37C_3	spv0647_37C_1	spv0647_37C_2	spv0647_37C_3	WT_30C_1	WT_30C_2	WT_30C_3
SPV_0001	162.842	159.376	158.126	156.246	159.855	157.784	184.763	191.619	192.313	155.52	166.167	162.577
SPV_0002	139.337	128.604	131.133	136.986	137.397	134.089	151.074	161.335	175.425	129.62	149.22	142.745
SPV_0003	115.171	125.567	115.173	94.884	109.58	111.554	72.5859	61.1677	71.3154	124.257	132.995	142.579
SPV_0004	504.83	538.471	536.054	595.252	629.192	603.523	336.291	330.591	344.155	666.988	682.119	617.629
SPV_0005	187.362	215.863	203.865	206.243	241.416	258.632	103.134	108.377	118.151	219.325	240.194	224.331
SPV_0006	86.3615	86.937	82.8969	114.283	120.177	122.219	62.393	76.8502	77.3911	107.741	116.134	109.479
SPV_0007	318.097	332.184	298.063	395.284	376.877	369.731	176.485	188.96	193.034	384.953	404.451	390.763
SPV_0008	500.911	606.154	547.875	689.734	659.888	619.626	296.458	318.42	337.435	712.539	742.374	735.614
SPV_0009	514.436	594.401	557.369	704.487	668.765	593.925	319.782	369.946	369.197	720.541	785.146	760.318
SPV_0010	372.869	367.637	370.35	440.433	436.234	424.478	230.476	246.739	251.342	476.388	523.383	515.997
SPV_0011	204.81	194.326	192.701	250.425	259.543	262.347	206.897	220.568	222.902	257.956	284.817	263.428
SPV_0012	1264.32	1281.55	1160.2	1501.52	1436.12	1447.09	1181.91	1152.61	1174.39	1757.72	1951.56	1812.92
SPV_0013	1548.62	1469.95	1466.75	1857.58	1914.08	1897.41	1404.2	1412.75	1401.81	2143.12	2415.4	2136.08
SPV_0014	32.43	48.0533	49.094	40.3438	39.2871	35.6031	7.26087	7.26937	9.70707	51.7459	43.5746	56.3691
SPV_0015	78.3931	109.273	107.049	115.268	102.895	109.548	20.7453	21.7587	17.9207	89.2586	78.743	116.824
SPV_0016	30.9241	26.8307	27.2454	53.78	45.626	28.7345	32.4215	36.1977	38.7786	82.8987	30.8029	61.0651
SPV_0017	4.06943	10.5147	6.06215	8.96473	11.7421	7.71766	1.94868	1.95096	1.96392	4.7587	4.19807	12.4873
SPV_0018	40.5094	42.8192	36.5987	85.5112	85.6625	55.7224	55.2801	67.8017	60.5998	98.0609	50.628	47.5705
SPV_0019	6.65844	5.62446	7.94787	12.3089	14.7789	16.9988	12.8764	15.0401	11.1232	2.24602	2.97212	5.71519
SPV_0020	3.21155	1.55589	5.48188	4.82377	0.827388	5.49854	0	1.44345	0	8.21518	1.553	4.47948
SPV_2070	146.465	145.268	150.996	195.618	224.811	203.169	211.785	216.825	207.855	159.953	175.934	175.231
SPV_2073	0.361544	0	0.149607	0.30169	0.248384	0.126975	0.432821	0	0	0	0.155405	0
SPV_2076	0	0	0	0.28974	0	0	0	0	0	0	0	0
SPV_0023	6.76865	1.94322	5.29053	4.26745	7.49187	2.11304	9.0034	8.71348	7.5615	9.89388	8.405	5.94428
SPV_0024	627.957	629.422	727.128	679.762	694.041	653.024	695.24	715.049	710.142	613.87	670.451	724.227
SPV_2078	324.675	241.902	333.393	289.053	308.916	290.547	303.187	312.893	331.624	292.558	282.082	305.95
SPV_0025	28.6494	41.9049	40.2665	59.5784	57.3019	62.5092	36.9313	39.0287	40.2574	39.1866	35.5522	41.5538
SPV_0026	8.99024	13.8062	16.8184	20.6113	20.5432	18.1207	14.9741	16.8656	20.1184	19.4261	18.821	13.0848
SPV_2459	13.5031	20.2903	21.1062	21.8322	31.541	20.2339	21.9128	28.0525	25.5814	22.3695	17.1571	17.9971
SPV_0027	98.6656	114.647	94.5757	97.0342	110.732	106.611	99.9621	119.566	118.019	102.363	89.8153	86.8514
SPV_0028	118.348	135.288	103.761	96.5432	111.92	125.983	122.751	136.678	136.879	119.919	109.705	99.281
SPV_0029	100.834	95.8403	90.4579	75.9327	86.6045	81.8542	108.661	115.47	112.746	101.527	93.0235	86.9712
SPV_0030	357.377	446.903	464.383	429.414	548.335	545.225	490.39	511.055	461.405	286.436	277.075	316.837
SPV_2079	406.423	507.783	500.441	498.066	691.885	687.788	485.459	483.03	505.347	325.12	361.917	371.912
SPV_0033	700.027	740.918	838.682	1105.66	1203.75	1085.4	407.75	418.296	439.974	757.821	923.963	887.67
SPV_0034	0.45354	2.73436	1.87675	1.36244	0.778965	1.11499	0.723937	1.81196	1.2768	0.662948	0.194949	0.632598
SPV_2081	91.1836	103.409	141.537	90.8924	107.43	99.2596	54.9916	51.9241	57.5787	82.0214	93.4629	118.167
SPV_2460	49.0163	59.4869	77.444	60.9805	60.2062	82.4217	15.4108	24.3301	20.3102	45.5943	46.6073	58.6998
SPV_2082	16.3045	17.2725	19.6737	15.2162	11.8959	13.8116	27.9511	29.7035	27.2254	17.1595	19.7634	18.1933
SPV_0038	257.29	259.384	256.523	199.045	213.212	213.618	325.796	334.288	333.337	230.782	222.645	207.207
SPV_0039	117.674	116.538	131.01	119.733	115.953	96.6851	143.878	144.371	129.046	93.6869	137.574	141.334
SPV_0040	809.402	860.123	719.469	831.257	915.493	832.112	1001.54	1019.41	917.769	959.346	801.159	642.634
SPV_0041	232.907	241.031	245.791	158.928	167.85	183.81	269.309	282.711	276.163	184.567	188.623	185.75
SPV_0042	238.233	245.355	239.301	145.261	154.734	171.111	250.282	262.766	273.483	188.955	181.351	182.669
SPV_0043	253.122	274.023	243.106	147.565	164.658	187.229	265.49	286.311	303.191	214.142	202.647	197.036
SPV_0044	333.377	380.835	294.079	193.226	214.293	247.185	345.604	391.2	392.265	283.92	258.657	271.276
SPV_0045	323.075	328.41	284.433	190.831	207.726	234.366	335.33	345.702	361.515	290.439	281.009	279.58
SPV_0046	569.96	587.975	480.852	561.58	495.114	436.159	1642.08	1578.8	1327.84	582.734	542.771	593.724
SPV_0047	440.1	445.82	347.023	466.819	418.139	324.917	1480.87	1351.3	1283.18	524.296	455.432	492.072
SPV_2462	431.596	438.487	347.722	442.205	383.307	309.756	1486.84	1348.34	1295.09	498.947	442.076	514.682
SPV_2461	732.753	639.645	550.426	692.699	594.681	497.312	2309.94	2190.35	2015.73	764.319	727.84	793.782
SPV_2084	639.963	597.617	502.871	599.528	500.213	415.208	1967.78	1906.44	1742.32	733.645	659.738	731.685
SPV_2085	1.40347	1.81317	2.08105	1.13209	0.88385	1.47871	2.1002	1.77558	1.41108	1.42464	0.904899	0.652522
SPV_0048	6.86864	6.06368	5.04498	3.95475	4.12897	3.98027	5.55036	7.82077	9.53011	2.59367	2.65716	2.87411
SPV_2086	12.7315	8.68089	13.6098	8.32197	6.74222	7.45223	19.8986	24.7964	17.2807	7.23719	8.89279	14.0584
SPV_0049	14.219	15.7862	12.6522	4.61252	5.6565	8.55865	23.9236	22.0672	23.9442	10.9868	7.77174	7.96386
SPV_0050	13.4451	15.6358	12.32	3.59163	5.37434	8.87975	23.946	25.7939	24.1598	10.6467	7.54797	8.50188
SPV_0051	1.25877	1.30097	1.14593	1.17642	1.2107	1.14941	1.10508	1.20695	1.82245	1.96263	1.19034	0.702291
SPV_0052	1.6743	1.89524	1.88053	0.910121	1.36388	1.38604	1.2599	2.30296	1.81805	0.909019	0.945861	1.01197
SPV_0053	1.99693	2.10112	1.45672	0.989492	1.18804	2.08229	2.73565	2.46744	2.58317	1.47452	1.24771	0.775294
SPV_0054	2.32312	1.95082	1.9106	1.10496	1.85535	2.29468	2.46823	2.64515	2.97803	1.95255	1.01105	1.41763
SPV_0055	0.924939	1.4761	1.7561	0.653771	1.56991	2.0637	2.34484	3.32575	3.80734	1.67012	0.982241	1.89721
SPV_0056	2.62119	1.42979	3.03702	1.16653	2.16094	1.22743	2.58009	3.28125	2.24888	2.38401	2.25338	0.812454
SPV_0057	5.00872	5.52871	5.71753	5.64955	6.5261	6.67235	11.6018	12.9034	13.3827	5.32971	4.40485	5.78165
SPV_0058	7.66781	7.59673	6.48214	4.85178	5.91422	5.20417	8.39105	7.66792	6.4702	6.94495	4.42825	4.2649
SPV_0059	7.04703	7.14204	7.31529	3.2849	3.88145	4.6085	7.70905	7.2812	8.79546	6.30479	3.83857	3.38938
SPV_0060	7.12747	8.39973	7.76736	5.06673	5.43863	6.21975	7.78357	9.45556	9.05884	7.43601	5.64788	4.40154
SPV_0061	238.697	240.203	244.56	202.747	230.54	208.525	302.289	335.906	296.793	175.978	203.802	184.096
SPV_0062	231.892	229.179	229.927	217.546	261.003	232.999	301.235	306.796	327.071	184.389	202.153	188.165
SPV_0063	27.6027	32.5814	28.7797	29.4974	31.989	31.6728	10.8704	10.3588	11.5559	25.2006	20.9091	24.6991
SPV_0064	1870.33	1801.94	1873.94	1881.87	2194.78	1894.62	2000.54	2058.11	2010.01	1757.94	1919.28	1773.58
SPV_0065	17.7942	13.308	15.8609	10.6309	10.1873	8.82265	11.5561	10.2952	8.47928	32.1545	32.7155	35.7112
SPV_0066	4.98228	4.82751	4.71607	3.61699	3.08059	1.9029	5.21895	3.13504	5.78573	11.7434	8.0309	11.9007
SPV_0067	2.16408	2.32983	2.07592	1.60881	1.89222	1.90007	3.6113	3.92992	3.44173	3.8822	3.34027	4.75635
SPV_0068	4.6235	3.95075	4.29341	2.04143	3.00131	1.611	6.62456	5.36694	7.81837	5.37468	4.31897	5.78873
SPV_0069	3.6805	4.41525	3.69869	2.63244	4.24433	3.8778	7.86801	6.93196	8.5639	3.71466	2.93803	6.60029
SPV_0070	4.58204	5.06454	5.30893	4.28229	2.57079	3.54029	7.31382	7.3834	6.81818	3.27441	3.3482	3.69259
SPV_0071	1.83164	1.84868	1.84746	1.08899	2.18245	1.74891	4.31695	4.32201	4.83411	1.92434	2.14049	1.83624
SPV_2087	0	0	0	0	0	0.549112	0	0	0	0	0	0
SPV_0072	8.33877	7.0922	6.03852	4.87079	5.01271	5.71077	11.8961	11.6601	8.55166	10.3606	8.33354	7.07548
SPV_0073	91.1932	102.046	86.9065	95.0047	86.6191	95.5966	78.019	70.3822	72.2387	76.0746	83.7417	93.47
SPV_2088	0.200046	0	0	0.400628	0.20615	0.421541	0.239484	0.239765	0.482714	0	0	0
SPV_2089	0	0.129221	0	0.100157	0	0.21077	0.478969	0	0.120678	0	0	0
SPV_2090	0	0.319822	0	0.247888	0	0	0	0.593418	0.298679	0	0	0
SPV_0074	179.329	206.693	206.228	153.049	163.831	160.629	245.457	253.378	248.126	127.602	121.282	124.468
SPV_2091	0	0	0.482067	0.388844	0.400174	0	1.39464	1.39628	0.937033	0.567622	0.50075	1.08327
SPV_0076	342.49	356.004	363.864	479.61	505.697	435.674	529.302	526.31	508.975	332.281	373.913	318.75
SPV_0077	471.92	477.313	474.653	579.478	652.993	565.41	670.846	671.204	672.539	401.37	493.51	433.389
SPV_2463	145.928	140.385	163.04	158.127	185.291	186.424	107.314	119.933	88.3461	111.986	121.643	128.667
SPV_2092	237.889	226.083	245.999	291.909	317.03	276.524	167.851	175.05	169.199	198.884	229.166	220.01
SPV_0080	5.72735	5.33524	3.77949	3.99942	4.6751	5.82794	9.56297	10.1161	9.1104	9.29709	8.3184	6.97944
SPV_0081	253.592	261.513	264.583	276.486	277.535	234.41	168.507	166.819	155.211	304.397	315.063	325.435
SPV_0082	300.228	296.387	297.161	262.55	259.676	228.191	229.862	225.499	221.244	299.137	348.441	348.087
SPV_2464	1528.03	1369.28	1782.44	1775.91	1864.95	1664.62	1024.8	1118.08	963.189	1143.48	1290.12	1364.03
SPV_0083	3112.91	2784.27	3530.72	4163.8	4448.09	3645.82	1691.41	1715.91	1842.5	2369.61	2761.57	2912.78
SPV_2093	28.1963	21.6829	25.0021	26.5535	24.5599	29.0006	88.0044	104.2	79.7828	21.5889	18.1798	23.8779
SPV_2094	1.2916	0	0	0	0	0	0	0	0	0.629321	0	0
SPV_0086	132.6	124.841	129.992	157.737	149.313	148.582	521.188	547.991	519.77	111.968	114.775	126.846
SPV_0087	136.09	114.272	120.269	142.033	141.621	148.179	461.524	527.501	512.275	96.4306	117.338	109.934
SPV_0088	2.236	2.51731	3.68781	3.00665	3.48926	2.35587	2.48562	1.68454	1.46449	7.75079	12.4808	14.7919
SPV_0089	1.54321	1.03838	1.23725	1.67405	1.25899	1.08396	1.3471	1.07894	1.93947	2.91367	4.18728	3.85652
SPV_0090	1.8919	1.19608	1.49911	0.725527	0.912593	0.296878	1.63842	1.64034	1.94263	1.17678	2.38772	2.80726
SPV_0091	2385.1	1800.65	2166.73	3142.89	3071.57	3076.47	1013.86	1024.86	955.265	2314.76	1749.8	1989.14
SPV_0092	145.188	126.235	186.575	182.487	184.747	168.602	28.5829	30.1878	24.0608	147.265	116.479	180.755
SPV_0093	189.901	180.254	173.24	104.853	100.176	95.397	249.545	223.627	218.852	244.189	251.786	222.194
SPV_0094	190.098	186.549	150.019	157.148	115.371	84.8721	287.354	237.172	225.935	275.156	266.304	240.024
SPV_0095	308.771	268.845	203.326	324.759	315.359	222.731	274.09	204.22	204.912	498.781	433.118	398.308
SPV_0096	299.067	245.53	226.682	248.798	265.222	210.96	211.423	154.071	138.982	378.591	369.016	368.988
SPV_0097	77.691	81.0984	76.6003	59.7991	61.489	53.3189	84.5355	87.4415	86.1793	75.4602	72.0192	69.3781
SPV_0098	266.828	281.03	291.016	379.997	397.093	358.523	406.791	362.897	374.194	271.268	317.266	311.192
SPV_0099	381.471	370.434	416.179	498.702	554.265	506.049	457.368	437.648	451.436	375.419	478.108	446.295
SPV_2095	195.656	202.186	225.084	192.954	192.125	167.889	272.653	303.53	300.876	170.365	186.253	181.14
SPV_0101	215.363	206.202	201.577	187.079	192.724	190.368	290.8	297.609	293.583	172.046	187.119	173.661
SPV_0102	104.978	110.608	102.693	80.2783	83.1785	83.8594	134.595	154.003	150.674	92.815	91.6657	73.9473
SPV_0103	96.2379	98.688	96.4757	84.8132	73.1167	86.3993	150.774	145.07	135.259	102.484	83.1133	71.0317
SPV_0104	1686.81	1642.97	1648.98	1272.97	1393.27	1387.73	6231.36	6457.24	6243.25	1001.32	1254.72	991.32
SPV_2096	3.29245	4.64024	4.08725	1.64843	2.6218	3.62663	7.16643	8.96854	10.1115	3.5001	2.89476	2.5049
SPV_2555	529.065	678.023	856.977	403.704	422.756	535.07	213.381	298.405	206.515	461.112	545.424	749.779
SPV_0106	171.918	186.807	238.301	154.826	123.314	141.79	118.83	111.534	101.335	177.006	169.845	209.173
SPV_0107	47.8916	41.3449	46.8626	39.239	39.1775	42.2965	29.4591	27.0457	31.287	49.8264	45.8272	50.512
SPV_0108	37.1567	32.3409	32.7997	36.3724	34.8096	39.1486	32.6275	29.5045	31.8219	42.2056	39.1427	38.4663
SPV_0109	6.18433	6.70557	6.94606	2.46967	2.57956	1.74532	15.7766	9.66235	8.57176	6.29555	4.50954	4.21026
SPV_0110	9.53002	11.4142	8.37999	2.36084	2.96671	2.79786	18.8661	17.9067	16.5284	6.09447	6.7846	5.64238
SPV_0111	10.884	11.7176	12.0808	2.90628	3.87065	3.59763	17.5007	18.8513	17.8435	9.14007	9.49429	9.25742
SPV_0112	18.0167	19.2782	18.5244	11.637	13.1807	13.3312	28.4837	26.2917	30.2827	12.263	11.5277	13.1403
SPV_2467	9.90229	7.67573	4.09757	189.717	217.695	256.655	64.8045	70.419	50.9746	11.5795	8.51275	17.4948
SPV_2465	14.8534	15.2531	12.7655	390.138	408.178	477.115	121.736	139.225	124.986	25.0518	10.3135	18.0615
SPV_2466	14.8534	19.1893	20.8976	551.304	587.776	669.807	169.519	174.465	200.712	17.3692	21.7075	26.2423
SPV_0113	6.53016	7.46828	6.82743	172.825	212.28	272.883	69.7011	78.6199	82.6292	7.13939	6.43633	6.10329
SPV_0114	2.28514	2.37817	2.52158	84.9812	105.184	124.328	35.0315	42.9848	40.36	1.94847	3.11043	3.09878
SPV_0115	3.75453	4.14138	4.03397	115.711	150.646	186.593	60.8232	68.7891	70.9148	4.46106	4.27525	3.18496
SPV_0116	9.51244	19.139	12.0991	342.125	417.177	524.203	160.362	177.839	189.744	8.66183	12.1659	13.703
SPV_2468	6.18893	11.9933	8.45123	223.1	292.102	307.125	128.177	120.909	131.419	5.42789	5.58649	3.45293
SPV_2469	3.96092	6.39645	0	168.564	302.052	363.073	86.5377	97.3206	163.676	5.78975	5.10765	13.8117
SPV_2470	110.906	100.637	128.664	102.461	129.937	110.591	102.739	100.485	93.1879	106.145	101.302	127.068
SPV_2099	39.9692	52.102	42.6892	78.7834	92.9532	109.074	46.9868	45.0998	46.7026	47.897	30.4137	40.6818
SPV_0117	65.403	86.0425	75.9372	147.214	160.473	190.489	98.851	90.0656	91.338	81.36	68.4796	73.7368
SPV_2100	18.2704	17.6578	16.9674	37.8466	36.7935	47.0226	27.3822	21.0622	22.7164	20.5903	16.0064	22.3711
SPV_2556	15.4036	11.3715	30.0488	44.069	22.6765	37.0956	23.709	27.6928	19.9119	9.64958	17.0255	10.7424
SPV_2557	21.605	2.32598	17.8803	12.6198	20.4089	22.7632	12.9322	15.1052	10.8611	10.5268	4.64332	7.53366
SPV_0118	32.5361	26.4996	39.5122	65.8675	69.0015	98.8663	45.4422	55.6683	65.1405	44.1124	32.8349	41.764
SPV_2101	26.6931	29.2012	32.3351	71.3487	79.639	88.4548	51.5412	51.3436	50.9053	45.9404	28.0366	36.3308
SPV_2558	39.6092	63.2911	47.8768	132.555	129.435	139.474	94.2119	87.4511	76.0846	45.7085	50.4045	65.4239
SPV_0119	23.3952	18.1202	20.4066	40.8419	44.9805	48.0574	31.2985	34.3611	34.9954	22.6341	27.564	20.8936
SPV_2471	44.2691	40.6362	39.7705	81.6573	91.84	117.833	87.8626	88.6637	106.822	63.0061	39.8096	28.4359
SPV_2472	59.8638	51.7531	48.0533	109.522	113.64	154.6	111.001	98.1837	105.895	70.3981	60.3631	39.5517
SPV_0120	11.3907	8.51551	10.6713	20.409	25.292	30.4033	17.6726	18.9675	19.3134	12.8316	11.7116	13.1338
SPV_0121	24.7953	26.7116	14.4562	53.0679	58.2062	63.7673	50.7372	49.8471	47.2152	34.9701	29.5222	29.7228
SPV_2102	11.6879	11.1151	11.0836	17.8805	25.5948	24.9711	15.3525	17.1216	16.4518	8.77954	11.3038	8.3776
SPV_0122	7.00727	5.22766	4.61487	11.8591	13.3573	15.5284	12.4058	12.4204	13.8524	7.54976	8.48447	5.78165
SPV_0123	17.1192	16.479	16.8764	31.2591	33.986	42.5283	26.9237	31.9842	33.0066	16.069	22.2919	19.5471
SPV_0124	6.03102	3.10609	5.31166	7.63047	9.70052	10.7766	9.51285	8.59602	12.1438	6.61175	6.98886	5.05861
SPV_2473	82.0475	32.896	122.927	118.986	107.876	190.777	118.545	213.631	197.982	90.9818	83.9114	86.8165
SPV_2103	17.404	19.3832	20.8603	33.6527	42.3639	39.8356	42.748	40.9998	42.3581	28.0715	30.1816	33.9015
SPV_2104	4.52537	3.58327	3.8056	4.31216	3.61042	0.922832	4.19421	2.09956	4.93151	1.81374	4.32958	4.27586
SPV_2106	1.48534	2.55858	0	0.247888	0.510222	1.04331	0.592724	1.18684	0.597358	1.8093	0	1.38117
SPV_0126	309.463	282.847	279.005	262.09	253.959	293.81	760.675	867.616	841.196	283.231	236.929	264.65
SPV_0127	452.54	453.076	538.918	523.305	523.537	464.2	482.251	457.027	455.163	410.017	451.938	425.812
SPV_2107	252.635	227.077	243.856	199.548	226.286	231.615	247.015	242.711	235.954	195.589	221.062	224.786
SPV_2474	133.136	95.2431	107.561	69.1278	69.1691	81.7262	150.809	155.614	161.944	96.9059	71.9966	74.8135
SPV_0128	318.329	353.964	305.349	199.311	205.589	235.271	375.99	359.591	363.838	270.537	208.478	206.327
SPV_0129	265.53	244.428	233.292	166.046	166.358	179.783	350.209	315.944	317.461	234.766	202.945	188.904
SPV_0130	825.922	801.338	761.928	805.69	846.568	860.51	923.929	922.681	950.589	809.35	753.561	686.59
SPV_0131	625.368	574.04	615.581	649.976	600.754	624.115	614.305	637.848	551.254	657.099	594.91	582.217
SPV_2108	1.65038	1.42143	0	1.65259	3.9684	1.15924	1.97575	0.659354	2.65493	0	6.38456	0.767318
SPV_2109	0.900208	1.55065	1.67628	0.901412	2.31919	0.474233	0.898066	0.719295	1.08611	2.19309	2.12819	1.25561
SPV_0132	2.13579	1.2542	3.13343	1.16653	2.20096	1.02286	0.929763	1.39628	2.8111	0.567622	1.25188	1.08327
SPV_0133	2.71514	1.03168	3.56885	2.55885	1.64588	0.673105	2.86802	4.97706	2.69775	0	1.23572	1.33662
SPV_0134	103.236	100.211	102.062	89.2398	97.1213	100.488	119.065	117.643	109.044	131.031	112.29	103.709
SPV_0135	137.343	134.763	127.726	104.792	108.545	120.338	165.638	168.271	181.826	142.067	134.688	119.575
SPV_0136	184	192.842	176.913	153.735	168.812	180.304	228.295	239.339	235.93	181.209	181.534	175.905
SPV_2110	0.475603	1.3234	1.27166	0.219802	0.452414	0.501099	1.27012	1.97319	2.29527	0.213907	0.424589	0.306171
SPV_2113	0.550127	1.10556	1.06233	0.367242	1.13383	1.73885	0.951285	2.27111	2.50743	0.357392	1.49761	0.34103
SPV_2559	11.7027	13.3744	16.204	14.8733	19.0174	20.392	31.2527	33.9867	36.3845	16.4482	17.9929	15.0673
SPV_2115	7.16704	4.36121	2.83678	3.90034	3.21119	4.54169	9.45042	9.02577	8.89771	2.58109	2.47793	3.62195
SPV_2116	3.37578	1.96255	2.93349	3.21128	3.47879	2.66756	7.67847	6.67595	7.33122	0.493445	2.39421	1.88342
SPV_0138	13.1784	10.7244	9.23481	5.50041	6.92989	8.01949	24.5936	24.1205	25.5586	12.7461	13.1821	10.4447
SPV_0139	7.34887	6.67805	7.42201	3.9288	3.72238	5.7415	18.8255	17.0561	17.2821	10.651	9.31584	8.38258
SPV_0140	11.9232	10.1346	11.2664	7.41366	6.87238	6.79412	15.6593	16.9328	17.7988	13.6956	13.7404	12.6074
SPV_2117	12.3612	9.2727	8.16763	3.59355	5.34192	3.46604	14.4402	13.5013	16.4775	11.0744	15.0401	10.7064
SPV_0141	0	0	0.179455	0.289505	0	0	0.692232	0.259891	0.174411	0.422609	0	0.403262
SPV_0142	0.316873	0.307029	0	0.198311	0.163271	0.417325	0.379343	0.237367	0.191155	0	0.204306	0.110494
SPV_0143	0.303907	0.261747	0.125757	0.532548	0.417573	0.213466	0.0606367	0.242831	0.366665	0.888453	0.195946	0.282593
SPV_2119	8.15983	4.11788	5.22308	4.59604	3.28469	3.22397	10.6843	4.58435	3.23035	3.54094	2.46614	5.69066
SPV_2475	2.82923	1.21837	2.34147	0	0	1.98726	1.129	1.13032	2.27565	1.37851	0	1.3154
SPV_0144	35.3457	36.6463	29.4086	32.6386	34.1211	33.473	68.0809	62.3089	66.5806	31.2104	34.0953	29.8295
SPV_2120	1.45622	1.88131	1.80775	0.291633	1.20052	0.92057	3.13795	2.09442	0.351387	1.27715	0.751125	1.62491
SPV_0145	254.794	278.655	275.167	144.411	171.382	162.382	502.751	629.328	545.434	214.889	237.866	228.07
SPV_0146	125.794	121.646	123.688	62.9154	72.2439	59.4596	212.017	242.934	237.093	104.779	98.1415	98.0265
SPV_0147	73.4197	80.0996	76.9678	34.3917	38.8872	40.6516	130.079	151.669	145.303	58.5495	67.7569	65.5746
SPV_0148	72.5845	72.0656	62.6357	31.6618	33.3329	33.9523	132.747	155.449	152.071	60.6579	57.383	55.9223
SPV_0149	2.78657	2.82858	1.97672	1.2955	1.02557	1.99226	3.09765	4.7712	4.56274	2.18207	1.79666	1.2493
SPV_0150	956.626	987.316	998.593	1141.54	1238.24	1031.56	803.28	834.813	802.487	1349.83	1423.32	1276.56
SPV_0151	344.217	342.311	358.127	456.984	418.991	358.277	248.486	276.345	266.275	530.27	542.486	521.259
SPV_0152	66.981	65.5007	69.4081	53.821	48.1481	56.9494	54.4322	57.4242	57.362	75.627	72.4606	78.7992
SPV_0153	97.932	100.825	89.5561	74.2825	77.081	85.3512	126.314	132.564	145.29	88.5226	89.4921	89.6591
SPV_0154	90.8782	94.756	95.8937	82.8011	85.9206	91.8206	135.018	158.861	149.986	85.9063	82.3636	83.8868
SPV_0155	69.9414	49.017	61.3341	46.8639	43.9328	38.4378	20.3398	22.6124	22.2595	92.9407	68.0124	78.7995
SPV_0156	68.7847	59.4713	62.0631	61.7182	66.752	51.9621	51.6971	56.2734	53.0338	73.6428	74.9953	70.6082
SPV_0157	58.3176	59.5721	53.253	49.28	47.2506	48.1529	62.9866	66.4673	62.9636	63.2473	67.1757	62.4248
SPV_0158	59.6215	63.4277	56.3917	53.7611	52.83	52.4088	68.4741	80.81	77.949	67.3109	73.6383	62.4264
SPV_0159	923.806	863.161	1102.68	902.648	1001.76	783.305	582.534	599.819	571.517	806.743	1189.32	1092.91
SPV_0160	402.777	422.41	466.888	449.609	424.947	425.034	296.513	307.973	305.984	484.2	558.995	519.655
SPV_2476	483.798	535.474	484.684	481.612	454.827	532.09	277.733	340.792	315.747	442.502	591.028	524.845
SPV_0161	20.0868	12.9448	18.3369	29.4404	30.1043	27.26	25.5674	24.4133	26.5619	11.827	10.191	15.0912
SPV_0162	7.89594	8.27775	8.83789	6.22151	7.33653	5.31885	12.1644	14.6609	13.7431	7.85211	10.3488	8.84672
SPV_0163	7.67933	9.48588	9.36587	6.74526	9.16318	6.52958	16.693	13.9675	17.3925	6.2033	6.94918	10.1474
SPV_0165	94.7573	89.8651	91.0416	87.8364	96.6126	90.7843	177.306	183.795	176.708	79.2305	84.9835	83.4653
SPV_0166	57.6999	53.3037	61.2271	196.722	212.658	227.522	112.921	96.012	109.286	59.382	76.3692	52.2366
SPV_0167	49.61	56.0723	56.1122	154.233	172.232	190.937	100.881	93.146	89.0985	47.0957	59.9069	43.9776
SPV_0168	36.6198	42.5424	40.4151	109.118	132.369	136.172	81.863	78.8239	78.84	33.9328	43.9089	34.1384
SPV_0169	35.9396	39.8427	37.4475	126.227	145.226	146.49	86.3083	74.3794	78.2263	34.8647	48.0147	29.7686
SPV_2477	8.53646	8.82268	12.2927	58.4675	71.4311	38.4946	33.1108	35.6051	29.25	19.4655	22.0157	10.0016
SPV_0170	96.5223	86.5135	92.9403	96.2508	100.704	100.59	164.586	150.213	137.151	94.8876	96.5423	91.5898
SPV_0171	138.895	151.269	138.685	156.855	159.037	157.773	238.603	220.638	221.023	152.366	146.641	143.333
SPV_0172	83.3808	75.8517	79.5218	79.4998	89.5824	90.482	109.68	117.791	113.921	85.2451	85.2029	75.2922
SPV_0173	65.5163	66.7908	66.4663	66.7569	65.8543	56.4117	100.281	99.225	100.162	55.7937	57.9807	61.43
SPV_0174	249.772	266.631	234.532	284.463	320.5	262.018	218.58	204.365	214.735	284.409	254.038	219.17
SPV_0175	304.393	310.278	302.205	374.555	372.317	334.589	237.24	242.115	240.612	296.564	262.922	244.402
SPV_0176	143.699	144.001	132.251	119.365	117.773	139.632	203.51	207.545	205.709	119.536	110.675	109.235
SPV_0177	190.465	196.013	185.988	165.035	173.101	189.093	276.337	266.468	277.687	168.459	159.434	161.761
SPV_0178	1424.22	1225.62	1351.55	1409.94	1360.26	1274.49	2643.01	2696.26	2335.36	1428.72	1627.73	1598.11
SPV_0179	336.782	305.615	289.59	362.752	324.34	294.269	822.576	788.622	784.3	443.754	430.185	425.11
SPV_0180	1338.03	1181.55	1240.46	1399.76	1302.5	1255.02	1790.82	1859.87	1606.83	1684.23	1796.14	1744.47
SPV_0181	2117.53	2114.66	2001.51	2346.79	2133.17	2070.6	2519.92	2477.01	2303.16	2859.31	3078	2786.12
SPV_0182	2341.7	2349.5	2343.21	2476.74	2310.01	2206.4	2868.55	2794.88	2711.54	3028.98	3430.51	3254.01
SPV_2480	2847.9	3999.06	3282.15	3421.26	3236.03	2990.13	3849.86	3768.92	3639.11	4044.72	4689.33	4647.92
SPV_2478	2420.56	2451.02	2420.75	2357.69	2370.83	2199.84	2723.02	2667.3	2690.77	2676.15	3508.67	3288.21
SPV_2479	3038.59	2907.64	2725.47	2655.95	2656.8	2629.15	2812.05	2494.9	2520.85	3097.52	3692.1	3351.31
SPV_0183	338.364	320.651	325.152	323.884	311.639	309.441	258.752	254.985	246.822	403.304	408.398	406.204
SPV_0184	553.841	526.019	532.342	599.339	594.763	540.204	452.693	409.459	404.461	555.153	561.398	530.696
SPV_2481	420.228	339.811	397.976	387.326	407.54	371.68	338.593	278.165	303.159	384.476	411.804	380.685
SPV_0185	47.3411	42.4844	47.3906	43.2519	39.2602	38.67	67.6471	66.8205	63.6169	47.4454	48.9775	44.0029
SPV_2121	136.775	122.065	133.939	121.052	123.942	109.765	149.416	168.877	154.069	120.921	128.755	125.456
SPV_0186	223.911	223.115	262.364	367.725	408.178	328.349	187.245	183.231	204.196	238.108	295.308	274.727
SPV_0187	141.753	155.618	134.836	110.256	129.344	130.939	126.147	131.068	126.257	154.911	154.982	158.422
SPV_0188	294.33	322.272	295.548	223.627	295.495	315.436	273.914	292.921	266.396	317.512	362.154	349.407
SPV_0189	55.8395	55.8648	51.5711	37.726	49.6335	65.4386	69.3031	69.4545	71.5416	58.9253	52.2099	52.4682
SPV_0190	45.4902	60.6526	47.2988	43.2358	49.4165	59.633	62.582	64.5832	65.4972	54.5177	63.1326	51.6712
SPV_0191	66.5761	85.5136	72.5627	64.4028	72.4218	81.2366	84.3624	87.7452	92.7935	69.7018	82.2555	78.4452
SPV_2483	344.237	274.866	338.213	324.321	251.284	337.912	413.583	449.178	322.076	209.275	222.566	200.27
SPV_2482	397.874	327.637	396.603	377.203	301.456	393.555	489.649	512.476	380.318	252.095	265.13	231.346
SPV_0192	4255.23	4151.06	4294.73	4319.51	3766.73	4332.41	4841.15	4708.55	4652.55	3516.99	2864.91	3107.5
SPV_0193	5497	5460.3	5033.01	3793.81	3680.34	4656.47	5667.35	5527.42	5871.15	4443.84	3449.86	3607.37
SPV_0194	3160.83	2878.15	2807.29	1923.38	1844.4	2464.88	3212.96	3110.71	3248.54	2668.23	1919.48	2019.17
SPV_0195	3331.67	3247.59	3089.32	1974.79	1913.08	2603.65	3726.62	3695.14	3865.81	2954.23	2057.38	2191.6
SPV_0196	3616.4	3277.46	3138.62	1924.4	1822.89	2565.54	3943.15	3930.43	3981.72	3114.96	2170.29	2256.87
SPV_0197	5179.95	5249.44	4658.41	2547.98	2442.34	3678.79	6085.51	5926.35	6242.39	4346.32	2997.76	3289.39
SPV_0198	4141.48	3934.87	3541.47	1955.52	1853.04	2827.74	4690.35	4592.02	4721.73	3396.32	2329.53	2553.97
SPV_0199	3881.83	3628.13	3337.58	1710.93	1639.31	2542.91	4386.92	4344.31	4536.14	3160.66	2195.65	2408.56
SPV_0200	4831.89	4620.74	4174.97	2123.51	2071.13	3095.09	5608.46	5584.24	5689.45	4123.41	2808.28	2999.95
SPV_0201	4909.67	4967.35	4249.89	2062.57	1968.57	3081.25	5715.4	5646.25	6028.47	3913.53	2679.48	2968.32
SPV_0202	5524.68	5135.83	4790.48	2270.66	2136.37	3407.8	6308.22	6241.8	6505.71	4558.26	3076.33	3477.22
SPV_0203	4509.49	4525.25	4045	1887.5	1763.54	2856.81	5379.04	5371.64	5444.31	3852.18	2583	2945.15
SPV_0204	4293.9	4335.03	3978.25	1736.09	1648.92	2667.1	5197.03	5452.23	5498.27	3705.16	2488.98	2891.52
SPV_0205	3847.5	3702.87	3379.95	1489.08	1415.43	2212	4479.09	4568.86	4625.07	3186.2	2185	2469.4
SPV_0206	3687.28	3615.98	3308.24	1352.48	1315.92	2052.54	4284.87	4415.95	4490.67	2974.64	2233.32	2471.84
SPV_2484	1275.98	1050.39	1093.17	476.654	397.609	735.163	1533.04	1513.64	1440.06	1137.27	752.01	858.793
SPV_2485	7933.15	9915.71	7280.79	3503.02	3438.41	4952.76	9962.84	9422.92	10271.7	7219.27	4991.51	5660.83
SPV_0207	3228.3	2980.65	2872.61	1208.28	1163.92	1829.33	3765.89	3794.04	3797.4	2784.96	1927.66	2149.44
SPV_0208	4757.97	4637.89	4118.6	1886.06	1824.66	2752.83	5755.58	5636.48	5786.7	4523.61	2947.96	3248.38
SPV_0209	4163.87	3901.51	3655.06	1671.31	1617.45	2394.45	4898.29	4920.98	4883.38	3885.09	2619.92	2924.14
SPV_0210	3147.49	3223.89	2988.62	1306.87	1261.08	1792.66	3878.57	3990.65	3900.93	2969.44	2114.26	2393.03
SPV_0211	4722.42	4306.17	4167.23	1864.61	1747.47	2624.02	5254.45	5295.04	5366.43	4011.3	3016.24	3350.81
SPV_0212	3243.57	3199.09	3001.01	1491.51	1423.28	2069.45	3446.18	3493.9	3438.18	2877.64	2117.68	2467.69
SPV_0213	2413.55	2193.29	2134.79	1123.7	1061.1	1482.27	2341.65	2382.93	2442.47	2037.44	1637.05	1907.47
SPV_0214	308.226	311.954	274.941	430.79	373.78	395.871	319.793	322.953	308.607	470.383	360.053	383.616
SPV_0215	4621.38	5413.32	5141.88	4949.35	4505.33	4997.61	3886.64	3714.47	3447.17	4543.17	3765.49	4421.07
SPV_2122	9611.31	11398.5	10315.2	10400.9	9752.31	10311.9	7396.89	6614.33	6986.33	9557.54	8145.07	9169.92
SPV_0216	7485.81	7918.59	7326.75	7212.49	6811.72	7387.85	5163.21	4878.29	5205.44	7222.71	5945.49	6621.13
SPV_0217	5112.52	5260.48	5068.15	4717.94	4417.41	4810.81	3795.47	3559.86	3697.27	5162.15	4317.26	4608.37
SPV_0218	5497.9	5322.54	5103.68	4615.59	4262.25	4815.16	4008.52	3810.43	3922.04	5044.23	4258.18	4624.84
SPV_0219	6270.84	5774.25	5732.88	5137.02	4734.55	5309.17	4498.18	4296.62	4358.68	5689.55	4865.53	5200.27
SPV_0220	219.519	199.368	266.986	200.985	246.512	223.902	153.975	152.689	130.076	198.413	262.126	255.439
SPV_0221	434.843	503.365	506.626	452.331	477.65	475.802	330.721	337.597	340.508	456.867	527.921	503.442
SPV_2125	167.603	144.957	171.932	161.395	164.443	170.455	103.086	118.363	150.147	169.585	195.937	180.299
SPV_0222	427.813	506.399	514.271	505.735	589.163	484.666	404.438	394.019	401.756	414.305	465.935	463.918
SPV_2126	1.24531	0.979286	1.00821	0.632522	1.56228	0.646524	1.18833	0.67057	0.827446	0.474858	0.814556	0.85589
SPV_0225	1.41461	1.89785	1.14822	0.708252	0.784957	0.515924	0.846748	0.42387	1.18159	1.11341	0.7016	1.0245
SPV_2127	2.03871	2.66804	3.12248	0.821876	0.982246	0.892674	0.855804	1.65015	1.08611	1.16105	1.0584	1.29254
SPV_0228	29.8569	37.2157	35.0156	16.6761	18.8628	17.7047	38.078	35.2454	32.5832	30.0453	30.375	25.3215
SPV_0229	14.6432	18.4731	16.2321	7.3888	6.6979	7.97591	14.6465	15.3051	19.3738	14.6979	14.9384	15.0916
SPV_0230	52.9713	59.4946	57.0697	36.357	33.9329	35.3218	17.8531	21.2105	20.0079	63.0711	67.0251	75.8258
SPV_0231	40.7599	38.496	43.6071	18.6485	22.4061	23.8335	14.4646	16.1511	18.2313	49.0889	52.7556	46.8416
SPV_0232	23.6915	16.6188	18.6114	9.7302	5.34064	7.11793	5.76105	4.65861	6.58769	41.6645	42.1262	38.3372
SPV_0233	31.8219	37.7577	27.211	13.1886	8.61929	6.38143	10.2432	7.25929	8.93138	53.8222	54.7957	54.7105
SPV_0234	19.3701	16.4564	14.2516	9.38884	5.25541	7.18031	8.56917	8.85331	9.05005	26.5085	27.4551	27.5277
SPV_0235	15.3224	16.5222	13.8047	6.17129	5.57291	5.60797	14.2749	15.9705	15.8267	17.9461	19.4285	17.6002
SPV_0236	15.4529	20.8243	16.3719	5.73589	6.40638	7.29851	17.1172	19.6919	16.126	17.5899	16.3765	20.9963
SPV_0237	19.8046	18.5021	18.4898	8.33123	6.74674	7.78892	20.4759	20.5326	23.3019	17.4251	24.4478	18.1493
SPV_0238	318.82	309.269	312.123	261.704	271.507	291.202	358.562	377.141	387.581	312.258	308.449	310.88
SPV_0239	153.87	168.789	148.36	135.056	128.567	116.293	113.588	116.535	113.292	172.258	160.495	161.276
SPV_0240	182.017	196.679	190.758	158.007	151.525	122.27	158.458	169.999	176.629	188.479	205.868	206.778
SPV_2129	74.1075	113.898	77.325	70.0485	99.7402	72.3588	87.5702	89.9699	99.8166	80.7763	120.689	103.365
SPV_2130	1.81879	3.91619	2.25784	0.607074	0.624762	2.55505	0.725784	7.26635	2.92584	4.43093	0.781783	5.91931
SPV_2131	10.1629	11.1096	8.73429	13.3077	24.974	17.297	43.0505	44.9749	42.4439	6.85628	16.1294	5.45199
SPV_2132	2.55543	1.6507	0	0	0.658351	11.4428	6.11844	3.0628	1.54157	0	0	1.78216
SPV_0241	151.102	161.885	168.759	201.402	229.033	206.344	196.367	212.202	190.528	160.38	176.521	171.666
SPV_0242	177.515	188.678	181.687	230.809	253.241	228.163	206.057	210.896	226.371	162.174	222.022	199.221
SPV_2133	49.3008	55.9349	58.4557	56.0122	52.1078	65.5955	82.8552	76.8918	59.4816	43.4231	26.0816	49.3695
SPV_0243	426.464	447.953	430.585	543.669	516.676	510.11	507.447	477.408	496.35	473.192	481.946	474.621
SPV_0244	344.696	353.618	352.36	398.915	424.056	414.912	398.452	408.174	408.031	351.436	369.971	357.713
SPV_0245	368.625	368.831	379.347	437.322	458.277	457.667	490.578	500.223	493.958	349.074	372.585	354.271
SPV_0246	426.455	425.395	423.72	500.975	519.254	535.466	610.582	621.956	623.978	379.683	424.047	386.147
SPV_0247	66.1085	74.2544	73.0347	87.2567	96.0549	89.5435	28.3477	29.7741	32.6729	53.0517	53.4083	61.4922
SPV_0248	538.698	514.601	472.545	378.237	391.932	391.164	606.092	594.442	593.435	674.703	544.054	530.846
SPV_0249	74.0691	83.7752	82.045	61.3063	70.0317	72.0184	285.591	335.298	313.562	85.771	71.799	75.6093
SPV_0250	22.357	20.9042	18.3266	11.7377	9.88784	10.126	17.2583	17.8639	16.804	20.681	16.7614	16.8554
SPV_0251	4196.49	4111.15	4218.09	4680.06	4325.87	4063.33	3535.55	3390.74	3487.71	3550.84	3739.32	3557.12
SPV_0252	4124.08	3725.09	4126.04	4495.53	4207.81	4054.43	3404.88	3299.56	3401.97	3601.26	3799.34	3672.42
SPV_2486	8228.8	8096.62	7902.98	9166.91	8598.27	8027.25	6433.42	5959.11	6870.81	6820.32	7578.48	6847.85
SPV_0253	2633.7	2507.78	2559.36	2192.3	2257.18	2307.65	2479.94	2477.58	2534.69	2108.25	2098.92	2043.66
SPV_0254	105.178	108.897	104.152	105.143	109.879	122.504	151.485	160.709	164.029	88.5468	90.605	89.5497
SPV_0255	290.43	272.285	285.666	158.761	166.402	209.374	367.085	392.6	369.004	194.253	209.675	227.736
SPV_0256	453.376	477.051	445.049	241.598	243.261	275.188	528.99	537.139	533.769	312.989	330.075	329.551
SPV_0257	419.391	430.192	380.11	234.862	219.095	261.237	469.53	490.326	490.537	273.594	284.176	296.004
SPV_0258	384.993	375.753	390.397	270.067	254.125	283.232	497.43	502.427	516.527	307.738	310.099	315.167
SPV_0259	650.079	701.117	648.32	500.284	518.041	549.162	854.908	842.654	850.886	521.829	561.51	560.361
SPV_0260	72.2333	74.8464	79.469	91.585	92.4751	87.9673	107.822	102.728	102.716	70.0295	80.3236	72.2106
SPV_0261	926.454	989.279	1003.75	869.759	885.746	838.964	1079.48	1048.15	1023.97	817.916	977.857	925.478
SPV_0262	2769.09	2646.61	2806.78	1991.03	1951.4	2105.43	1078.56	1236.96	1273.98	2519.26	2813.74	2976.92
SPV_0263	1803.62	1566.46	1782.4	1260.6	1233.41	1371.33	545.35	650.679	697.884	1469.26	1701.3	1754.91
SPV_0264	1507.52	1384.19	1635.56	1124.03	1080.9	1266.01	383.51	490.595	530.816	1229.49	1439.24	1434.03
SPV_0265	170.086	131.917	156.334	101.022	110.388	97.3963	225.444	230.456	223.412	185.698	221.206	238.699
SPV_2134	92.1519	91.8999	90.0628	87.4186	91.6318	89.001	149.753	150.898	138.246	66.7594	81.3055	71.0317
SPV_0266	183.284	208.368	190.287	210.531	206.047	197.113	335.469	325.789	310.318	209.478	184.705	156.873
SPV_0267	186.531	174.935	186.833	138.587	138.138	119.705	53.3326	53.0438	53.9264	276.696	259.054	253.458
SPV_0268	60.5047	58.5437	55.4734	37.7715	36.5371	37.9748	19.2886	22.0269	25.0587	63.54	76.5066	68.8245
SPV_0269	107.793	108.76	104.468	98.5573	97.4768	96.9453	205.816	215.778	203.86	88.7762	87.357	90.4558
SPV_0270	115.459	120.329	118.16	75.7043	79.0902	90.4441	220.343	226.764	239.81	95.6425	93.3797	87.0984
SPV_0271	154.048	162.919	139.007	108.964	113.352	131.796	286.494	299.339	309.464	125.418	135.905	131.099
SPV_0272	150.873	143.696	153.319	122.901	128.629	137.787	254.281	280.943	277.165	120.869	135.843	127.312
SPV_0273	514.359	512.44	484.286	516.543	550.077	417.128	639.247	629.471	598.035	357.49	435.114	429.206
SPV_2487	602.059	362.678	607.259	605.343	627.573	569.649	272.06	309.764	287.927	352.451	401.589	406.065
SPV_0274	5195.05	5538.38	5454.74	6313.47	6570.23	5500.78	2962.74	2873.02	2992	4619.27	4668.96	4863.12
SPV_0275	6618.96	6325.84	6623.33	7596.89	7971.7	6769.35	3481.96	3373.06	3636.95	5617.16	5680.41	5662.49
SPV_2135	0	0.363779	0.699111	0.563917	0.290174	0.89003	1.34838	1.68745	0.33973	2.88115	1.45241	0.785501
SPV_0276	0	0	0	0	0.18061	0.184657	0	0.420119	0	0	0	0
SPV_0277	9.40614	8.62652	9.90602	18.1957	12.4413	8.75599	266.763	312.517	292.169	12.3289	12.7958	12.8602
SPV_0278	1.60912	4.63742	0.921952	1.36339	1.53067	0.521656	110.098	112.898	108.719	3.61859	3.83074	2.07176
SPV_0279	3.96092	4.14246	3.5122	6.61036	5.83111	4.17325	115.158	108.963	106.5	7.99537	7.78309	5.52469
SPV_0280	4.75551	5.71597	6.14635	4.5509	3.45835	2.71134	86.5124	92.3857	87.4431	5.19142	5.56951	5.75138
SPV_0281	2.92353	8.28492	7.49269	2.54971	5.63674	3.57707	95.4003	98.2248	100.584	7.99537	8.75597	3.81466
SPV_0282	3.28123	3.63348	3.70963	2.2882	1.99258	2.28418	42.5078	43.4705	47.3645	3.25459	2.34227	3.18732
SPV_0283	4.78574	4.50173	5.25657	4.63755	5.09086	3.5784	82.6645	92.2508	84.2422	4.06185	5.06215	4.24503
SPV_0284	201.01	251.595	245.366	198.983	200.976	167.931	264.146	317.63	229.56	202.234	240.739	237.763
SPV_2137	211.36	234.061	217.806	203.75	200.027	167.841	240.253	257.878	238.304	211.707	251.665	252.968
SPV_2139	180.179	194.354	166.037	158.406	174.796	125.926	182.997	187.86	188.313	167.215	213.147	202.201
SPV_0285	123.175	121.983	115.465	99.4241	103.33	96.259	157.835	172.493	168.588	120.031	122.414	120.469
SPV_0286	49.5737	54.7117	53.5003	55.502	51.9849	46.1945	64.715	70.9116	67.0243	33.8646	42.5638	41.522
SPV_0287	2.24378	2.85085	2.14086	1.83827	1.8154	1.81701	4.15129	4.60066	4.7207	3.3882	2.84555	3.10376
SPV_0288	0.422373	0.363779	1.04867	0.704896	0.725435	0.445015	0.168547	0.506234	0.67946	0.823187	0.363103	0.589125
SPV_0289	2.92353	2.43674	3.74635	2.45528	2.67259	2.88153	9.48358	9.26863	12.4592	5.3762	2.61463	2.43349
SPV_0290	2.25322	1.7619	1.72981	1.21718	1.61927	1.40566	5.1464	5.93418	5.25818	1.86347	1.14693	1.03381
SPV_0291	2.35989	2.80965	2.41259	1.71437	1.90737	3.26645	4.21	4.82499	7.03431	1.55566	2.44642	1.48444
SPV_0292	2.73041	3.33932	3.29914	2.18725	2.62614	2.60828	4.22752	5.49784	5.09511	1.8093	3.84952	2.69125
SPV_0293	1.16096	0.794041	1.52599	1.09413	0.492628	1.22319	0.81755	1.39146	0.741548	0.399293	0.704504	0.571519
SPV_0294	0.523799	0.290015	0.526388	0.749285	0.436966	0.683278	0.746504	1.34528	0.33103	0.255216	1.12574	0.591434
SPV_0295	0.603798	1.32609	1.42415	0.241842	0.622222	0.19085	1.08425	0.940785	0.874183	0.617809	0.700745	1.09483
SPV_0296	0.152343	1.32849	0.472796	0.419503	0.156991	0.401274	0.683912	1.23248	1.33257	0.779389	0.0982241	0.053122
SPV_0297	0.797987	1.07779	0.810508	0.181603	0.598063	0.878982	1.86719	0.912951	1.7505	1.59059	0.795147	0.708293
SPV_0298	0.303131	1.43594	0.87805	0.607074	0.208254	0.745223	1.08868	2.78543	0.975279	0.590791	0.130297	0.422808
SPV_2141	0.171806	0.0807122	0.21328	0.0938379	0.225335	0.115192	0.467448	0.299517	0.659544	0.182642	0.281968	0.21785
SPV_0301	234.453	240.154	234.739	225.742	238.185	210.943	263.638	274.607	267.774	246.324	283.75	255.475
SPV_2142	28.9893	35.783	24.2291	33.1955	36.529	23.2855	30.7529	40.4212	37.3998	62.3027	37.9373	35.2299
SPV_0302	39.3647	39.6422	36.5746	31.2156	31.4952	27.5641	37.7587	30.7698	28.3192	41.4575	51.7071	50.1314
SPV_0303	29.5545	28.7348	25.1528	16.1699	19.9379	18.6191	18.7848	26.1104	23.5267	23.3817	28.0921	37.8229
SPV_0304	155.969	162.111	177.759	234.845	235.926	221.136	163.42	178.025	182.788	140.269	172.444	152.757
SPV_0305	266.988	282.65	292.589	331.329	336.073	362.797	279.028	295.03	321.897	236.915	263.333	250.956
SPV_0306	323.848	336.703	351.496	412.043	440.775	430.301	356.771	371.507	392.316	296.195	367.771	355.353
SPV_0307	284.653	278.588	297.092	383.037	434.547	377.411	340.662	349.881	352.314	243.497	339.768	299.972
SPV_2488	71.9566	84.4331	122.517	150.055	134.359	160.322	35.9586	28.8797	39.0274	124.48	153.655	155.612
SPV_0308	65.7331	61.0122	59.4848	162.603	153.895	151.994	26.09	24.4637	26.8556	136.62	162.67	148.033
SPV_0309	579.13	579.494	535.152	491.835	478.722	481.285	414.17	434.485	398.189	754.915	592.456	590.73
SPV_0310	572.452	602.868	489.994	537.963	563.389	604.721	517.693	560.858	545.708	751.819	622.153	556.04
SPV_0311	135.381	126.879	123.477	129.161	126.794	120.76	134.469	138.258	143.723	174.395	179.53	183.881
SPV_0313	22.8777	28.6737	23.7376	23.2502	32.3727	24.4639	45.374	57.2955	41.6091	27.9505	34.7849	28.576
SPV_2143	46.7725	51.6252	51.5247	61.181	55.7264	51.7217	81.9724	75.4188	73.2929	58.1028	55.2423	60.9283
SPV_0315	1330.67	1257.98	1317.72	1646.9	1686.8	1505.62	1526.03	1520.85	1555.02	1398.73	1412.55	1336.87
SPV_0316	1469.07	1393.43	1383.63	1556.25	1638.4	1588.27	1811.26	1790.66	1891.28	1482.56	1489.02	1419.44
SPV_0317	1387.82	1334.23	1300.26	1461.58	1480.57	1452.06	1727.21	1732.88	1796.94	1389.16	1445.56	1329.81
SPV_0318	1345.49	1323.81	1311.85	1428.36	1403.04	1474.1	1645.79	1727.24	1796.07	1365.56	1400.72	1291
SPV_0319	1498	1479.91	1449.62	1407.53	1418.31	1536.23	1844.98	1945.79	2081.92	1481.12	1532.88	1442.9
SPV_0320	1412.62	1393.32	1374.76	1236.13	1227.97	1349.44	1597.62	1773.34	1883.42	1373.45	1390.32	1327.6
SPV_0321	1347.94	1359.01	1367.57	1255.65	1231.95	1253.27	1482.64	1580.07	1709.54	1350.02	1458.88	1410.24
SPV_0322	1679.22	1746.36	1682.3	1568.47	1518.12	1596.99	1624.37	1758.39	1920.86	1730.91	1796.35	1773.99
SPV_0323	441.341	390.678	414.403	391.817	400.13	401.944	383.56	429.311	466.217	444.789	503.788	460.77
SPV_0324	933.817	854.804	827.369	798.303	770.092	852.76	875.604	937.816	1052.96	894.449	960.761	913.72
SPV_0325	286.324	187.076	234.529	211.665	228.037	219.384	252.097	293.275	306.152	254.687	315.071	259.69
SPV_0326	802.541	778.91	733.603	597.477	606.782	686.843	1006.77	1099.96	1195.38	806.675	809.649	750.314
SPV_0327	963.022	951.994	869.739	592.232	579.835	709.866	1243.14	1366.04	1494.99	908.446	883.282	833.763
SPV_0328	819.056	765.015	737.604	468.15	490.271	577.204	1124.62	1271.06	1319.87	810.116	749.9	719.638
SPV_0329	815.238	813.253	797.722	470.137	463.581	554.695	1172.04	1291.07	1338.2	828.841	753.379	761.458
SPV_0330	1010.26	978.4	965.047	573.316	584.919	665.544	1385.18	1499.25	1548.9	1018.58	914.634	944.13
SPV_0331	628.482	663.293	603.424	312.304	339.585	396.606	901.733	922.891	959.265	607.873	494.084	560.493
SPV_2144	645.093	608.64	604.306	333.892	347.943	390.083	868.752	886.666	922.006	635.365	539.052	563.978
SPV_2146	566.749	529.953	518.303	298.956	320.381	362.778	731.119	747.445	786.613	554.012	476.332	514.614
SPV_0334	971.743	1082.19	1041.62	857.296	775.26	749.796	478.232	390.525	391.997	1428.04	1496.9	1440.39
SPV_0335	2.75561	2.41676	2.656	1.44695	1.33904	1.49888	5.25674	4.80642	4.8113	2.8654	2.52782	2.54673
SPV_0336	1231.94	1173.91	1201.61	1162.76	1184.57	1077.97	1251.17	1233.83	1293.26	966.948	1119.04	1031.85
SPV_0337	1016.15	936.452	989.099	1009.49	994.6	885.296	941.805	908.616	899.159	829.549	893.711	891.446
SPV_0338	23.5742	22.2422	24.0965	20.7325	23.8297	21.2812	50.6509	52.1938	48.8069	19.9023	17.485	19.0696
SPV_0339	548.677	591.032	590.944	642.256	669.226	625.703	711.7	787.196	709.336	615.687	589.237	568.666
SPV_0340	2947.72	3757.38	3564.02	2968.35	3327.85	3845.84	5849.61	5900.5	5904.46	1618.78	1818.02	1654.2
SPV_0341	319.131	337.951	330.502	286.908	330.27	371.133	305.022	286.163	300.474	315.886	311.421	292.873
SPV_0342	355.098	371.406	340.547	346.447	386.54	423.518	345.972	334.713	358.209	373.906	372.337	347.313
SPV_0343	1131.53	1143.28	1133.36	1287.64	1274.89	1275.46	1235.59	1245.85	1232.24	1253.33	1259.44	1200.81
SPV_0344	1216.78	1257.21	1290.2	1425.21	1505.82	1459.55	1426.61	1459.34	1432.78	1272.42	1406.27	1337.21
SPV_0345	279.864	289.104	312.249	415.78	431.747	406.061	198.169	200.537	200.564	310.452	341.15	344.519
SPV_0346	94.4266	91.6897	89.7409	88.7999	84.6307	93.0792	77.0339	83.7266	81.8768	93.1201	81.6265	78.345
SPV_0347	157.098	154.158	148.247	107.013	112.281	135.204	146.168	159.327	175.789	120.301	118.255	114.359
SPV_0348	189.647	194.178	179.598	160.744	171.198	188.045	218.002	220.412	231.227	144.873	158.056	146.256
SPV_0349	185.47	176.367	170.31	183.599	192.885	186.341	199.029	197.606	207.569	151.444	168.499	165.741
SPV_0350	52.4014	47.6027	48.0629	44.8114	46.0295	44.2848	245.891	248.726	234.021	56.5308	55.8992	48.6078
SPV_0351	43.8743	45.2375	45.5052	29.8063	31.0129	30.8909	237.911	241.407	237.396	40.3277	39.9997	35.7773
SPV_0352	35.8547	36.5598	31.227	18.5153	21.2311	25.8603	167.142	176.451	173.432	28.8801	25.9014	25.0051
SPV_2148	47.6853	50.7396	49.3304	27.1196	28.6652	39.8762	242.894	245.259	251.589	39.7575	42.7849	40.3051
SPV_0355	86.2261	72.6243	74.3236	70.324	65.7794	69.3402	266.087	292.875	285.629	65.0233	82.1153	74.7958
SPV_0356	164.111	187.263	167.919	154.047	155.233	166.337	462.242	474.638	469.224	157.774	173.05	169.778
SPV_0357	158.571	170.471	165.931	155.187	171.366	158.336	436.205	438.325	452.656	159.66	174.959	168.737
SPV_0358	6.36051	5.8898	5.2031	4.27055	3.37201	3.75748	5.67782	6.56579	7.27476	4.03061	4.74101	3.33327
SPV_2155	2.09775	1.22392	1.6801	0.813119	0.906545	1.35464	2.18727	2.83867	1.63287	2.47284	1.04713	0.849468
SPV_0360	3.42384	2.86214	2.75023	0.537792	0.933966	0.389032	2.25034	2.35356	2.26794	2.42875	2.51054	2.20051
SPV_0361	1.19982	1.2165	1.54601	0.0608315	0.0939059	0.192021	0.581815	0.873745	0.696307	0.910198	1.09673	0.932079
SPV_0362	1.6956	1.40196	0.505179	0	0	0.14292	0	1.05677	0.981959	1.38795	0.524759	1.13521
SPV_0363	1.51539	0.675087	0.324346	0.156974	0.376945	0.385393	0.750679	0.313149	0.630457	0.687437	0.943366	0.510195
SPV_0364	0.521173	1.34662	0.646984	0	0	0	0	1.87395	0.628798	2.28543	0.672059	0
SPV_0365	2344.58	2374.04	2206.02	2588.83	2410.92	2474.55	1662.84	1655.47	1648.04	3159.88	2886.84	2620.22
SPV_0366	55.2972	56.7168	53.0347	51.0732	54.6048	56.7277	80.5624	80.1152	80.1626	44.3954	44.4735	41.6977
SPV_0367	288.954	286.998	296.044	365.424	383.588	334.776	301.624	301.225	330.208	241.334	299.981	279.266
SPV_0368	196.753	194.531	202.977	251.364	267.77	237.416	229.268	224.765	219.155	168.321	194.214	167.497
SPV_0369	314.912	313.236	340.909	434.909	408.784	385.096	338.146	317.978	277.742	391.525	363.983	380.301
SPV_0370	569.787	588.822	595.222	756.723	729.144	700.787	595.25	577.334	557.796	632.285	618.43	641
SPV_0371	252.019	245.775	241.246	267.834	270.398	274.127	211.585	191.478	194.283	259.721	255.743	232.477
SPV_0372	43.2018	44.4995	36.4042	31.253	30.1274	30.3767	116.394	116.692	112.103	45.097	39.2629	35.9543
SPV_0373	65.0413	65.2927	73.0845	75.9649	98.4757	73.2029	157.541	185.224	160.601	58.2139	60.8452	60.0772
SPV_0374	132.427	122.982	115.469	130.687	131.433	97.5845	154.582	161.331	155.074	107.593	128.968	124.029
SPV_0375	298.42	307.391	286.579	234.147	272.039	279.51	444.557	438.431	426.725	266.397	271.547	247.571
SPV_0376	366.704	359.026	340.032	305.063	309.507	340.759	285.463	307.525	319.298	252.835	276.802	282.472
SPV_0377	209.319	199.513	204.032	160.152	173.52	178.808	164.764	173.591	172.039	167.139	159.011	160.034
SPV_0378	341.742	399.216	330.589	3135.05	3409.22	3704.48	252.564	286.97	276.016	2555.33	1714.57	2062.69
SPV_0379	2550.15	2451.47	2881.07	5393.71	5350.23	5122.31	2770.84	2673.16	2530.66	4692.99	3899.08	4069.22
SPV_0380	2737.18	2719.65	2902.21	5191.1	5114.25	4784.73	2942.86	2848.63	2852.1	4681.46	3896.74	3970.13
SPV_0381	5269.34	6270.9	5827.07	6986.49	6707.04	6951.52	4235.84	4375.79	4335.55	6705.3	7143.22	7492.58
SPV_0382	861.773	966.946	852.697	1456.58	1575.72	1807.44	879.748	939.573	892.104	1171.76	865.315	997.206
SPV_0383	886.465	891.544	828.176	1468.34	1490.05	1718.99	982.416	1046.12	1051.31	1173.23	911.1	954.493
SPV_0384	898.268	928.795	815.6	1235.62	1219.85	1537.69	1099.26	1199.87	1225.51	1196.51	899.595	1014.03
SPV_0385	1008.18	1001.48	925.682	1280.88	1227.98	1583.05	1368.44	1469.11	1516.86	1361.29	1007.18	1098.57
SPV_0386	891.451	856.808	784.987	1002.82	1012.13	1325.26	1300.48	1402.37	1425.62	1249	895.337	906.714
SPV_0387	860.867	801.325	798.154	914.479	883.517	1238.88	1290.96	1405.77	1469.59	1169.14	817.315	859.069
SPV_0388	793.399	787.689	719.743	891.572	872.995	1169.2	1275.66	1326.5	1382.47	1117.19	824.001	862.415
SPV_0389	932.083	915.998	860.191	1177.75	1131.63	1392.95	1541.94	1608.68	1710.47	1412.13	1091.3	1171.56
SPV_0390	870.125	804.553	813.191	1200.83	1211.7	1333.93	1328.12	1334.87	1389.88	1252.66	1067.77	1161.96
SPV_0391	154.444	145.468	144.935	308.181	317.325	342.442	123.707	104.518	110.608	226.921	183.299	205.839
SPV_2157	109.886	87.7618	100.954	228.934	224.731	246.064	104.458	90.0032	89.3737	142.596	124.485	146.235
SPV_2158	21.9573	25.5858	36.8781	22.8488	25.0674	24.2684	14.9469	8.25625	11.6874	30.2074	27.759	27.9237
SPV_0393	1533.24	1597.21	1515.93	1822.42	1836.51	1734.49	1320.22	1340.62	1396.46	1788.25	1800.63	1671.22
SPV_0394	1478.11	1495.1	1490.92	1761.61	1627.84	1635.43	1247	1243.71	1280	1863.74	1695.54	1613.63
SPV_0395	1291.38	1217.38	1189.37	1464.69	1363.08	1400.38	970.038	991.231	991.551	1619.81	1442.91	1425.78
SPV_0396	385.633	354.77	351.173	284.396	289.076	322.494	446.872	470.737	476.794	278.564	269.771	252.085
SPV_0397	283.602	289.475	259.052	188.395	192.236	240.815	327.004	349.304	358.293	240.026	196.002	183.252
SPV_0398	221.086	214.819	193.032	159.336	142.862	178.396	209.507	221.151	203.812	190.317	149.184	134.972
SPV_2489	25.1366	2.95221	12.2927	6.10187	12.5593	7.22294	10.0307	20.0849	7.3521	14.4744	8.84017	6.37464
SPV_0399	651.974	631.522	596.351	580.357	563.464	578.522	688.595	689.471	669.459	655.844	615.1	619.999
SPV_2491	1450.24	1432.8	1248.27	1334.99	1379.46	1369.59	1694.11	1557.99	1414.11	1602.71	1375.58	1393.73
SPV_2490	3650.97	4299.69	3380.49	3777.82	3745.03	3957.29	3970.06	4069.66	4298.59	3877.68	3590.68	3582.76
SPV_0400	551.289	533.59	536.478	536.051	532.269	535.245	577.869	568.583	575.971	521.167	566.729	546.671
SPV_0401	2820.42	2250.74	2890.54	3812.6	3307.21	3717.17	1815.8	1727.13	1654.78	1632.62	2631.25	2886.43
SPV_0402	676.034	670.159	642.445	807.71	772.694	762.217	625.469	654.9	622.134	904.055	828.109	786.475
SPV_0403	1149.4	1146.69	1194.6	1391.74	1398.89	1358.65	1088.16	1120.54	1123.57	1563.02	1500.37	1438.93
SPV_0404	86.7629	96.2061	92.076	82.2447	78.2521	82.5082	152.812	141.52	140.121	96.3682	95.1942	91.2012
SPV_0405	84.076	101.136	94.1667	65.0434	71.9446	69.2261	172.822	168.919	181.161	103.141	99.5028	82.6097
SPV_0406	86.9717	100.392	87.1304	79.0626	72.5084	73.6438	202.743	197.377	186.705	87.865	104.213	83.5589
SPV_2492	117.727	113.004	114.732	82.6295	81.0687	76.5096	248.285	254.51	237.616	126.249	120.597	85.9396
SPV_2159	100.462	116.468	108.074	88.0783	91.3088	95.8671	253.881	244.138	248.558	118.872	118.163	115.767
SPV_0408	85.4593	93.9579	100.098	80.2408	68.8586	77.3279	191.564	185.007	185.131	85.9948	111.059	94.825
SPV_0409	68.6986	80.1626	70.5725	78.5871	71.3822	75.3087	60.3811	50.0065	49.9374	76.3636	74.5938	74.2256
SPV_2493	56.113	76.7573	61.4635	76.0191	57.8252	53.0351	53.3451	55.3857	48.7843	74.7843	81.9352	94.3801
SPV_0410	472.559	649.595	520.391	548.384	467.987	519.338	433.676	430.228	394.92	447.499	572.128	540.192
SPV_0411	205.944	209.399	212.559	192.891	224.952	236.921	255.567	286.907	289.005	200.707	206.115	192.749
SPV_0412	142.862	151.088	150.786	141.42	153.204	170.028	148.544	161.314	172.181	151.038	146.013	143.065
SPV_0414	141.021	143.28	148.917	134.599	123.36	102.675	118.357	123.506	122.43	158.391	175.971	184.288
SPV_0413	0	0	0	0	0	0.386412	1.75622	0	0	0	0	0
SPV_2160	0.491023	0.792948	1.67628	0.983359	0.759008	1.03469	1.39608	1.61841	1.77726	1.16632	0.870622	1.36976
SPV_0417	293.487	285.39	277.327	278.303	291.985	243.736	360.09	362.406	347.357	355.341	346.623	292.642
SPV_0418	34.5429	29.4534	38.3075	45.8882	43.4282	29.1157	40.8015	55.4777	41.954	42.0767	42.4648	27.9446
SPV_0419	47.6653	53.0146	48.3374	56.8323	59.5259	54.435	52.9768	62.9962	60.8495	50.1288	56.8479	45.5318
SPV_2163	28.4993	23.4016	28.7829	34.0998	31.1111	28.7547	35.2743	46.605	19.5234	26.8305	29.2756	25.2653
SPV_2560	117.727	71.0716	116.098	92.545	61.2267	66.0765	126.448	205.718	99.5597	136.702	73.7772	124.305
SPV_0420	1798.22	1770.44	1543.5	1562.97	1484.37	1248.73	2872.58	3529.21	3146.67	1703.96	2034.23	1961.42
SPV_2164	76.0668	76.6879	78.0242	67.8309	57.8498	70.0699	50.6763	55.1138	63.9703	65.0954	57.8421	68.7839
SPV_0422	81.303	85.241	85.1431	71.9137	75.2981	69.8471	59.3972	67.7121	80.1089	56.5262	64.6521	68.0409
SPV_2165	75.0489	75.4107	74.1875	61.9286	46.1885	64.4291	72.7906	82.0375	80.067	50.7873	50.1804	47.9775
SPV_2166	0.11492	1.18773	0.855971	0.805517	0.355281	0.121081	1.10061	1.23964	0.970563	0.503943	0.296382	1.28233
SPV_0423	52.0841	52.0495	55.8595	39.2733	41.1679	41.7837	51.137	50.0333	52.8252	38.8112	34.8647	35.8834
SPV_0424	0.359267	0.522159	1.17073	0.26981	0.416508	0.473158	0.940831	1.39944	0.51473	0.590791	0.463279	0.281872
SPV_0425	0.913089	1.62708	1.09442	0.662087	0.519145	0.364911	1.45118	1.69818	2.64015	1.3807	0.487216	1.2077
SPV_0426	0.172214	0.667455	0.213786	0.603554	0.887343	0.0907229	2.06165	2.37367	2.18166	2.01383	0.222072	0.960815
SPV_0427	0.904031	0.706189	0.417586	0.652615	0.736627	0.199359	2.0135	1.61269	2.96777	1.65948	0.596435	1.34892
SPV_0428	1.14937	0.8224	1.7122	1.23944	1.71289	1.49045	1.65116	2.14054	3.58415	0.775413	1.59614	0.789241
SPV_0429	211.847	204.073	196.273	110.104	121.582	132.566	232.743	251.98	249.596	157.228	153.735	159.238
SPV_0430	195.515	205.283	190.728	117.312	116.036	126.473	247.89	256.119	255.404	156.13	143.44	142.291
SPV_0431	110.465	112.379	105.682	98.7349	103.631	83.3176	84.5731	92.85	89.7093	135.026	137.979	129.332
SPV_0432	139.985	143.029	146.505	120.341	127.807	109.063	107.079	114.468	112.225	170.924	163.836	167.175
SPV_0433	124.127	115.316	121.196	87.2846	106.644	99.776	92.1644	93.7768	98.6062	123.746	144.957	115.746
SPV_0434	105.254	102.89	106.098	90.8836	98.17	100.091	136.274	144.134	139.618	104.907	101.288	93.5799
SPV_0435	87.9767	83.2231	86.6258	90.1347	97.3659	93.0319	111.997	123.697	117.833	81.7253	86.6641	86.7097
SPV_0436	72.381	73.4068	82.3904	99.7456	95.2415	83.8376	41.6318	40.2677	44.5174	70.821	72.9664	70.7028
SPV_0437	1281.77	1174.36	1221.62	1858.74	1889.18	1536	1603.51	1701.22	1684.93	1527.35	2080.28	1695.98
SPV_0438	169.997	151.678	156.982	161.305	172.548	165.832	270.101	301.593	296.621	157.972	194.286	161.974
SPV_0439	215.718	207.737	198.858	214.786	211.075	223.189	361.653	400.146	392.97	234.151	256.758	223.75
SPV_0440	183.985	187.544	168.574	196.592	202.184	181.467	308.216	345.29	340.972	213.256	229.674	199.441
SPV_0441	696.697	749.167	782.468	1023.12	990.977	918.861	762.315	830.059	814.114	675.717	827.257	712.008
SPV_2494	1351.66	1802.63	1727.68	1784.8	2020.02	2068.6	649.302	603.668	616.908	1035.58	1359.33	1276.96
SPV_0442	942.768	1068.21	1020.66	1126.75	1181.03	1234.77	403.428	390.704	403.083	688.397	879.45	760.418
SPV_0443	113.512	113.678	115.741	159.341	182.179	177.44	141.774	149.184	151.711	110.527	133.559	115.368
SPV_0444	2.67839	3.60667	3.06577	4.44407	3.41787	4.81432	6.78419	6.19157	7.97437	2.40658	2.09229	2.06344
SPV_0445	1447.55	1384.39	1532.37	1006.31	922.236	930.771	684.767	699.49	758.211	1868.03	1899.5	2026.41
SPV_0446	188.875	222.058	194.169	239.832	238.413	248.083	193.713	197.379	207.039	243.926	236.084	208.117
SPV_0447	1811.2	1750.37	1925.41	2232.99	2255.27	2522.45	1784.15	1460.61	1442.39	1569.44	1609.98	1664.49
SPV_0448	2106.85	2042.67	2129.27	2345.85	2448.48	2827.59	2165.17	1817.63	1853.99	1895.3	1963.09	1936.07
SPV_2168	0	1.27929	0	0.991553	0	0	1.77817	0	0	0	0	0
SPV_0449	179.102	172.982	153.392	169.857	165.046	216.374	426.246	325.606	379.712	180.615	188.206	151.328
SPV_0453	36.5089	33.955	31.737	22.3795	21.7441	25.0346	54.2592	54.6832	55.7441	25.8036	26.8211	28.6561
SPV_0452	32.1266	26.1148	30.0386	14.8733	18.7977	19.1013	36.4993	36.4082	40.827	21.6027	24.8182	21.133
SPV_2169	22.9753	18.7167	22.1026	9.32939	12.366	10.5873	20.6723	20.6966	21.0694	13.5474	17.361	16.2611
SPV_2170	122.565	103.14	109.415	82.7002	93.1305	90.3866	126.871	134.085	153.872	116.048	117.705	124.682
SPV_0454	120.715	118.727	117.788	77.7191	79.5027	88.1044	149.76	158.569	168.313	112.918	108.328	114.088
SPV_0455	141.649	147.776	130.148	103.973	101.874	96.4729	158.222	160.742	161.655	150.102	134.782	136.75
SPV_0456	2.36473	1.71845	2.93557	2.2199	1.97997	1.86862	3.00785	5.66847	1.78316	0.432071	1.1435	0
SPV_0457	3.96092	5.79443	5.0617	2.97466	3.78165	4.90971	4.67206	6.84176	3.51387	4.25717	4.65698	3.73729
SPV_0458	270.261	325.496	415.6	68.8052	67.8522	79.8059	45.1501	44.1366	45.5031	174.364	237.099	197.968
SPV_0459	344.487	434.812	500.418	13.5984	14.811	19.6143	59.3401	59.8844	68.9522	194.536	243.708	209.386
SPV_0460	534.691	617.488	611.461	44.0817	75.0564	70.6639	172.007	203.87	201.196	346.48	481.32	337.16
SPV_2171	404.746	456.351	437.269	29.58	59.1686	60.8453	124.123	164.162	164.951	230.374	416.123	276.931
SPV_0461	203.143	211.409	195.76	28.6567	46.3988	44.6974	99.3488	119.256	115.308	135.508	221.423	129.378
SPV_0462	241.987	215.214	208.08	351.588	328.456	267.566	383.789	389.431	371.607	297.479	246.471	275.371
SPV_0463	137.042	127.649	116.377	225.669	188.596	154.288	210.958	219.175	193.248	179.503	150.899	161.708
SPV_0464	160.831	166.308	152.752	173.562	181.003	178.347	214.644	223.845	228.318	172.387	164.115	147.117
SPV_0465	236.552	234	237.354	264.915	283.917	260.083	338.835	357.272	371.352	228.364	244	221.895
SPV_0466	83.1792	56.0561	57.2169	94.2877	94.252	51.4069	1336.75	1259.56	1103.48	37.6334	44.5759	50.4756
SPV_0467	163.344	152.609	162.742	128.463	126.066	142.74	536.389	548.991	480.53	136.418	100.91	125.65
SPV_0468	199.213	201.15	189.288	162.357	163.603	156.667	764.565	778.873	713.77	168.338	152.918	157.768
SPV_0469	103.83	104.518	92.6215	60.6467	63.2813	79.9173	341.658	355.759	353.39	79.9814	70.7587	75.331
SPV_0470	9.331	10.5787	13.7111	6.67392	2.55111	4.61465	245.524	198.567	195.979	6.68048	4.66564	3.71854
SPV_0471	12.9122	11.5531	10.6681	4.7612	3.64123	5.44637	293.516	271.561	255.469	5.32427	4.83764	7.05797
SPV_0472	27.4906	20.9322	17.5675	29.402	25.9745	17.6657	417.961	384.693	344.547	21.1884	13.8283	18.3943
SPV_2176	255.555	281.116	211.182	502.133	444.548	362.752	937.567	816.33	668.888	328.457	299.583	401.248
SPV_0473	224.997	178.377	134.792	525.653	400.059	247.356	1212.25	1091.89	984.083	336.561	275.758	326.017
SPV_0474	81.1226	59.5361	53.2684	229.329	127.163	59.5223	1138.18	1017.64	867.088	165.899	132.111	168.043
SPV_2495	295.268	272.14	259.264	624.679	326.542	206.766	4721.31	4407.48	3701.45	500.024	508.443	588.881
SPV_0475	50.4823	38.1278	43.0244	72.0334	44.4694	33.8565	832.777	777.611	709.861	72.9395	74.6118	88.7606
SPV_0476	316.051	312.098	361.034	345.435	366.667	373.427	315.866	321.476	348.046	298.828	309.832	291.088
SPV_0477	487.267	486.794	519.714	497.18	554.506	571.115	425.699	436.666	467.405	431.705	467.76	454.94
SPV_0478	384.333	399.058	372.315	289.224	285.724	381.526	312.514	343.07	346.692	308.485	273.579	267.343
SPV_0479	392.878	403.533	363.883	274.548	255.003	336.475	353.57	363.692	369.574	330.123	274.991	250.36
SPV_0480	349.106	386.528	342.314	221.987	208.254	275.839	359.384	365.255	402.912	315.63	257.337	229.303
SPV_0481	316.18	389.671	319.733	199.897	195.925	249.978	358.242	340.029	364.747	302.514	244.529	216.015
SPV_0482	469.534	511.4	461.379	300.629	279.181	337.995	495.838	483.021	504.104	427.188	357.344	335.042
SPV_0483	323.644	307.248	297.546	212.04	182.982	220.077	333.141	315.475	339.014	251.384	248.179	215.793
SPV_0484	0.5332	1.18088	1.08743	1.75429	1.29518	2.16688	1.00307	0.639066	1.51637	0.890731	0.49112	0.424976
SPV_0485	2.11032	1.46804	1.41064	2.11315	3.01115	0.513105	0.194336	1.36194	0.195855	2.37285	0.83732	0.452843
SPV_0486	1.47481	0.816567	2.09237	1.05484	1.08558	2.4418	1.26111	0.757555	0	0	0	0.587733
SPV_2177	0	0	0	0	0	0	0	0	0	0	0.50075	0
SPV_0487	94.8335	99.2269	99.9176	81.4854	89.616	92.4268	120.521	137.856	142.141	75.341	78.4155	71.7147
SPV_0488	111.462	120.282	119.281	105.305	114.84	117.414	151.098	150.341	154.024	100.865	104.133	104.535
SPV_0489	143.641	142.829	145.632	152.466	152.707	155.147	176.841	169.927	172.742	137.421	156.685	154.529
SPV_0490	230.378	215.153	249.3	278.687	349.502	334.888	182.218	191.872	188.439	196.062	263.025	231.869
SPV_2496	775.425	763.637	807.536	900.025	985.907	995.16	707.621	863.652	724.182	645.78	799.544	728.834
SPV_0491	156.126	183.706	192.258	102.461	115.31	146.898	213.934	237.684	252.722	116.856	101.557	113.624
SPV_0492	129.635	131.437	146.851	62.8517	79.2765	94.1786	169.787	183.385	191.155	98.13	83.9604	83.9842
SPV_0493	108.493	84.2896	95.3546	37.7161	49.2738	61.4612	113.522	128.186	137.783	63.8496	64.681	60.3241
SPV_0494	198.281	179.593	185.642	128.464	145.436	156.048	288.101	300.723	311.059	145.661	133.065	126.946
SPV_0495	28.1351	26.9057	24.683	28.7629	25.7136	25.6688	40.2205	35.6051	33.7081	28.8339	25.7409	28.8292
SPV_0496	33.1062	33.7961	36.3277	32.0405	40.3609	35.3481	52.4605	49.5991	53.1381	29.5969	41.8332	39.5798
SPV_2178	3.58307	3.45071	1.49615	3.75094	2.75252	1.75029	3.8995	4.4116	4.32299	3.9995	2.77224	2.68056
SPV_2179	1.89474	1.9233	0.588033	1.15192	1.25522	1.21205	0.486061	2.02762	1.3063	0.989137	0.349042	1.22701
SPV_0500	14.4788	15.7159	14.5269	14.7409	15.988	13.2349	19.9187	19.4666	18.9577	15.7199	16.6529	15.3076
SPV_2185	3.12126	1.57721	2.27331	2.24118	1.88712	1.71503	5.11529	1.46322	7.61018	5.05612	2.88617	4.25704
SPV_2497	1.32295	0	1.47512	1.18986	0.408178	0.83465	2.3709	0.949469	1.91155	0.578975	2.55383	0.552469
SPV_0501	61.2648	45.826	47.8976	3.6475	4.88356	2.38472	71.5926	84.7316	83.4595	29.3623	36.4832	40.202
SPV_0502	59.1876	70.2461	57.4929	3.89828	3.69557	4.22091	91.0841	103.175	105.4	34.5213	38.3907	41.2549
SPV_0503	79.1554	83.8856	73.8604	6.09217	7.6101	5.79127	118.268	136.335	132.608	46.1831	44.9895	48.6336
SPV_0504	100.867	101.133	100.878	49.464	57.3671	67.7705	112.193	127.865	131.213	77.1414	62.5285	69.019
SPV_0505	146.03	173.231	142.74	69.642	78.2141	109.855	162.755	184.518	204.015	103.79	101.477	106.513
SPV_0506	127.852	117.691	120.349	70.6714	77.3168	90.5898	160.087	167.239	179.64	99.0437	90.0056	91.2332
SPV_0507	307.09	288.032	280.377	264.454	299.779	265.889	409.725	414.611	419.439	261.405	282.985	242.987
SPV_0508	4.12259	5.01272	3.83833	3.70315	7.24724	7.02639	3.62892	3.92383	3.21842	3.19027	3.28349	3.46702
SPV_0509	4.89551	7.4745	4.83421	5.23629	3.21039	3.51678	3.46311	3.46716	4.29561	3.25267	2.00863	4.19007
SPV_0510	8.33113	8.37508	6.7364	2.97466	3.87769	4.28454	11.08	12.7071	13.4127	5.21077	3.66048	5.08271
SPV_0511	10.1764	9.07454	8.63466	4.83768	6.03792	6.06493	16.0384	15.8108	19.1816	8.21383	7.3787	5.44822
SPV_0512	478.718	473.874	433.676	343.846	342.098	408.277	404.626	395.451	408.373	428.72	357.466	354.201
SPV_0513	423.78	447.316	401.959	284.566	291.52	363.64	444.082	431.352	454.514	396.64	320.158	300.841
SPV_0514	376.455	368.912	328.736	216.091	213.567	302.596	391.037	382.202	401.668	296.651	257.98	232.365
SPV_0515	269.926	260.398	250.381	158.848	158.055	219.655	318.907	323.519	339.107	212.754	184.753	177.764
SPV_0516	252.777	262.601	245.473	172.715	167.701	226.698	347.639	339.95	368.973	207.017	185.4	192.079
SPV_0517	250.276	238.598	220.269	167.69	174.859	217.752	327.545	362.086	357.726	200.384	189.243	177.071
SPV_2188	83.5165	83.9333	67.8458	53.236	46.0989	67.615	52.7217	48.1471	56.3651	67.9981	60.7546	59.2128
SPV_2189	75.5337	64.262	52.4107	55.0351	45.8805	60.496	51.6451	40.2972	44.6398	70.0156	54.442	57.3882
SPV_0521	33.8677	32.733	28.5387	36.0544	30.3498	36.6139	45.3865	40.2577	40.4689	31.1233	27.3667	26.2941
SPV_0522	28.79	28.1917	25.3252	32.1796	28.015	34.2458	37.8685	36.759	40.5982	28.8817	32.2775	27.6234
SPV_0523	45.6151	42.3278	43.933	52.5523	53.8617	57.11	65.0192	61.4059	63.4498	48.1116	53.5471	43.9273
SPV_0524	82.0217	85.578	68.087	61.4401	54.5635	57.9301	98.0836	96.7895	96.6138	90.2831	81.1627	84.8254
SPV_0525	66.969	59.344	61.741	50.9206	50.884	53.8849	93.9795	95.4827	97.1685	75.8026	74.943	74.7953
SPV_0526	4798.37	5103.14	6024.34	5996.67	5646.6	4804.56	2240.33	2222.21	2357.49	5133.28	6820.8	6847.32
SPV_0527	11.5236	12.7607	13.748	8.49189	9.09918	8.14678	13.0787	12.6755	13.181	10.5732	8.94161	9.88042
SPV_0528	14.9435	15.5841	10.5605	9.32962	12.6164	11.7136	65.2535	73.3141	69.5651	10.6584	5.80415	7.28254
SPV_0529	11.3044	12.3967	8.37644	6.9321	5.96012	8.03259	42.802	52.0423	47.8415	8.06978	6.66707	6.60029
SPV_0530	12.929	14.048	10.8083	6.13641	5.7761	7.2835	48.6705	58.6252	59.3301	6.77291	6.55321	8.49551
SPV_0531	8.21929	10.5175	9.03732	5.05575	5.00139	5.19595	36.2194	38.8888	37.9665	6.29321	5.95556	3.76683
SPV_0532	179.818	188.423	176.179	133.545	144.129	142.741	213.157	220.133	226.883	187.991	172.599	165.219
SPV_0533	461.672	470.497	454.453	458.549	461.742	474.481	546.29	544.295	529.212	484.526	470.983	442.823
SPV_0534	264.277	303.438	267.839	240.566	255.896	290.001	260.251	246.725	258.426	255.584	216.388	235.012
SPV_0535	333.831	333.275	286.356	317.151	287.705	323.401	321.236	326.978	344.912	330.99	294.914	304.163
SPV_0536	321.041	350.077	306.48	321.495	311.323	332.286	321.109	312.649	322.486	336.362	341.318	337.161
SPV_0537	169.509	181.659	180.759	223.415	218.004	198.372	791.125	676.065	658.072	180.403	200.185	187.4
SPV_0538	56.2901	53.3349	55.8468	37.0664	37.9141	44.4808	101.698	97.4364	102.474	38.7866	37.5184	35.3715
SPV_0539	112.915	119.37	103.515	65.1287	69.4123	81.0256	172.871	169.017	193.26	83.0975	79.3707	78.3989
SPV_0540	19.5821	15.524	21.7309	10.6211	12.4594	10.7067	16.5163	18.2248	18.6143	14.5286	16.7386	17.1741
SPV_0541	514.968	495.25	442.111	358.726	314.873	363.145	506.691	505.581	484.511	598.107	507.857	504.401
SPV_0542	669.942	625.756	570.281	382.863	370.441	420.52	726.321	766.691	766.64	647.256	588.884	567.996
SPV_0543	183.577	180.492	180.378	125.254	136.2	158.497	117.746	112.227	119.162	157.343	148.267	150.569
SPV_2192	173.084	168.44	158.012	114.648	123.304	143.021	109.16	118.436	128.432	144.141	140.46	155.67
SPV_0546	1082.53	446.999	596.391	717.912	634.754	625.752	211.879	213.577	224.888	816.59	435.421	609.216
SPV_0547	246.67	189.934	183.715	145.81	137.907	173.383	263.985	284.052	260.421	210.255	167.881	187.376
SPV_0548	229.393	183.256	178.518	145.638	131.098	174.772	277.41	293.836	297.614	197.11	162.095	188.526
SPV_0549	264.172	215.606	209.182	167.527	153.579	190.154	317.293	347.609	333.571	223.596	196.399	212.377
SPV_0550	5046.68	5131.93	5938.59	10489.5	10684.2	8289.93	3788.26	3517.21	3711.53	4777.77	5967.5	5822.9
SPV_0551	5289.54	4916.92	5913	9715.67	10028	8114.8	4033.82	3702.41	3862.78	5019.84	6147.61	5602.75
SPV_0552	0.820308	0.454185	1.01833	0	0.241525	0.617345	2.10434	0.842724	0.565546	0	0.604456	0.490357
SPV_0553	24.3875	17.5506	22.1472	27.0424	25.8063	33.9723	3.91883	4.90428	4.34442	30.145	21.7392	27.1669
SPV_2498	94.6219	90.9717	95.6099	156.445	154.201	166.93	13.1716	36.9238	29.2042	167.259	87.9651	95.1474
SPV_2193	66.2429	61.4647	65.5611	72.0301	81.6356	86.3431	85.8428	75.8484	68.6619	75.8657	57.2409	75.5676
SPV_0554	684.395	705.425	615.043	670.392	621.115	620.692	774.695	797.081	775.302	802.256	754.652	742.87
SPV_0555	522.899	529.616	507.648	422.591	437.296	432.803	703.8	723.84	709.434	526.22	560.625	540.58
SPV_0556	594.1	557.077	585.17	475.151	493.397	486.534	844.247	879.074	860.333	549.253	601.319	573.555
SPV_2499	1178.82	1220.56	1205.24	952.342	920.256	936.136	1721.05	1702.57	1584.63	1059.92	1177.08	1082.34
SPV_0557	853.253	843.176	856.46	728.145	728.987	693.611	1261.25	1331.8	1252.29	769.853	938.339	896.607
SPV_2500	1448.7	1769.26	1693.93	1401.06	1449.03	1507.59	1884.86	1754.14	2404.96	1324.41	1164.54	1035.88
SPV_2196	0	0	0	0.264414	0	0	0.316119	0	0	0	0	0
SPV_0558	104.553	97.5361	82.9141	85.7959	83.862	84.3989	254.874	271.805	255.719	141.248	153.634	135.31
SPV_0559	49.5737	40.551	29.1468	25.506	14.7611	19.9476	31.0155	27.1703	26.8248	75.9222	75.3298	80.6118
SPV_0560	36.5026	30.9789	22.8982	24.4972	18.7082	15.4451	21.1521	20.8278	20.6147	60.5937	55.5833	53.3511
SPV_0561	14.6119	12.1428	10.6687	11.3464	8.31704	7.06145	16.336	18.4056	19.742	21.2114	22.5276	25.7706
SPV_0562	14.7579	13.4759	14.1622	6.66374	6.50997	7.96644	28.8358	31.2763	31.3124	14.2341	10.6438	10.7321
SPV_0563	7.00439	6.06819	8.28606	8.16897	9.42602	7.55353	13.7124	11.9507	13.2231	4.57719	6.58823	8.04566
SPV_2200	1.26412	4.08284	5.49248	1.26581	3.90809	3.32972	0.756669	3.03022	3.05034	3.69558	3.2602	0.881599
SPV_0564	76.5329	57.6764	59.38	89.5759	94.2614	75.8612	68.7158	80.0612	82.6177	88.5635	90.0332	92.4683
SPV_2201	83.471	91.9564	76.2224	76.62	69	74.798	76.3666	76.6049	73.2185	84.6229	66.1673	71.9162
SPV_0567	74.7996	82.6036	70.5839	54.4821	59.5808	76.6218	86.2317	90.2889	96.6693	77.2745	65.4246	67.8705
SPV_0568	71.879	81.423	59.005	52.2607	58.2254	69.8406	95.2542	100.392	98.529	61.6438	58.8882	68.5711
SPV_0569	63.1289	58.287	52.2933	45.3509	49.2793	58.8824	95.7184	101.86	102.92	44.3317	47.1619	41.6771
SPV_0570	54.4453	48.6754	48.3142	49.6122	52.1245	57.7276	100.123	103.383	105.901	42.364	46.9833	41.8683
SPV_0571	6.35084	4.10236	5.91294	4.89501	4.30567	5.15053	12.0546	13.1704	14.1652	6.59592	6.03436	4.02113
SPV_0572	7.33503	6.22723	4.81301	3.9872	5.29119	5.96179	17.6876	20.283	21.6187	6.50964	4.66174	5.627
SPV_0573	6.93961	7.37919	6.42799	4.30297	4.95094	5.25875	21.0569	20.7296	24.957	5.50104	4.23343	5.80762
SPV_0574	108.724	105.411	90.6462	84.0402	82.9215	84.0588	141.675	148.355	144.677	94.4365	104.8	103.083
SPV_0575	71.5458	62.6716	68.0893	73.0128	64.791	63.3757	111.609	117.274	112.968	71.063	73.6489	73.3686
SPV_0576	775.276	902.307	792.029	576.367	579.102	551.346	1125.67	1128.76	1047.41	803.097	632.479	630.931
SPV_0577	1281.75	1298.01	1187.66	781.896	754.857	826.963	1532.69	1596.49	1594.15	1305.1	1056.5	1098.29
SPV_0578	140.788	142.416	132.307	93.973	99.0222	113.129	174.761	171.43	187.117	126.815	98.7939	105.393
SPV_2202	216.2	256.924	208.976	126.974	143.429	164.032	295.045	281.544	272.462	206.662	169.546	192.98
SPV_0579	153.846	134.674	135.443	110.603	109.311	117.483	172.213	179.68	187.426	145.095	129.819	136.234
SPV_0580	214.075	200.808	216.198	189.635	197.105	183.688	204.934	214.892	217.588	215.623	217.953	218.786
SPV_0581	281.791	285.419	298.274	305.398	306.753	275.956	231.162	245.082	237.151	318.488	325.522	305.979
SPV_0582	457.59	469.97	561.582	713.918	799.169	810.123	795.706	897.831	695.451	121.889	294.362	267.027
SPV_0583	83.6492	85.9075	77.8399	63.6611	66.5883	79.8576	109.101	119.77	122.833	67.8088	59.3007	60.2565
SPV_0584	118.084	116.065	112.093	75.5789	76.0762	92.7614	192.255	214.78	202.35	88.3883	73.9558	69.0251
SPV_0585	111.686	98.5914	90.4814	61.8767	68.3894	79.6529	184.77	197.882	202.355	80.8616	64.3981	70.7187
SPV_0586	134.192	127.888	120.349	91.1909	87.7582	102.413	232.195	246.977	252.432	108.324	92.8027	87.7267
SPV_0587	171.797	157.881	171.415	129.807	141.647	137.991	274.205	297.368	292.184	130.384	120.699	118.002
SPV_0588	90.0683	86.7214	90.6333	100.922	105.345	96.274	99.0612	96.6704	109.614	76.3368	78.9747	77.9473
SPV_0589	135.287	174.26	176.915	323.193	298.135	212.61	169.647	187.488	149.985	146.895	169.105	161.634
SPV_0590	348.451	359.309	384.365	692.448	703.946	504.158	326.138	341.005	333.11	357.984	442.194	379.224
SPV_2501	363.744	346.261	481.874	680.206	712.951	494.53	320.861	383.744	406.204	394.668	480.119	403.302
SPV_0591	178.391	159.523	250.324	315.795	344.323	264.306	176.56	188.275	180.656	183.561	276.664	228.73
SPV_0592	6.71064	9.72683	10.2608	9.01412	11.6381	8.36375	8.13158	8.72962	8.78758	12.3212	6.75392	7.07708
SPV_0593	1433.74	1437.16	1365.57	1798.89	1719.43	1721.08	994.347	985.963	1007.53	1615.05	1530.69	1398.97
SPV_0594	2261.45	2226.11	2218.18	3067.63	3009.71	2858.55	1671.34	1604.32	1695.09	2381.29	2720.43	2412.5
SPV_0595	15.2803	17.6454	24.7973	21.1987	18.2976	20.8663	13.0808	13.4031	13.904	20.339	22.0157	26.909
SPV_0596	6.93454	6.7381	6.29226	7.29689	7.91829	7.92546	6.877	8.20572	7.39164	11.3175	8.54433	9.18049
SPV_0597	6.61695	6.39645	6.26123	7.96949	7.39107	5.94786	6.81355	10.9255	10.4956	9.46922	8.53264	10.0684
SPV_0598	226.589	213.962	210.857	162.254	162.932	176.23	224.026	225.104	231.605	232.585	188.451	194.712
SPV_0599	190.696	196.605	179.898	127.132	137.341	164.122	194.34	206.436	215.692	196.573	187.449	183.152
SPV_0600	254.117	259.402	235.822	179.778	191.031	218.202	253.572	246.156	264.102	262.471	259.307	249.063
SPV_0601	270.663	318.604	280.098	197.366	191.212	240.956	239.912	290.775	318.876	276.392	275.144	325.891
SPV_0602	224.613	230.896	210.175	177.029	152.071	201.538	212.802	234.183	226.413	230.178	245.728	246.253
SPV_2203	22.5678	23.8962	25.8183	19.4372	18.0579	21.5397	24.7567	20.5074	29.6484	22.3368	25.2212	24.2357
SPV_2205	27.9327	21.9426	20.0103	20.2788	19.7995	20.8131	29.1138	31.7671	29.8636	23.8147	25.4732	24.4144
SPV_2207	0.916879	0	0.682928	0.918105	0.566914	0.579618	1.31716	0.659354	1.32746	0.268044	0.236465	0
SPV_0605	34.1832	35.3119	31.1106	32.7009	31.5569	34.4793	44.2107	44.6283	44.0654	41.3908	40.6251	38.9755
SPV_0606	31.4127	25.6933	22.8293	24.9138	25.6397	23.1458	31.4791	30.5186	38.3514	36.3076	32.9422	31.6857
SPV_0607	0	0	0	0	0	0	0.451599	0.226064	0	0	0	0
SPV_0608	1462.92	1538.1	1697.97	1926.37	2097.58	1937.22	189.621	26.222	38.7517	1111.99	1146.93	1211.42
SPV_0609	2058.64	2368.08	2438.27	3050.18	3200.23	2931.02	270.967	34.7051	48.5247	1749.89	1842.87	1970.95
SPV_0610	617.463	632.537	647.598	666.324	700.176	722.282	126.623	53.9791	55.134	654.885	668.629	731.816
SPV_0611	215.249	203.181	184.873	299.916	271.318	273.389	33.239	11.3564	10.2137	269.904	263.895	274.339
SPV_0612	63.28	62.3335	56.9088	91.0965	83.3837	79.1837	11.4766	4.49201	5.6166	83.7899	90.147	84.9063
SPV_0613	121.861	95.865	112.57	167.425	172.303	153.7	28.0976	16.7167	17.3869	139.939	164.206	143.172
SPV_0614	188.373	194.559	191.96	288.698	259.269	268.412	46.4849	27.3632	25.8302	222.074	248.939	217.982
SPV_0615	2.33264	2.96925	2.34214	2.06097	1.13121	1.26499	8.82926	9.703	10.8021	0.551564	1.54822	2.24879
SPV_0616	2.30923	1.56751	1.45763	0.627069	0.403338	1.03094	6.46608	8.63154	10.0583	1.60191	0.858005	0.92806
SPV_0617	1.88406	0.849086	1.52299	0.921355	0.496677	0.276986	6.24196	5.72412	7.4009	0.960688	1.35601	0.48891
SPV_0618	0.697959	1.40891	1.0289	0.131042	0.314675	0.551531	4.38668	5.90804	4.94728	1.02022	0.225007	0.730135
SPV_0619	5.45636	9.13778	7.52614	5.05895	3.95683	5.32302	18.1446	14.5327	13.1663	6.4987	7.29664	6.76492
SPV_2502	46.6822	26.4996	49.1708	38.2456	33.5289	32.7898	89.7553	95.7947	99.8442	33.0843	41.9557	41.4352
SPV_0620	795.152	797.381	812.06	819.837	907.744	855.663	554.871	567.699	589.113	595.575	626.946	590.097
SPV_0621	673.617	655.914	631.177	495.934	431.118	428.116	682.493	717.425	678.309	789.025	689.533	712.014
SPV_0622	189.875	164.988	154.017	133.393	119.25	114.811	136.513	139.653	129.758	224.191	200.641	194.974
SPV_2213	0.450104	0	0	0	0	0	1.61652	1.07894	0.543053	0	0	0
SPV_0623	156.236	129.644	114.025	126.471	105.329	97.2959	126.902	133.371	123.179	237.524	195.304	203.101
SPV_0624	103.927	94.3628	86.5757	80.127	64.8225	60.0153	104.771	111.054	104.054	160.252	150.068	159.164
SPV_0625	2.32995	2.73645	1.57767	1.5377	1.4188	2.17589	2.59911	3.93497	4.02498	2.39949	1.98024	2.06806
SPV_0626	3.27933	2.5475	2.34147	1.26627	1.54613	2.14534	5.3884	6.44796	5.37881	1.87979	2.48749	1.64425
SPV_0627	2.05347	2.24023	1.92605	1.27942	1.22265	2.25971	4.1518	4.15666	5.0101	2.26787	1.00035	1.78216
SPV_0628	2.01475	2.04908	2.71397	1.03019	1.5903	1.67111	4.15676	5.95987	5.84428	1.81713	1.82416	1.73394
SPV_0629	3.45166	2.70478	2.66927	2.32307	2.39076	2.14624	7.92556	10.4442	10.9914	2.39861	1.3134	1.34171
SPV_0630	2.36473	2.10033	1.55952	2.1829	2.2465	2.25792	6.45804	5.35848	7.08806	1.67427	1.1435	2.73142
SPV_0631	4.22373	1.94015	2.8547	2.16168	4.06243	1.97784	7.58462	7.98724	9.79554	1.78357	1.99707	1.96375
SPV_0632	281.803	262.4	261.266	410.218	347.415	281.299	335.069	321.839	307.911	403.747	413.594	417.595
SPV_2503	162.514	146.742	185.837	179.646	157.269	133.79	182.698	204.555	174.288	185.613	211.066	251.861
SPV_0633	19.0544	14.8281	14.5277	4.88265	7.2668	6.63926	8.53163	7.37277	7.60274	17.3254	15.381	22.8103
SPV_0634	29.9464	24.0383	24.7837	9.35579	9.95756	10.5173	8.79526	13.6869	15.6084	23.8127	18.2269	27.9576
SPV_0635	22.8362	22.1652	19.7866	8.93459	7.24407	9.86126	13.6453	16.5173	15.3333	19.583	17.4466	22.1394
SPV_2504	518.22	234.536	442.537	312.89	247.174	228.37	287.142	404.843	262.838	289.487	322.066	309.996
SPV_0636	8854.87	6942.97	8499.49	5832.11	5184.58	4923.11	5697.36	5742.02	5688.67	7254.74	6762.65	7174.67
SPV_0637	2010.85	1694.4	2068.35	2046.19	1845.07	1713.91	494.618	414.983	470.059	1681.27	1694.33	1959.84
SPV_2214	0	0.252768	0.0809618	0.0653054	0.0672082	0.0687143	0.312302	0.156334	0	0.0953307	0.168199	0.0909663
SPV_0640	3.40079	1.29221	3.47672	2.60408	2.67996	2.95078	1.91587	0.95906	2.41357	2.04688	2.83758	2.51122
SPV_0641	77.9609	80.25	81.2489	79.702	82.4131	87.837	57.8799	66.915	65.7663	77.2886	79.5334	86.5534
SPV_0642	2.95783	2.71364	2.98005	2.66131	2.82721	3.43254	3.18172	3.85336	4.8099	3.69692	2.15583	1.91331
SPV_0643	21.7426	23.2536	22.9376	17.7044	16.2505	15.2721	35.2774	38.4688	38.532	19.5579	18.0753	19.1068
SPV_0644	165.538	152.841	174.039	174.109	181.196	174.824	170.096	180.602	185.417	145.506	148.357	154.746
SPV_0645	109.001	106.716	118.443	128.295	128.623	128.631	121.418	123.043	125.841	110.478	100.785	110.247
SPV_0646	148.675	159.231	184.347	856.709	1042.23	828.065	156.294	175.458	179.377	280.556	247.685	297.197
SPV_0647	2.55543	4.47063	4.22975	34.0647	29.5161	29.3923	6.30964	7.5932	7.25822	19.5326	21.9684	22.1285
SPV_0648	62.5241	62.3243	64.3791	40.7427	40.687	39.6593	100.687	122.792	117.327	30.5261	37.2433	28.8629
SPV_0649	1968.23	1975.18	1987.57	2146.83	2045.54	2110.91	1223.8	1159.82	1114.06	2351.85	2577.01	2376.7
SPV_2505	1631.9	1878.42	1794.32	1941.46	1742.92	1784.06	1300.83	1217.69	1276.36	2018.69	2278.44	2221.85
SPV_0650	1256.59	1218.83	1196.63	1532.78	1449.03	1413.77	1135.5	1134.97	1112.54	1552.87	1600.22	1481.64
SPV_0651	278.934	305.95	315.019	301.289	295.929	287.477	212.809	225.356	202.094	247.285	259.383	293.873
SPV_0652	260.786	263.13	286.258	272.357	278.711	288.623	198.677	198.726	197.576	288.59	290.027	308.712
SPV_0653	96.3937	110.548	111.694	110.815	114.008	124.082	85.5157	84.9202	89.0682	113.299	103.122	114.685
SPV_0654	92.0385	98.2125	87.1279	103.818	94.847	107.177	98.5148	92.0449	103.48	108.036	93.3868	105.644
SPV_0655	104.498	114.383	97.3293	120.075	112.529	127.857	128.447	125.432	127.108	109.892	125.238	105.998
SPV_0656	105.332	111.034	102.75	129.906	129.041	137.92	141.453	146.527	147.903	115.001	123.381	111.951
SPV_0657	24.3262	21.4967	18.7478	28.5241	23.391	26.0114	43.304	38.4773	36.7689	23.3969	27.4041	30.5245
SPV_2506	104.964	102.343	112.601	111.847	105.718	116.016	61.6433	67.887	52.0896	127.374	121.051	108.836
SPV_0658	1041.21	1012.11	927.987	1209.91	1065.78	1086.09	539.522	533.861	533.966	1604.81	1349.43	1387.74
SPV_0659	1164.27	1273.09	1078.35	1523.82	1360.28	1379.97	811.801	791.687	808.89	1807.23	1607.69	1614.72
SPV_0660	985.23	1001.07	980.432	1371.2	1277.77	1207.37	797.434	782.697	787.353	1348.69	1464.15	1360.07
SPV_0661	108.585	97.2752	107.439	106.043	96.8229	95.2902	67.2949	66.1657	64.0414	138.612	145.326	154.95
SPV_0662	42.5944	46.4683	40.6744	56.8321	54.3237	59.3001	11.2007	8.6831	10.8491	54.1725	55.3955	61.2387
SPV_0663	360.638	344.037	341.891	360.81	328.182	339.31	298.532	298.881	279.692	462.598	467.726	435.007
SPV_2507	160.087	115.847	180.976	139.919	138.894	122.879	277.263	284.181	260.846	166.455	170.964	183.389
SPV_0664	394.121	376.085	394.45	391.376	392.267	362.926	479.823	483.195	468.588	385.193	449.621	413.969
SPV_0665	625.209	662.278	625.824	641.205	668.489	643.376	611.721	633.398	637.948	584.124	591.759	612.01
SPV_0666	657.186	669.593	669.846	670.875	691.454	688.888	649.05	685.449	694.938	657.831	719.315	730.863
SPV_0667	3836.21	2706.39	3738.44	2842.22	2446.34	2037.77	2344.02	2361.92	2160.9	3623.32	3033.87	3430.09
SPV_0668	173.989	209.529	183.14	150.862	145.111	162.627	179.09	194.252	185.485	194.545	155.754	160.669
SPV_0669	193.313	212.814	214.511	146.569	149.374	168.775	233.88	240.449	262.97	193.645	182.33	182.566
SPV_0670	139.14	155.155	147.276	103.732	106.296	109.347	166.495	180.232	220.486	135.836	129.738	134.487
SPV_0671	149.941	173.152	156.816	124.311	122.91	129.622	233.653	243.417	255.283	152.685	150.919	142.336
SPV_0672	521.274	568.281	585.417	597.004	623.728	588.109	408.979	432	423.946	430.883	436.676	427.854
SPV_0673	5.35259	2.93891	2.15953	3.21585	4.27484	2.96075	4.80587	5.29265	3.06752	3.71639	2.41578	3.54625
SPV_2218	2.14645	2.21842	2.23827	2.14932	1.41565	1.71875	2.26126	2.36681	3.26303	1.56875	1.16251	1.49693
SPV_0674	2906.7	3047.66	3502.07	3737.94	3786.75	3952.09	1920.56	1735.39	1634	2998.58	3671.47	3396.16
SPV_0675	4135.94	3752.31	4469.47	4416.25	4571.46	4720.08	2224.05	2019.7	2117.34	3715.21	4991.93	4297.52
SPV_2219	73.9412	67.3732	82.311	60.2392	55.4687	68.0933	13.1551	12.7241	16.1792	80.8568	59.3224	64.9454
SPV_2220	399.706	440.99	387.617	412.23	409.303	399.196	410.895	419.68	426.873	492.294	489.257	479.944
SPV_0678	519.67	521.033	486.166	527.071	492.763	520.39	509.126	547.66	511.864	669.168	619.93	605.081
SPV_0679	401.992	418.754	393.981	414.387	414.13	424.107	401.916	424.146	420.988	529.943	493.633	474.72
SPV_0680	412.741	420.241	425.458	430.317	435.901	426.373	431.482	417.598	401.129	494.691	513.703	500.522
SPV_0681	40.9048	34.4332	35.3846	56.7131	58.3656	39.7824	138.487	143.53	120.588	32.7364	34.6079	39.4989
SPV_0683	275.614	292.104	252.683	292.508	258.229	289.519	298.667	312.863	322.905	293.106	337.672	310.764
SPV_0682	0.80835	0.522159	3.26133	11.1297	11.454	8.091	0.483856	0	0.975279	8.27107	8.33902	11.5567
SPV_0684	58.1967	51.4574	62.9743	507.686	508.569	347.732	27.0203	25.1954	23.2269	401.401	321.44	397.762
SPV_0685	245.021	236.141	207.087	198.222	173.635	162.236	580.579	540.394	480.388	461.375	351.563	338.556
SPV_0686	138.186	132.023	115.982	49.5281	51.0733	55.9998	87.9898	91.9205	89.3051	259.019	193.484	201.513
SPV_0687	98.8113	92.5571	85.1033	37.0349	35.6283	49.5797	83.032	79.021	75.1038	171.033	121.416	125.191
SPV_0688	120.313	113.522	119.532	56.9907	60.3763	65.4555	113.126	110.771	113.583	145.123	144.838	140.649
SPV_0689	432.088	407.797	379.745	289.65	294.121	321.093	393.957	405.752	392.821	425.299	390.992	389.134
SPV_0690	4.17753	4.59745	5.37806	1.39437	1.91333	1.46716	2.59317	7.04684	2.24009	3.84476	2.59373	8.63232
SPV_0691	85.4188	103.778	90.8741	73.5788	73.4339	57.9185	55.3947	57.678	63.5321	84.5466	88.7872	103.652
SPV_0692	75.0811	73.5591	78.2607	69.6804	78.5253	67.6367	55.984	62.8373	60.2268	74.3547	92.2263	91.2425
SPV_0693	142.125	148.629	137.965	145.428	132.988	143.329	90.6925	94.2171	92.3682	185.825	191.702	192.023
SPV_0694	58.9124	65.5838	54.4613	44.0551	39.3969	37.6385	79.9802	78.7218	66.3899	69.6236	61.906	61.1912
SPV_0695	90.0556	94.9858	79.4013	53.9609	57.4164	67.6138	99.4148	113.743	103.422	90.4493	80.9442	85.4193
SPV_0696	129.101	138.963	114.629	69.3468	75.768	86.0081	137.364	144.052	150.012	119.956	100.876	112.652
SPV_0697	118.827	132.035	109.926	64.6754	62.9904	81.7476	132.741	131.968	132.746	106.145	94.5861	106.288
SPV_0698	106.74	112.533	100.164	64.5877	62.2119	72.3843	119.975	128.219	140.688	102.768	90.1765	103.493
SPV_0699	121.859	125.666	110.969	65.5639	70.8064	82.0456	134.754	141.29	150.355	107.622	109.971	110.964
SPV_0700	913.81	907.225	872.362	663.698	650.488	742.632	565.859	578.88	594.713	893.899	877.746	871.944
SPV_0701	332.585	375.884	371.677	387.058	374.753	355.283	1405.2	1211.1	1209.37	270.188	359.919	370.154
SPV_0702	282.449	299.986	305.992	361.126	349.13	328.984	1133.58	1000.3	995.347	275.631	341.122	342.344
SPV_0703	330.076	269.45	277.098	314.612	347.164	291.041	433.676	512.812	490.58	214.402	257.245	228.181
SPV_0704	231.011	213.187	215.955	266.504	299.352	258.742	277.395	278.715	284.959	214.874	234.128	222.77
SPV_0705	85.436	87.3894	87.2074	92.8929	103.781	111.955	131.966	148.478	150.912	67.8719	66.3463	67.0976
SPV_0706	99.5083	107.266	106.025	139.352	166.673	155.397	143.213	159.496	171.096	91.671	108.287	105.416
SPV_0707	140.613	150.334	148.11	202.17	235.254	220.449	201.398	210.551	222.54	125.731	159.856	162.978
SPV_0708	256.511	261.438	249.319	339.343	319.052	314.048	240.558	241.786	231.127	278.94	269.578	288.356
SPV_0709	321.481	327.963	293.888	356.913	328.979	357.765	383.398	401.769	401.215	365.851	360.27	335.206
SPV_0710	636.05	638.179	619.565	726.709	704.089	745.009	560.371	560.162	591.53	768.072	811.438	788.851
SPV_2221	8.09351	7.3668	6.46984	9.70065	10.6152	10.2716	8.22106	7.64279	7.84148	12.4578	11.5436	12.5717
SPV_0713	394.971	378.235	418.184	520.098	529.861	398.624	503.48	551.543	542.807	345.473	436.56	416.697
SPV_0714	797.728	759.642	813.531	872.17	863.908	719.051	815.588	831.735	702.015	650.189	761.04	822.073
SPV_0715	0.561832	0.362919	0.697458	0.281292	0.144744	1.1839	1.51334	1.17842	1.01678	1.02655	0.724489	0.783644
SPV_2223	40.1463	36.4778	38.0958	40.2702	37.1837	31.3732	75.9078	72.2179	64.8359	41.2724	40.024	44.0737
SPV_0717	475.967	473.184	413.903	405.971	417.908	450.634	464.607	450.84	426.893	536.032	465.149	449.422
SPV_0718	854.683	756.94	802.378	990.781	997.385	1018.65	486.187	545.02	458.337	617.699	825.847	789.6
SPV_0719	248.165	234.368	234.747	174.392	174.236	177.134	241.977	265.425	234.647	247.207	265.071	241.342
SPV_0720	319.46	318.674	297.533	199.768	195.134	230.082	333.861	330.522	333.643	293.623	307.554	273.416
SPV_0721	361.89	387.367	362.32	242.643	268.102	278.454	388.73	407.17	396.581	322.882	355.967	316.868
SPV_0722	123.864	125.731	114.647	63.5821	73.2195	85.9747	128.322	143.481	130.228	126.937	106.102	117.708
SPV_2508	158.117	133.706	111.031	67.8095	71.1019	72.0222	113.956	104.135	144.137	135.405	121.513	119.85
SPV_0723	323.431	342.771	323.33	252.585	252.56	263.986	277.332	276.148	298.103	300.661	277.561	280.354
SPV_0724	399.18	380.145	359.744	267.891	265.492	299.643	345.746	379.553	393.103	322.413	300.485	288.2
SPV_0725	437.287	464.785	398.324	274.512	271.404	356.167	439.533	460.44	491.088	348.185	331.08	326.292
SPV_0726	363.414	381.418	334.134	211.825	224.422	278.333	361.079	398.03	411.69	315.273	258.646	269.329
SPV_2226	0	0	0.614635	2.47888	1.02044	0.521656	1.18545	4.15393	2.98679	2.17116	0	0
SPV_2561	848.956	811.069	726.089	425.046	449.676	632.248	903.311	951.843	970.906	631.083	593.339	620.607
SPV_2227	370.992	349.041	327.112	205.081	188.859	269.055	336.008	374.445	383.031	298.758	280.535	269.141
SPV_0729	403.562	355.957	327.374	234.436	222.17	318.424	356.813	406.717	408.09	325.208	312.657	309.027
SPV_0730	266.234	235.778	231.227	217.389	216.231	255.942	211.28	220.141	240.657	243.56	232.43	217.374
SPV_0731	117.979	134.216	169.218	240.126	238.259	215.399	70.9236	78.0599	85.3369	136.803	137.469	178.684
SPV_0732	1134	855.019	1143.69	1964.78	1655.45	1812.19	649.445	661.323	594.334	641.819	1095.56	1237.98
SPV_0733	77.3475	69.4233	74.6771	76.6758	66.2126	58.2148	68.8486	78.6714	73.1618	79.8212	79.6927	82.5554
SPV_0734	4.3112	1.56648	3.5122	6.34055	3.88741	2.83895	2.09671	1.29179	3.08838	3.15088	4.6907	4.50995
SPV_2228	0.990229	1.27929	2.76586	3.22255	0.510222	2.08663	0.296362	2.07696	1.4934	2.17116	0.638456	0.345293
SPV_0735	51.2707	59.5486	59.9659	43.6887	44.8063	48.5644	76.7833	72.8368	72.2894	63.0407	53.7989	52.793
SPV_0736	116.526	123.334	119.233	86.1208	78.5694	84.3467	147.791	160.474	171.748	113.383	101.134	103.037
SPV_0737	367.146	370.01	351.482	294.415	289.141	301.853	315.994	339.725	324.628	470.253	462.52	431.663
SPV_0738	444.08	438.796	455.965	390.062	383.923	397.903	383.356	396.403	394.073	523.75	519.311	482.985
SPV_0739	2851.21	3242.29	3586.35	3683.97	4061.6	3398.67	1450.33	1545.05	1550.68	2809.22	3875.92	3951.45
SPV_0740	149.869	165.458	162.878	111.201	126.061	146.695	152.418	183.195	190.128	138.864	162.607	146.534
SPV_0741	228.426	198.09	208.837	202.356	223.284	231.775	232.119	247.084	251.669	201.903	225.901	204.946
SPV_0742	289.681	270.937	277.106	286.09	309.172	303.934	343.78	376.29	379.725	264.35	305.618	269.134
SPV_0743	13.5293	14.7267	10.2916	8.87786	7.53468	10.4331	16.679	15.6635	22.1578	9.67763	10.1708	10.1179
SPV_0744	14.5028	14.6597	11.3958	9.83042	10.2154	10.3436	16.3317	18.5284	20.3051	14.7695	10.6455	11.5592
SPV_0745	83.5679	87.5177	97.1927	304.787	352.292	254.978	107.909	112.916	114.112	113.901	112.177	124.435
SPV_0746	263.924	270.309	257.141	163.591	173.869	210.595	216.143	226.561	239.349	180.55	155.259	157.833
SPV_2233	264.611	284.642	238.683	136.889	143.429	181.131	219.308	222.532	249.895	195.002	140.46	160.753
SPV_0747	607.576	685.029	523.318	288.495	332.13	434.962	474.461	494.233	516.857	407.35	346.895	359.762
SPV_0748	310.971	303.595	281.188	194.379	200.52	251.834	276.799	270.575	284.201	254.193	211.666	211.394
SPV_0749	437.298	442.762	388.824	287.492	284.587	363.232	439.276	431.716	440.118	437.967	372.776	361.089
SPV_0750	365.106	392.497	326.253	236.608	234.109	300.281	398.949	371.235	396.002	387.072	349.475	331.755
SPV_2509	341.461	378.67	308.547	225.906	218.549	268.997	347.727	286.419	371.76	313.616	392.434	325.031
SPV_0751	389.231	423	365.36	279.603	272.074	319.374	430.712	427.966	447.465	431.106	404.041	422.438
SPV_0752	332.498	342.459	291.313	262.858	252.03	281.999	364.256	349.886	376.258	341.276	345.057	338.925
SPV_0753	460.019	471.373	428.243	382.924	384.589	412.618	496.454	477.66	505.004	461.16	494.017	449.62
SPV_0754	246.914	337.433	304.763	331.076	287.712	297.954	149.49	175.559	145.538	281.78	370.968	296.862
SPV_0755	363.817	474.758	394.732	448.77	413.847	454.421	221.723	200.443	202.217	372.581	501.779	425.094
SPV_0756	246.732	237.202	225.366	287.55	286.575	294.301	217.332	230.939	193.146	203.847	246.338	194.515
SPV_2510	1962.07	1369.75	1921.17	1840.75	1994.24	1830.64	1205.35	1216.08	1137.11	1734.86	2213.62	2116.15
SPV_0757	6581.15	6145.18	6476.32	7161.96	7344.35	6898.69	4130.71	3831.23	3940.06	7650.99	7374.98	7183.82
SPV_0758	0.894785	0.346795	0.499854	0.313594	0.138313	0.565652	0.749831	1.17969	1.13354	0.326981	0	0.624023
SPV_0759	160.167	180.488	163.804	176.09	178.516	191.316	227.806	242.158	233.33	152.504	149.691	136.786
SPV_0760	265.586	281.838	262.556	305.711	319.906	313.504	363.945	391.635	392.395	244.491	253.509	234.349
SPV_0761	364.252	312.147	323.393	370.231	400.799	396.298	410.53	428.904	441.494	225.578	318.639	299.608
SPV_2511	80.8687	3.19822	87.0733	44.6199	33.1645	38.2548	41.4907	72.1992	36.8371	38.5983	57.4611	48.341
SPV_0762	2189.18	2198.29	2076.84	1580.2	1529.87	1773.67	1946.12	2017.95	1955.01	2032.33	1715.93	1698.68
SPV_0763	2132.29	2087.95	1999.3	1431.61	1462.05	1644.17	1939.35	1996.42	1989.93	1891.57	1585.98	1584.25
SPV_0764	1617.22	1432.27	1408.16	956.255	981.049	1130.91	1632.61	1739.28	1693.05	1407.69	1136.48	1114.76
SPV_0765	1661.36	1437.16	1368.34	784.811	792.754	999.096	1741.4	1849.85	1880.5	1307.42	1037.34	999.423
SPV_0766	1545.75	1274.16	1333.04	853.789	809.271	898.8	1755.8	1858.24	1893.74	1237.24	992.224	988.11
SPV_0767	168.482	187.258	200.603	230.309	255.062	235.728	202.156	208.585	210.605	159.847	166.801	164.406
SPV_0768	141.79	116.934	157.878	156.826	185.445	146.12	139.114	143.319	146.207	147.326	180.976	157.902
SPV_0769	4261.95	6070.28	5190.3	1590.97	3092.21	3430.41	12039	10077.6	9782.13	1258.14	1891.39	1618.49
SPV_0770	0	0	0	0	0	0	0	0	1.62916	0	0	0
SPV_0771	134.944	129.327	109.987	30.7101	34.9926	36.9595	210.885	298.391	254.373	99.3868	106.496	85.8899
SPV_0772	205.635	235.869	185.482	44.8156	42.2276	39.6733	335.942	482.074	412.649	130.507	150.457	140.389
SPV_0773	224.908	220.997	227.179	32.1227	35.2845	35.3701	357.127	512.418	451.368	118.107	130.633	150.847
SPV_0774	142.049	126.83	130.194	166.731	162.527	161.17	191.539	190.342	190.595	150.153	160.711	143.512
SPV_0775	239.594	271.424	221.441	257.388	263.318	190.861	2552.28	2248.68	2097.86	189.888	185.554	203.602
SPV_0776	172.445	160.532	174.679	130.203	134.238	124.759	213.194	201.98	198.9	139.311	133.087	128.801
SPV_0777	178.217	171.867	174.222	125.23	148.355	141.324	230.709	225.528	237.498	144.422	135.227	139.447
SPV_0778	7.41771	8.18745	5.9899	2.66818	5.00946	5.12172	20.4759	19.1189	19.463	6.57926	4.96835	6.1776
SPV_2238	8.14932	7.67573	5.28254	2.89426	3.55777	3.67979	19.9924	19.4866	18.9863	6.92423	7.19558	6.99918
SPV_0781	7.25489	5.45918	6.25695	2.65094	3.2266	5.25679	19.473	23.0045	20.3317	8.66974	6.23685	6.67507
SPV_2239	0	0	0	0.472168	0	0.993631	0.564499	0	1.70674	0	0	0
SPV_0782	50.1875	51.9422	45.2954	31.001	32.7854	42.8848	64.2951	76.1673	85.9572	43.7428	34.2305	35.5555
SPV_0783	73.8303	82.4013	77.7332	40.0024	58.9757	67.0482	111.513	126.247	137.217	63.0061	59.9648	58.6998
SPV_0784	122.382	134.617	120.209	126.851	129.077	158.972	209.9	226.126	236.975	131.125	118.557	119.409
SPV_0785	176.763	181.01	172.832	209.558	227.849	240.741	323.433	358.177	378.743	147.768	185.629	188.829
SPV_0786	8.70392	6.8446	5.32423	5.43144	6.62964	4.58526	18.197	20.4106	26.9382	6.73012	4.96125	6.59795
SPV_0787	3.65784	5.06315	3.5678	3.37494	4.46949	4.14297	10.5564	13.622	12.7983	1.77588	2.74587	2.97007
SPV_0788	92.6927	97.7283	86.7384	63.1756	61.0984	69.006	127.716	126.454	132.678	82.7167	70.7365	72.4381
SPV_0789	1426.46	1520.26	1429.06	1702.87	1713.89	1876.22	1256.5	1319.79	1315.33	1675.67	1467.54	1436.05
SPV_0790	2184.8	2210.52	2238.86	2490.54	2614.66	2748.84	1837.54	1910.17	1957.65	2047.55	2147.55	2066.64
SPV_2240	1.81972	0.235091	0.677699	0.273323	0.843859	0.86277	0.980309	1.74481	1.20752	0	0.234655	0.507628
SPV_2562	90.705	93.1322	90.4743	109.071	126.943	143.977	53.1081	61.7155	60.2137	81.0565	69.9748	79.003
SPV_0792	59.4818	60.7552	56.2676	79.5287	77.3224	96.5871	43.222	45.0264	49.3898	59.4394	53.095	50.7854
SPV_0793	58.8736	66.0578	52.2998	77.7017	67.906	95.0363	45.047	60.4208	49.3092	51.8446	53.166	47.4621
SPV_0794	2.08469	1.79549	1.29397	1.39165	0.895127	1.09822	3.53555	2.08217	3.14399	1.26968	0.22402	1.21155
SPV_0795	50.5588	52.5247	43.97	72.3643	59.2643	77.3456	45.8221	42.3381	44.5721	46.6242	54.7599	46.4817
SPV_0796	51.2516	56.1495	49.1708	79.1168	77.4513	91.1917	45.4339	45.8347	47.4887	56.7468	57.9152	61.9505
SPV_0797	261.209	247.486	240.476	207.716	210.242	199.265	463.022	450.343	448.282	222.384	237.778	225.202
SPV_0798	263.919	243.658	227.374	226.645	212.232	200.095	386.684	395.861	380.213	214.527	244.051	224.921
SPV_0799	117.927	104.088	120.971	99.3807	97.638	98.8776	189.402	182.881	145.267	84.5435	96.0587	103.274
SPV_2242	42.875	34.0241	39.3329	27.5415	25.7967	27.8901	34.9716	34.9587	38.878	39.81	41.0312	39.2412
SPV_0802	115.187	110.055	105.821	88.7091	89.253	95.4411	143.105	151.397	152.469	106.05	102.926	95.651
SPV_2244	136.52	131.084	126.861	121.829	127.147	129.579	184.772	198.597	178.889	128.822	127.01	121.819
SPV_0803	591.199	517.761	433.351	350.095	352.222	333.402	1493.79	1467.63	1298.83	525.372	620.636	602.252
SPV_2245	2.16613	2.79844	1.92073	0.929581	1.59444	1.30414	2.59317	3.33798	6.34693	1.8093	3.99035	3.88455
SPV_2246	1.87341	5.87781	4.98353	5.09176	2.20637	3.38372	14.4176	13.793	12.2701	4.30319	1.72556	4.47948
SPV_0804	14.7164	14.1581	13.0215	10.3075	11.5758	9.56714	21.7879	27.771	24.6027	13.9023	11.4064	15.3403
SPV_0805	12.1725	11.2493	11.6623	9.12289	9.9274	9.31586	21.5991	23.9694	25.1017	12.2694	14.5025	9.9786
SPV_0806	3.46831	1.94816	2.62078	1.30865	2.02017	1.48288	10.8315	11.8684	13.1601	3.52675	2.85199	2.38375
SPV_0807	8.91884	9.37561	7.3251	8.96473	6.60493	8.0035	19.7304	24.5903	23.6898	10.7071	9.97041	7.75727
SPV_0808	0	0	0	0	0	0	0	0	0.628798	0	0	0
SPV_2247	194.091	200.903	207.889	75.8176	102.48	104.204	140.844	141.226	148.83	131.328	119.594	125.19
SPV_0809	141.43	126.811	130.298	46.0307	45.7541	51.0205	91.1975	94.6816	99.6083	127.151	97.4295	104.458
SPV_0810	0.787682	1.59911	0.558759	1.01409	0.579798	1.06702	1.21239	1.34868	2.30798	0.822408	0.725519	1.09866
SPV_0811	159.644	144.199	144.514	31.2322	34.9867	41.369	116.48	115.251	120.429	125.68	87.3818	100.099
SPV_0812	166.877	147.727	139.668	30.5493	32.7514	42.6765	127.52	119.249	133.837	119.758	88.107	93.4922
SPV_0813	205.262	189.41	178.408	44.5144	46.3	57.188	157.45	171.839	170.279	163.838	120.695	134.077
SPV_0814	251.524	240.733	223.781	63.1362	65.6524	75.9716	190.752	194.91	198.217	217.156	164.517	179.285
SPV_0815	255.221	240.787	240.592	72.2951	68.5305	79.4276	192.879	186.724	197.005	238.827	182.441	207.649
SPV_0816	65.2084	59.7002	66.9269	75.3581	62.0582	54.175	82.8057	85.716	85.1346	59.5058	70.3721	70.184
SPV_2249	86.5781	95.2552	84.8861	71.1507	59.1582	61.0479	159.715	150.119	145.788	91.345	86.2779	89.0296
SPV_0817	88.988	83.4393	85.994	61.5737	66.83	58.5466	139.661	145.281	133.392	81.9999	87.1037	84.6584
SPV_2250	0	0.387663	0	0	0	0	1.43691	0	0	0	0	0
SPV_0818	148.6	152.797	148.162	146.573	147.611	150.85	165.454	180.65	171.164	122.913	121.918	123.758
SPV_0819	136.96	147.451	137.135	120.725	123.447	139.154	149.797	161.302	158.261	116.641	117.907	119.104
SPV_0820	158.47	152.434	142.57	129.304	132.21	154.629	165.322	169.365	176.221	138.093	135.974	135.551
SPV_0821	229.077	229.966	228.609	241.762	240.048	242.52	234.541	232.019	258.976	223.246	256.379	268.053
SPV_0822	112.137	115.032	109.372	89.6954	91.8124	99.1993	133.795	143.415	153.957	112.235	101.29	102.543
SPV_0823	153.45	143.76	141.906	101.087	108.589	115.285	184.66	195.025	204.265	137.936	129.39	129.227
SPV_0824	171.317	160.633	169.14	135.425	135.688	138.533	223.363	229.648	233.643	157.314	164.991	152.344
SPV_0825	92.2354	103.244	96.3794	88.076	90.0674	87.1876	104.909	108.598	101.972	101.728	87.7653	95.3852
SPV_0826	124.129	140.98	135.096	117.217	123.622	131.24	126.767	135.627	135.2	129.441	123.521	123.747
SPV_0827	143.583	153.515	143.222	122.073	136.412	145.08	140.353	131.896	151.256	142.969	148.652	144.502
SPV_0828	121.423	115.136	110.592	119.192	129.667	126.781	106.282	119.952	113.992	117.592	125.27	119.686
SPV_0829	60.1006	72.0247	64.0926	55.1372	56.2719	58.8597	73.7307	82.3239	86.4616	74.4635	68.9385	73.4496
SPV_0831	0.916879	1.18453	1.25203	1.83621	1.3228	2.02866	0.548818	1.20881	0.663731	1.34022	0.945861	1.02309
SPV_2251	7.67581	8.00946	7.97117	5.91237	5.55223	7.62072	10.2493	9.99596	10.4185	6.58089	6.28146	7.61789
SPV_2563	114.426	97.3681	101.073	57.8406	45.3531	60.8599	101.422	114.728	94.9136	85.238	50.3671	60.6181
SPV_0833	181.891	194.854	184.197	126.34	124.288	132.77	185.063	192.054	187.235	142.662	130.13	135.727
SPV_0834	1021.51	1077.2	1036.03	1009.09	1008.04	985.082	891.736	878.645	887.344	982.139	954.414	942.341
SPV_0835	1090.53	1079.07	1017.58	933.18	963.388	959.399	880.673	891.212	897.451	977.409	983.635	997.191
SPV_0836	588.621	574.993	553.873	387.97	411.842	482.27	288.645	281.455	298.759	477.8	404.584	433.818
SPV_0837	624.394	590.072	570.245	441.792	483.861	554.984	329.456	311.874	287.064	514.845	468.201	501.25
SPV_0838	616.732	612.039	594.578	514.226	552.493	559.254	394.648	387.688	405.538	579.154	526.143	571.198
SPV_0839	809.497	801.279	741.242	716.353	754.029	786.795	549.565	543.102	545.206	747.12	720.271	775.276
SPV_2252	736.767	738.232	702.827	677.076	698.022	754.44	550.526	509.577	533.019	705.393	693.047	704.017
SPV_0841	4.75524	4.90087	5.23987	4.60109	3.35866	3.6591	8.635	8.26089	10.3141	4.06115	4.68508	4.0988
SPV_0842	31.1662	31.1743	30.5377	31.9385	34.6414	24.4355	58.8356	66.6502	61.748	27.8822	26.2103	24.4976
SPV_0843	2.46416	1.29698	3.05901	0.913874	0.705376	1.10582	4.47957	2.51587	3.52359	0.867128	1.11803	0.954727
SPV_0844	1.21956	1.62694	1.3494	0.690238	0.628386	0.977669	2.36455	1.8589	2.23909	1.72452	0.769225	1.25729
SPV_2256	201.077	199.726	219.512	158.851	147.236	144.573	101.126	89.6183	85.0931	260.834	240.007	280.744
SPV_2257	123.374	115.267	121.798	94.8046	90.6426	89.1074	60.7844	68.3642	67.8428	176.942	158.311	155.452
SPV_0846	102.064	98.5442	102.866	71.8499	73.5031	72.211	68.5092	69.0715	72.0469	130.012	125.844	119.258
SPV_2512	587.064	646.041	833.269	921.436	879.769	789.937	700.261	728.209	518.848	618.262	684.972	614.621
SPV_0847	1869.3	1944.18	2053.67	2715.58	2494.77	2322.27	1700.22	1598.66	1603.1	1855.75	2138.01	2033.81
SPV_0848	3403.43	3562.72	3690.75	4694.78	4294.7	3991.37	3076.86	2924.58	2953.8	3465.21	3824.26	3792.86
SPV_0849	3200.09	3006.33	3269.04	4210.55	3850.31	3445.89	2711.32	2578.6	2646.3	3309.69	3463.09	3462.94
SPV_0850	962.315	948.386	1031.33	1066.58	995.054	896.838	668.891	584.353	602.72	951.206	1030.08	1000.53
SPV_2513	1992.01	2262.21	2447.27	2026.9	2183.75	2483.08	408.979	136.486	172.238	1560.82	1491.86	1774.81
SPV_0851	2382.52	2591.69	2415.58	2390.28	2401.75	2963.71	299.337	58.275	69.3115	1947.81	1740.76	1900.12
SPV_0852	2510.4	2652.71	2395.74	2415.34	2449.16	3198.64	317.609	51.4169	62.2932	2206.63	1961.31	2052.92
SPV_0853	2388.24	2563.42	2207.53	2721.44	2692.22	3406.5	430.1	194.807	206.858	2269.68	2268.2	2322
SPV_0854	93.4977	96.3175	97.5399	105.658	112.101	99.3415	152.863	156.482	155.573	69.1204	78.4654	72.5616
SPV_0855	215.703	205.303	203.866	155.602	141.448	160.519	240.017	244.231	232.682	239.002	199.921	202.35
SPV_0856	240.431	250.237	229.65	163.381	164.431	177.995	265.738	284.211	281.392	251.657	231.586	221.197
SPV_0857	271.686	290.825	279.495	196.493	201.368	203.968	320.426	336.231	344.716	264.495	249.764	249.808
SPV_0858	194.337	167.517	137.41	65.0098	72.3959	98.1473	279.205	296.882	298.114	148.954	112.275	106.827
SPV_0859	158.241	139.582	120.067	60.2295	59.4586	77.6287	235.622	251.468	250.713	121.742	100.952	100.374
SPV_0860	106.202	92.7485	86.8479	49.4785	45.6139	55.9216	169.341	175.088	179.357	86.5206	78.0194	70.3362
SPV_2259	132.295	133.558	117.764	67.2273	65.9207	73.0319	212.195	227.635	230.58	105.373	87.0854	91.1573
SPV_0861	240.829	253.07	241.441	217.379	182.241	221.102	274.477	282.558	268.199	220.827	237.211	233.028
SPV_0862	168.553	171.539	149.392	116.852	109.467	131.79	184.885	184.013	181.977	191.873	145.828	159.072
SPV_0863	165.673	182.135	141.602	125.025	124.808	137.303	215.28	240.715	222.861	177.033	135.222	149.096
SPV_0864	195.7	193.988	176.252	179.585	179.164	175.037	254.024	262.799	259.216	205.667	180.503	186.963
SPV_0865	0.622785	0.804584	1.35297	1.3096	1.25149	1.34515	1.52841	1.41823	1.20223	0.546203	1.16448	1.21613
SPV_0866	681.792	694.903	619.217	444.219	401.216	455.586	281.391	262.21	269.04	731.859	576.225	572.991
SPV_0867	568.217	571.864	504.775	369.208	328.729	387.911	257.81	242.553	248.682	645.448	503.307	468.38
SPV_0868	887.138	937.466	803.958	640.499	586.593	613.96	1884.6	1723.03	1693.83	1168.78	856.142	741.258
SPV_2260	0.434311	0.561092	0.215661	0.260935	0.0895127	0.457593	0.207973	0	0.209599	0.507873	0	0.242311
SPV_2262	0.220051	0.852859	0	0.220345	0.226765	0.231847	1.05373	0	0	0	0.567517	0
SPV_0870	128.825	123.232	114.732	106.005	116.932	120.057	172.548	170.801	170.839	105.866	91.913	97.0824
SPV_0871	119.443	134.127	125.523	119.602	117.446	117.551	166.331	170.654	177.872	110.311	101.281	111.18
SPV_0872	107.516	118.55	105.516	120.151	126.557	117.92	149.679	140.309	163.816	105.132	103.153	106.709
SPV_0873	232.166	229.505	215.283	378.35	363.92	306.429	229.542	239.679	221.85	289.379	271.499	284.615
SPV_0874	314.269	332.643	285.538	255.368	237.364	280.402	361.742	383.813	399.191	355.849	297.299	287.464
SPV_0875	410.292	416.894	347.303	309.016	297.106	364.07	496.064	527.099	581.866	415.383	377.742	360.015
SPV_0876	342.053	371.359	310.947	272.819	262.789	306.138	424.164	453.711	503.943	347.109	318.012	317.67
SPV_0877	323.132	295.178	268.364	259.564	250.208	283.727	371.799	413.543	436.977	323.762	310.494	292.557
SPV_0878	509.787	538.94	491.858	444.808	442.089	508.106	632.046	667.234	728.777	481.891	527.038	512.381
SPV_0879	94.9514	96.4987	86.7353	72.781	64.0756	81.7173	116.017	133.745	132.632	90.8873	85.8189	74.6674
SPV_0880	83.6137	72.8194	71.5402	68.7005	69.9213	66.9814	96.1059	107.219	100.677	81.7261	81.7615	79.1825
SPV_2263	31.8065	28.9716	28.837	27.4653	25.2272	21.0859	34.8682	33.9453	30.7213	41.7907	33.1805	37.2605
SPV_0883	7.24197	5.9191	5.68767	8.73159	6.24451	2.80293	15.2162	11.6912	10.164	9.72159	6.09869	10.5134
SPV_0884	8.58198	11.0872	9.92522	5.06794	5.82031	4.48238	13.6985	12.3079	14.4251	13.1878	14.1879	10.1286
SPV_0885	86.3094	88.5203	86.6739	123.146	110.779	87.709	154.862	140.962	128.179	169.583	142.246	126.295
SPV_0886	145.18	144.367	132.84	170.537	160.418	147.298	239.32	225.052	224.17	236.181	183.505	167.374
SPV_0887	202.058	188.75	184.814	139.971	133.889	136.89	152.933	155.721	158.609	206.135	191.592	169.67
SPV_0888	188.953	188.8	160.89	71.4178	84.1033	98.8079	118.738	117.326	124.938	143.419	146.344	146.783
SPV_2265	246.366	240.556	230.573	98.7019	107.349	112.341	161.441	161.116	173.097	199.819	205.182	209.652
SPV_2266	1.8713	1.00731	1.93586	1.71765	0.4821	0.821506	0.746739	1.30832	1.6933	3.87503	4.02177	2.8276
SPV_1034	74.7248	86.6476	84.4477	88.1566	97.9284	88.8131	79.8434	82.2308	79.7649	77.2372	61.2704	63.8357
SPV_1033	50.245	55.7912	53.3253	44.8035	48.1877	55.8366	42.3139	43.1327	51.937	35.5158	48.8301	45.6554
SPV_1032	104.065	117.659	106.349	72.8655	78.7334	100.311	156.392	180.911	175.316	83.6592	71.8117	74.7607
SPV_1031	164.506	187.767	148.702	98.7715	96.3826	123.784	225.159	260.721	255.746	122.238	115.746	110.583
SPV_1030	158.507	157.658	143.124	97.3973	104.119	138.27	219.042	241.436	245.92	120.825	114.862	111.245
SPV_2267	127.592	151.309	132.252	94.5965	96.4144	129.395	220.057	240.232	231.253	109.639	106.85	108.747
SPV_1029	141.729	154.36	145.834	124.643	140.884	156.083	212.467	224.087	228.891	129.982	128.704	132.367
SPV_1028	195.256	201.28	184.619	169.424	185.86	223.747	242.154	267.277	243.308	191.304	169.873	147.097
SPV_1027	266.225	262.505	237.646	213.379	244.568	281.316	319.892	346.943	339.285	251.137	213.14	192.029
SPV_1026	214.806	193.217	168.142	146.568	162.069	197.69	314.859	357.824	338.503	191.37	149.12	145.42
SPV_1025	204.182	184.078	177.92	173.644	193.399	204.879	327.647	365.684	361.065	196.857	162.222	155.892
SPV_1024	239.845	222.48	217.581	253.147	282.509	254.442	390.91	429.383	431.981	235.099	210.11	212.156
SPV_1023	27.7375	25.5141	24.1033	25.1082	23.8961	22.3859	18.1968	17.7527	17.6698	32.9221	23.9645	28.0103
SPV_2519	5.94137	5.11716	4.91708	7.93243	0	4.17325	4.74179	2.37367	7.1683	0	7.66148	2.76234
SPV_1021	237.559	238.784	229.757	231.625	247.453	245.633	299.366	310.024	315.918	194.41	214.581	197.318
SPV_1020	216.822	218.414	199.425	171.958	171.121	215.324	253.002	260.693	281.815	155.377	158.239	150.335
SPV_1019	210.947	214.371	214.386	191.468	195.645	219.904	240.137	250.657	248.619	153.969	156.377	151.832
SPV_2518	375.122	344.656	353.596	198.894	219.696	233.211	495.796	459.375	449.776	296.299	350.024	296.546
SPV_1018	205.951	201.794	185.21	118.052	107.355	131.593	200.591	207.974	212.737	168.578	139.55	146.24
SPV_1017	107.035	103.841	101.094	59.3418	65.0176	68.4923	142.435	145.018	154.188	83.3105	72.1309	69.4452
SPV_1016	88.9904	81.2354	73.9683	36.7779	40.6417	51.1969	111.054	115.095	121.249	52.0935	40.1225	39.9257
SPV_1015	69.7422	67.7836	60.0339	32.8339	33.071	41.2357	86.922	83.4698	85.9167	36.6631	30.4261	30.1784
SPV_2268	139.566	152.066	136.379	191.178	171.189	137.894	214.135	221.608	208.878	217.218	202.469	209.033
SPV_1013	21.4748	18.1875	15.4029	28.4325	24.0972	20.1121	43.7045	68.9223	50.0917	23.717	22.4614	16.6406
SPV_1012	5182.11	5210.44	5127.72	3971.91	3797.7	4018.7	2887.31	3004.47	3207.39	5708.03	5438.89	5679.7
SPV_1010	61.9392	54.4342	62.866	69.3422	61.6376	44.2533	71.4451	66.5903	62.7026	49.5432	63.4171	62.4772
SPV_1011	2.58205	1.85703	1.78442	2.02575	1.28927	1.71081	2.70868	1.43569	2.76198	2.4124	2.57442	2.45047
SPV_1009	4.36866	3.92104	3.65356	1.47352	2.03773	2.0834	3.193	4.18883	3.32893	2.82317	2.84637	3.78433
SPV_1008	35.3002	31.447	37.3667	17.9641	18.7224	17.1994	34.7946	34.2643	37.991	35.5803	29.6254	34.2692
SPV_1007	41.9284	40.1629	37.4927	17.4827	18.5291	20.7564	37.716	47.8482	44.236	35.0051	32.4941	33.6206
SPV_1006	41.1686	37.8414	30.3284	16.9163	13.7666	15.9372	36.0301	39.0005	37.1899	31.95	27.3145	26.1734
SPV_1005	23.67	22.0643	19.6913	14.1562	11.4741	13.2077	20.962	22.7954	22.6494	23.5687	19.7792	18.8595
SPV_1004	31.5206	39.3752	33.3844	20.4156	22.9439	24.117	115.5	126.129	125.106	40.9549	36.345	37.4516
SPV_1003	0	0	0	0	0	0	0.408775	0	0.823942	0	0	0
SPV_1002	294.645	305.918	271.636	250.524	256.454	267.665	269.44	281.905	292.265	245.036	241.337	235.054
SPV_1001	158.679	166.327	157.226	104.925	113.171	135.199	138.986	157.179	165.541	116.637	98.6723	103.683
SPV_1000	95.6717	90.0385	73.7249	107.86	108.692	135.604	57.553	62.8147	63.779	102.757	98.6115	96.682
SPV_0999	294.009	298.279	275.433	295.572	308.755	381.208	222.807	227.683	240.105	316.577	297.37	308.126
SPV_0998	380.41	410.119	366.571	351.986	366.555	470.396	281.721	287.78	301.92	416.127	368.452	375.879
SPV_0997	820.491	872.698	789.405	751.425	681.258	792.691	532.936	567.23	560.867	913.301	982.39	881.248
SPV_2517	1113.46	1439.91	1191.03	1301.14	1412.75	1330.8	1184.13	1078.7	1221.27	1265.7	1492.57	1425.68
SPV_0996	276.946	279.296	276.937	336.101	327.125	301.816	237.217	236.986	268.769	350.797	360.91	335.181
SPV_0995	35.3403	38.7855	41.1784	61.5954	73.9913	58.1748	81.8503	90.5854	84.6856	33.4496	38.0818	42.4601
SPV_0994	126.27	140.889	131.363	113.219	104.846	91.7161	118.39	105.807	109.945	182.68	158.988	160.144
SPV_0993	1.612	1.19004	5.14578	4.38128	0.949251	1.69842	1.10274	1.65605	1.11136	2.69291	1.78174	0.321203
SPV_0992	0.868622	1.34662	0.862646	1.56561	2.1483	2.74556	0.831893	0.416434	0	0	0.896079	1.69618
SPV_2516	3643.57	3312.75	3896.2	4854.83	5090.56	4109.66	2517.1	2166.26	2320.59	3041.69	3794.86	3624.59
SPV_0991	5077.45	4839.11	5712.09	6967.89	7153.53	5759.09	3707.79	3388.66	3459.07	4281.61	5259.58	4961.51
SPV_0990	6400.93	6769.66	7249.38	9235.76	9602.03	7413.06	4829	4518.75	4623.76	5557.03	6655.82	6427.13
SPV_0989	4201.59	4401.12	5215.27	6259.35	6315.39	5034.43	3378.75	3209.09	3084.64	3608.81	4421.77	4295.97
SPV_0988	73.9885	72.5484	74.6076	82.8441	84.6395	78.5872	68.4583	77.1701	70.028	61.0305	69.6498	62.3022
SPV_0987	688.407	612.524	770.261	738.112	832.479	716.547	851.388	903.42	823.638	509.208	626.198	620.146
SPV_2271	37.9492	44.8121	35.528	24.5882	28.2539	33.0483	46.3215	46.3072	54.8327	22.9247	21.6263	21.7155
SPV_0986	16.8327	17.3015	15.8902	11.5949	13.6864	11.6934	20.8155	24.1653	28.0305	10.3826	11.0199	8.87528
SPV_0985	184.701	166.819	168.996	130.183	114.07	120.414	163.519	180.582	166.525	177.122	165.645	177.767
SPV_0984	201.026	192.663	171.646	129.532	110.406	127.152	145.743	164.371	168.619	246.645	196.149	193.872
SPV_0983	251.366	253.702	201.276	198.601	152.02	154.624	163.184	171.722	172.731	359.208	279.518	283.216
SPV_0982	261.703	253.288	203.982	255.458	199.306	178.062	144.635	143.268	141.606	392.424	335.475	327.042
SPV_0981	33.2508	25.4511	24.8442	23.171	18.1532	23.3922	45.2966	41.8516	49.8008	18.5881	16.8015	17.5918
SPV_0980	278.904	278.725	270.824	285.97	277.497	291.769	330.925	331.016	340.308	204.586	202.989	182.487
SPV_0979	352.543	359.852	338.842	333.157	362.258	368.188	422.65	437.151	459.805	264.43	268.083	246.346
SPV_0978	384.482	354.782	334.022	393.373	391.991	386.386	463.04	450.077	489.525	280.129	304.037	292.427
SPV_0977	374.499	385.03	392.342	423.614	431.421	397.039	481.259	455.613	499.458	288.884	357.358	320.547
SPV_0976	94.5807	99.5335	98.399	82.336	80.3004	72.3981	125.635	132.049	145.208	67.3667	85.8634	92.0996
SPV_0974	128.902	158.91	139.763	123.772	120.412	104.422	148.954	166.622	184.921	87.4126	125.637	126.888
SPV_0975	5.19107	8.73523	6.76911	9.12928	8.85584	6.98606	3.18556	3.97355	3.78941	8.22552	5.1189	7.11881
SPV_0973	128.38	128.682	126.933	134.314	135.823	134.019	123.991	127.259	132.263	99.3692	104.877	100.171
SPV_2274	21.753	20.8382	20.3909	21.0412	22.0355	28.5319	40.3023	43.0099	43.0276	22.2794	20.0362	17.957
SPV_0970	379.806	376.476	356.146	371.919	402.24	395.441	462.862	476.347	484.006	395.851	390.415	350.49
SPV_0969	396.51	395.559	339.867	384.029	389.11	398.149	433.245	424.503	451.16	445.648	379.657	372.787
SPV_0968	346.634	389.21	319.543	315.896	320.275	370.886	374.254	386.496	403.152	404.338	340.811	323.75
SPV_0967	522.629	597.55	530.81	548.329	535.588	533.63	493.146	486.546	492.821	668.475	581.968	565.097
SPV_0966	1.82391	1.70834	1.64154	1.00449	1.55064	0.672588	1.96513	2.24069	2.20055	1.06642	0.646786	0.953994
SPV_0965	628.889	607.542	584.483	576.785	603.218	645.87	509.742	480.109	537.622	521.077	572.201	523.803
SPV_0964	404.498	414.788	382.171	376.79	389.007	413.266	303.876	297.307	319.922	380.805	374.454	364.541
SPV_0963	582.035	582.787	588.957	486.082	517.025	514.701	492.356	454.426	456.913	570.612	557.018	550.32
SPV_0962	448.456	502.826	439.829	388.723	392.958	408.66	371.909	386.828	413.088	442.327	420.948	412.011
SPV_0961	339.209	345.697	317.246	314.695	304.656	332.704	287.055	286.774	304.896	359.665	316.599	310.576
SPV_0960	349.511	360.664	337.696	382.546	358.153	364.17	279.466	267.413	290.096	352.168	344.656	345.531
SPV_0959	885.895	947.023	881.61	1175.89	1159.87	1125.73	458.553	452.724	520.896	918.07	877.123	849.421
SPV_0958	646.994	664.781	605.831	782.041	761.252	771.77	345.542	315.506	331.195	625.606	595.801	598.458
SPV_0957	429.51	432.343	416.884	489.713	471.89	511.294	223.599	221.172	226.019	395.641	319.359	339.058
SPV_0956	55.265	49.8063	52.2804	36.4876	37.3491	42.4336	58.3353	74.1655	74.5635	60.5292	51.1775	53.0086
SPV_0955	50.0939	43.9119	42.4928	33.8295	33.8265	37.9419	48.5664	54.0031	56.718	52.0877	45.7303	50.7545
SPV_0954	81.8491	72.0603	76.178	61.0027	64.3337	73.0008	74.7717	80.4569	89.1936	90.4756	81.6462	82.6229
SPV_0953	396.444	388.739	368.699	384.412	372.684	383.728	560.035	587.108	585.544	400.05	415.728	393.718
SPV_0952	257.363	253.986	245.194	278.433	257.177	263.653	332.243	345.109	335.133	281.332	268.557	261.85
SPV_2278	0.197388	1.78505	0.490074	0.197652	0.813644	0.623908	0.708906	1.65605	0.238149	0.288526	0.509068	0.550633
SPV_0951	0	0.345754	0.66447	0	0	0.845929	0.640782	0	0.322896	0	0	0.37329
SPV_0950	2.45106	1.70994	1.39966	2.55251	1.97017	2.89235	4.28404	4.28906	3.13465	3.22449	3.2871	3.82899
SPV_0949	2.39497	6.00968	3.4877	2.76713	2.80029	4.31883	2.9774	4.25053	5.9458	3.29881	3.14774	1.86298
SPV_0948	2.37655	1.95092	1.3522	1.46254	1.148	2.11271	2.31162	2.64071	3.52441	2.20734	2.68152	2.17535
SPV_0947	3.42772	3.32123	2.44278	1.58903	2.74735	3.44427	4.52142	3.95612	2.98679	3.98973	3.80618	2.83317
SPV_0946	2.4513	2.47705	2.07891	2.21155	1.95085	1.89228	2.15008	1.77444	2.19617	2.34144	2.72283	2.23425
SPV_0945	3.82949	3.39582	3.4037	2.81356	2.84884	3.22305	3.17385	2.09122	3.4994	3.70968	3.88626	2.97094
SPV_0944	2.76405	3.01621	2.19869	2.17658	2.15704	2.43157	3.14834	2.8304	2.6873	2.70659	3.39126	3.55586
SPV_0943	3.06014	1.88548	2.47412	2.15282	2.13469	2.51321	1.72839	1.78684	2.15844	2.50033	2.24623	2.36397
SPV_2279	2.95553	3.52457	2.86934	3.56656	3.43619	4.2318	2.99386	2.81571	2.46867	2.27085	4.88615	3.48816
SPV_0941	4.3414	4.85248	4.96552	5.61717	2.76475	4.36855	4.73011	4.38486	5.47333	3.92163	5.09507	4.55855
SPV_0940	0.435517	0.384971	0.597562	0.160668	0.16535	0.410563	1.50925	2.08795	1.43808	0.134022	0.472931	0.447602
SPV_2282	0	0	0	0	1.70074	0	1.97575	2.96709	3.98239	0	0	0
SPV_0939	7.78285	6.28423	8.45393	9.18492	12.6034	7.54114	7.07109	7.5791	8.71933	6.09447	8.33354	7.65702
SPV_2283	0.393781	0.284889	0.0391072	0.441625	0.211015	0.165956	2.82848	2.98282	2.8886	0.690718	0.324983	0.175759
SPV_0935	0.0900208	0	0.558759	0.540847	0.834909	0.663926	0.53884	0	0	0.657926	0.580415	0.502244
SPV_0934	0.165038	0.852859	0.102439	1.32207	0	1.30414	0.691511	0	0.597358	0.361859	1.1705	0.460391
SPV_2285	41.3123	35.0948	40.2567	46.7153	47.6795	46.5027	40.1433	40.7751	41.0458	43.1229	54.1667	53.5756
SPV_0931	72.3569	74.9442	68.8682	97.6329	88.9876	82.7257	85.7816	88.0782	87.1108	93.7985	75.0563	78.5745
SPV_0930	37.0557	36.5281	41.2849	46.2725	45.5028	40.2233	51.2948	41.9498	43.9566	43.059	40.556	41.6089
SPV_2286	38.5668	44.4385	46.5829	40.184	32.7616	35.6923	38.0591	34.3558	40.8719	63.2302	68.5501	42.889
SPV_2287	41.129	50.279	43.1674	39.8466	36.119	38.6268	44.1648	42.5053	46.1772	51.7038	49.9481	57.3026
SPV_0927	22.3484	25.3873	23.6317	17.8138	15.6761	14.5344	19.5599	19.2349	19.8364	30.0468	24.5475	31.6717
SPV_0926	130.307	130.965	134.511	108.499	105.434	97.1165	192.806	196.331	181.273	130.711	120.852	122.76
SPV_0925	25.19	20.7828	23.2052	16.8738	13.5343	17.3885	14.7245	13.784	18.1932	28.2885	21.3267	22.0987
SPV_0924	24.7921	20.2241	21.4218	13.4151	12.9431	11.8907	12.0288	13.0465	16.647	25.1173	24.7871	21.3777
SPV_0923	52.8122	57.8726	41.3659	44.2264	42.9235	45.2102	60.9659	52.7483	57.0809	67.3173	53.1034	49.766
SPV_0922	47.6777	51.5777	43.057	34.4158	36.1745	37.4268	54.5682	50.99	50.57	61.5735	42.9691	48.9622
SPV_0921	59.732	56.4715	50.4001	38.9185	37.6107	37.9319	52.1174	53.4076	59.6932	62.1881	49.5488	48.3903
SPV_0920	81.7856	60.174	56.4554	47.3742	36.2825	48.3015	84.7375	72.9685	80.5327	87.3823	79.6888	64.4547
SPV_0919	180.492	186.078	167.628	123.043	143.326	179.734	217.152	183.42	225.91	192.114	188.054	198.386
SPV_2288	50.3602	57.3853	47.4147	37.1124	37.0276	40.5402	54.1919	65.1065	74.7551	58.311	56.1842	48.1437
SPV_2564	554.528	599.987	414.264	364.892	332.665	419.412	444.543	433.195	553.154	508.05	466.073	441.975
SPV_0918	171.029	156.749	129.885	126.807	110.593	117.599	147.443	161.992	175.916	187.129	177.274	177.676
SPV_0917	102.854	94.3856	86.5611	84.5771	83.8222	94.5192	78.3595	92.7922	103.4	122.515	118.836	120.688
SPV_0916	261.762	268.955	255.11	231.451	233.366	249.246	187.202	216.315	244.49	299.525	300.493	293.54
SPV_0915	875.716	864.53	907.431	857.23	806.36	831.752	415.565	470.258	482.009	1003.98	1032.69	1037.33
SPV_2515	105.798	94.2634	48.5238	83.4992	62.8379	82.3668	50.5375	49.9721	55.3342	147.791	122.315	91.5935
SPV_2289	163.885	170.493	134.489	191.418	164.333	147.538	90.8256	89.6084	95.5329	208.56	191.679	188.846
SPV_2290	81.7956	83.4167	82.1759	104.86	91.4207	81.0354	47.5803	60.6425	49.4253	116.588	105.476	102.926
SPV_2291	2.22107	0	1.37862	0	0	0.585035	1.99421	0.665516	0	0	0.716026	1.54898
SPV_2565	370.193	306.045	297.862	235.685	247.262	256.815	430.409	420.87	426.422	282.807	380.127	334.669
SPV_2566	146.884	119.4	109.61	84.282	108.847	86.0733	164.975	147.366	134.406	82.0214	157.486	134.664
SPV_2567	146.554	101.064	118.01	68.4172	117.351	103.288	197.97	68.8365	189.96	107.11	154.506	171.265
SPV_0914	85.5529	76.9455	73.485	57.8163	51.8476	57.3055	118.022	102.866	108.381	85.0635	76.9903	77.9956
SPV_0913	367.725	312.225	325.17	287.215	293.166	228.309	3853	3711.07	3520.48	264.592	299.466	285.924
SPV_0912	145.926	159.131	137.858	142.348	140.473	157.464	278.725	273.609	292.56	124.621	120.528	109.281
SPV_0911	205.236	209.528	187.568	179.09	186.977	205.26	598.633	612.992	612.467	165.186	169.456	170.245
SPV_0910	326.705	321.593	301.743	286.604	295.32	332.042	838.697	830.332	806.562	262.093	257.516	253.16
SPV_0909	352.081	397.735	369.037	349.66	345.605	375.882	951.898	928.123	965.397	273.505	273.383	261.559
SPV_0908	469.004	490.84	458.927	428.489	438.74	478.574	1180.67	1189.14	1154.3	337.519	330.155	334.78
SPV_0907	130.993	155.479	150.937	115.197	123.838	135.668	256.861	278.016	264.032	107.11	99.0063	106.202
SPV_0906	246.264	229.703	226.152	200.927	213.33	228.688	217.991	215.312	238.014	249.562	217.82	210.475
SPV_0905	202.811	203.727	192.381	180.587	161.103	183.493	179.299	189.3	200.862	192.328	190.26	172.301
SPV_0904	182.004	164.645	164.353	192.857	182.711	174.703	140.357	141.59	147.01	183.969	159.614	148.476
SPV_0903	25.9732	17.6164	27.0036	24.0574	16.394	25.9973	34.9804	42.8039	28.2031	10.4405	15.9091	22.6422
SPV_0902	223.774	226.417	220.088	149.079	152.577	149.071	212.656	228.505	220.475	202.452	176.036	183.593
SPV_0901	120.573	122.886	112.998	102.047	87.2284	88.5478	212.013	198.757	200.23	137.97	135.672	122.225
SPV_0900	199.839	211.457	178.398	186.848	173.532	170.65	287.776	272.576	267.696	248.846	247.522	231.529
SPV_2292	1.06096	1.37067	3.16098	0.849903	2.84267	2.23567	5.58854	6.61237	8.19234	0.62033	0.820872	2.66369
SPV_2514	1.41461	0	0	2.83301	4.37333	8.94268	1.6935	3.39096	5.12021	0	1.82416	0
SPV_0899	11.3944	5.25735	14.145	19.5594	17.6132	8.57517	2.92302	0.975482	3.92784	8.32772	1.04952	9.08168
SPV_0898	1145.29	1034.27	1421.18	1334.51	1445.67	1103.33	385.48	375.878	344.359	1009.29	1503.15	1318.29
SPV_0897	10.5899	7.6402	8.36586	10.4664	7.65333	6.52071	7.57369	9.39579	5.64172	8.64442	13.2125	6.90586
SPV_0896	2471.64	2589.24	2342.25	2839.62	2637.77	2129.02	1181.68	1119.21	1118.48	3160.93	2832.82	2717.4
SPV_0895	5.91424	4.41618	3.90672	4.94418	3.35489	2.85839	1.75381	2.08103	2.42217	11.1036	9.37569	13.0928
SPV_0894	191.623	206.384	206.892	244.258	249.219	238.962	208.487	225.236	217.984	196.24	187.678	188.749
SPV_2293	4.23229	2.29854	2.97836	0.998752	0.916733	0.823668	0.677706	0.355405	0.683005	3.9798	3.23284	4.69999
SPV_0890	161.807	132.259	135.574	54.3829	47.9609	48.2532	16.1631	14.9952	19.0695	171.577	119.219	150.468
SPV_2297	90.5809	81.0609	77.2967	40.279	39.3835	41.5162	52.6896	50.755	57.1757	75.0066	73.9374	74.3732
SPV_1038	109.277	115.841	109.325	117.287	106.891	113.449	43.5293	45.6721	47.6424	102.366	96.4014	109.851
SPV_2298	0	0	0	0	0	0	0	0	0	0	0	0
SPV_1039	3108.01	2892.15	3039.57	3175.07	2953.88	2853.14	2160.3	2303.78	2326.5	3459.27	3567.27	3617.18
SPV_1040	6053	6535.28	6667.11	6844.65	6605.41	6508.73	3631.65	3836.72	3739.06	6588.64	7131.85	7668.01
SPV_1041	679.053	747.595	639.052	896.473	797.345	788.059	835.172	820.705	718.467	798.47	790.287	812.621
SPV_1042	583.19	551.693	481.823	445.125	442.731	489.922	649.872	653.947	642.16	527.812	463.803	465.704
SPV_1043	556.256	579.147	477.922	475.76	515.309	492.21	483.707	480.207	513.616	467.509	433.434	417.019
SPV_1044	227.207	244.072	238.691	236.724	241.05	212.77	298.509	306.241	293.223	195.575	232.458	229.905
SPV_2299	18.1478	16.7253	14.0625	0.925964	0.714708	3.41005	20.3417	22.5822	23.29	14.1928	6.26035	12.092
SPV_1046	15.7719	16.4207	14.2061	1.47993	1.52305	1.51269	16.1514	17.9923	14.4436	10.3697	8.76686	11.0435
SPV_1047	30.1985	29.9408	30.492	4.3776	4.36041	3.25573	28.1018	32.4065	29.063	23.1744	24.6779	26.0806
SPV_1048	40.2631	36.9304	37.4579	12.067	7.22013	8.75989	29.1889	32.9179	33.4746	35.2301	29.9954	34.2687
SPV_1049	37.2667	38.8831	35.0716	11.0173	8.08309	8.03987	32.1643	26.4592	28.7331	36.8863	31.9915	35.0491
SPV_2300	56.6856	72.8412	50.4252	46.1376	35.9238	35.132	63.5061	79.2032	80.0948	32.7889	50.8159	57.079
SPV_2301	48.1676	42.7256	43.4635	33.1462	30.5196	32.7685	58.0264	58.8211	58.4436	45.0183	44.8353	49.1725
SPV_1051	47.1477	41.7626	40.4866	34.5444	28.7041	30.0878	50.2477	56.7767	56.1517	46.2713	44.28	42.148
SPV_1052	63.2135	58.9812	57.89	50.7306	40.0465	41.5505	70.6444	74.7983	67.5154	63.3675	62.5836	69.0586
SPV_1053	45.8155	52.4328	48.6514	36.7294	34.6376	34.3118	55.9331	54.1599	49.1348	51.3738	51.706	54.6633
SPV_1054	1.03328	0.88994	1.28272	0.172444	0.887343	0.362891	4.1233	4.12813	4.57109	0.755185	0.444144	0.720611
SPV_2304	8.69379	9.89338	8.45027	7.11251	7.54849	8.96495	13.8179	14.2332	14.5955	7.40843	8.77778	8.51407
SPV_1057	3.43149	3.41988	1.94736	1.57078	2.62689	2.27256	3.40376	4.58283	3.90353	3.43945	5.43636	3.69224
SPV_1058	1.67363	0.926648	1.03882	1.55616	1.97108	1.00763	3.07692	2.57904	2.7404	0.611593	1.61862	1.16719
SPV_1059	0	0	0	0	0	0	0	0	0	0	0	0
SPV_2520	371.786	323.311	368.781	379.495	436.936	399.304	453.703	518.971	574.55	328.963	355.214	347.804
SPV_1060	267.069	245.884	242.073	230.764	236.011	256.984	329.586	336.765	360.459	233.352	212.539	208.493
SPV_1061	249.595	255.542	222.078	175.093	186.452	216.563	280.312	294.804	312.74	211.695	183.917	190.238
SPV_1062	252.58	262.346	226.133	162.75	169.897	216.881	275.425	291.735	305.856	208.447	168.755	172.174
SPV_1063	234.492	238.534	223.061	143.5	144.492	185.695	236.678	266.873	278.02	183.141	158.639	162
SPV_1064	234.743	245.511	215.303	168.746	177.19	201.873	243.888	249.585	267.186	207.111	163.323	169.549
SPV_1065	243.284	240.261	232.046	187.512	184.484	213.129	237.536	243.627	253.673	211.861	168.71	176.856
SPV_1066	235.842	262.705	227.155	148.733	170.17	196.025	222.731	236.197	242.645	199.379	169.955	172.16
SPV_1067	195.365	203.856	193.273	166.723	148.912	169.544	176.438	180.999	183.136	190.498	164.456	159.53
SPV_1068	269.361	290.212	301.373	317.856	369.085	338.66	172.196	159.248	173.43	264.072	320.367	295.169
SPV_1069	256.381	247.498	238.551	248.968	244.907	259.175	422.301	401.292	395.558	227.577	264.232	249.978
SPV_2309	182.883	175.902	179.781	159.888	155.618	165.3	278.58	307.465	281.505	152.886	177.97	211.492
SPV_1070	109.973	110.29	103.796	82.37	82.6804	81.1149	155.281	167.291	159.839	119.648	119.934	105.497
SPV_1071	37.5392	31.9461	33.3477	24.4154	27.1062	26.3775	36.6015	42.4557	40.2851	36.2404	38.596	39.4453
SPV_1072	87.2333	81.2725	75.9255	63.0161	58.6576	66.4529	102.562	105.81	107.412	99.9583	79.1986	82.2528
SPV_2310	10.7039	12.0619	10.3025	8.73511	10.1073	8.84332	21.3945	21.6456	20.7653	11.1659	8.93839	11.1809
SPV_1075	51.5217	42.5147	40.0206	46.2228	39.8204	32.6329	9.98272	10.4406	11.6777	84.6696	90.632	89.8281
SPV_1076	305.653	289.903	277.478	328.572	311.976	322.081	382.163	399.122	395.702	371.665	369.481	353.925
SPV_1077	322.925	316.574	291.649	343.706	330.088	339.894	379.761	392.42	377.983	399.479	347.389	317.837
SPV_1078	3487.77	3256.78	3662.33	4803.82	4621.71	4292.17	2447.43	2474.54	2483.56	3353.3	3950.36	3809.18
SPV_1079	75.2757	74.0926	69.1563	54.7959	52.0286	62.5603	132.224	137.936	143.41	72.3052	63.1748	65.6852
SPV_1080	55.8273	57.5475	53.82	41.8709	41.2593	46.9658	67.4033	69.1751	75.5696	53.9078	44.6715	49.1157
SPV_1081	60.764	64.6913	63.2795	59.7186	70.1556	61.5317	64.9302	62.4438	65.4379	58.5554	52.5275	67.3321
SPV_1082	31.6629	31.4294	31.2629	25.4621	31.7472	30.7842	34.0999	29.7442	30.0892	28.9487	29.1641	37.6838
SPV_1083	489.063	489.683	455.376	461.807	456.592	417.441	500.127	484.845	474.347	572.381	583.691	551.906
SPV_1084	627.497	632.196	574.151	490.599	486.208	501.393	612.903	632.637	612.81	779.783	699.124	689.757
SPV_1085	505.48	496.636	474.917	377.339	355.94	362.407	458.44	457.614	451.247	637.55	554.887	537.599
SPV_1086	277.062	272.012	252.878	180.301	184.018	195.009	264.185	257.077	249.397	283.69	243.2	240.014
SPV_1087	161.423	151.861	138.111	89.578	88.0111	92.0438	107.818	111.567	111.964	209.502	186.287	178.833
SPV_1088	111.465	110.742	103.686	94.4562	99.205	93.6714	222.503	241.702	233.437	98.8033	88.8842	93.3192
SPV_1089	169.523	161.51	163.814	157.786	158.668	158.595	351.253	359.212	380.556	151.273	162.529	152.304
SPV_1090	216.323	230.272	235.654	241.718	276.334	234.412	445.867	504.342	498.667	196.405	233.444	219.592
SPV_1091	55.1377	57.2773	68.9369	61.5214	63.5459	58.9235	35.0919	39.314	41.8151	47.0417	53.7609	59.72
SPV_1093	157.4	154.407	166.023	202.577	228.176	184.642	162.861	177.542	182.958	142.892	154.046	150.243
SPV_1092	147.201	135.227	144.833	107.8	109.24	112.156	143.318	155.278	154.93	124.424	151.674	145.731
SPV_1094	124.599	133.03	113.123	83.9475	76.6899	95.3063	124.799	130.843	134.497	114.463	109.517	112.697
SPV_1095	116.879	124.867	106.319	65.664	77.1304	80.2463	132.543	142.61	139.49	105.093	111.73	109.979
SPV_1096	114.138	116.178	111.469	68.7058	72.6624	82.0016	145.83	144.318	142.014	103.373	97.6077	95.0363
SPV_1097	40.5122	30.4937	38.1924	70.7495	60.0394	47.3428	63.5967	65.6492	57.8573	43.6052	61.8379	65.2799
SPV_1098	962.648	893.323	899.955	979.235	894.981	1111.71	1001.54	882.516	898.635	1095.36	989.784	1073.11
SPV_1099	1077.59	1028.87	929.268	975.777	940.503	1231.57	1463.48	1315.08	1345.1	1072.16	990.047	963.465
SPV_1100	441.411	412.21	390.64	333.45	319.012	360.953	751.182	714.59	711.29	350.303	322.06	312.769
SPV_1101	169.827	166.308	169.039	217.606	231.876	224.312	195.46	202.347	214.712	164.145	198.161	181.66
SPV_1102	137.653	130.225	136.796	140.706	153.74	178.166	164.573	175.634	186.953	136.261	139.244	135.689
SPV_1103	128.244	129.377	117.592	113.636	117.909	144.686	153.348	180.578	181.912	124.643	117.042	118.729
SPV_1104	94.6172	93.9085	84.455	82.3746	89.4013	109.566	115.581	128.017	131.652	88.539	79.1686	77.7202
SPV_1105	30.7693	32.1195	32.1826	30.6828	32.3652	32.2397	38.5143	45.0794	42.3535	31.4957	30.6349	28.0384
SPV_1106	44.1477	33.0483	64.5367	51.6434	37.8415	51.2962	112.124	104.837	92.0927	50.0572	32.4549	45.4636
SPV_1107	245.029	248.237	329.773	252.108	291.338	286.483	507.653	447.246	452.939	253.631	243.855	275.437
SPV_1108	16.2459	15.7341	15.6403	17.5292	17.7667	17.6991	24.7938	22.2267	23.4143	18.2222	17.472	15.569
SPV_1109	17.2675	16.1898	16.5684	15.3968	16.0989	16.9781	26.3044	24.3449	25.8608	17.3063	15.4062	16.0207
SPV_1110	44.2997	50.9471	36.8781	33.0518	45.8305	55.4603	92.964	105.358	106.267	47.994	49.5084	35.862
SPV_1111	37.7311	33.7468	24.3735	30.7723	37.299	36.8757	75.419	65.4806	87.1319	51.6585	35.005	35.72
SPV_1112	56.5256	63.9645	48.1464	53.296	59.1008	68.25	122.496	113.244	129.428	67.5471	40.9676	57.5488
SPV_1113	41.2595	40.5108	33.2927	35.0349	33.4196	47.9054	74.9796	78.8257	75.7649	42.9406	38.8394	31.4217
SPV_2311	32.7876	31.4137	25.9513	34.7044	27.552	28.7491	58.7455	55.7813	65.4439	36.0251	21.9913	31.46
SPV_1115	36.9762	35.9754	29.5238	30.8929	30.7903	39.2901	63.8634	63.1836	71.1305	40.4111	31.4061	31.2161
SPV_1116	45.0351	42.0939	33.2071	33.7671	36.4005	45.1054	59.2724	68.9015	74.6289	44.93	34.5291	31.7859
SPV_1117	61.9458	57.5388	57.8711	41.0657	51.628	59.5498	79.7877	87.5766	92.7951	55.9147	43.4967	44.6516
SPV_1118	376.662	410.949	388.123	458.37	510.464	522.299	488.899	500.102	508.462	378.254	390.941	393.274
SPV_1119	241.781	224.302	244.317	317.214	331.049	307.516	293.398	320.248	306.146	265.484	248.36	215.693
SPV_1120	434.961	454.111	471.644	415.484	457.294	433.604	341.089	322.151	345.507	411.688	404.282	399.944
SPV_1121	64.1942	71.0226	67.4686	48.381	57.2387	65.7167	85.7065	88.3306	105.671	60.0603	58.2683	55.9613
SPV_2521	21.7212	22.2844	22.2062	17.9119	18.4338	21.5394	42.8291	62.0218	29.2898	13.0736	22.243	16.9305
SPV_2314	0.483039	0	0	0	0	0	2.31307	0.578945	0	0	0	0
SPV_1122	6.36826	7.05191	7.64493	7.35782	7.5722	7.37324	9.29927	8.72304	10.8918	7.67193	9.74605	12.494
SPV_1123	482.069	415.713	439.705	469.307	479.476	463.685	663.284	737.851	750.386	456.572	500.383	492.298
SPV_1124	449.456	426.139	444.425	445.928	442.344	438.405	730.406	804.132	815.914	460.018	452.236	457.955
SPV_1125	561.187	532.846	513.411	396.758	409.621	466.972	981.714	1111.74	1152.45	523.224	484.742	509.462
SPV_1126	494.824	497.985	465.897	344.165	352.667	378.591	1005.82	1136.33	1129.45	513.225	436.697	440.274
SPV_1127	446.232	430.025	397.429	321.625	293.162	320.598	1014.51	1156.71	1134.02	435.028	377.501	387.196
SPV_1128	198.106	180.854	184.614	159.548	159.877	157.401	169.954	173.886	186.626	190.18	195.296	193.865
SPV_1129	128.988	113.227	115.542	76.4384	82.1306	89.032	144.421	150.303	160.573	106.451	100.533	108.587
SPV_1130	180.148	169.245	165.724	106.537	112.702	118.474	219.176	247.17	263.28	129.519	148.027	139.294
SPV_1131	2871.66	2845.68	2576.48	2022.06	2022.23	2542.27	554.485	100.506	108.122	1685.07	1467.55	1497.56
SPV_1132	3855.81	4134.09	3638.54	2314.81	2390.59	3087.1	734.78	130.025	171.176	2196.61	1809.46	1928.35
SPV_1133	3545.5	3756.29	3498.91	2406.58	2435.91	3023	641.989	132.17	184.638	1999.91	1845.06	1974.81
SPV_1134	2590.87	2845.61	2746.92	1970.85	1942.83	2248.82	439.024	97.9481	133.479	1661.97	1466.98	1572.95
SPV_1135	577.303	549.79	516.879	383.542	357.982	381.157	430.769	430.087	414.055	676.367	551.261	537.868
SPV_1136	399.21	398.7	377.202	304.095	258.945	278.524	298.982	290.349	267.062	501.805	416.372	419.235
SPV_2315	10.267	9.35004	14.8348	5.39315	3.81583	4.07867	5.74254	2.8242	2.03068	12.6702	17.5802	15.6115
SPV_2317	8.01084	4.0966	6.00823	10.0269	12.039	8.61612	3.19671	0.200029	1.4095	8.2943	9.03882	6.75067
SPV_1137	18.0145	17.7378	16.0514	42.8656	34.1064	26.6245	13.6098	11.7999	13.7163	19.9023	17.0419	16.1491
SPV_1138	756.37	729.962	739.406	699.177	723.597	763.392	957.13	1011.74	963.778	873.191	875.366	812.958
SPV_1139	660.17	684.659	674.915	682.422	685.008	703.595	870.892	883.209	836.365	770.78	782.536	758.241
SPV_1140	138.549	130.831	120.861	115.903	103.931	111.784	126.514	144.714	134.732	161.651	127.906	141.947
SPV_1141	2996.23	3177.48	3530.42	7693.39	7947.74	6695.68	337.188	61.9484	76.875	2668.76	4121.92	3989.33
SPV_1142	241.529	241.869	241.186	260.226	264.673	256.149	276.454	284.637	295.875	258.108	264.496	253.145
SPV_1143	99.2905	138.186	121.82	136.495	132.934	113.355	157.739	156.534	155.636	100.277	107.56	114.849
SPV_1144	43.2243	39.8001	39.7074	50.6794	52.723	41.9809	64.8233	65.6528	61.3477	33.4289	47.7322	38.6947
SPV_1145	71.7973	81.9627	69.7434	62.844	61.344	66.0765	133.86	133.417	130.32	70.5418	54.9513	48.1346
SPV_1146	105.502	106.861	98.5244	83.2684	82.5839	89.5543	179.888	192.629	183.56	85.0168	77.5641	84.1026
SPV_1147	318.111	357.668	425.123	1270.43	1047.66	858.56	108.666	121.651	129.925	335.323	411.272	438.522
SPV_1148	5546.73	4997.28	6401.74	8025.51	8549.04	7174.13	4677.41	4777.43	4441.98	6110.93	7601.7	7384.98
SPV_1149	143.763	184.334	179.25	182.806	227.559	170.914	310.587	346.988	313.233	144.744	184.688	155.821
SPV_1150	257.38	326.577	297.385	289.296	349.808	283.28	503.863	508.726	505.986	251.622	281.227	272.367
SPV_1151	134.404	161.852	170.164	151.63	177.259	148.408	213.78	265.638	219.076	132.871	142.899	139.669
SPV_1152	659.974	636.878	740.884	735.223	790.017	659.402	530.728	573.21	534.716	560.197	754.586	728.848
SPV_1153	251.588	250.035	218.589	175.905	170.107	191.909	184.314	192.709	173.655	313.611	247.606	255.959
SPV_1154	4915.57	4984.17	5597.58	9224.75	8648.21	7248.45	4612.56	4434.37	3986.67	3143.26	5225.88	5062.59
SPV_1155	3.89935	3.44679	3.75787	4.62382	3.43673	3.08129	2.33404	2.76724	1.60946	3.29986	1.85252	3.93598
SPV_1156	6.97594	6.37735	7.96273	5.38695	6.4882	6.25988	5.83877	6.48332	7.06131	8.38217	6.02245	7.13262
SPV_2318	21.6702	23.0828	19.4189	13.2207	13.7538	12.7012	21.046	18.0606	21.4703	19.7187	21.0968	17.2146
SPV_1158	1274.68	1268.92	1180.98	1362.12	1256.17	1323.45	1203.08	1106.06	1070.51	1665.1	1517.34	1430.88
SPV_2522	553.667	507.822	484.76	329.368	366.473	312.087	361.819	376.692	465.42	538.698	616.804	632.937
SPV_1159	574.507	639.645	585.736	398.883	425.543	352.53	489.985	508.882	537.413	650.585	685.052	724.752
SPV_1160	556.888	661.942	591.658	387.54	399.356	355.604	560.539	571.567	588.761	626.524	605.102	693.555
SPV_2523	534.724	500.086	617.429	316.846	358.083	316.788	557.699	632.26	499.609	555.947	568.807	592.02
SPV_2319	10.5693	11.1358	10.573	17.365	18.5055	16.2173	4.66808	8.97814	6.43785	8.54963	9.52722	13.3108
SPV_1162	5.82488	8.08962	7.77332	2.04143	3.30144	3.37542	23.8833	24.4349	28.4624	6.38575	5.82122	5.48406
SPV_2320	9.09328	6.93993	7.67289	3.4672	2.43439	4.29599	23.7864	26.762	25.5341	8.18322	7.26088	8.44049
SPV_1164	2.83963	4.04481	2.35007	1.53108	2.32601	1.38086	15.7769	18.8498	17.5694	3.72502	2.34727	2.03113
SPV_1165	26.9731	15.3829	22.3229	8.82057	9.20278	7.87285	68.2905	72.812	76.7404	21.312	18.9578	24.9967
SPV_1166	37.5234	27.9266	33.7918	12.9535	14.2645	13.6075	97.8373	105.654	110.804	34.1842	27.4944	30.0625
SPV_1167	32.3585	23.5536	24.8086	11.0106	11.3314	12.4061	84.3623	96.4013	97.7824	30.6787	22.5633	23.2563
SPV_1168	26.0458	18.6938	21.9451	13.372	13.0071	12.0863	73.84	82.4099	89.4775	28.1843	24.3243	24.4137
SPV_1169	19.2423	16.3846	16.8685	10.4473	10.7517	10.4331	45.6603	56.7959	55.7409	18.7208	20.6642	21.3929
SPV_1170	50.4597	43.1377	42.8094	30.0936	27.5877	28.8592	81.9989	97.5698	110.055	49.8473	56.5322	60.3849
SPV_1171	47.1966	46.7273	44.5012	27.6218	26.6707	30.4525	93.5272	111.825	119.627	45.0209	47.8013	54.5742
SPV_1172	39.1842	39.1473	38.4081	25.491	26.4965	24.8962	71.6356	92.1963	103.166	42.6155	36.0605	34.9146
SPV_1173	48.142	49.4023	37.6627	24.3669	24.9683	24.7509	102.655	125.502	128.877	47.7346	36.5414	27.6234
SPV_2323	0	0	0	0	0	0	0	0.248119	0.249767	0	0	0
SPV_1174	0	1.72877	0.332235	1.33994	0.551592	0.563953	0	2.24537	2.26027	0	0	0
SPV_2325	284.583	240.84	344.73	235.386	311.901	278.066	520.566	671.337	562.556	152.925	262.045	297.853
SPV_1175	17.8691	15.4968	16.3716	31.5945	32.4223	26.2014	44.3196	44.83	46.3496	18.389	21.9107	21.5651
SPV_1176	23.3726	23.3069	21.5495	35.166	35.447	36.5371	51.3054	56.7952	58.1396	20.8618	29.2604	28.9655
SPV_1177	13.9112	10.788	13.5541	15.1323	20.3137	19.2507	29.3487	30.0916	32.6764	10.8018	15.6994	16.9554
SPV_1178	24.3348	25.9615	20.8995	20.1836	24.4465	29.4933	72.4094	73.925	78.349	22.4386	24.887	25.1258
SPV_1179	32.302	35.4084	26.8744	20.3439	21.359	23.5765	88.7451	101.427	99.1477	35.8366	31.3651	35.72
SPV_2326	792.183	759.786	1133.07	599.243	715.642	767.062	1585.92	2048.07	1498.59	376.334	640.122	788.469
SPV_1180	0.707306	0.456889	0.752614	0.91061	0.728889	0.372612	2.29832	1.08995	1.82865	0.886186	1.88931	1.7617
SPV_2327	1.90429	0.492034	1.73359	0.889856	0.915784	0.66879	2.73565	1.06511	3.06338	2.59796	3.11043	1.59366
SPV_1182	1.48144	2.01463	1.64548	0.858826	0.9642	0.903657	1.68016	1.68213	1.03479	3.87503	2.81524	1.74006
SPV_2328	1.66425	1.72005	0.8264	1.4165	1.62928	2.19183	1.79311	5.28591	3.31308	2.9192	1.39495	1.9731
SPV_2329	2.72214	0.458709	2.05695	2.96281	3.41503	1.87048	3.11711	4.823	3.71266	2.76801	2.28929	1.98096
SPV_1185	2.9024	0.661701	1.69554	1.70957	1.05563	3.05799	1.22633	0.409254	4.53168	2.9947	0.440315	0.238133
SPV_1186	0.64933	0	0.806079	0.325099	0	0	0.388671	0.389127	0	0	0	0.905686
SPV_1187	8556.87	8285.22	9235.91	8589.03	8538.63	7990.25	6752.33	6356.04	6509.26	8960.23	8800.94	9162.56
SPV_1188	6088.66	6217.5	6859.18	6470.81	6511.6	6020.6	4889.51	4609.62	4563.32	6293.15	6380.74	6725.48
SPV_1189	0.792183	0	0.655611	2.37973	0.272119	0.83465	0.948358	0.31649	0.318591	0	0.34051	0
SPV_1190	104.612	121.075	129.614	97.1073	126.669	126.691	282.423	277.462	291.594	82.4358	73.5857	85.2994
SPV_1191	35.1158	29.4193	28.9636	21.478	21.1428	23.3673	98.5099	110.209	107.095	26.2968	25.5164	22.5386
SPV_1192	29.3797	27.6549	27.2577	16.4339	18.1195	23.4065	85.2698	94.0594	90.7153	26.4315	21.652	17.9432
SPV_1193	529.788	498.718	509.892	446.452	413.296	446.491	635.635	619.506	616.749	519.598	490.082	463.641
SPV_2331	442.774	477.144	439.318	353.89	355.819	400.806	566.333	524.327	573.891	439.056	396.147	408.761
SPV_1194	389.979	358.819	350.808	302.595	284.563	332.061	437.185	429.021	436.278	354.422	327.858	305.572
SPV_1195	313.042	305.151	301.386	261.178	265.22	282.448	364.477	354.502	334.548	306.661	273.926	245.295
SPV_1196	288.052	284.46	275.536	410.568	396.314	353.878	275.159	282.332	290.034	333.617	339.057	321.6
SPV_1197	309.698	276.957	304.396	432.461	441.808	430.147	369.172	389.523	415.311	305.514	414.793	380.243
SPV_1198	205.731	205.436	197.506	254.651	258.015	273.924	244.802	259.515	286.882	202.671	228.402	222.374
SPV_1199	236.451	233.966	200.681	211.783	219.938	263.238	282.922	304.285	321.92	263.354	236.326	227.201
SPV_1200	313.321	336.335	284.87	293.128	300.782	341.118	311.438	320.285	352.312	341.328	318.118	318.946
SPV_1201	353.962	344.766	322.254	377.039	344.72	373.835	269.084	279.353	282.621	424.737	362.57	375.441
SPV_1202	258.368	257.453	246.924	216.229	217.943	252.825	292.038	286.349	307.45	214.289	238.407	226.545
SPV_1203	201.125	201.838	178.396	151.991	151.48	183.299	257.405	264.082	270.563	156.865	164.149	156.614
SPV_1204	243.571	253.364	225.521	170.248	182.653	240.29	340.872	324.029	348.421	194.721	180.856	178.597
SPV_1205	179.329	184.032	165.808	124.408	134.041	162.104	265.978	280.182	274.813	132.67	125.126	115.108
SPV_1206	365.246	362.39	346.589	326.862	329.974	396.736	514.358	541.744	557.499	281.802	297.193	271.59
SPV_1207	248.445	238.963	225.979	221.537	229.35	261.764	356.15	350.826	366.694	201.461	192.786	184.019
SPV_1208	264.409	264.408	245.127	204.403	214.398	270.028	375.351	385.493	392.874	202.455	192.883	190.737
SPV_1209	197.267	203.321	189.708	153.162	162.268	205.615	278.314	286.074	281.899	154.99	142.505	135.945
SPV_1210	222.263	215.28	197.632	160.806	182.284	205.99	279.641	278.428	305.847	156.272	155.111	146.453
SPV_1211	275.993	280.595	270.439	260.963	273.533	289.265	381.441	371.963	398.115	235.048	246.173	237.122
SPV_1212	234.567	237.526	255.485	275.718	261.055	266.367	310.263	315.399	321.988	195.367	219.675	210.664
SPV_2524	1.58437	1.53515	3.93366	0	0	1.6693	12.3287	9.49469	10.5135	0.578975	1.02153	2.20987
SPV_2525	21.605	25.0043	23.4679	9.91553	16.6982	9.48466	91.6028	78.7628	114.041	20.3957	19.7341	11.3005
SPV_1213	1.87144	2.58205	2.09765	4.98506	3.66986	6.14502	2.67541	1.61148	3.4855	2.3637	2.67097	2.43289
SPV_1214	7.88222	4.91247	6.44137	6.98054	5.9594	9.38982	2.13381	3.41809	3.20184	8.62673	6.84425	6.18765
SPV_1215	5.75762	5.96122	7.1982	5.88799	5.55459	5.03372	22.1935	20.3597	22.4163	7.69977	6.16077	6.83466
SPV_1216	330.78	331.531	318.272	264.244	305.023	353.531	354.589	356.051	375.398	280.319	260.824	255.398
SPV_1217	283.254	320.849	290.244	219.427	264.56	310.869	324.022	328.651	347.869	201.301	210.375	205.641
SPV_2527	333.631	266.683	355.543	236.447	314.768	357.134	371.136	429.087	334.521	236.044	272.081	258.173
SPV_2526	636.222	850.727	756.001	882.483	701.556	764.227	740.905	750.674	815.394	557.263	676.764	738.927
SPV_1218	196.326	192.574	185.286	166.925	177.735	197.207	230.681	236.569	235.128	141.379	160.455	166.901
SPV_1219	144.389	137.995	131.599	119.717	121.227	149.542	165.503	170.021	182.634	112.541	111.458	114.081
SPV_1220	148.461	130.449	130.284	109.882	113.88	134.816	159.881	168.231	178.63	110.522	107.327	100.276
SPV_1221	173.931	173.367	174.168	133.551	138.95	161.849	196.981	200.317	218.206	148.194	136.259	125.558
SPV_1222	114.485	117.638	110.712	114.326	112.056	108.544	113.87	120.481	124.446	117.667	102.475	96.9434
SPV_1223	142.735	141.13	153.732	146.758	157.498	140.037	168.844	171.831	182.682	134.594	151.398	137.512
SPV_1224	162.333	166.57	157.639	168.93	165.948	151.238	178.935	188.824	167.652	184.489	176.779	167.269
SPV_1225	0.0934178	0.241375	0.0579844	0.233857	0.0481342	0.147639	0.615091	0.839743	0.958027	0.136551	0.120463	0
SPV_1226	217.996	201.394	212.23	122.996	131.307	154.579	130.574	123.658	129.047	190.828	183.462	205.551
SPV_1227	1039.51	1125.66	1046.74	511.423	523.563	652.453	1051.79	1103.65	1136.68	800.074	776.808	817.426
SPV_1228	767.095	747.803	683.192	329.29	304.681	433.861	738.539	776.885	808.488	525.94	461.758	494.274
SPV_1229	804.081	758.074	678.896	273.343	257.434	422.308	739.401	806.65	838.174	534.094	449.683	453.261
SPV_1230	623.374	595.065	558.464	227.99	217.095	348.926	553.142	596.798	609.184	424.663	363.682	369.218
SPV_1231	752.606	742.991	701.688	304.012	312.236	434.577	655.986	688.714	708.826	531.484	465.698	476.549
SPV_1232	824.222	887.905	812.073	384.472	390.799	503.425	691.201	712.142	761.479	607.281	549.77	593.432
SPV_2528	3034.5	3857.77	3193.37	1491.74	1588.49	1954.47	2688.33	2550.38	2916.44	2024.8	2044.48	2378.68
SPV_2332	0	0	0	0	0.537076	0	0	0.624651	0	0	0	0
SPV_2333	50.0326	43.0918	43.0244	17.2217	24.1684	35.6923	38.0591	41.2269	50.6183	35.0432	21.5059	30.1677
SPV_1233	42.8189	41.8783	44.2255	29.1084	30.1442	39.406	33.5741	34.35	37.8739	30.5126	30.2643	32.9576
SPV_1234	66.7829	64.857	60.1771	47.387	46.0782	48.971	55.8723	58.3298	57.189	52.119	45.7313	56.9064
SPV_1235	92.9537	106.057	109.841	78.8978	94.254	94.4591	111.916	108.474	128.207	72.9944	82.5188	82.7218
SPV_1236	218.737	219.675	239.799	202.159	221.223	219.874	229.481	251.096	246.7	160.622	191.918	193.673
SPV_1237	284.282	280.202	268.769	268.201	303.558	313.956	443.852	484.875	506.943	236.86	260.341	252.366
SPV_1238	300.868	298.154	273.298	258.304	268.242	305.877	483.139	488.075	503.818	280.343	260.678	262.101
SPV_1239	243.934	259.758	237.759	198.996	206.578	236.569	406.907	429.48	431.895	230.178	216.764	197.968
SPV_1240	289.005	296.476	278.232	259.882	255.707	297.109	442.672	456.759	460.901	246.333	252.402	230.403
SPV_1241	573.952	574.401	587.213	584.864	584.401	630.642	633.12	667.093	664.906	539.226	640.617	617.915
SPV_1242	372.187	373.392	389.621	404.6	409.214	424.498	400.552	427.076	444.565	404.265	437.343	431.832
SPV_1243	380.014	444.054	427.814	432.589	452.022	482.225	418.017	441.386	459.761	411.061	455.999	464.977
SPV_1244	336.773	354.634	353.77	401.325	395.259	389.403	354.19	379.217	361.593	362.091	378.04	356.05
SPV_1245	1336.31	1251.53	1200.73	2044.45	1764.68	1525.71	1167.77	1183.82	1134.78	1636.83	1946.53	2031.26
SPV_2529	2221.41	2197.71	2093.34	3626.61	3129.36	2509.6	1961.42	2096.25	2016.08	3206.07	3424.25	3654.93
SPV_1246	1442.71	1249.42	1308.23	2050.71	1757.72	1496.23	1235.03	1242.26	1164.54	1940.42	2040.57	2102.89
SPV_1247	202.723	183.651	175.252	128.931	138.4	143.752	234.808	243.872	231.141	191.754	148.986	151.164
SPV_1248	77.9996	67.1135	65.2459	41.7978	41.7597	42.8561	55.2601	58.6115	77.9323	75.9348	80.3473	82.4453
SPV_2530	231.353	226.783	168.745	114.479	106.683	136.579	177.817	197.446	226.996	153.955	169.481	208.431
SPV_2334	88.2469	95.9467	82.7949	28.8717	29.7129	38.6639	53.3451	64.5779	71.3316	57.4718	70.6058	69.871
SPV_2568	50.5358	44.1134	48.323	19.1472	16.8901	22.3053	23.709	26.1923	46.9647	44.9205	35.2252	42.864
SPV_1249	73.2985	76.0621	75.6268	38.1533	37.7121	43.547	63.3957	74.9513	84.9288	58.3695	58.849	68.4581
SPV_1250	90.0568	87.7825	89.2673	38.3641	44.6398	50.9516	90.094	87.8259	102.398	64.3715	60.3631	63.333
SPV_1251	70.536	63.0188	66.5118	43.6935	39.2463	39.3974	66.8427	76.7423	84.3661	54.9551	56.3729	55.2752
SPV_1252	14.8838	8.94717	11.0861	8.33392	8.01331	6.97675	14.109	15.7274	21.4023	12.432	11.0457	11.3544
SPV_1253	18.2485	14.6204	24.4098	10.9071	11.3707	10.2841	23.709	20.3458	21.5049	18.1964	15.8702	18.9418
SPV_1254	8.55753	4.73811	4.04698	3.18276	3.31749	3.90706	2.63433	3.37003	3.29407	4.52696	6.09555	4.37655
SPV_1255	16.4213	13.9656	17.722	12.5597	10.7572	8.6508	9.77994	9.54414	9.90619	17.2486	23.6229	21.811
SPV_1256	47.9565	78.1318	70.0989	42.2844	40.4804	48.8029	88.4677	94.6527	104.957	75.0036	100.465	80.4732
SPV_1257	0	0	0	0	0	0	0	0	0	0	0	0
SPV_1258	131.523	228.065	195.079	116.721	112.844	125.246	185.637	196.533	214.046	202.034	228.177	211.973
SPV_2531	6.09372	1.96814	7.56474	12.2037	5.4947	4.81529	1.82377	8.21656	1.83803	3.34024	6.87568	10.6244
SPV_1259	239.944	211.495	208.645	252.153	223.017	205.802	188.779	182.173	184.86	311.199	302.203	281.804
SPV_1260	133.819	118.066	125.21	145.579	142.499	122.622	109.737	97.1213	103.056	186.509	197.58	178.99
SPV_1261	4.8501	1.56648	2.50871	4.04716	2.91556	4.68426	2.41928	5.32865	1.46292	7.08949	5.21189	5.07369
SPV_1262	39.7887	31.2286	37.8065	26.4215	28.1778	24.9639	36.602	38.0792	38.6929	41.6302	41.2778	37.1372
SPV_1263	7.26168	4.11122	5.02215	5.28828	5.05861	6.25988	9.22015	8.82519	9.37393	7.94235	5.17313	6.61074
SPV_1264	5.52044	3.8557	4.15468	4.52591	5.67111	5.38015	10.5121	10.0902	12.8838	4.91725	5.29452	6.71336
SPV_1265	6.85543	3.21462	5.67355	3.40688	5.70402	5.40383	9.17962	8.70347	10.1091	4.00829	3.27414	5.66635
SPV_1266	4.48164	2.75709	3.44408	3.93202	3.7387	3.59763	6.5915	5.26914	7.98194	5.61506	2.86205	3.0362
SPV_1267	6.20253	4.10497	4.64691	5.7314	4.37333	6.19109	31.004	27.6755	23.6843	4.89902	4.79895	6.07108
SPV_2532	0	0	0	0.826295	0	0	2.96362	2.96709	0	0	0	0
SPV_2337	10.6426	10.9653	8.7896	6.38528	6.39005	8.38666	14.636	14.3369	15.0158	11.3781	9.47051	9.99842
SPV_1272	3.47003	4.92034	4.09757	6.61036	5.32027	3.12102	4.45809	2.94173	2.96126	2.72168	4.14724	5.19415
SPV_1273	5.27057	1.44436	6.93943	3.51842	4.1147	5.21656	1.14721	2.10568	2.89044	6.0699	4.11907	4.45539
SPV_1274	1577.45	1635.67	1729.33	2124.25	2029.14	1952.34	947.266	939.264	946.692	1814.66	1983.36	1887.04
SPV_1275	0	0	0	0	0.437959	0	0.508776	0.611246	0.102551	0	0	0
SPV_1276	59.3475	59.5148	56.3655	62.1462	59.5202	64.2039	80.4043	99.3926	92.7404	67.5309	73.8389	60.9748
SPV_1277	87.254	90.5312	84.203	68.9019	72.507	79.2651	107.524	111.669	119.701	105.575	101.5	96.1525
SPV_1278	186.548	216.422	214.462	135.13	124.351	144.727	135.984	137.712	156.004	209.878	245.146	230.576
SPV_1279	58.1059	61.3093	57.4626	47.66	36.9189	38.8782	39.8691	43.2747	49.0285	72.8498	75.5306	75.8993
SPV_1280	51.126	49.4102	42.9799	36.8599	31.9074	35.4197	34.3608	35.3901	38.7417	62.1978	56.4895	59.5005
SPV_2338	55.2146	56.1541	52.2116	45.0896	40.8561	39.0183	38.3978	36.8633	40.8539	71.8277	59.7365	64.5828
SPV_1284	0	0	0	0	0	0	0	0.624651	0	0	0.672059	0
SPV_1285	649.911	641.338	634.339	645.871	640.829	522.577	661.178	687.376	642.512	712.508	708.561	659.645
SPV_1286	183.498	186.313	197.847	226.711	238.902	187.539	181.573	181.835	169.669	184.295	187.806	193.421
SPV_1287	399.609	347.68	385.4	385.532	362.661	321.745	574.162	602.359	564.936	442.421	473.55	435.569
SPV_1288	178.505	184.559	176.359	160.764	170.89	163.591	387.088	382.32	375.937	179.096	204.476	195.206
SPV_1289	327.095	302.954	296.363	316.298	313.252	322.165	611.318	623.233	624.721	374.641	363.457	345.85
SPV_1290	366.496	344.354	353.312	356.699	360.519	363.128	655.06	668.807	665.864	442.2	400.673	412.231
SPV_1291	517.249	549.019	502.658	496.11	462.716	505.875	856.71	860.207	848.349	679.931	521.603	569.762
SPV_1292	363.867	384.726	345.376	333.991	319.163	326.905	565.666	589.529	570.292	427.362	342.169	391.644
SPV_1293	380.368	408.287	386.587	392.655	388.882	364.464	595.023	615.788	597.431	456.864	371.93	425.233
SPV_1294	321.658	305.312	282.98	407.069	462.83	402.411	1083.37	1152.51	1099.62	237.807	231.644	241.01
SPV_1295	362.259	342.091	322.797	477.552	553.686	481.421	1446.08	1598.22	1593.95	297.127	330.992	339.282
SPV_1296	194.32	202.906	198.077	98.2865	103.149	101.857	131.316	141.197	153.219	178.841	173.107	172.148
SPV_1297	235.79	231.893	242.739	126.627	123.397	139.275	165.354	167.62	173.725	201.303	195.298	215.879
SPV_1298	1301.98	1145.46	1252.2	811.22	773.497	768.876	707.97	756.634	768.774	1364.56	1270.42	1272.84
SPV_1299	2.85643	3.44424	1.89118	5.52982	2.74735	5.21656	4.55941	4.33652	1.60827	1.67012	1.96448	1.59366
SPV_1300	12.7958	9.80234	7.7428	12.8773	12.6562	13.5834	12.3163	11.5601	11.9084	16.6361	14.5104	15.3364
SPV_1301	5.58842	6.14312	2.49505	10.161	10.0024	10.3815	9.09626	10.047	9.93626	7.09388	6.51099	7.45286
SPV_1302	4.50972	5.70285	4.29504	10.6084	10.4257	9.85491	8.14103	11.8398	10.5941	6.87097	8.76916	7.88766
SPV_1303	540.941	483.304	485.133	376.214	392.99	473.737	611.884	594.522	672.514	486.575	553.972	508.464
SPV_1304	286.656	288.81	270.005	187.022	218.907	249.827	346.818	357.065	359.911	266.529	266.346	248.408
SPV_1305	241.538	240.138	237.177	131.948	158.736	196.525	299.306	320.834	326.712	207.277	189.534	184.247
SPV_2339	220.401	226.944	215.841	158.544	194.863	217.903	249.738	262.944	277.03	163.193	169.136	168.245
SPV_1308	281.493	301.93	297.825	291.75	280.205	287.449	265.692	247.757	259.947	319.672	308.64	321.159
SPV_1309	519.571	498.812	534.944	624.422	605.713	515.181	541.218	516.939	523.306	582.594	618.862	605.691
SPV_2340	239.698	219.713	236.683	210.902	201.821	179.847	251.39	270.147	240.271	224.238	226.804	239.842
SPV_1311	134.683	136.601	129.488	98.3341	112.844	108.012	162.581	167.541	170.998	95.5486	88.3263	79.3962
SPV_1312	215.272	235.269	213.505	174.827	194.224	182.797	244.741	262.748	269.92	162.626	168.404	157.553
SPV_2341	0.856414	1.10641	1.1296	1.71512	1.93057	1.01512	1.98643	1.60383	1.48532	1.33008	1.2424	0.970553
SPV_2343	8.38295	8.40048	8.07203	5.39397	4.72996	5.77628	9.69218	10.4294	10.0372	8.10689	5.46661	6.71321
SPV_1315	2.63911	2.273	2.94017	1.15192	1.04601	1.28335	1.70121	2.67646	1.79616	1.87936	2.18151	1.32139
SPV_2348	27.8914	28.784	20.6927	43.1326	31.9739	29.2128	18.3744	24.2312	17.5225	33.2911	28.9434	34.2991
SPV_1317	56.0427	32.1183	44.463	65.4003	63.3978	54.1635	35.3112	25.2518	21.8608	54.2019	61.9439	55.8346
SPV_1318	17663.8	17272.2	18243.9	18955.5	19403.6	18049.8	14564.6	14783	14825	16122.9	17266.9	17756.5
SPV_1319	39.1261	24.3377	22.7865	29.0211	24.8889	42.2414	74.5965	66.5786	63.524	26.1245	26.784	33.6871
SPV_1320	803.656	768.985	904.997	1393.99	1482.95	1377.53	820.575	906.497	896.449	803.577	827.704	799.556
SPV_1321	0.439018	0.252077	1.27166	0.58614	0.653487	0.822316	0.408775	1.52009	1.11821	0.285209	0.377413	0.748418
SPV_1322	0.348861	0.346691	0.899466	0.161228	0.63605	0.508933	0.546141	0.707599	0.420903	0.784519	0.276837	0.262011
SPV_1323	0.232995	0.602018	0	0	0	0	0	0.558511	0	0.340573	0	0.649963
SPV_2349	0.137691	0	0.0854649	0.0689377	0.0709463	0.145072	0.247254	0.0825147	0	0	0.177554	0.192052
SPV_1326	660.533	649.736	627.936	673.391	653.726	683.452	558.96	625.73	639.726	726.396	685.299	658.768
SPV_1327	775.964	708.02	796.058	611.002	570.745	533.529	788.731	743.614	652.356	618.156	658.271	611.526
SPV_1328	477.049	519.465	554.317	492.187	503.529	469.64	534.131	551.049	548.456	467.434	557.219	571.33
SPV_1329	300.369	337.55	361.932	271.922	295.394	275.981	386.682	401.32	422.873	263.64	319.593	313.263
SPV_1330	148.396	159.014	174.74	120.654	137.522	140.311	210.223	234.761	227.052	111.804	134.673	129.985
SPV_1331	331.413	311.803	311.395	314.056	300.708	287.267	394.609	403.206	397.083	302.691	385.129	351.424
SPV_1332	281.744	280.095	263.045	302.054	292.44	249.188	324.855	326.487	309.981	289.711	328.058	305.207
SPV_1333	206.366	231.937	215.45	184.64	214.595	195.143	316.564	329.505	331.552	199.558	168.416	159.039
SPV_1334	2531.66	2192.34	2293.03	1827.08	1773.24	2096.46	2537.7	2717.52	2692.72	2602.6	2493.45	2458.88
SPV_1335	2404.55	2308.99	2162.49	1727.08	1625.49	1956.6	2442.68	2613.65	2649.7	2843.24	2421.72	2412.22
SPV_1336	2296.66	2154.23	1969.27	1380.15	1304.53	1731.08	2290.3	2405.43	2432.9	2540.28	2218.86	2160.85
SPV_1337	2043.15	1937.79	1728.76	1356.53	1238.66	1632.72	1860	1988.75	2000.82	2475	2070.33	1987.04
SPV_1338	2264.91	2111.47	1847.27	1471.82	1300.92	1817.17	1753.27	1868.57	1954.26	2736.63	2391.89	2360.26
SPV_1339	3464.54	3260.56	2828.36	2800.39	2429.09	2913.37	2606.98	2771.59	2750.74	4583.9	3874.77	3879.17
SPV_1340	3410.7	3324.87	2859.52	3395.1	2832.48	3049.09	2479.27	2578.71	2515.05	5009.34	4035.79	4061.05
SPV_1341	1612.45	1445.21	1512.55	1557.63	1345.01	1456.75	1117.33	1213.41	1005.88	2098.57	1868.68	2001.05
SPV_1342	53.048	49.5725	43.7196	43.587	39.2385	47.8496	66.3639	74.7071	72.0386	75.6889	58.8292	56.5212
SPV_2533	557.829	353.937	434.342	403.232	357.156	413.847	410.955	466.822	406.204	574.15	523.534	524.845
SPV_2534	1258.83	1335.26	977.27	1375.78	1173.51	1142.43	1032.82	1091.89	1161.86	1836.44	1559.43	1603.89
SPV_1343	251.297	247.985	214.649	248.512	222.571	247.55	201.112	215.29	214.381	328.153	300.387	282.416
SPV_1344	126.982	115.418	110.454	119.351	118.252	130.414	104.25	111.615	126.587	157.09	144.779	121.157
SPV_1345	1460	1504.56	1463.44	1328.99	1305.16	1523.04	1015.44	980.43	1023.67	1588.14	1620.81	1595.64
SPV_1346	1051.19	1072.01	1045.68	1051.08	994.749	1119.92	839.134	845.298	870.347	1205.54	1139.23	1071.81
SPV_1347	190.904	211.277	160.029	114.119	107.982	148.214	176.739	175.652	195.282	199.395	168.785	161.555
SPV_1348	295.727	296.3	252.674	176.624	173.871	222.529	272.576	273.968	287.194	268.57	233.222	227.849
SPV_1349	417.521	416.358	364.03	259.275	253.345	283.359	417.65	430.622	455.12	421.155	348.612	343.958
SPV_1350	452.813	477.249	418.011	269.019	258.331	296.23	420.086	444.43	451.962	447.792	390.388	388.002
SPV_1351	66.9579	66.8747	63.5936	46.0645	47.1696	56.3773	91.4619	95.0963	98.5265	53.6519	48.7526	49.1232
SPV_1352	18.2009	18.7125	16.7168	11.1645	12.9589	14.2684	27.8534	26.8487	29.1462	14.1023	14.0165	14.3798
SPV_1353	16.0878	17.2091	14.8186	9.88837	10.0087	11.4907	23.644	25.395	24.2544	12.2536	10.88	11.7683
SPV_2351	17.0056	19.0982	16.2491	14.52	14.8704	15.0921	18.7532	19.9591	18.389	14.8526	19.6996	24.4576
SPV_1357	76.3978	82.6738	93.1083	65.1419	72.8844	71.0347	83.8346	91.8935	86.4294	67.5618	83.0287	86.0853
SPV_1358	226.124	218.732	228.358	304.137	327.674	286.342	267.46	274.662	281.476	230.038	277.38	262.397
SPV_1359	155.971	157.761	153.735	174.736	169.157	163.423	144.418	154.141	149.711	193.632	181.788	171.414
SPV_1360	749.832	559.738	711.085	551.914	566.739	564.994	340.315	344.365	326.801	537.111	667.531	738.608
SPV_1361	222.203	231.882	239.336	276.853	310.705	299.235	135.571	124.2	147.636	237.151	262.11	259.109
SPV_1362	335.925	350.121	355.122	404.102	441.178	419.278	205.27	206.204	235.31	315.643	328.413	326.312
SPV_1363	365.75	349.959	366.299	388.358	414.686	402.144	450.736	494.629	491.404	314.678	319.433	306.248
SPV_1364	413.916	435.47	391.891	390.077	412.566	415.03	430.792	439.96	468.09	446.824	472.968	426.368
SPV_1365	426.511	467.248	385.548	390.196	385.075	400.799	414.527	409.269	424.889	475.57	435.223	432.914
SPV_1366	651.241	728.449	622.318	662.275	623.747	661.026	593.02	583.33	596.562	698.871	661.866	663.998
SPV_1367	650.264	660.299	617.03	733.558	714.464	751.878	505.173	486.145	504.876	688.323	623.582	636.019
SPV_1368	11048.4	10018.9	11806.7	15420.6	15658.9	13620.6	7011.03	6264.12	6399.8	11379.9	13973.6	14272.2
SPV_1369	8873.27	9372.63	10397.8	13921.9	14258.1	11917.4	6346.37	5626.44	5692.41	10091.7	12342.4	12450.1
SPV_1370	5485.46	5384.09	6444.16	8178.27	8372.49	7189.18	3856.37	3522.46	3438.2	5814.37	7274.85	7182.81
SPV_1371	459.086	427.991	426.074	400.672	432.618	437.539	512.494	524.99	562.023	416.655	425.286	425.389
SPV_1372	382.131	374.349	353.163	278.041	288.317	343.524	414.421	431.444	475.732	359.368	345.08	371.558
SPV_1373	339.528	306.932	307.504	265.541	269.258	291.495	365.962	375.112	379.443	344.059	306.362	281.815
SPV_1374	321.733	326.729	298.569	263.826	264.377	270.941	315.635	321.829	310.48	337.439	319.698	305.383
SPV_2356	0	0	0	0	0	0.535032	0	0	0	0	0	0
SPV_1375	657.447	643.979	606.305	763.875	714.088	639.1	430.907	410.918	410.121	1094.83	825.039	850.44
SPV_1376	8.83135	7.49928	7.3313	4.84898	4.13456	4.72598	11.9009	11.6172	12.6681	8.20139	5.92423	5.9858
SPV_1377	1.60037	1.08546	1.73836	1.64257	2.0615	1.18031	2.58643	2.78127	3.18591	1.11116	1.28981	0.502244
SPV_1378	107.499	111.556	121.409	113.967	113.677	111.416	134.448	141.444	131.025	95.5428	102.626	98.6145
SPV_1379	176.441	189.102	207.858	159.911	178.3	171.672	234.503	223.557	226.996	162.113	228.683	254.387
SPV_1380	155.347	150.821	158.372	144.633	147.101	138.612	179.867	185.454	186.304	143.111	179.464	172.854
SPV_1381	86.7354	102.53	84.3441	77.153	81.2631	78.1342	80.472	91.0485	83.543	69.5192	80.2498	86.4997
SPV_1382	223.177	223.536	221.734	360.227	337.674	402.308	256.218	247.347	256.955	193.046	216.591	206.914
SPV_1383	231.608	216.127	228.023	372.919	350.504	409.062	221.991	216.046	222.199	186.315	211.678	210.233
SPV_2535	69.6255	55.5691	73.7562	83.6623	94.0722	110.852	78.9064	64.1633	71.683	56.5405	58.6582	55.6785
SPV_1384	138.582	134.082	162.015	174.815	194.789	165.874	233.608	235.685	229.809	125.542	133.187	128.816
SPV_1385	161.515	154.745	147.414	122.911	124.448	135.029	250.445	267.666	275.761	150.172	143.591	145.621
SPV_1386	153.699	154.26	142.938	102.569	104.292	124.537	219.263	240.312	240.94	140.493	122.939	129.935
SPV_1387	549.925	520.96	516.005	491.168	533.701	539.711	710.296	713.261	752.531	492.355	500.191	452.496
SPV_1388	443.014	410.819	404.834	358.256	377.781	408.846	569.853	620.342	606.941	395.872	369.899	362.423
SPV_1389	628.914	602.699	595.557	580.098	562.061	616.055	742.09	818.822	822.538	604.45	565.008	569.816
SPV_1390	357.58	348.074	327.269	300.214	286.562	326.365	432.649	439.129	456.35	365.197	338.792	323.641
SPV_1391	295.621	285.724	274.978	318.937	276.854	293.091	367.033	363.491	359.702	317.879	323.354	300.033
SPV_1392	318.951	329.439	329.883	485.029	449.317	395.474	341.003	331.65	320.903	353.003	361.509	352.971
SPV_1393	117.479	112.166	122.242	99.7079	113.039	110.727	102.47	107.146	107.192	108.535	107.609	104.764
SPV_1394	221.824	221.435	215.688	213.445	208.889	271.536	388.429	420.976	407.225	170.883	169.317	158.017
SPV_1395	260.376	248.677	244.27	205.945	225.656	284.191	453.925	465.16	476.824	183.105	189.148	186.67
SPV_1396	251.225	252.972	234.389	199.78	204.501	266.062	447.117	466.103	476.157	190.214	177.65	184.9
SPV_1397	601.467	665.13	594.308	596.181	680.805	750.61	1019.02	1091.7	1112.12	499.993	546.76	518.538
SPV_1398	553.467	594.021	543.074	611.88	657.926	718.608	934.689	982.168	999.234	482.233	538.128	470.233
SPV_1399	438.206	473.555	445.558	467.309	512.159	550.62	711.672	777.912	775.897	393.238	435.082	412.772
SPV_1400	532.291	546.503	526.861	648.163	700.526	644.474	845.203	868.056	910.709	505.333	495.084	533.084
SPV_1401	427.263	508.309	478.324	677.659	702.899	663.461	760.159	746.934	745.249	460.696	464.978	444.263
SPV_1402	8376.65	13109.2	10446	11412.6	12596.7	12423.4	18374.2	18926.1	18362.3	12790.2	16622.5	13309.7
SPV_1403	3033.65	3271.62	3026.8	2829.01	2852.33	3068.73	2118.88	2151.29	2237.81	3593.42	3506.93	3627.14
SPV_1404	1832	1830.95	1705.43	1690.11	1668.97	1774.17	1268.38	1265.13	1260.69	2233.74	1983.91	1962.25
SPV_1405	406.038	361.031	324.234	316.727	297.645	370.33	294.736	320.761	314.697	489.759	391.888	395.284
SPV_1406	538.244	537.383	467.084	485.043	460.625	582.135	386.004	394.972	400.325	651.301	517.575	518.619
SPV_1407	940.949	932.086	790.83	833.601	792.247	918.115	587.039	586.478	613.218	1052.06	947.977	859.234
SPV_1408	163.564	106.742	133.859	108.718	116.323	112.001	57.6324	60.9837	54.9192	107.499	85.5481	103.615
SPV_2357	6.4668	0	1.50523	0.809431	3.33206	0.425842	0	1.45327	0.975279	0.590791	0.521189	1.69123
SPV_1409	171.622	153.175	165.903	73.8536	75.6266	83.1883	118.419	144.687	135.507	190.125	159.055	176.072
SPV_1410	236.273	221.793	244.853	295.391	271.604	252.215	158.795	179.267	233.386	242.867	265.034	239.457
SPV_1411	448.388	383.92	400.729	511.27	508.522	463.405	327.109	320.817	321.702	488.962	514.024	490.46
SPV_1412	334.72	292.485	302.971	401.07	372.21	337.153	227.263	218.549	222.045	360.538	368.897	374.702
SPV_1413	1090.5	950.67	999.314	687.741	672.308	696.774	682.321	603.32	618.34	860.495	765.029	775.85
SPV_2536	97.1806	62.1794	89.7653	49.8083	50.5476	46.5851	73.3323	61.2739	65.0148	47.4625	56.7187	54.2833
SPV_1414	15.2529	12.9806	13.9758	4.21834	5.43904	5.15279	27.9986	29.3662	32.7744	11.7494	11.0208	10.6712
SPV_1415	389.573	393.287	384.518	359.85	356.853	306.839	457.437	421.8	395.427	547.685	516.466	465.854
SPV_1416	217.762	220.82	208.729	138.264	153.363	159.129	360.556	358.303	345.881	165.163	138.978	122.733
SPV_1417	377.311	381.189	357.524	296.516	315.634	293.727	554.026	572.546	547.647	302.409	281.019	271.048
SPV_1418	207.674	215.884	209.487	161.285	189.107	179.646	286.609	324.062	312.645	155.69	179.121	167.807
SPV_1419	117.517	126.048	122.927	115.195	128.756	128.573	107.039	108.037	119.296	74.2876	104.031	98.7132
SPV_1420	3.57642	3.16353	3.9198	4.09742	3.85157	5.56735	3.47148	3.86172	4.35385	3.86193	3.69778	2.51667
SPV_1421	1.28572	1.57361	1.34408	1.96504	2.09203	2.4241	1.94424	1.29768	2.28602	1.97827	0.785345	1.69894
SPV_1422	32.729	31.8161	34.0843	32.7728	34.5228	35.161	32.4074	28.0525	29.0921	29.9826	26.4503	28.4306
SPV_1423	31.4724	34.4615	31.9229	32.091	36.823	33.1191	28.1199	30.0389	32.0443	29.3415	29.3492	33.4051
SPV_1424	38.7774	38.174	34.0754	31.4917	33.5522	37.8931	29.8259	32.5193	33.3087	34.2753	34.6299	31.546
SPV_2362	1.10025	0.473811	1.82114	0.734484	0	0	1.31716	0.879138	4.86736	1.60826	0	1.02309
SPV_1425	197.685	174.436	190.153	204.766	214.612	243.711	127.189	130.119	129.179	231.515	224.191	219.908
SPV_1426	973.206	857.185	950.167	1027.72	961.988	1054.49	461.873	468.235	490.516	1276.3	1204.49	1180.64
SPV_1427	918.635	879.54	950.128	1016.47	944.679	1070.18	464.318	447.112	457.164	1247.23	1149.56	1151.75
SPV_1428	562.22	561.003	571.556	621.934	648.939	663.202	362.461	343.812	370.309	507.314	618.847	583.113
SPV_1429	666.131	759.447	703.003	740.734	787.283	809.388	475.596	464.658	480.817	647.887	666.725	673.3
SPV_1430	22.0361	16.2163	35.6661	34.3552	40.8178	29.3891	31.7232	44.7989	31.9713	24.4637	26.6173	20.2312
SPV_1431	397.008	444.75	429.41	428.204	467.515	558.108	257.762	265.023	286.216	347.564	365.063	370.828
SPV_1432	777.504	853.888	859.766	934.043	979.867	1024.78	898.883	955.403	936.166	714.608	776.776	728.081
SPV_2363	71.8492	78.2449	94.3393	64.1051	55.7685	74.9729	99.7981	97.155	101.412	76.4112	50.4826	61.6709
SPV_1433	62.1853	68.136	61.7641	47.3413	49.0812	61.9184	68.0344	73.113	77.0073	50.6996	48.6823	51.0433
SPV_1434	69.0927	76.5169	69.6432	48.7576	52.902	60.5592	68.4529	75.9843	79.1837	56.8092	54.0048	57.3238
SPV_1435	48.5913	59.8888	58.8527	42.163	40.005	49.7189	49.7259	50.992	49.3746	45.985	41.0194	42.7797
SPV_1436	440.379	416.894	430.386	543.076	582.269	581.577	396.326	387.588	417.001	359.239	418.316	387.366
SPV_1437	191.55	193.94	209.173	280.332	284.337	227.025	184.171	199.863	217.821	159.797	203.08	191.596
SPV_1438	709.68	729.507	728.387	847.512	894.805	820.451	688.485	669.897	692.761	740.311	871.976	816.845
SPV_2537	167.943	99.2728	179.473	141.99	151.842	144.812	142.254	172.329	131.419	92.057	198.688	154.691
SPV_1439	3663.96	3521.46	4340.42	4058.76	5596	4633.24	5116.39	5506.66	5040.51	2039.76	3039.05	2633.89
SPV_2538	821.89	643.056	962.109	815.718	1038.13	961.239	1267.64	1512.82	1021.88	367.649	531.196	547.865
SPV_1440	0.75446	0	0.70244	1.22764	0.728889	0.397453	2.48379	0.678192	1.82052	0.413554	0.364832	0
SPV_1441	0	0	0	0	0	0	0	0	0.582789	0	0	0
SPV_2364	30.1503	14.1295	33.7591	20.1271	24.978	24.9149	46.7102	52.0791	45.6489	27.2205	17.5337	21.4391
SPV_2365	154.402	169.624	153.317	86.9445	103.367	129.448	359.696	408.47	407.31	100.382	104.636	85.6838
SPV_1444	197.159	185.142	193.325	123.133	145.823	158.622	333.627	360.209	373.607	134.312	143.357	143.275
SPV_1445	26.2639	27.239	29.9185	31.8823	34.3183	33.9638	44.2081	45.1728	45.9139	33.2688	31.2353	30.1733
SPV_1446	30.0574	25.5858	28.0121	30.668	32.7355	35.0849	44.5854	47.526	42.4494	32.3432	27.8548	34.2237
SPV_1447	20.745	21.5835	19.2975	14.7348	15.5062	14.5714	38.8085	38.7214	37.5768	13.9083	13.8392	15.0463
SPV_2366	15.4907	13.2995	20.8124	18.2603	22.9347	18.5937	19.2489	22.7967	25.787	12.898	16.6884	15.0425
SPV_1448	173.697	183.043	180.265	175.831	173.615	178.792	274.602	268.501	281.986	132.946	172.296	164.7
SPV_1449	118.017	114.817	123.364	108.153	120.02	115.915	185.369	178.617	176.274	97.7149	103.88	100.516
SPV_1450	300.309	276.433	284.885	342.337	349.349	323.908	257.248	274.176	261.241	301.827	317.227	297.302
SPV_1451	241.651	197.055	185.684	248.758	276.952	239.779	168.874	181.982	196.814	174.2	229.844	205.237
SPV_2367	20.5843	17.8295	18.9327	11.5239	13.5952	14.5407	19.0978	20.6902	22.6902	12.1038	12.367	14.6165
SPV_1454	17.6342	16.473	21.2175	15.892	17.054	11.8623	30.0422	21.1354	23.8943	25.1814	18.5415	18.731
SPV_2369	33.8658	35.6922	35.7718	49.5777	49.8997	62.0771	67.5705	62.0715	62.1253	34.8832	24.7721	33.5625
SPV_2569	91.8212	91.8762	74.8737	48.6763	47.3115	79.6712	68.9715	64.7365	67.3386	77.6353	75.4539	61.5249
SPV_2370	131.594	136.81	158.484	137.342	144.212	135.631	130.889	147.815	118.879	144.744	194.703	188.113
SPV_2371	0.858994	0.184957	0.710903	1.0035	0.885205	0	1.37112	1.37273	2.07276	0.837072	0.369228	0.199687
SPV_1457	185.735	188.782	189.54	143.038	172.166	174.684	272.813	281.392	274.139	159.609	162.461	168.447
SPV_1458	155.283	155.655	152.257	115.333	120.76	133.843	220.964	221.367	219.821	141.384	135.566	131.985
SPV_2372	0.271296	0	0.673573	0	0	0	0	0.325161	0	0	0	0.378403
SPV_1459	130.805	130	123.629	135.89	133.435	117.547	265.992	272.068	255.442	127.099	126.475	120.359
SPV_1460	801.787	827.949	756.108	425.441	430.883	485.083	650.249	679.224	677.41	840.018	792.455	760.717
SPV_1461	960.604	854.257	877.576	751.071	849.467	745.081	1405.37	1415.04	1306.7	941.495	1384.74	1036.39
SPV_1462	964.581	924.75	874.649	780.805	912.739	777.065	1416.63	1482.71	1372.87	1004.05	1497.96	1082.34
SPV_1463	1134.16	1075.26	1118.36	918.882	1115.08	930.871	1605.02	1671.56	1586.16	1105.52	1786.03	1343.08
SPV_1464	754.385	552.434	742.809	685.321	674.489	575.54	1036.11	1015.11	994.383	601.128	522.522	555.669
SPV_2539	169.439	187.629	273.171	124.495	145.13	168.089	160.694	207.037	238.943	101.321	58.1705	147.325
SPV_1465	48.8864	55.4075	46.9927	68.5852	62.9783	75.6546	54.7039	57.068	62.9641	34.014	48.1635	42.3223
SPV_1466	65.5921	83.5912	62.304	76.6971	67.4627	83.7325	60.1336	63.5008	65.5052	56.9078	62.536	52.9449
SPV_1467	69.9318	91.6187	85.6819	61.4294	58.8406	77.5867	26.0091	27.8109	30.8784	51.0924	53.8876	59.0434
SPV_1468	2132.12	2076.82	2479.61	3080.25	3140.32	2651.91	1308.92	1435.82	1418.14	1826.97	2265.39	2213.46
SPV_1469	14.7748	18.8847	19.5122	14.6372	20.0849	11.4268	11.6663	19.5922	20.8601	23.2049	19.255	16.881
SPV_2373	9.93133	13.5057	13.8428	8.72334	7.00246	10.0966	12.0978	6.68248	11.3516	11.7153	10.5598	10.936
SPV_1472	336.401	314.779	316.098	209.536	215.335	252.726	284.991	298.787	312.551	254.382	247.126	246.86
SPV_1474	1295.2	1222.33	1203.89	1002.64	1003.53	1035.18	1491.28	1544.29	1569.49	1332.03	1313.91	1231.29
SPV_1475	1137.4	1195.89	1037	897.318	904.145	987.962	1287.66	1320.06	1398.18	1146.57	1105.26	1075.52
SPV_1476	781.831	731.957	700.684	603.27	598.236	681.829	818.902	833.078	913.687	782.439	751.927	725.9
SPV_1477	1358.92	1390.09	1282.06	963.955	1023.22	1152.92	1603.38	1617.72	1689.66	1298.91	1211.72	1223.87
SPV_1478	1169.49	1201.68	1088.62	785.85	777.633	973.914	1379.04	1420.39	1486.04	1098.11	998.842	1018.61
SPV_1479	1190.7	1142.53	1066.89	799.523	826.244	948.421	1424.29	1448.03	1441.8	1111.6	965.528	949.062
SPV_1480	925.972	997.901	921.067	683.479	684.299	727.608	1166.63	1171.78	1185.2	859.108	792.996	792.485
SPV_1481	593.969	535.559	554.218	846.913	800.854	679.174	430.444	409.433	383.682	906.65	806.411	772.046
SPV_1482	190.328	207.759	199.817	266.99	273.769	282.973	137.954	134.508	144.362	208.459	198.986	213.405
SPV_1483	203.083	200.58	188.47	218.813	214.717	258.163	118.234	117.077	121.219	220.023	192.708	202.863
SPV_1484	424.034	402.461	373.479	524.27	490.488	497.372	336.252	353.698	341.421	560.175	545.256	513.851
SPV_1485	304.931	292.501	301.326	354.717	400.025	339.994	388.16	384.857	406.444	283.232	373.77	350.915
SPV_1486	205.84	194.73	192.351	224.854	224.213	219.954	220.727	224.523	223.891	240.687	263.577	246.096
SPV_1487	188.632	202.975	199.973	220.865	241.601	199.185	387.107	421.828	396.276	179.095	202.508	178.677
SPV_1488	22.5571	24.2848	22.1269	8.50383	9.40885	7.67454	26.8434	28.8864	31.4676	20.4604	23.2441	20.9283
SPV_2375	20.9696	19.0639	19.9656	9.55909	6.93636	9.17161	25.5685	30.0976	28.8528	18.022	17.4011	18.4608
SPV_1490	12.6494	11.0597	11.8962	3.45444	3.42343	4.98098	22.1793	22.3585	22.1986	13.4472	8.8972	11.7622
SPV_1491	19.8046	21.1361	17.1029	7.4151	6.92128	8.52795	24.8429	27.2456	27.011	20.6417	17.0995	21.1379
SPV_1492	16.0011	16.4359	9.76903	4.33394	3.51411	4.2838	18.449	24.0511	22.6284	10.1608	11.1624	12.2568
SPV_1493	15.8083	15.717	15.2342	7.22417	6.232	7.45223	20.5336	22.2532	20.8222	19.0752	12.4499	14.453
SPV_1494	21.0424	18.2385	18.7298	8.03962	7.27412	8.24781	20.2247	20.9701	21.957	19.5111	14.8829	15.6315
SPV_1495	59.0114	53.5395	58.3834	33.4845	30.1296	39.9897	44.0462	47.5806	48.0583	58.551	53.3824	62.4177
SPV_1496	31.6443	32.2098	37.6798	22.5157	22.9096	23.6498	28.1602	31.993	34.6846	26.7747	28.516	31.3903
SPV_1497	32.4268	31.4057	35.6119	19.8736	18.3943	23.5977	48.7407	50.9372	58.7103	35.7821	27.0727	32.4842
SPV_1498	0.16145	0.486686	0.233829	0.215555	0.249565	0.368562	0.450985	0.451514	0.909023	0	0.27759	0.0750637
SPV_1499	0.113493	0.109968	0.193724	0.170468	0.219293	0.164419	0.186818	0.15303	0.479256	0.248843	0.219527	0.0989378
SPV_1500	0.0712395	0	0	0	0.293653	0.225175	0.469062	0.469612	0.0859508	0	0	0.149047
SPV_1501	0.0671342	0.0867315	0	0	0	0.212199	0	0.0804635	0	0	0	0.280916
SPV_1502	0.133215	0	0	0.0444643	0.160159	0.140356	0	0.106443	0.214299	0.0649075	0	0.061936
SPV_1503	0.131156	0	0	0	0.0675791	0	0.157013	0.314394	0	0	0.169128	0
SPV_1504	6.09073	7.79351	6.59784	1.90347	1.75904	2.14589	16.9051	16.3437	17.9968	4.64995	4.90254	5.43811
SPV_1505	1.04235	1.00997	0.646984	0	0.268538	0.274556	7.799	6.55883	8.17438	0.761809	1.68015	1.81733
SPV_2377	0	0	0	0	0.434232	0	0	0	0	0	0	0
SPV_1506	60.9278	53.5971	55.6367	55.6119	53.7996	54.3671	1451.32	1271.04	1190.77	57.809	55.0595	53.9797
SPV_2378	150.13	161.358	132.642	133.86	131.425	155.654	520.448	518.186	434.913	118.244	123.158	145.023
SPV_2540	227.121	221.341	201.366	198.311	196.479	235.322	655.756	694.39	556.772	169.323	186.466	206.518
SPV_1507	162.292	152.303	147.677	128.445	122.595	143.45	190.601	188.793	195.167	125.868	120.255	114.049
SPV_1508	179.237	170.549	162.745	112.116	112.304	144.93	221.112	226.176	237.872	131.292	115.72	108.805
SPV_1509	187.419	177.54	188.088	106.814	113.327	138.175	256.558	235.051	272.648	126.857	114.403	113.189
SPV_1510	266.354	261.064	235.419	185.801	183.858	200.716	463.117	484.429	494.245	198.434	187.083	186.177
SPV_1511	262.18	261.287	239.565	189.346	187.358	225.616	440.924	449.583	472.434	221.87	200.631	202.799
SPV_1512	455.458	449.827	446.777	425.279	429.634	475.218	513.463	518.894	523.808	447.946	428.756	412.407
SPV_1513	10.8584	5.82297	9.79177	15.3862	12.7732	12.088	19.2533	19.1531	21.2577	8.08568	7.66148	5.42943
SPV_1514	13.416	11.7907	13.4257	17.5007	17.9636	19.6162	25.3478	26.2526	29.7303	11.6729	15.1229	12.0296
SPV_1515	10.0874	8.24962	8.50149	17.5607	14.4007	13.8458	19.3328	22.7385	24.2851	7.57537	11.9338	10.7783
SPV_1516	9.37717	7.31715	6.37917	16.2254	16.3503	13.318	16.8836	18.4319	20.817	10.1979	12.7208	9.67867
SPV_1517	16.2518	12.4023	12.3865	30.5035	36.6114	28.9898	18.1889	24.8239	27.0863	12.0436	16.9605	13.7063
SPV_2541	39.6092	51.1716	38.4147	60.7326	62.5022	66.5112	68.1632	32.638	34.3481	32.5673	49.4804	27.6234
SPV_2542	13.106	13.5454	11.5696	20.9976	24.3106	20.2525	16.3871	25.133	25.6513	11.9201	14.6469	9.34322
SPV_1518	28.5214	24.6849	30.6452	24.9983	24.9362	21.2336	42.3255	47.8914	54.6877	18.8575	26.8871	24.1219
SPV_2381	37.4086	28.866	34.0413	44.9165	37.5035	38.1656	39.5149	35.9094	33.2887	26.7219	33.6145	40.3727
SPV_2382	36.8683	37.6933	42.1464	51.968	50.4756	38.2859	38.6329	41.2214	35.4148	31.6627	32.1508	44.5181
SPV_1519	369.172	383.084	369.54	379.785	403.297	350.859	542.675	563.353	569.281	286.374	319.55	298.516
SPV_1520	305.723	281.766	282.319	242.681	269.818	254.253	431.045	443.717	443.752	235.178	231.132	222.206
SPV_1521	249.147	232.369	220.611	169.725	182.759	189.401	341.956	367.364	361.731	172.337	167.75	167.542
SPV_1522	236.411	245	224.956	170.954	174.889	182.178	324.6	350.208	340.801	170.092	162.07	159.083
SPV_1523	285.976	278.529	269.661	240.985	236.963	237.255	390.297	399.243	379.36	234.98	210.125	201.057
SPV_1524	1284.05	1141.92	1102.61	643.128	658.521	647.367	1144.54	1111.15	975.75	1348.13	1367.55	1480.34
SPV_1525	1106.45	955.386	822.392	713.577	673.845	624.369	866.245	773.643	731.249	1371.45	1389.03	1489.64
SPV_1526	485.87	393.481	390.197	435.315	338.939	243.956	416.852	436.487	411.524	752.159	832.338	810.791
SPV_2383	163.127	164.826	165.757	170.547	144.259	146.393	62.392	70.2107	77.2164	127.679	181.187	174.609
SPV_1527	527.148	516.545	573.331	505.444	447.108	383.574	611.78	623.415	598.822	541.378	623.038	612.481
SPV_1528	545.39	537.258	572.271	541.694	456.974	397.614	645.91	655.11	609.426	559.692	602.42	614.251
SPV_2384	0.618893	1.99889	1.15244	0	0	0	2.22271	3.70886	1.86674	0.452324	3.59132	1.72646
SPV_1529	2.67028	1.29366	3.72925	1.00269	0.34397	1.75839	1.59836	2.40034	2.41628	1.4637	2.1521	0.465564
SPV_1530	113.732	119.98	122.211	135.159	132.162	133.807	137.65	151.523	145.686	97.6669	96.5743	100.571
SPV_1531	21.678	25.24	23.6718	18.5581	18.961	17.412	26.3522	33.2795	47.6272	32.7629	46.3312	20.7176
SPV_1532	12.709	10.0225	12.1753	9.03135	10.1394	9.86828	14.0064	27.1007	46.9516	14.1517	42.13	12.0523
SPV_1533	2.40056	0.775327	1.11752	1.50235	0.618451	0.948466	1.43691	0.359647	0.724071	0.438617	0.773887	0
SPV_1534	5.59428	6.6734	6.84336	5.80621	6.08059	8.13139	7.77263	13.7526	17.9823	4.65567	9.71507	5.75251
SPV_1535	7.68811	7.27049	7.32981	7.02094	7.82763	7.25783	9.7192	15.4068	30.8697	8.54078	15.664	7.37769
SPV_1536	357.531	330.267	335.113	363.725	362.966	387.057	382.746	382.078	388.775	322.387	331.817	307.985
SPV_1537	314.416	311.197	304.083	338.719	320.634	357.577	278.387	283.413	286.612	311.834	303.003	276.892
SPV_1538	288.598	285.297	280.214	301.408	343.632	291.499	318.071	327.595	327.467	250.25	316.767	279.895
SPV_1539	184.211	183.027	194.544	213.027	220.833	191.511	217.488	216.729	216.07	145.66	179.172	166.79
SPV_1540	156.786	159.144	154.15	159.177	166.945	172.912	181.532	193.059	182.712	122.839	140.46	123.845
SPV_1541	85.3632	101.484	99.2648	132.978	129.391	123.301	110.907	109.864	111.302	82.9559	86.7594	74.5178
SPV_1542	519.48	527.765	532.702	494.169	551.318	570.502	815.103	866.427	888.561	463.224	531.989	509.945
SPV_1543	339.725	355.249	346.933	308.305	329.352	339.52	572.518	614.752	612.498	282.748	301.858	275.899
SPV_1544	82.2252	80.7296	74.093	50.0078	54.5635	63.4801	143.715	147.596	148.467	56.5095	49.5897	49.5708
SPV_1545	78.5836	74.0102	73.5986	40.3295	36.337	48.6211	125.84	131.351	137.392	53.3511	40.7221	40.1514
SPV_1546	70.9024	64.5409	65.679	43.2982	44.777	49.4366	89.0198	93.2387	94.7998	54.8903	43.4374	44.6677
SPV_1547	738.994	808.389	803.006	939.426	998.772	988.961	596.337	634.562	654.477	704.833	719.571	727.812
SPV_1548	427.551	449.649	513.705	565.138	605.529	609.215	382.973	408.124	423.981	433.816	436.044	436.953
SPV_1549	1173.11	1224.98	1300.42	1988.53	2130.91	1930.98	902.394	887.171	911.671	1639.59	1930.99	1729.49
SPV_1550	49.9774	54.0311	53.5094	39.1955	38.1766	42.469	23.2906	34.7673	30.3599	37.9739	51.0765	48.0973
SPV_1551	26.4449	28.1444	33.2626	22.6307	22.8099	19.3933	20.5013	19.129	17.1477	16.5178	21.6324	23.0737
SPV_1552	147.046	137.122	138.578	100.943	108.708	115.534	153.784	164.86	167.326	112.71	125.598	124.494
SPV_1553	143.046	148.12	143.464	102.102	97.8233	109.569	176.532	183.316	181.079	118.818	110.666	111.104
SPV_1554	287.418	280.576	288.149	180.664	203.051	222.102	355.031	380.894	390.004	236.129	240.233	235.853
SPV_1555	367.511	409.296	349.201	244.207	270.754	284.943	493.203	522.279	547.137	283.247	306.306	317.835
SPV_1556	302.97	288.486	262.431	191.7	197.647	229.002	371.32	397.65	394.92	219.236	218.365	207.036
SPV_1557	376.806	372.273	318.147	208.557	220.562	252.482	493.033	523.847	535.119	290.246	260.369	251.044
SPV_1558	436.272	422.165	388.993	216.807	248.93	316.104	539.379	603.461	640.322	347.802	253.173	245.556
SPV_2543	110.964	97.4517	98.7031	64.451	63.3276	73.3388	164.219	171.393	165.152	79.609	53.3299	69.871
SPV_1559	263.149	259.914	238.958	151.151	149.693	198.427	338.8	364.96	358.285	206.995	178.353	180.488
SPV_1560	291.892	288.93	288.669	198.705	180.607	231.248	345.8	373.112	357.329	271.394	230.497	231.503
SPV_1561	402.881	395.382	381.649	376.426	352.958	361.496	442.303	470.646	459.666	418.401	375.558	382.201
SPV_1562	172.628	200.924	200.956	154.195	131.348	141.824	199.244	223.722	195.052	199.158	219.124	223.056
SPV_2388	70.8055	75.4569	65.4053	39.9244	44.5791	44.828	140.402	142.538	130.57	61.2948	51.6675	40.8188
SPV_1564	24.6	29.0857	24.6627	12.0982	11.2955	14.7311	79.2162	82.7053	76.4168	27.4012	15.4996	11.2926
SPV_1565	238.747	205.089	227.367	199.638	214.293	171.202	259.958	258.207	236.874	237.061	218.181	237.301
SPV_1566	2139.3	2216.97	1984.44	2440.56	2117.56	2400.47	1207.07	1113.86	1021.48	3373.31	3111.01	3368.75
SPV_1567	3615.09	3266.21	2989	3811.25	3426.07	3665.11	1703.66	1624.27	1515.24	5665.41	5085.88	5394.33
SPV_1568	23.4762	26.0889	22.2374	27.3513	21.0395	22.5074	6.79301	3.9339	6.51053	32.364	23.3862	28.3218
SPV_2389	13.9167	12.5336	14.2861	14.5383	10.2734	14.0988	3.6845	2.16517	2.82534	16.4304	12.424	19.1311
SPV_1569	1369.45	1123.02	1227.18	1645.27	1527.01	1331.23	1270.82	1305.09	1243.58	1770.55	1530.46	1312.05
SPV_1570	149.284	128.344	136.682	60.1364	60.1787	79.0662	188.262	198.041	203.877	107.736	102.636	96.2341
SPV_2390	151.391	127.683	136.638	71.5063	59.2643	68.4172	200.386	205.186	221.482	109.115	97.2418	100.401
SPV_1571	176.142	174.274	158.266	75.1528	74.3272	90.6585	248.33	265.859	276.799	125.026	107.291	113.422
SPV_1572	117.31	118.283	103.744	51.177	48.0185	61.2526	166.297	194.919	187.012	71.4964	68.4281	69.7269
SPV_1573	163.029	170.626	151.39	68.4078	77.1611	94.9184	234.547	246.315	255.865	115.156	106.141	106.224
SPV_1574	155.944	175.075	149.146	80.7804	74.9278	96.1599	203.516	224.254	221.315	117.921	119.298	125.561
SPV_1575	115.894	118.543	116.413	63.8851	68.1036	78.5603	150.243	158.61	169.208	89.6388	90.3555	91.315
SPV_1576	115.611	115.462	114.471	72.8823	73.706	73.2977	159.847	168.274	180.425	94.2217	94.3451	93.691
SPV_1577	585.743	662.35	621.31	867.773	931.578	680.364	826.438	827.642	831.08	652.593	753.125	728.911
SPV_2391	269.012	302.339	316.332	415.296	443.723	354.9	429.33	450.602	361.601	265.363	297.946	346.444
SPV_1578	7.92183	7.67573	11.0634	11.5681	13.9461	9.04204	7.90298	8.30785	14.3366	14.4744	14.4717	12.4305
SPV_1579	3.64821	3.0299	2.26444	2.08748	1.87977	3.84378	0.93588	3.43558	0.314399	1.90452	2.01618	1.81733
SPV_1580	84.6132	76.3953	72.0746	47.0754	46.7142	52.4117	145.329	138.837	143.901	71.8939	60.5028	53.3575
SPV_2392	84.4459	100.72	112.693	73.385	75.0571	78.4868	145.323	141.336	149.552	72.7392	87.8931	72.3538
SPV_1581	60.6346	60.4596	80.8287	45.2311	62.9041	66.8864	56.0246	47.7986	53.5168	26.1728	41.4559	49.9492
SPV_1582	1.64288	1.88986	1.6204	2.07325	1.83216	2.0392	2.53255	2.15788	2.22652	2.36853	3.2213	3.04486
SPV_1583	2.31756	1.17949	1.74365	0.492261	1.33888	0.739938	1.59741	0.58921	1.27098	2.87434	3.2602	2.35093
SPV_1584	1.28302	1.48755	2.12366	2.17417	1.42388	1.73308	2.12672	1.49833	0.793832	6.53992	4.96341	7.89241
SPV_1585	12.2816	10.3046	12.5459	12.3887	9.06024	9.54977	2.22441	2.22702	3.60875	23.1855	23.7266	27.9711
SPV_1586	227.335	222.565	231.118	244.723	205.749	199.424	103.548	104.527	100.471	290.359	259.69	309.349
SPV_1587	72.3228	38.5341	59.7714	43.3554	42.8008	31.0037	20.2054	18.4512	16.4455	87.315	86.0753	83.2617
SPV_2393	2093.25	1854.03	1755.16	2037.28	1545.1	1309.48	729.339	610.642	594.444	3602.35	3162.38	3571.85
SPV_1588	1607.84	1242.33	1305.43	1568.07	1181.61	874.616	535.27	479.695	466.066	2827.71	2596.93	2791.5
SPV_1589	1665.15	1354.25	1358.67	1577.96	1089.01	807.927	578.374	509.715	539.928	2832.15	2591.46	2968.07
SPV_1590	1866.12	1494.37	1549.55	1533.64	1012.35	761.618	695.618	612.653	627.02	3297.3	2864.31	3280.59
SPV_1591	2529.31	2256.25	2408.65	1820.96	1263.4	1037.02	1141.17	1004.8	1004.09	4819.54	4103.02	4670.19
SPV_1592	10.6333	12.5353	10.3952	9.98208	9.99899	8.54256	28.0052	25.0112	29.026	7.18861	9.25547	11.3089
SPV_1593	1.08025	0.697794	1.22927	1.35212	0.927677	0.189693	0.862144	1.40262	0.868885	3.81597	1.04475	1.75786
SPV_1594	81.5392	89.8501	94.9163	83.0684	93.6471	92.0778	42.5712	48.1843	55.069	70.9395	89.0514	84.2371
SPV_1595	69.8842	70.5182	84.9909	68.3115	68.5873	68.9698	32.4055	39.9341	38.4855	58.4907	60.915	64.1905
SPV_1596	39.418	32.5503	31.1826	34.7235	44.3637	48.4597	118.499	123.541	136.677	22.8013	21.1997	26.7169
SPV_1597	28.0565	24.9587	23.5911	18.4458	26.7867	29.893	91.4364	96.6923	94.7867	16.9222	15.179	14.9288
SPV_1598	20.7948	17.4623	22.4956	16.2119	14.9495	22.4312	79.6621	79.5774	85.4222	12.5203	11.2368	11.6018
SPV_1599	20.0367	17.94	19.9276	17.236	20.6481	22.0481	75.1092	76.0317	83.9102	17.5276	9.72648	12.0853
SPV_1600	22.0806	20.7359	16.0356	12.4314	18.6117	22.1743	74.2409	81.378	88.2664	13.351	10.444	15.5846
SPV_1601	20.0665	18.1402	22.4391	12.0665	15.6036	22.5223	80.4097	80.3155	87.6758	17.7675	10.3369	13.8117
SPV_1602	18.1251	16.9633	19.2513	12.7548	16.0484	19.3725	61.6224	66.8968	67.4199	11.8919	11.2785	11.7126
SPV_1603	210.424	236.422	278.004	302.424	436.633	425.953	779.66	768.02	811.258	172.857	236.966	230.284
SPV_2394	177.811	168.903	238.371	253.493	339.113	310.726	529.844	509.308	568.096	145.793	214.854	193.564
SPV_2570	269.598	241.827	321.196	327.532	452.946	425.402	780.101	776.421	706.81	188.634	283.392	285.145
SPV_2571	91.1011	121.532	90.966	100.147	92.8605	118.938	110.247	131.739	133.808	102.768	125.137	117.4
SPV_1605	38.9569	35.4294	36.9517	44.1449	40.9094	42.3573	39.1482	41.0418	41.3501	41.733	48.9356	44.0404
SPV_2395	0.483039	0.208014	0	0	0	0.339289	0	0	0	0	0	0
SPV_1606	12.3674	8.96042	11.6184	15.8146	12.917	11.6217	29.3111	26.1404	31.2542	10.5046	9.32092	11.0727
SPV_1607	6.35572	4.49112	5.99378	5.73132	6.80296	7.01091	13.3468	12.2261	15.866	4.56815	7.56186	7.12626
SPV_1608	7.05208	6.37746	7.98843	10.0626	8.59959	8.63752	15.7942	16.5875	18.8957	8.07472	11.4808	9.71329
SPV_1609	15.4932	13.0804	15.3313	17.1851	14.9914	16.8513	17.4154	24.4368	24.1292	18.3776	18.1135	19.2433
SPV_1610	10.7575	7.55944	10.9517	10.231	10.1581	10.1012	13.2016	12.6776	12.5445	13.5533	10.1573	14.1884
SPV_1612	9.35721	8.91981	9.21013	11.7046	13.9804	12.0603	16.2772	15.5704	17.8659	10.889	9.84043	9.63019
SPV_1613	8.33241	8.37258	8.64487	11.024	8.8563	9.52129	17.1794	20.456	19.6205	8.56106	9.29136	10.7237
SPV_1614	2.35989	1.1956	2.58491	1.99237	1.66895	3.12019	3.32368	5.93418	4.85703	2.70549	2.50609	3.35612
SPV_2396	11.0878	7.79285	8.65683	9.53148	10.0607	10.4699	17.9904	17.6772	19.3931	8.25651	9.75669	9.53203
SPV_1617	14.1342	15.5716	12.4834	14.7265	14.4215	15.3922	24.0935	25.1261	26.5399	14.1886	13.4175	15.7403
SPV_1618	0	0	0	0	0	0	0.401847	0	0	0	0	0
SPV_1619	685.243	608.429	610.397	665.989	681.228	697.872	832.654	839.607	874.83	619.885	610.67	547.707
SPV_1620	607.983	568.758	575.203	498.567	509.957	567.634	773.979	811.981	823.423	543.635	525.801	504.337
SPV_1621	407.384	383.305	362.635	284.155	286.319	354.208	574.597	604.27	618.327	314.173	300.774	286.428
SPV_1622	339.774	343.166	312.725	264.005	268.577	348.864	477.132	505.568	516.171	265.513	264.202	250.676
SPV_2397	399.456	409.044	442.537	456.687	420.083	457.586	595.535	585.658	586.943	339.684	357.945	325.107
SPV_2398	261.121	260.673	261.939	324.088	297.023	310.528	366.296	385.969	369.865	198.872	239.149	206.36
SPV_1626	476.171	458.227	444.096	414.225	417.865	411.39	636.706	627.604	607.834	421.54	382.38	366.111
SPV_1627	509.128	532.291	541.617	492.1	519.548	476.846	715.354	728.742	698.675	461.668	519.6	492.462
SPV_1628	5.92096	4.87976	3.86523	6.18443	5.89123	5.53924	3.11638	5.01652	5.85042	8.43095	4.47578	4.34286
SPV_1629	8.13822	6.38125	7.2705	7.74872	7.61092	6.61673	7.01132	5.35627	6.49858	8.56085	7.64328	5.6756
SPV_1630	108.025	138.728	132.266	104.371	103.303	114.764	77.0541	87.1631	99.3011	127.168	116.58	138.924
SPV_1631	65.3163	73.7473	73.8044	59.0655	55.7443	60.7985	46.2557	44.262	49.4753	73.6206	68.8031	70.7918
SPV_1632	309.685	296.606	338.004	349.467	364.337	278.68	95.5383	78.7708	84.4266	336.878	336.537	367.699
SPV_1633	2.14483	1.39841	2.38886	1.16417	1.17744	0.823668	2.44769	3.2674	2.63612	1.31852	1.6543	1.39795
SPV_1634	1.73857	2.34374	1.25117	0.70645	0.753	1.14154	2.95608	2.89914	2.64479	1.65737	0.974743	2.4601
SPV_1635	7.60354	7.84326	7.31708	6.13819	8.38222	7.26593	14.183	15.118	18.4185	5.34173	7.14463	6.08373
SPV_1636	24.8988	27.5454	26.4684	39.2609	26.9268	23.5801	35.1523	32.2778	34.3913	41.4151	36.0193	38.2018
SPV_1637	35.2454	29.3803	30.1067	131.255	74.2849	40.141	25.7182	22.6304	24.0968	67.4653	58.435	79.4759
SPV_1638	47.8111	35.9235	40.1479	271.626	218.519	148.523	4.47037	3.91616	3.29854	97.568	74.2071	87.4277
SPV_1639	34.0772	34.0191	35.1612	40.2161	37.3973	32.4068	49.2722	52.1147	56.1984	24.7439	27.6783	30.8642
SPV_1640	5.30085	5.89709	5.66652	5.1605	4.09695	3.3355	7.93236	6.0886	7.81673	7.53313	7.7849	6.46943
SPV_2400	2.86193	1.18316	1.70535	1.43288	2.0055	1.32676	2.53535	3.01854	3.1767	1.255	0.88572	0.718529
SPV_1641	11.0245	13.1912	11.6651	7.66818	8.08223	8.57517	15.1909	17.204	15.8899	7.94919	6.86957	5.41805
SPV_1642	423.982	438.718	415.067	394.744	366.193	396.397	651.248	654.563	645.359	442.253	486.889	399.614
SPV_1643	414.918	465.124	391.748	349.166	312.096	346.354	563.551	582.869	528.625	449.42	471.669	408.725
SPV_1644	489.794	561.482	464.182	448.26	413.74	421.376	603.137	625.253	565.733	524.653	561.591	495.055
SPV_1645	395.356	455.185	370.276	382.485	343.986	370.588	502.774	501.198	431.39	410.661	442.864	422.377
SPV_1646	717.466	764.214	729.615	487.564	551.452	533.249	914.471	884.013	909.553	668.599	672.249	715.559
SPV_1647	620.943	602.095	584.163	420.139	426.977	413.034	735.011	715.512	675.402	646.209	608.386	576.629
SPV_1648	0.33854	0.656046	0.630395	0.508489	0.959392	0.713376	1.41848	0.101439	0.612675	0.618563	0.763965	0.118049
SPV_1649	58.145	15.5114	19.3994	22.6508	22.6092	22.529	5.92724	7.23228	6.79495	11.7604	8.22013	9.58188
SPV_1650	85.6129	25.2249	29.1325	29.9331	27.0626	35.9763	8.6586	11.1987	10.7487	19.0118	11.6884	17.059
SPV_1651	80.9542	27.5735	29.238	25.9937	26.1413	33.8765	8.45399	10.308	12.4231	18.6264	12.9726	23.1112
SPV_1652	139.401	39.2527	51.5377	73.5351	59.452	62.9876	11.3391	12.3844	14.9154	40.0068	23.5951	43.4083
SPV_1653	410.517	371.468	320.976	241.4	238.104	309.387	496.717	500.669	546.767	298.78	261.531	302.835
SPV_1654	300.438	267.058	266.818	177.451	168.395	218.663	381.704	404.559	400.453	242.941	211.83	202.935
SPV_1655	355.701	356.585	316.569	195.075	186.097	245.069	488.716	509.403	509.641	293.83	256.458	242.505
SPV_1656	329.628	305.081	294.266	157.547	154.788	210.208	442.957	465.748	483.246	252.557	212.398	223.773
SPV_1657	283.933	284.315	264.318	146.183	137.114	186.519	393.569	419.268	410.007	226.627	185.126	184.57
SPV_1658	349.409	340.59	311.947	171.14	178.114	236.168	498.658	509.029	529.632	279.901	217.324	215.068
SPV_1659	316.133	284.826	261.255	153.349	142.862	196.67	403.257	426.715	429.823	235.832	192.051	189.078
SPV_1660	338.267	330.522	299.691	175.97	172.783	219.965	401.04	414.807	418.556	263.13	219.795	225.634
SPV_1661	359.36	360.422	347.953	272.771	253.648	301.222	414.504	427.888	429.647	323.297	291.618	289.369
SPV_2544	1001.3	1062.56	928.46	845.153	755.729	866.563	961.607	1095.38	1009.89	936.577	848.771	844.14
SPV_1662	412.078	422.32	429.208	357.198	328.509	376.598	329.354	324.307	328.187	363.429	372.92	365.095
SPV_1663	8.0753	6.7977	6.25975	6.40302	6.21304	5.92879	22.1342	23.4302	21.3374	5.07404	4.61762	5.30044
SPV_1664	1.56988	1.71612	2.06128	2.23704	1.08889	1.78127	13.4447	15.4506	15.5167	1.63278	1.24577	1.22116
SPV_1665	51.893	46.4215	48.8596	14.6432	15.5865	12.238	26.51	33.2514	30.6493	57.4089	49.2447	50.7012
SPV_1666	3.09571	3.15336	4.28643	1.07302	4.17176	4.45342	3.34966	5.63688	5.31517	1.39232	1.6889	2.40806
SPV_2404	1.90241	1.65425	1.45332	0.512872	1.43264	1.5033	1.88328	1.6224	1.76559	1.28344	0.754825	0.867485
SPV_1667	610.641	547.113	578.194	426.304	403.356	490.965	1010.16	1058.44	1039.79	521.265	530.518	557.743
SPV_1668	542.568	521.238	522.647	375.147	359.391	455.013	902.372	956.037	948.491	482.859	502.264	500.83
SPV_1669	464.574	426.305	440.667	330.678	297.877	387.208	719.824	759.537	761.371	405.423	434.15	425.615
SPV_1670	529.465	459.313	480.154	386.984	340.08	439.843	654.609	710.746	711.682	460.047	473.942	509.594
SPV_1671	1006	936.692	1002.86	945.702	886.89	932.089	981.91	965.437	949.564	953.094	1002.14	1023.36
SPV_1672	224.369	208.351	253.143	416.203	447.201	373.705	161.971	147.609	157.354	265.63	316.533	279.358
SPV_1673	3.49977	2.34049	3.06679	2.1439	2.71553	2.99329	6.90073	9.12951	8.04757	2.28701	2.33614	2.12488
SPV_1674	1.76827	2.51289	1.7561	0.708252	0.911111	0.372612	3.38699	0.84774	4.0535	0	2.50822	0.739913
SPV_1675	2.24404	2.94513	1.98983	1.39103	1.94545	1.91399	7.29178	7.25763	5.97358	1.14545	1.1483	1.39111
SPV_1676	0.68528	1.37225	1.53127	0.857745	1.02398	1.73284	4.18393	5.46191	5.29148	0.901518	0.839493	1.29037
SPV_1677	2.2398	1.88847	1.49268	1.03877	0.947556	1.66433	4.31842	5.73638	6.03047	1.03388	1.82416	1.51271
SPV_1678	2.22492	1.95176	1.73905	1.51277	1.55685	1.44704	3.18969	4.41154	4.17571	1.64618	1.5408	1.91563
SPV_1679	19.4596	19.1225	17.3897	11.9539	12.2311	12.5052	30.6895	35.0261	36.7157	13.8692	15.3941	15.6404
SPV_1680	23.4227	23.4126	19.8574	15.0004	15.7646	16.1847	41.4527	41.5773	43.6531	18.6961	17.4348	18.1057
SPV_1681	0.678239	0.525735	0.841966	0.679146	0.279574	1.00044	1.94868	1.30064	0.981959	0.198279	0	0.189202
SPV_1682	41.5221	57.1319	62.8604	83.4933	129.411	97.8106	53.7493	49.3616	50.5039	19.2443	45.2724	38.61
SPV_1683	57.0051	81.425	101.664	120.996	179.957	135.349	72.5686	70.729	67.3239	34.0343	60.0494	55.4335
SPV_1684	47.1762	63.6126	86.8991	81.6627	134.214	112.156	60.0923	55.3857	40.9887	40.4076	45.224	46.0391
SPV_1685	118.282	134.241	175.125	168.838	253.151	233.528	118.217	109.908	97.7049	63.255	84.6646	81.3605
SPV_1686	165.66	180.66	218.607	232.884	341.57	320.886	194.474	158.943	153.053	77.657	116.133	109.378
SPV_1687	224.782	254.579	307.457	314.322	467.479	442.483	306.77	266.247	243.985	118.69	184.446	158.678
SPV_1688	218.924	249.98	321.766	310.064	450.926	426.915	292.36	271.205	247.82	129.483	188.773	150.813
SPV_1689	119.365	120.499	173.098	144.175	204.505	225.584	136.006	138.09	141.429	48.1175	91.1094	66.6322
[truncated: 405 more rows]

## Sheet: TableS8_rlog
Geneid	spv0647_30C_1	spv0647_30C_2	spv0647_30C_3	WT_37C_1	WT_37C_2	WT_37C_3	spv0647_37C_1	spv0647_37C_2	spv0647_37C_3	WT_30C_1	WT_30C_2	WT_30C_3
[truncated: 2,260 more rows]

[truncated: 1 more sheets: TableS9_DE]
