# Supplementary material for: Multi-omics profiling reveals atypical sugar utilization and a key membrane composition regulator in Streptococcus pneumoniae
Source: Nat Commun. 2025 Nov 21;16:10429. doi: 10.1038/s41467-025-66611-0 (PMC12647141; doi:10.1038/s41467-025-66611-0)
Supplement: Supplementary file 6 — Supplementary Data 5 [file 41467_2025_66611_MOESM6_ESM.xlsx]

## Sheet: TableS12_transcriptome_counts
Geneid	Chr	Start	End	Strand	Length	NMC_1	NMC_2	NMC_3	LMC_1	LMC_2	LMC_3	CSFMC_1	CSFMC_2	CSFMC_3	FEVER_1	FEVER_2	FEVER_3	C+Y_1	C+Y_2	C+Y_3	CSP_1	CSP_2	CSP_3
SPV_0001	D39_JWV.0	1	1362	+	1362	690	690	679	537	606	615	778	813	635	631	767	817	1257	1210	1026	2104	1906	1613
SPV_0002	D39_JWV.0	1521	2657	+	1137	694	680	780.5	539	572.5	677	992	942	789.5	799	894.5	975.5	1177	1098	978.5	1885	1853	1498.5
SPV_0003	D39_JWV.0	2722	2916	+	195	77	83	77.5	78	77.5	62	110	98	82.5	90	86.5	114.5	115	127	109	129	155	124.5
SPV_0004	D39_JWV.0	3000	4115	+	1116	1477	1763	1868.5	1743	1506.5	1532.5	2873.5	3021.5	2137.5	1879	1653.5	1723.5	2773	2563.5	2367	2447.5	3308	1991
SPV_0005	D39_JWV.0	4186	4755	+	570	376.5	383.5	417.5	264.5	280	283.5	470	463	372.5	347	387	382.5	394	369.5	333	513.5	527.5	384
SPV_0006	D39_JWV.0	4756	8265	+	3510	1458	1599	1702.5	1537	1560	1502	1996	1989.5	1432.5	1416	1663	1805	2636	2138	2154	2713	2991.5	2202
SPV_0007	D39_JWV.0	8323	8589	+	267	222	250.5	267.5	217.5	199.5	274.5	312	297.5	205.5	208	215.5	240	445	384	418.5	473	565	356.5
SPV_0008	D39_JWV.0	8582	8950	+	369	474	501	522.5	415.5	450.5	449	588	545.5	362.5	370.5	416	426.5	810.5	782	724.5	849.5	1094.5	672.5
SPV_0009	D39_JWV.0	8955	9077	+	123	155	170.5	181	143	128.5	174.5	201	161.5	145	132	124.5	127.5	257.5	210.5	234	246.5	359.5	213
SPV_0010	D39_JWV.0	9070	10338	+	1269	1195.5	1331.5	1472	1240.5	1147.5	1300.5	1697	1615.5	1037	1069.5	1100.5	1262.5	2091.5	1951.5	1912	2162	2643.5	1789
SPV_0011	D39_JWV.0	10335	11612	+	1278	875.5	933.5	974.5	1059	985	1075.5	1268.5	1225.5	829	876	864	1042.5	1826.5	1605	1595.5	1818	2177.5	1531.5
SPV_0012	D39_JWV.0	11616	12158	+	543	1786	2001.5	2329	1725.5	1680	1696	2511	2629.5	1803	1474	1462	1553.5	2405	2139.5	2104	2235.5	3087.5	1832.5
SPV_0013	D39_JWV.0	12174	14132	+	1959	10765.5	12358	14062	12549.5	11332.5	11062	21011	21996	13896.5	13958	11702	12900.5	13884	12450.5	11999	13328.5	19076.5	11361
SPV_0014	D39_JWV.0	14254	14733	+	480	17	20	22	13.5	16	19.5	3436.33	3554.83	3196.5	6837.67	5468	6308	39.5	33	38.5	1176.5	1582.5	960.5
SPV_0015	D39_JWV.0	14827	14898	+	72	138.9	209.43	175.5	168.7	185.5	165.15	634.75	681.02	597.18	942.47	840.2	930.18	353.45	373.25	312.95	443.4	534.72	351.4
SPV_0016	D39_JWV.0	15138	16699	+	1562	4.63936e+06	4.48218e+06	4.85266e+06	5.33198e+06	4.80728e+06	5.04587e+06	5.7401e+06	5.67887e+06	4.25917e+06	5.07292e+06	5.04713e+06	5.67799e+06	5.24483e+06	4.895e+06	4.32316e+06	5.22987e+06	4.79102e+06	4.22523e+06
SPV_0017	D39_JWV.0	16748	16820	+	73	689.88	948.38	750.75	500	632.5	603.75	552.5	464.75	372.5	419.12	389	429.75	1611.25	1521	1318.38	808.88	741.75	598.25
SPV_0018	D39_JWV.0	16943	19846	+	2904	8.57363e+06	8.16694e+06	8.46615e+06	9823292	8.63226e+06	9.04095e+06	9.82227e+06	8.84811e+06	6.23649e+06	8.46663e+06	9.15233e+06	9.80059e+06	1.01591e+07	9.45734e+06	8.31294e+06	1.04165e+07	9.12748e+06	8.38627e+06
SPV_0019	D39_JWV.0	19923	20038	+	116	70886.2	123910	146559	408290	243779	216600	216720	240840	164673	184428	116184	222694	89975.9	97176.2	96510.3	93730.9	223884	100881
SPV_0020	D39_JWV.0	20044	20117	+	74	967	1577.5	1561.12	949.62	1175	720.5	950	1221	833.25	674	526	782.25	1799.5	1675	1623.5	1144.5	2122.62	944.5
SPV_2070	D39_JWV.0	20225	21071	+	847	559.06	662.3	668.77	534.64	635.57	651.32	936.87	968.38	865.48	794.86	749.38	971.48	1452.4	1279.87	1182.26	848.48	831.73	713.71
SPV_2073	D39_JWV.0	21106	21598	-	493	2	0	1	1	0	0	4	1	0	1	0	3	0	0	0	1	0	2
SPV_2076	D39_JWV.0	21595	21902	-	308	1	0	0	0	0	1	1	2	1	0	0	0	0	0	1	0	0	1
SPV_0023	D39_JWV.0	22168	22404	+	237	8	12	9	7	14	11	1503	1624	1558	2169	2078	2341	48	44	40	994	1362	809
SPV_0024	D39_JWV.0	22593	23921	+	1329	2880	3619	3438.5	3062	3053.5	3210	14763	15747.5	13538.5	21723	20103	22858	4571.5	4261.5	3541.5	8143.5	8295	6485.5
SPV_2078	D39_JWV.0	23967	24065	+	99	194	280.5	296	141	226.5	284	1204	1351.5	1043	1798	1583	1786	366	332.5	300	470	448	450
SPV_0025	D39_JWV.0	24122	24589	+	468	49.5	67	66	69.5	51	59	107.5	99.5	85.5	86.5	72.5	84	121	97.5	107.5	118	137	110.5
SPV_0026	D39_JWV.0	24632	24707	+	76	13	12	17.5	30.5	16	12.5	20.5	14	10	16.5	5.5	19	20	17	14.5	18	16.5	13.5
SPV_0027	D39_JWV.0	24776	25219	+	444	151.5	219	179	117	133	118.5	154.5	143.5	113	146	154	212.5	451	418	372.5	273	235	199
SPV_0028	D39_JWV.0	25179	25736	+	558	263	312.5	264	257	244	229	239.5	255	207	279	276	355.5	662.5	626.5	618	412.5	364.5	357.5
SPV_0029	D39_JWV.0	25849	27111	+	1263	581	650	586	701.5	702	639.5	626.5	645.5	486	871	738.5	967	1522	1382.5	1169.5	1094	962	876.5
SPV_0030	D39_JWV.0	27184	27681	+	498	571	764.5	670	816	701.5	869	1026.5	1026.5	797.5	929	868	999.5	946	904	793	1176.5	1064	874.5
SPV_2079	D39_JWV.0	27706	28489	+	784	759	1069.5	961	1058.5	1020.5	1216.5	1455	1545	1098.5	1272	1100.5	1273.5	1322	1148.5	1074.5	1654.5	1657	1437
SPV_0033	D39_JWV.0	28634	29602	+	969	2257	2207	2912.5	2282.5	1903.5	2265.5	2155	2180.5	1619.5	1539	1367	1382.5	4177	3802	3424.5	4526	5111	3684
SPV_0034	D39_JWV.0	29624	30016	-	393	7	1.25	2.17	0.2	1	0	15	7	10.5	46.42	30.42	52.33	4.25	5.33	8.33	29.25	28.03	21.42
SPV_2081	D39_JWV.0	29658	29873	+	216	133.08	215	260.83	322.67	232.92	215.7	204.17	219.17	171.83	367.25	201.08	366.75	118.87	94.9	118.67	242.08	514.67	271.08
SPV_2082	D39_JWV.0	30143	31053	-	911	60	61	92	72	62	80	570	584	1004	3101	1649	2725	128	109	90	534	685	513
SPV_0038	D39_JWV.0	31270	33939	+	2670	3785	4245	4380	4141	3908	3812	4383	4472	3240	3077	3187	3710	4441	4223	3685	4586	4334	3635
SPV_0039	D39_JWV.0	34024	34461	+	438	980	1048	1345	938	688	727	911	1137	911	775	651	771	327	278	302	272	413	246
SPV_0040	D39_JWV.0	34652	35662	-	1011	3695	2963	3553	2237	2258	2872	1893	1837	1283	1194	1457	1672	6969	6151	5681	6829	5381	5409
SPV_0041	D39_JWV.0	35811	36980	+	1170	1366	1275	1426.5	1269	1155.5	1324.5	1350	1382	967	903	1003.5	1095	1915	1756.5	1535.5	1990.5	1759.5	1576
SPV_0042	D39_JWV.0	36977	37747	+	771	836	781	843	731	602	772.5	737	724	521	527.5	595	691.5	1135	1003	890.5	1147	972.5	942.5
SPV_0043	D39_JWV.0	37744	38736	+	993	1186	1204.5	1291	1265.5	1106.5	1226	1146.5	1106	781	811	975	1050	1909	1737.5	1441.5	1726	1557	1358
SPV_0044	D39_JWV.0	38742	38975	+	234	290.5	272.5	324	332	306.5	309	306	324	200	217.5	286	253.5	481.5	426.5	399.5	436.5	435	361.5
SPV_0045	D39_JWV.0	39023	39311	+	289	327.57	356.07	399.5	309.9	318.28	344.5	356.02	343.12	247.62	258.27	298.83	355.03	561.27	454.28	440.75	506.23	477.43	368.22
SPV_0046	D39_JWV.0	39514	39744	+	231	334.5	344.5	328	295.5	288.5	287	326	375.5	238.5	285.5	321	331.5	483.5	428	420	894.5	923.5	806
SPV_0047	D39_JWV.0	39747	39872	+	126	230.5	201.5	214	108.5	173.5	181	228	269.5	181.5	161.5	172	193.5	301.5	235	251	542.5	506.5	491
SPV_2084	D39_JWV.0	39980	40186	+	207	1410	1632.5	1922	1273	1138	1317	1882	2206.5	1521	1508	1216	1387	1312	1285	1184	2322	2830	1805.5
SPV_2085	D39_JWV.0	40224	40985	-	762	8.03	5.37	5.03	6.83	3.48	2.75	9.67	8.92	8	9.2	6.9	8.78	15.5	9.03	11.87	14.5	16.27	14.45
SPV_0048	D39_JWV.0	40982	41500	-	519	13.47	13.88	8.22	8.38	8.45	8.83	11.45	11.45	9.42	9.3	11.77	10.03	15.2	16.78	14.15	23.07	20.65	15.25
SPV_2086	D39_JWV.0	41719	41886	+	168	13.5	6	7.5	18.7	12	17.5	449.5	454	403.33	583.75	652	802	14.5	13	11.5	285.5	287.83	198
SPV_0049	D39_JWV.0	41902	44055	+	2154	128.5	124.5	150	147	160.5	145.5	15951.5	14740.5	12252.5	22989.5	27408.5	33831	239.5	215.5	195.5	6580	5789	5675
SPV_0050	D39_JWV.0	44068	45417	+	1350	64	69.5	82.5	80.5	113.5	110	12638	11398.5	9595.5	21250	23811.5	29196.5	141	135.5	107	2752.5	2378	2343
SPV_0051	D39_JWV.0	45587	46294	+	708	6	2	4	5	4	6	43	29	27	52	84	81	5	7	3	23	15	18
SPV_0052	D39_JWV.0	46496	50221	+	3726	30	25	47	61	30	52	121	110	104	137	163	250	49	32	32	138	125	105
SPV_0053	D39_JWV.0	50314	51756	+	1443	19	17	13	30.5	24.5	27	68	43.5	42.5	72	61	121	26	16	15.5	79	62	49.5
SPV_0054	D39_JWV.0	51793	52815	+	1023	9	10	10.5	24	19	15.5	40	28.5	30.5	43.5	57.5	75.5	12.5	22	11.5	48.5	43	43
SPV_0055	D39_JWV.0	52812	53357	+	546	8	6	14.5	11.5	10.5	13.5	25	18	19	23.5	29.5	34.5	7.5	11	6	25.5	20	22.5
SPV_0056	D39_JWV.0	53441	53950	+	510	6.5	3	10.5	9.5	14.5	15.5	26.5	18	17.5	19.5	27.5	43.5	15	7	13.5	20.5	16	29
SPV_0057	D39_JWV.0	53975	55522	+	1548	69.5	63	65.5	143.5	105.5	113.5	136.5	131	117.5	182.5	117.5	205.5	95	80	64.5	155.5	158	155
SPV_0058	D39_JWV.0	55644	56906	+	1263	60	35	54	61	48	43	59	37	34	38	52	60	37	45	36	81	77	70
SPV_0059	D39_JWV.0	57309	57797	+	489	31.5	25	40	28.5	28	25.5	21.5	18	22	26.5	28.5	40.5	38	26.5	22.5	45.5	39	52.5
SPV_0060	D39_JWV.0	57784	58875	+	1092	72	68	81	83	73.5	95.5	76	52.5	65	72.5	64.5	121.5	80.5	80	75.5	133.5	104.5	108
SPV_0061	D39_JWV.0	58885	59112	+	228	242	202	268	182.5	203	240.5	202	182.5	162	96	140.5	175	404	407	392.5	463.5	409.5	410.5
SPV_0062	D39_JWV.0	59175	60473	+	1299	967.5	906	1013	1128	918.5	1042.5	933.5	954	742	711	691.5	813	1869.5	1721.5	1456.5	2360.5	2206	1904
SPV_0063	D39_JWV.0	60528	64466	-	3939	203	254	199	231	207	262	170	139	115	168	200	193	538	475	445	505	442	375
SPV_0064	D39_JWV.0	64781	65524	-	744	4945	4960	5655	3983	4181	4901	6835	7408	5624	5283	5375	5889	6640	6270	5793	6904	6011	5468
SPV_0065	D39_JWV.0	65845	67632	+	1788	21	25	39.5	27.5	39.5	35	49	25	31	26	27	34.5	80.5	71	49.5	52.5	54	46
SPV_0066	D39_JWV.0	67629	68105	+	477	6	6.5	11.5	9.5	9	19	16.5	6	9.5	7	3	11.5	17	17.5	23.5	7.5	12	11.5
SPV_0067	D39_JWV.0	68133	69038	+	906	23	11	14.5	17	25.5	33.5	40.5	17.5	12.5	15.5	24.5	29	42.5	41	24.5	24	35	21.5
SPV_0068	D39_JWV.0	69025	69840	+	816	27	17.5	22.5	24	30	39.5	38	20.5	17	18.5	42.5	31	57.5	35.5	39	36	33.5	22.5
SPV_0069	D39_JWV.0	69913	70251	+	339	12	6	14	25	16	15	24	18	14	17	14	25	15.5	28	19.5	33	22.5	10.5
SPV_0070	D39_JWV.0	70550	71716	+	1167	25	22	39	45	44	50	61	44	36	45	47	61	65	63	55	59	55	52
SPV_0071	D39_JWV.0	71832	72869	+	1038	20	20	14	26	24	31	40	27	15	31	16	29	42	61	33	59	32	32
SPV_2087	D39_JWV.0	72960	73073	-	114	0	0	0	0	0	1	0	0	1	0	0	0	0	0	0	0	0	0
SPV_0072	D39_JWV.0	73076	73930	+	855	10	23	34	40	25	35	133	111	84	123	128	86	33	32	19	52	48	31
SPV_0073	D39_JWV.0	74080	74337	+	258	50	61	70	116	71	76	120	146	75	138	89	108	118	96	89	123	218	98
SPV_2088	D39_JWV.0	74445	74741	-	297	0	0	0	2	0	0	5.5	5	1	2	1	0	0.5	1	1	2.25	1	1
SPV_2089	D39_JWV.0	74795	75091	-	297	0	0	1	0	0	0	2.5	1	0	1.5	0	0	0.5	1	1	0	0	1
SPV_2090	D39_JWV.0	75081	75200	-	120	0	0	0	0	0	0	1.5	0	0	0.5	0	0	0	0	0	0	0	0
SPV_0074	D39_JWV.0	75312	76076	+	765	656	616	645	786	615	752	816	770	657	593	679	801	829	716	635	1455	1291	1159
SPV_2091	D39_JWV.0	76316	76468	-	153	4.5	4.61	5.5	19	8.33	11	14	19.5	10.5	13.5	6	10.5	10.33	7.83	12.5	16.5	19.83	16
SPV_0076	D39_JWV.0	76686	78065	+	1380	2714	2930.5	2982.5	2360	2765	2849	4100	4095.5	2998.5	2728	2905	3169.5	4264	4109.5	3595	5027.5	4553	3985
SPV_0077	D39_JWV.0	78079	78744	+	666	1767	1812.5	1769.5	1807	1967	1890	2877	2982.5	2135.5	2035	2039	2200.5	2998	2684.5	2419	3273.5	2904	2571
SPV_2092	D39_JWV.0	79054	80070	+	1017	956	1230	1145	869	945	889	1014	1038	817	740	732	738	1717	1646	1504	1593	1568	1248
SPV_0080	D39_JWV.0	80186	84127	+	3942	93	124	111	108	145	111	118	144	101	106	93	123	414	367	333	311	255	255
SPV_0081	D39_JWV.0	84294	84992	+	699	847.5	826	918.5	649	647	713.5	689.5	795	538.5	462	419	546	675	604	527	533.5	541	411
SPV_0082	D39_JWV.0	84989	86041	+	1053	1709.5	1678	1888.5	1368	1342	1297.5	1239.5	1205	817.5	742	772	923	1420	1285	1164	884.5	769	727
SPV_0083	D39_JWV.0	86236	86847	+	612	7278	9003	8752	6406	8101	7419	12779	14645	10555	10928	8713	10477	14018	13274	11755	10238	9977	8119
SPV_2093	D39_JWV.0	87015	87191	+	177	37.38	37.42	44.13	70.59	57.82	81.55	115.04	120.65	69.01	87.04	103.52	120.41	46.72	57.69	51.33	60.8	66.93	49.06
SPV_2094	D39_JWV.0	87292	87429	-	138	0	0	0	0	0	0	1	1	0	0.5	0	0.5	0.5	0	0	1.5	0	0
SPV_0086	D39_JWV.0	87509	87769	+	261	231	257	304.5	520.5	406	483.5	654.5	713.5	499	591	626	623.5	302	239	270	422.5	395.5	358.5
SPV_0087	D39_JWV.0	87723	87944	+	222	153	169	177.5	321.5	267	282.5	470.5	454.5	301	395	392	401.5	181	166	148	263.5	258.5	203.5
SPV_0088	D39_JWV.0	88263	89192	+	930	3	6	1	2	7	5	5	5	3	6	7	9	12	9	11	3	6	4
SPV_0089	D39_JWV.0	89206	90129	+	924	4	4	0	5	7	14	6	4	1	7	5	5	5	6	3	7	4	5
SPV_0090	D39_JWV.0	90387	91862	+	1476	6	12	12	7	7	8	14	14	9	10	11	10	11	11	10	9	6	8
SPV_0091	D39_JWV.0	92134	93120	+	987	3926	4975	5569	5614	5471	5359	13389	14430	10463	10123	7960	8683	6205	5727	5264	1333	2105	1238
SPV_0092	D39_JWV.0	93242	94102	+	861	153	150	154	75	107	77	98	108	90	60	77	81	158	167	153	46	50	43
SPV_0093	D39_JWV.0	94174	95238	-	1065	1355.5	1251	1469	492	539.5	619	391	359	306	333	369.5	408	1228	1104	1039	1228.5	1007	962.5
SPV_0094	D39_JWV.0	95301	96212	-	912	1130.5	1001.5	1147.5	400.5	432.5	476.5	228	223	173.5	190	263.5	267	1254	1123	1024.5	1207.5	918	969.5
SPV_0095	D39_JWV.0	96205	96798	-	594	614.5	580.5	646	341.5	404.5	284	134.5	123	109.5	91.5	119.5	152.5	769	659.5	652	779	620.5	700.5
SPV_0096	D39_JWV.0	96785	97111	-	327	316.5	256	267.5	156	194.5	156.5	65.5	79	48	33.5	50.5	64.5	341	307.5	291.5	407	383.5	394.5
SPV_0097	D39_JWV.0	97250	98416	-	1167	395	405	444	229	296	290	256	204	125	205	210	210	721	696	583	640	462	506
SPV_0098	D39_JWV.0	98519	99631	+	1113	693.5	740	800.5	578	623	678	736.5	801.5	581	494	548.5	588.5	1644.5	1501	1354	2203	2103	1738
SPV_0099	D39_JWV.0	99673	101523	+	1851	2298.5	2443	2698.5	2526	2264	2349	2751.5	2879.5	1985	1801	1743.5	1849.5	4559.5	4194	3763	5588	6007	4519
SPV_2095	D39_JWV.0	101609	101869	-	261	316	332	372	421.5	408	361.5	522.5	527	356	348	335.5	421.5	439.5	382	337	283.5	300	282
SPV_0101	D39_JWV.0	101919	102551	-	633	713	760	792	664	782.5	798	904.5	884.5	620	671	745.5	748	899.5	870.5	759.5	616.5	606	577
SPV_0102	D39_JWV.0	102573	103445	-	873	656.5	687.5	751	749.5	724.5	663.5	756.5	622	505.5	564.5	533.5	637	777	759	621	687	585.5	547
SPV_0103	D39_JWV.0	103454	104125	-	672	315.5	349.5	341	239	326	352	310	359.5	266.5	274.5	297.5	331.5	418	394.5	342.5	424	353.5	310
SPV_0104	D39_JWV.0	104367	104870	+	504	9838.67	12100.8	15091.8	16156	12306.3	10717.8	39763	46766.7	31410.2	28055	21578.3	22133.7	7113	6293.33	6812.5	7033.83	11564.8	5916.5
SPV_2096	D39_JWV.0	104851	105247	-	397	8	10.33	9.83	13.83	10.17	15.67	19.17	21.83	16.67	14.17	10	23.67	20.17	15	20	29.5	18.33	26
SPV_0106	D39_JWV.0	105698	105946	+	249	217.5	260	254	179	160.5	169	114	129	94	90	91	97	152	132.5	144.5	198.5	174.5	150.5
SPV_0107	D39_JWV.0	106001	108109	+	2109	641.5	814	691.5	470.5	527.5	560.5	279.5	249	210	217	251.5	345.5	816	722.5	634.5	820	702	645.5
SPV_0108	D39_JWV.0	108106	108747	+	642	224	274	220.5	217.5	258	224.5	118.5	117	105	126	121.5	129.5	280	264	229	282.5	303.5	252
SPV_0109	D39_JWV.0	108953	109759	+	807	875	481.5	769.5	298	250	318	125	102	64.5	39	55.5	47.5	32	20	13	55.5	54	52
SPV_0110	D39_JWV.0	109776	110972	+	1197	901	482	820.5	231.5	218	249	134	157	86	76.5	108.5	108.5	62	65.5	55.5	156	158.5	129
SPV_0111	D39_JWV.0	111001	112392	+	1392	722	431.5	733	215.5	177	259	195	183	84.5	87.5	114	157	93	87.5	76.5	218.5	191.5	170
SPV_0112	D39_JWV.0	112681	113544	-	864	90	58.33	82.83	94	55.17	112.67	87.33	101.5	54.67	58.17	76.5	80.67	66.67	48.5	68.67	124.5	92.33	83.5
SPV_0113	D39_JWV.0	114010	116229	+	2220	11429.5	10689.5	12045	10169	11397	12689	13051	15217.5	9726.5	8562	10483.5	11220	29.5	17	12	33.5	34	32.5
SPV_0114	D39_JWV.0	116222	116689	+	468	1426.5	1341.5	1417.5	1304	1430.5	1598.5	1597.5	1639.5	1086	1093.5	1465.5	1577.5	6	3	6	6	6	1.5
SPV_0115	D39_JWV.0	116686	118038	+	1353	4205	3985	4322.5	4050	4447.5	5339.5	6017.5	5839	3879.5	4011.5	5378	5516.5	15.5	30	27	24.5	10	21
SPV_0116	D39_JWV.0	118184	118564	+	381	8658	7564.5	9477	11750	10633	14904	12047.5	13549	7464	8102	8709.5	9321	16	19	9	13	17	17
SPV_2099	D39_JWV.0	119812	119976	+	165	401	276	363	263	277	346	337	414	269	211	289	317	31	40	29	31	33	33
SPV_0117	D39_JWV.0	120144	120515	+	372	1360	1008.5	1357.5	1104	899.5	1236.5	1077	1193	812.5	761.5	948	956	122	98	92.5	128	129.5	94.5
SPV_2100	D39_JWV.0	120523	120735	+	213	283	202.5	260.5	145	158	216.5	167	240	178.5	143.5	159	190	19	18	21.5	25	21.5	20.5
SPV_0118	D39_JWV.0	121109	121234	+	126	289.5	254	301.5	208	222.5	302.5	203	211	160.5	140	184	198.5	34.5	28	30	47.5	40	35
SPV_2101	D39_JWV.0	121215	121352	+	138	355.5	271	326.5	157	192.5	281.5	218	214	154.5	140	210	217.5	27.5	34	39	46.5	29	40
SPV_0119	D39_JWV.0	121540	122598	+	1059	1881	1371	1667	1169	1163	1584	1155	1132	866	750	1057	1094	258	223	207	280	238	213
SPV_0120	D39_JWV.0	122912	123889	+	978	1096	957	1171	644	718	977	825	843	600	543	737	756	145	125	137	179	139	178
SPV_0121	D39_JWV.0	124266	124640	+	375	516	444	513	448	401.5	547.5	405.5	354	257.5	243.5	375	407	84.5	69.5	68	93.5	88	64.5
SPV_2102	D39_JWV.0	124647	124829	+	183	84	68	91	59.5	62.5	83	66	69.5	43.5	47	48	62.5	11	12	5	20	6.5	10.5
SPV_0122	D39_JWV.0	124848	125750	+	903	828.5	684.5	772.5	556	550.5	678.5	539	519	393	378.5	469	558.5	113	105.5	107.5	132.5	118	107
SPV_0123	D39_JWV.0	125806	126159	+	354	364	331.5	414	356.5	324.5	458.5	358	343	219.5	223	250.5	301	63.5	74	55.5	79	76.5	66.5
SPV_0124	D39_JWV.0	126156	126884	+	729	460.5	446.5	469.5	416	372.5	513.5	413	405.5	296	294	342.5	380	59	51	58	87	107	103.5
SPV_2103	D39_JWV.0	127363	127560	+	198	194	192	209	223	226	289	267	290	180	174	201	211	44	40	32	42	65	58
SPV_2104	D39_JWV.0	128115	128521	+	407	16	25	27	21	19	26	18	19	22	15	30	22	18	27	31	13	21	20
SPV_2106	D39_JWV.0	128608	128727	+	120	1	2	0	2	3	1	1	2	0	3	1	1	2	2	2	0	1	0
SPV_0126	D39_JWV.0	128812	130671	+	1860	3190.5	2226.42	3109	4342	3054.75	3850.92	2462.58	2378.42	1748.5	2379.25	2488.83	2798.08	4240.08	3983.67	3437	5867.92	5269.92	4267.75
SPV_0127	D39_JWV.0	131072	132193	+	1122	1471.5	1932.5	1823.5	1508	1560.5	1272	1669	1804.5	1324	1466.5	1385	1378	3687	3499.5	3054.5	2907.5	2956.5	2351
SPV_2107	D39_JWV.0	132229	132308	+	80	43	55.5	45.5	36	45.5	36	33.5	41	27	37.5	41	46.5	131.5	112	99.5	69.5	71	63
SPV_0128	D39_JWV.0	132334	132789	+	456	456.5	612	498.5	399	533	404	354	379.5	282.5	324	352	395.5	1354	1160.5	1019.5	798	669	637
SPV_0129	D39_JWV.0	132799	134712	+	1914	1881	2632	2009.5	1768	2434	1821	2102.5	2161	1562.5	1739	1734	2113	4792.5	4436	3983.5	2750	2534.5	2255
SPV_0130	D39_JWV.0	135092	136771	-	1680	6020	5978.5	6635	6661.5	6152	6827.5	8917	8621	6615.5	6470.5	6853	7760.5	9557	8974	7809.5	11263.5	10220	8938
SPV_0131	D39_JWV.0	136773	137006	-	234	767	805.5	840	668.5	644	769.5	868	935	647.5	620.5	698	832.5	1179	1217	1038.5	1538.5	1312	1063
SPV_2108	D39_JWV.0	137286	137393	+	108	1	1	3	1	0	1	0	2	1	0	0	1	5	1	2	1	1	0
SPV_2109	D39_JWV.0	137633	137830	-	198	1	1	0.5	1	1	3.5	2103.5	2292.5	4719	8573.5	4250	7878.5	3	2.5	3	942.5	950.5	920
SPV_0132	D39_JWV.0	137824	137976	-	153	2	1	3	0.5	3	3	1431.5	1456	2946	5866	3014	5284.5	3	2	1.5	622	651.5	555.5
SPV_0133	D39_JWV.0	137978	138163	-	186	2	0	4.5	4.5	1	0.5	1912	1880.5	4097	8039.5	4344	7799	4	3.5	7.5	1014.5	886	777.5
SPV_0134	D39_JWV.0	138341	139024	+	684	311	363.5	376	376	340	321.5	353.5	379	260	265.5	284	299	537	519.5	464	470.5	501	398
SPV_0135	D39_JWV.0	139021	139458	+	438	213	221	258.5	249.5	223.5	263	320.5	272	184	168.5	207	215.5	388	330	303	330	300.5	275
SPV_0136	D39_JWV.0	139448	140458	+	1011	933	915.5	1103.5	1117.5	1013.5	1056.5	1231	1241	819	857	831	870.5	1360	1257.5	1104	1206.5	1172.5	997
SPV_2110	D39_JWV.0	140498	141309	-	812	6	7	8.5	6	5	6	10.5	9	4	12	10	17.5	13.5	4	11	19.5	8.5	11
SPV_2113	D39_JWV.0	141306	141791	-	486	5	4	3.5	1	3	6	6.5	5	3	5	8	5.5	5.5	10	9	3.5	5.5	10
SPV_2115	D39_JWV.0	142123	142694	-	572	18.5	11.5	15	7	14.5	14	27.5	27.5	13	25.5	43.5	29	24.5	29	14	30.5	35.5	29.5
SPV_2116	D39_JWV.0	142643	142818	-	176	5.5	4.5	7	8	8.5	7	13.5	5.5	9	10.5	15.5	5	9.5	9	14	17.5	12.5	18.5
SPV_0138	D39_JWV.0	143060	144265	+	1206	77	105.5	69	61	82	71.5	70	76.5	42	54.5	63.5	53	197.5	171.5	165	176	177.5	149
SPV_0139	D39_JWV.0	144258	145211	+	954	38.5	43.5	53	32	39	40	30.5	27.5	30	29.5	38.5	29	94.5	88.5	80.5	69.5	83.5	66
SPV_0140	D39_JWV.0	145221	146837	+	1617	89	103.5	117	73	87.5	83	106.5	93	89.5	93	62	92	176	182.5	152.5	171	216	149.5
SPV_2117	D39_JWV.0	146857	147154	+	298	5.5	13.5	14	11	16.5	21.5	21	15	13.5	8	11	8	15	21.5	15	24.5	29	21.5
SPV_0141	D39_JWV.0	147204	147614	+	411	0	1	0	1.5	0	2	4	1	1	2	0	0	4	2	1	2.5	2.5	2
SPV_0142	D39_JWV.0	147626	148375	+	750	1	0	5	1.5	0	1	5	3	0	1	2	1	2	3.5	2	8	3.5	2
SPV_0143	D39_JWV.0	148388	149560	+	1173	4	0	1	4	8	1	11	1	2	2	0	4	1	3.5	3	1.5	6	2
SPV_2119	D39_JWV.0	149645	149877	+	233	36.5	29	42	18	25	36	28	35	27	17	39.5	15	13.5	11	14.5	18	9	13
SPV_0144	D39_JWV.0	149955	150818	+	864	573.5	677	615	518	658	640	813	944	495	380	472.5	566	284.5	270	234.5	417	354	353
SPV_2120	D39_JWV.0	150711	150914	-	204	1518	2138	2785	1914	1462	1745	4682	6532	4743	3343	2515	3543	10	20	10	18	64	15
SPV_0145	D39_JWV.0	151109	151342	+	234	36818	34561.5	36806	20200	20304.5	23097	48938	44508.5	31147	31758	39204	44061	235	198.5	174	277.5	258	227.5
SPV_0146	D39_JWV.0	151364	152041	+	678	40764.5	39433	39820.5	19929.5	21411.5	23544	45914	42408.5	29568	27383.5	33711	40123.5	327	303	271	392	340	341.5
SPV_0147	D39_JWV.0	152053	152718	+	666	31994	30544.5	30616.8	12208.5	15629.5	17884.5	32993	30135	21098.5	18821.5	24231.5	29165.5	272	276.5	263	347.5	299	319
SPV_0148	D39_JWV.0	152790	154016	+	1227	48902.5	47562	46468.8	20955	26383.5	28995.5	55494	50309	34883.5	31592	40918.5	50071	519	440	406	609	471	545
SPV_0149	D39_JWV.0	154226	154822	+	597	741	718	725	288	344	358	568	445	373	337	475	596	13	18	14	9	13	10
SPV_0150	D39_JWV.0	154926	155756	+	831	5729	5901	6581	3745	3791	3931	7128	7529	5735	5203	4370	4978	3044	2838	2535	3106	3333	2501
SPV_0151	D39_JWV.0	155910	156764	+	855	1766	1916	2220	1268	1314	1223	2487	2717	1894	1825	1489	1623	1613	1459	1434	1493	2260	1316
SPV_0152	D39_JWV.0	156864	158237	+	1374	506.5	561	552.5	377.5	470.5	383.5	460	495.5	320	378	390.5	434.5	693.5	684	590	705.5	604.5	503.5
SPV_0153	D39_JWV.0	158230	159291	+	1062	470	409	451	413	403	424.5	510	509	359.5	416.5	478	520	766	794	646	888	828	677
SPV_0154	D39_JWV.0	159293	159985	+	693	407.5	464	459.5	421.5	432.5	510	647	622.5	448.5	517.5	511.5	598.5	767.5	699	585	886.5	841.5	682.5
SPV_0155	D39_JWV.0	160015	160584	-	570	107	95	167	110	104	100	132	152	121	146	126	157	329	349	292	105	108	86
SPV_0156	D39_JWV.0	160719	161333	+	615	265.5	293	294.5	216	226	205.5	292	378	296	229.5	238	266.5	272.5	252	212	204	230.5	198
SPV_0157	D39_JWV.0	161383	162981	+	1599	643	648.5	656	480	515.5	551	623.5	618	466.5	432.5	487.5	606.5	838.5	737	666.5	605.5	625.5	562.5
SPV_0158	D39_JWV.0	162993	164279	+	1287	535.5	597	613.5	406.5	471	486.5	610.5	656	449	430	469	515	753	699.5	631	532.5	544.5	457
SPV_0159	D39_JWV.0	164331	164864	+	534	2685.5	2885.5	3339	1511.5	1765	1822	3036.5	3533.5	2833	2452.5	1879	2345.5	2393	2141.5	2056.5	2793.5	2984.5	2298.5
SPV_0160	D39_JWV.0	164942	165412	+	471	508.5	563	666	543	447.5	509	659.5	778.5	672.5	654.5	494.5	541.5	864	748	696	1074.5	1481	849
SPV_0161	D39_JWV.0	165705	166967	-	1263	3271	4827	3668	3643	5446	4749	9205	10049	4405	2805	3079	3753	324	309	260	204	170	138
SPV_0162	D39_JWV.0	167277	167735	-	459	29.5	21.5	25.5	25.5	39	38.5	55	51	25.5	35.5	32	44	30.5	33	28.5	29.5	32.5	28
SPV_0163	D39_JWV.0	167732	168172	-	441	26.5	32.5	23.5	34.5	40	28.5	49	51	26.5	25.5	25	33	19.5	26	25.5	27.5	29.5	17
SPV_0165	D39_JWV.0	168528	170477	+	1950	935	846	985	1365	1009	1202	1292	1276	1017	1021	1052	1166	1307	1243	1057	1804	1684	1416
SPV_0166	D39_JWV.0	170802	171269	-	468	63	61	57	34.5	52.5	33.5	38.5	38.5	42.5	42	34.5	19.5	86.5	82	76.5	44.5	45	52
SPV_0167	D39_JWV.0	171270	172475	-	1206	146	143.5	120.5	70	107.5	78	95.5	78	76.5	53	50.5	41	198.5	156	159.5	99	100	92.5
SPV_0168	D39_JWV.0	172495	173130	-	636	59.5	65.5	45	30	52.5	38.5	46.5	34	25	21	36	18.5	95	84	94.5	55.5	47.5	58
SPV_0169	D39_JWV.0	173115	174215	-	1101	100.5	129	93.5	72.5	88.5	70	61.5	62.5	65	49	30	55	213	200	156.5	118	107.5	118.5
SPV_0170	D39_JWV.0	174619	175212	+	594	261	341.5	290	353	334.5	350	438	481.5	320.5	291	317.5	339	348	311	264.5	388.5	393.5	321.5
SPV_0171	D39_JWV.0	175222	175785	+	564	308	347	350.5	355	343	345	470	470	325.5	354	344	375	378.5	383.5	311.5	414.5	434.5	334
SPV_0172	D39_JWV.0	175782	176459	+	678	262	341.5	332.5	259	301.5	345	459	524.5	356	301	316.5	359	384.5	331.5	294	373	423	362.5
SPV_0173	D39_JWV.0	176614	177645	-	1032	316	340	379	323	358	365	517	521	335	371	356	398	483	477	414	531	480	379
SPV_0174	D39_JWV.0	177900	178583	-	684	881	898.5	992.5	715	727	837	967.5	960.5	673.5	770	850.5	852	1360.5	1305.5	1145.5	1151.5	947.5	845
SPV_0175	D39_JWV.0	178595	179539	-	945	1365	1428.5	1419.5	872	1074	1058	1143.5	1070.5	829.5	786	947.5	996	2183.5	2031.5	1806.5	1701.5	1470.5	1304
SPV_0176	D39_JWV.0	179671	182502	+	2832	2154.5	2130	2333.5	2536	2407	2676.5	2473.5	2225	1602.5	1718.5	2085	2256	3289	2975	2521.5	3502	3160.5	2703
SPV_0177	D39_JWV.0	182495	183556	+	1062	1077.5	1071	1129.5	1222	1160	1261.5	1307.5	1306	894.5	1029.5	1153	1366	1639	1519	1401.5	1703	1427.5	1338
SPV_0178	D39_JWV.0	183688	184086	+	399	1789	1912.5	2274	2493.5	2189.5	2323.5	3835.5	4751	3075.5	2777.5	2743.5	3199.5	2884	2525.5	2530	2557	2832.5	2237.5
SPV_0179	D39_JWV.0	184152	184721	+	570	566	539.5	592	717.5	629.5	685.5	952.5	1086	690.5	758.5	824.5	914.5	1201	1064.5	1037	1108	1187.5	916.5
SPV_0180	D39_JWV.0	184808	185074	+	267	1327	1467.5	1695.5	1267	1258.5	1277.5	1974	2166.5	1512.5	1315.5	1367.5	1525.5	1696.5	1495.5	1444.5	1544.5	1970.5	1318
SPV_0181	D39_JWV.0	185078	185497	+	420	2556	2981.5	3179.5	2932.5	2497	2461	3702	4248	2872	2595.5	2523.5	2797	3241	2923	2735.5	2940	3723.5	2414
SPV_0182	D39_JWV.0	185513	185818	+	306	1922	2092.5	2226	2164.5	1855	1833.5	2822.5	3239.5	2305.5	2098	1851.5	2215.5	2298	2035	1991	2128.5	2668.5	1789.5
SPV_0183	D39_JWV.0	186275	187525	+	1251	1675.5	1819	1788	1157	1327.5	1152	1377.5	1457	1042	941	1068	1231	1638	1500	1315	1316	1292	1128
SPV_0184	D39_JWV.0	187609	188040	+	432	707.5	935	871	553	790.5	561	1146.5	1294	1121	977	767	941	1067	963	792	597	639	541
SPV_0185	D39_JWV.0	188186	189718	+	1533	341	412.5	402.5	367.5	371.5	423	508.5	488.5	350.5	373	447	473.5	496	443.5	437.5	602	529	447
SPV_2121	D39_JWV.0	189796	189939	+	144	67	61	69.5	86.5	99	81.5	137	111	137	247	193	280.5	84	84	74	131.5	130	127
SPV_0186	D39_JWV.0	189976	191514	+	1539	1873	1872.5	2206	1642	1625.5	1865.5	2764.5	2728.5	2191.5	3149	2378	3095	2517	2201.5	1990.5	3205.5	3427	2732
SPV_0187	D39_JWV.0	191634	193841	+	2208	1009.5	969	1243	577.5	501	637.5	923	711	557.5	518	607.5	626.5	1105	1084	1040.5	1773	1591	1312
SPV_0188	D39_JWV.0	193853	193993	+	141	94.5	81	126.5	43	46.5	46	77	87	64	53.5	66.5	54.5	121.5	76.5	96	185.5	148	137
SPV_0189	D39_JWV.0	194037	194543	+	507	120	107	105.5	77.5	73.5	83.5	98.5	83.5	75.5	88.5	82	89.5	174.5	144.5	125.5	278.5	253	220.5
SPV_0190	D39_JWV.0	194536	195126	+	591	142	140.5	150	85.5	101.5	90.5	145	107	81.5	84	82	118.5	220	176	181	353	325	336.5
SPV_0191	D39_JWV.0	195123	195740	+	618	185	132.5	158	131.5	126.5	132.5	167.5	130.5	116.5	110	140	119	250	168	190	444	374	330
SPV_0192	D39_JWV.0	196007	196315	+	309	8116	10441	9509	6067	7570	6900	7851	8211	6068	4913	6318	6339	11975	10009	11014	11264	11059	9661
SPV_0193	D39_JWV.0	196532	197158	+	627	12181.5	15071.5	13501	11669	11968.5	10763	10650	10682	7868	6150	9415.5	8911.5	18743.5	15588.5	17074.5	18430	17576	15453.5
SPV_0194	D39_JWV.0	197183	197806	+	624	8776.5	11321	9774.5	7672.5	8896	7937.5	8082	8161	5919.5	4619	7125	6760	14465	12014.5	13103.5	14253	13502	12266
SPV_0195	D39_JWV.0	197806	198102	+	297	4428.5	5626	4607.5	2779.5	4042	3989	4053	4039	3088.5	2323.5	3708.5	3401	7848	6400.5	7263	7529.5	6406.5	6583
SPV_0196	D39_JWV.0	198120	198953	+	834	12647.5	16578.5	14444	12223	13584.5	11852.5	12319	12028	8896	6789.5	10534	9567.5	22119.5	17713.5	20976	21879.5	21319.5	19008.5
SPV_0197	D39_JWV.0	199057	199338	+	282	5340	6676	5694	4173	5087.5	4747	5056.5	4895	3696.5	2805.5	4376	3893	9345	7750	9041.5	9707	8546.5	8155.5
SPV_0198	D39_JWV.0	199350	199694	+	345	5041.5	6395	5557.5	4284	5302	4744.5	4781	4729.5	3508.5	2610.5	4214.5	3699.5	9082	7374	8793	9323	8512	7895
SPV_0199	D39_JWV.0	199707	200360	+	654	10310	12707	11185.5	9656.5	10607.5	9719	9869.5	9306	7044.5	5514	8404	7449	17761.5	14332	17431.5	18787	17517	16000.5
SPV_0200	D39_JWV.0	200364	200777	+	414	8046	9583	8579.5	7625	8158.5	7359	7705.5	7474.5	5478.5	4588.5	6427	5860	13510	10772	13184.5	14714.5	13503.5	11941.5
SPV_0201	D39_JWV.0	200787	200993	+	207	3073	3630.5	3349	3159	3105	2966.5	2955.5	2836	2137	1663.5	2506.5	2171	5107	4097	4941	5443.5	5289	4605
SPV_0202	D39_JWV.0	201018	201278	+	261	5111	6312.5	5579.5	4427	4946	4732.5	4919	4781	3497.5	2772.5	4174.5	3626.5	8685	6943	8205.5	9175	8709	7781.5
SPV_0203	D39_JWV.0	201304	201672	+	369	6198	7441.5	7028	6264.5	6300.5	5768.5	6289	6013	4402	3705.5	5071.5	4617.5	10508.5	8224.5	9949.5	11127.5	10677.5	9524.5
SPV_0204	D39_JWV.0	201750	202055	+	306	5566.5	6387	5884	5003.5	5403.5	5069.5	5195.5	5021.5	3765.5	3006	4213	3857	9340	7354.5	8952.5	10104.5	9206.5	8386
SPV_0205	D39_JWV.0	202079	202621	+	543	7955	9621.5	8794.5	8236.5	8254	7798	8061	7913.5	5781.5	4662	6536.5	5619.5	13330.5	10576.5	12652.5	14112	14158.5	12384.5
SPV_0206	D39_JWV.0	202639	202908	+	270	4437	5256	4908.5	3926	4441.5	4336.5	4818.5	4590	3275.5	2896	3723.5	3392	7318.5	5881.5	6853.5	7814	7602.5	6660
SPV_0207	D39_JWV.0	203193	203591	+	399	6438	7350	6965	5014	5812	6046	6576	6436	4992	4111	5308	4641	10836	8684	10202	11217	10436	9799
SPV_0208	D39_JWV.0	203783	204319	+	537	7959	8885.5	8446	7418	7468	7614.5	8387	8087.5	6091	5195	6593.5	6160.5	13421	10926.5	12708	13984.5	13476	11909.5
SPV_0209	D39_JWV.0	204403	204759	+	357	6114.5	6744	6749	5909	5898.5	5754	6480	6312.5	4738	4180	5160	4812.5	10010	8230	9559	10721.5	10263.5	9132
SPV_0210	D39_JWV.0	204777	205271	+	495	7296	8002	8041.5	7717.5	7278	6944	8281.5	8042.5	5993.5	5618	6321	5928	12010	9827	11083	12564	13151	10928.5
SPV_0211	D39_JWV.0	205285	205467	+	183	3404.5	3636.5	3453.5	3126.5	3101.5	3179.5	3789.5	3559.5	2592.5	2469	2764.5	2640	5412	4395.5	4887	5548	5482.5	4716
SPV_0212	D39_JWV.0	205612	206052	+	441	5289.5	5738.5	5923	5016	4780.5	4777.5	5293.5	4944	3601.5	3222	3896.5	3589.5	7073.5	5818	6508	8102.5	8293	6848.5
SPV_0213	D39_JWV.0	206065	207375	+	1311	12794.5	14106.5	14179	10771	10935.5	11752.5	13494.5	13282	9932.5	8888	9962.5	9742.5	17178.5	14057	15837	19318.5	19471	16577.5
SPV_0214	D39_JWV.0	207526	208164	+	639	1249	1265	1340	883	1188	940	1171	1229	980	786	899	971	2035	1755	1772	1768	1723	1424
SPV_0215	D39_JWV.0	208281	208499	+	219	5056.5	5896	5421	4041.5	5040.5	4765	6647.5	6678	4877	4518.5	5158.5	5360	9406	8848.5	8016	7617	7516.5	5793
SPV_2122	D39_JWV.0	208524	208640	+	117	3491.5	3912	3614.5	2575.5	3330.5	3211	4493	4580.5	3337	3165	3404	3639	6512	6104	5321.5	5205	5132	4039
SPV_0216	D39_JWV.0	208658	209023	+	366	7935.5	8644.5	8096	7112	7667	7215.5	9549	9711	7306.5	6715.5	7461.5	7824.5	14279	13190	11777.5	11057.5	11585	8803.5
SPV_0217	D39_JWV.0	209041	209424	+	384	7968.5	9003	8346	6645	7722.5	7190.5	9719.5	10040	7246.5	6836	7429.5	7946.5	14062.5	13108	11842.5	11137	11207	9090
SPV_0218	D39_JWV.0	209467	210402	+	936	19018.5	20964.5	19478	16610	19027.5	17408.5	23859	24300	17661.5	16351	18181.5	19206	34205.5	31591.5	27775.5	26448.5	27355.5	21530
SPV_0219	D39_JWV.0	210414	210800	+	387	9302.5	10342	9934.5	8346	9788	8852.5	12516	12795.5	9175.5	8797	9323	9893	16823	15743	13662	13019	13624	10759.5
SPV_0220	D39_JWV.0	211065	211331	+	267	242.5	233.5	268	208.5	179	218.5	232.5	233.5	204	194	180	226.5	252.5	230.5	214.5	377.5	375.5	320
SPV_0221	D39_JWV.0	211341	212679	+	1339	2168.5	2006.5	2390	2454.5	1827.5	2127.5	2394.5	2580.5	1997	1950	1711	2095.5	1908.5	1805	1600	3128	3404.5	2441
SPV_2125	D39_JWV.0	212734	212881	+	148	100.5	107	139	93	69	117	147	178.5	129.5	142.5	104.5	122	88.5	83.5	66.5	157	149.5	138.5
SPV_0222	D39_JWV.0	212923	213615	+	693	1208.5	1091	1492	1221	1034.5	1202	1354	1460.5	1192.5	1131.5	936.5	1089	1346.5	1309	1202	1708.5	1831.5	1372.5
SPV_2126	D39_JWV.0	213718	215363	-	1646	5	6	4	4.5	8	16	10	8	2	8	10	17.5	8	15	13.5	22	18	22
SPV_0225	D39_JWV.0	215353	216444	-	1092	7	2	4	2.5	3.5	2	6.5	1	3	6.5	6	5.5	8.5	7	7.5	9	10	15.5
SPV_2127	D39_JWV.0	216457	217578	-	1122	8	4	4	5	7.5	3	13.5	5	4	7.5	5	5	8.5	6	8	23	13	13.5
SPV_0228	D39_JWV.0	217796	217993	-	198	27	25	26	17	12	14	24	16	16	13	20	18	11	9	5	31	26	21
SPV_0229	D39_JWV.0	218068	218844	-	777	59	58	65	30	35	35	39	36	43	31	42	39	35	33	33	61	46	51
SPV_0230	D39_JWV.0	218966	219712	+	747	173.5	206.5	202.5	88.5	117.5	119	251	202	184.5	203.5	128	128.5	157	143	152	149.5	214	146.5
SPV_0231	D39_JWV.0	219725	220705	+	981	184.5	240.5	236.5	158.5	148.5	152	359	354	276.5	294.5	210	245.5	162	155	187	210.5	268	158.5
SPV_0232	D39_JWV.0	220900	221220	+	321	2.5	6.5	12	3	4.5	7	3.5	5	2.5	4	11.5	6	7.5	5.5	10	14.5	9.5	9
SPV_0233	D39_JWV.0	221266	221574	+	309	11	11	8	13.5	5.5	10	12	6	3.5	8	7	11.5	13.5	8.5	5.5	15.5	21	14.5
SPV_0234	D39_JWV.0	221591	222889	+	1299	85.5	75.5	79	42.5	31	44	51.5	52	36	49	46.5	60.5	62	57	45.5	92	75.5	61.5
SPV_0235	D39_JWV.0	223040	225478	+	2439	161	129	169	143	100	141.5	143.5	168	115	144	151.5	167.5	189	157	131.5	266.5	255	195
SPV_0236	D39_JWV.0	225497	226165	+	669	46	39.5	58	32	36.5	39.5	59	44.5	33	55.5	58.5	49.5	51.5	41	43.5	89	67.5	58.5
SPV_0237	D39_JWV.0	226183	227271	+	1089	93	81.5	101	80	88.5	94	138.5	128.5	92	98.5	139	130	127.5	102	98	211.5	177.5	146.5
SPV_0238	D39_JWV.0	227726	230227	+	2502	2793	2703	3054	3597	3101	3606	4179	4444	3164	3139	3424	3666	6554	5803	5130	7011	6415	5540
SPV_0239	D39_JWV.0	230421	231116	+	696	492.5	411	535	441	320.5	456.5	330	321	270.5	245	234.5	273.5	456.5	411	401	466	453	417.5
SPV_0240	D39_JWV.0	231128	231544	+	417	321.5	307.5	320.5	267.5	228.5	286.5	269	278	171	170	184	214.5	281.5	275.5	232	323.5	291.5	259.5
SPV_2129	D39_JWV.0	231599	231691	+	93	33	35.5	38.5	22.5	19	30	40	33	27.5	23	13.5	23	23	30.5	29	31.5	27.5	32
SPV_2130	D39_JWV.0	231786	231883	+	98	0	2	0	1	0	5	6	4	4	2	0	6	2	3	0	6	4	4
SPV_2131	D39_JWV.0	232279	232354	+	76	89	112	118	75	98	98	138	163	134	110	71	130	89	71	93	128	147	118
SPV_2132	D39_JWV.0	232359	232451	-	93	230	326	402	684	571	568	858	1022	673	690	494	663	264	265	215	210	320	175
SPV_0241	D39_JWV.0	232612	233583	+	972	537	622.5	703.5	781.5	637.5	726.5	1028.5	1095.5	724	735	723.5	700	1037	993.5	876.5	1100.5	1118	883
SPV_0242	D39_JWV.0	233564	234136	+	573	367	439	473	582.5	503.5	489	726	783.5	552	475	481	536.5	646.5	590.5	549.5	657	802	597.5
SPV_2133	D39_JWV.0	234171	234264	+	94	21	20.5	40.5	31	23	43.5	56.5	69	46	39	37.5	53.5	54.5	38	46	59.5	54	38.5
SPV_0243	D39_JWV.0	234367	235125	+	759	1069.5	1159	1186	1152	1160	1215.5	1626	1729	1194	1224	1281.5	1454.5	1714	1552	1402.5	2071.5	2054.5	1702.5
SPV_0244	D39_JWV.0	235134	235937	+	804	1233.5	1363	1377	1266.5	1196.5	1229.5	1716	1690.5	1240.5	1145	1303.5	1422.5	1857	1717.5	1489	2023.5	1819.5	1569
SPV_0245	D39_JWV.0	235959	237218	+	1260	2290.5	2534	2619	2723.5	2522	2569.5	3293	3233.5	2277	2219	2591.5	2790	3784	3330.5	3045.5	3697.5	3532	3020
SPV_0246	D39_JWV.0	237231	239084	+	1854	4444.5	4976	4842	5175	5143.5	5096.5	6858	7027	4988.5	5061	5448.5	5974	7614	6750	6172	7052.5	6798	5726.5
SPV_0247	D39_JWV.0	239184	240563	+	1380	238	211	233	131	124	138	160	141	147	150	151	171	261	241	230	282	258	245
SPV_0248	D39_JWV.0	240755	242563	+	1809	5336	5200	5610	4568	4490	4630	3453	3370	2509	2686	3076	3051	5904	5558	4959	5408	4977	4342
SPV_0249	D39_JWV.0	242682	243731	+	1050	1365	1718	1705	2155	2339	2156	2637	2711	2395	2481	2249	2571	1144	1091	881	899	950	831
SPV_0250	D39_JWV.0	243831	247601	-	3771	391	357	395	240	257	260	198	220	161	166	203	258	593	518	479	420	327	288
SPV_0251	D39_JWV.0	248018	248431	+	414	7196.5	7525.5	7506.5	5480.5	6618	6405	10114.5	10647	7396	6836.5	6876.5	7202	12103.5	11073.5	10116.5	10584.5	10241.5	8194
SPV_0252	D39_JWV.0	248451	248921	+	471	9047.5	9920.5	10351.5	9406.5	9343	8909	15100.5	15783	10631	9947.5	9530.5	10166	14446.5	12969.5	12251.5	12798.5	14495.5	10420
SPV_0253	D39_JWV.0	249346	251427	+	2082	24102	24398	25550	24281	23232	23656	29590	29961	21301	21879	23751	24555	38683	35617	31315	38184	35158	30613
SPV_0254	D39_JWV.0	251531	255922	+	4392	2382	2130	2469	3134	2661	3045	2949	2833	1996	2247	2546	2946	4777	4406	3890	5728	5257	4608
SPV_0255	D39_JWV.0	256024	256287	+	264	418	397	433	307	351.5	378	476.5	424	332	334	416.5	428	540	548	480	719	577	560
SPV_0256	D39_JWV.0	256280	256558	+	279	413.5	411	451	395	399	430.5	466.5	456.5	330.5	324	407.5	436	569.5	527.5	476.5	703.5	582.5	538.5
SPV_0257	D39_JWV.0	256579	256731	+	153	226	206.5	254.5	236.5	204	222	250.5	238	186	212.5	236.5	257	342.5	315.5	267	440.5	382.5	325
SPV_0258	D39_JWV.0	256753	257994	+	1242	2156.5	2122.5	2207	2658.5	2295.5	2352	2926	2874.5	2074	2251.5	2513	2813.5	2985	2739.5	2436.5	3662.5	3435	2980.5
SPV_0259	D39_JWV.0	258004	258234	+	231	642	674	708.5	717	693	745.5	976.5	961	673.5	752	828.5	892.5	930	791.5	715	1140.5	1025	825
SPV_0260	D39_JWV.0	258547	259269	+	723	163	193	233	254	209	189	445	443	309	337	239	284	287	250	263	319	444	303
SPV_0261	D39_JWV.0	259486	260820	+	1335	4165	3779	4620	4444	3294	3819	2983	3172	2525	2368	2194	2530	4688	4187	3940	7401	6983	6228
SPV_0262	D39_JWV.0	260876	261787	-	912	14506	12948.5	15478	9767.5	9640.5	12500	13879.5	13027	8249	8673	10205.5	12017	17241	15797.5	14012.5	11575	9993.5	9295.5
SPV_0263	D39_JWV.0	261811	262614	-	804	10004.5	8993.5	10923	7364	6756	8302	8269.5	7496	4744.5	5209.5	6145	7144	12086	10841.5	9932.5	8186	7573	6447
SPV_0264	D39_JWV.0	262642	263631	-	990	9390.5	8455	10163	7150.5	6246.5	7190	6769	5867	3837.5	4209.5	4992.5	5329	12193	11314	9934	8548	7810.5	6717.5
SPV_0265	D39_JWV.0	263864	264883	-	1020	1287	897	1356	1275	984	1186	645	696	456	393	562	699	1049	967	900	1259	1183	1085
SPV_2134	D39_JWV.0	264992	265138	-	147	80	94	115.5	74	68.5	95	119	112	103	73.5	80	90.5	138	105.5	89	151	150	146
SPV_0266	D39_JWV.0	265222	266034	-	813	700	690	718.5	718	634.5	812	983	1032	801	735.5	751	847.5	1275	1226.5	960	1659	1462	1317
SPV_0267	D39_JWV.0	266224	267642	+	1419	777	955.5	955	631.5	710	727.5	1270.5	1255.5	1150.5	1175.5	928	1199.5	935.5	827.5	767	598.5	694	477
SPV_0268	D39_JWV.0	267696	268403	+	708	151	131.5	150	82.5	122	124.5	236.5	243.5	201.5	198.5	179	262.5	158.5	148.5	112	107.5	111	106
SPV_0269	D39_JWV.0	268528	269472	+	945	701.5	711	737	874	765	884.5	856.5	900	651	719.5	733.5	801	938.5	988	855	1128	1116.5	977.5
SPV_0270	D39_JWV.0	269474	270796	+	1323	933	988	1096.5	1226.5	1037	1141.5	1155.5	1035	824.5	851	908	1061	1477	1340	1192.5	1535	1341.5	1215.5
SPV_0271	D39_JWV.0	270777	271331	+	555	517.5	524.5	540	528	528	663	685.5	672.5	517.5	554	572	665	832.5	692.5	749	846	723	691
SPV_0272	D39_JWV.0	271374	272186	+	813	855	822.5	896.5	1167.5	1017	985	1263.5	1286.5	927	887.5	944.5	1087	1323	1225.5	1096.5	1375	1252	1100
SPV_0273	D39_JWV.0	272231	272548	-	318	553	589	601	389	400	497	420	474	365	311	299	376	475	443	388	512	491	422
SPV_0274	D39_JWV.0	272905	273351	+	447	5639.5	6654	6034	4644.5	5639	5116	7151	7215	5471	5904	5754.5	6229	12329	11773.5	10194.5	9732.5	8964.5	7658
SPV_0275	D39_JWV.0	273371	273763	+	393	5391.5	6103	6063	4339.5	5299	5237	7692	8131	6007	6512	6135.5	6780	11276	10715.5	9525.5	9271.5	8414.5	7299
SPV_2135	D39_JWV.0	274111	274321	+	211	2.83	2.33	3.92	3.83	2.58	2.25	2.58	6.53	3.33	2.78	2.03	5.75	4.08	2.25	2.67	2.2	3.67	2.5
SPV_0276	D39_JWV.0	274477	274815	+	339	0	0	0	0	1	1	2	1	0	3	0	0	1	1	0	0	0	0
SPV_0277	D39_JWV.0	275005	276441	+	1437	18	18	25	22	21	21.5	36	25	13	14	13	23.5	14	18	8	18.5	18	10
SPV_0278	D39_JWV.0	276493	276732	+	240	2	2	0	2	2	0.5	3	1	1	0	0	2.5	1	0	1	1.5	0	0
SPV_0279	D39_JWV.0	276862	277176	+	315	3	3	2	4	8	4	7	17	1	3	11	13	0	1	2	2	5	0
SPV_0280	D39_JWV.0	277300	279273	+	1974	25.5	23	25	37.5	34	31	39	26.5	17	18	20	29.5	12.5	26.5	15.5	46.5	37	43
SPV_0281	D39_JWV.0	279283	279597	+	315	7.5	8.5	4	3.5	3.5	6	6.5	7.5	7	6.5	3	8	5	5.5	2	7	7	4.5
SPV_0282	D39_JWV.0	279616	280122	+	507	9	8.5	9	9	12.5	7	16.5	12	9	12.5	6	10.5	4.5	2	3.5	17.5	17	10.5
SPV_0283	D39_JWV.0	280202	281548	+	1347	37	28	39	42	36	58	67	70	46	59	57	70	28	15	21	62	62	22
SPV_0284	D39_JWV.0	281930	282106	+	177	208.5	203	282	210	164	175.5	231	219.5	162.5	133	147.5	151	188.5	161	153.5	209.5	191	153
SPV_2137	D39_JWV.0	282106	282311	+	206	223	235	283	228.5	171.5	205	192.5	232.5	180	143.5	124	150	171	156	144.5	210.5	212.5	155.5
SPV_2139	D39_JWV.0	282194	282479	+	286	233	229	250.5	187.5	165.5	181.5	183	225	159	128.5	118	147	183	158	152	183	206	169.5
SPV_0285	D39_JWV.0	282508	284721	+	2214	1042.5	1140	1187.5	1101	997	1172	1311.5	1360	1081.5	1015	1060.5	1101	1434.5	1340	1126	1569	1515.5	1284
SPV_0286	D39_JWV.0	284943	285419	-	477	92	91	111	105	65	99	144	138	93	95	67	89	85	83	78	125	120	105
SPV_0287	D39_JWV.0	285642	288845	+	3204	38	36	47	42	40	48	72	54	42	53	70	79	102	69	109	109	93	77
SPV_0288	D39_JWV.0	289226	289647	+	422	2	0	2	0	4	1	2	2	2	4	2	4	4	3	0	1	2	5
SPV_0289	D39_JWV.0	289989	290618	-	630	6.5	10.5	10	13	9.5	17.5	15	21.5	13.5	19	29.5	39.5	24	22.5	17	21	20.5	19
SPV_0290	D39_JWV.0	290628	291629	-	1002	14.5	8.5	9	27.5	12.5	11.5	29	14	16.5	28.5	39	40	27.5	23.5	27.5	34.5	22	18
SPV_0291	D39_JWV.0	291660	292301	-	642	6.5	6.5	7	8.5	6.5	13	12.5	4.5	7	12	24	23	15.5	21	11.5	18.5	16.5	11
SPV_0292	D39_JWV.0	292320	293135	-	816	2.5	5.5	4	13	3.5	8	7.5	14	6	11.5	14.5	13.5	13	14	8	13	12	12
SPV_0293	D39_JWV.0	293406	293840	+	435	3	0	2	1.5	0	1	8.5	2.5	0	0	0	1	1	0	0	0	1	0
SPV_0294	D39_JWV.0	293852	295042	+	1191	0	2	4.5	9.5	3.5	4.5	14	4.5	3	6	3	9	5	4	2	3	4	3
SPV_0295	D39_JWV.0	295053	295544	+	492	0	2	2.5	0	2	1.5	5	0	0	2.5	1	7	2	4	1	3	3	1.5
SPV_0296	D39_JWV.0	295559	296338	+	780	2.5	1	2	2	1.5	1.5	11.5	3	0.5	10	7	9	0	2	6.5	9.5	5.5	5.5
SPV_0297	D39_JWV.0	296325	297143	+	819	3.5	0	2	4	4	4.5	13	8.5	5.5	5	9	16	9	4	5.5	2.5	6.5	10.5
SPV_0298	D39_JWV.0	297143	297436	+	294	1	0	0	0	2	0	0	0.5	0	3.5	2	6	2	0	0	1	3	1.5
SPV_2141	D39_JWV.0	297458	299359	+	1902	5.5	3	2.5	5	5	5	25.5	6	1	6	1	7	3	7	8	4	4	3
SPV_0301	D39_JWV.0	299419	300420	+	1002	1205.5	1207	1307.5	1169	996	1163	1528.5	1644	1342	1225	1152	1216	989	987	844	1047	1046	886
SPV_2142	D39_JWV.0	300649	300855	-	207	34	27.5	27	8	21.5	15.5	16	29	15.5	21.5	16	28	40.5	47	31.5	41.5	25	40.5
SPV_0302	D39_JWV.0	300866	301108	-	243	27.5	33.5	33	12	15.5	16	18	17.5	11.5	21	12.5	29	45	32	30	39.5	32.5	31
SPV_0303	D39_JWV.0	301124	301318	-	195	9.5	11	22	18	8	10.5	12	15.5	6	12.5	15.5	14	22.5	19	19.5	36	23.5	18.5
SPV_0304	D39_JWV.0	301484	302434	+	951	713	785	795.5	871	720	809.5	1021.5	997.5	711.5	767	752.5	789.5	1409	1338	1159	1429	1410.5	1109
SPV_0305	D39_JWV.0	302446	302763	+	318	327.5	346	334	356.5	286	312.5	394	391	280	274	325	308.5	608	551.5	477.5	618.5	546	497
SPV_0306	D39_JWV.0	302767	305019	+	2253	3081.5	3223.5	3213	3501.5	3265.5	3510	4053.5	4061.5	2670	2831	3347	3300.5	5829.5	5297.5	4736	5709	5048.5	4593.5
SPV_0307	D39_JWV.0	305021	306001	+	981	1265	1509.5	1433.5	1383	1557.5	1599	2146	2153	1410.5	1541	1661.5	1751.5	2523.5	2389	2114.5	2386.5	2333	2001.5
SPV_0308	D39_JWV.0	306558	308663	+	2106	217	265	251	337	389	288	637	649	516	2767	6358	6598	451	417	368	9052	9312	7581
SPV_0309	D39_JWV.0	308959	309441	-	483	985	912	984	723	740	770	738	829	561	575	558	645	881	761	689	777	626	581
SPV_0310	D39_JWV.0	309536	311020	-	1485	2537	2381	2712	2580	2256	2650	2447	2410	1701	1625	1785	1884	4235	3816	3466	5203	4562	4042
SPV_0311	D39_JWV.0	311173	312780	+	1608	453	494	524	530	404	468	571	536	435	411	524	535	1081	945	856	1295	1204	1086
SPV_0313	D39_JWV.0	312939	313112	+	174	11	11	16	8	8	16	14	16	11	14	13	20	23	21	19	43	40	35
SPV_2143	D39_JWV.0	313105	313950	-	846	126.13	150.13	158.34	122.43	141.88	162.53	213.03	234.62	213.31	219.54	202.18	264.63	259.53	242.1	211.77	225.28	177.06	161.21
SPV_0315	D39_JWV.0	314201	315646	+	1446	7952	8956.5	8342.5	6693.5	7664	7622	10864	11465	8745	7346.5	9162.5	9969.5	14742.5	13571.5	12453	14202.5	13202.5	11670.5
SPV_0316	D39_JWV.0	315648	316379	+	732	5167	5552.5	5270.5	5181	5276.5	4862	6377	6474.5	4797	4266.5	5347.5	6037	9281.5	8382.5	7937	8810	8163.5	7306.5
SPV_0317	D39_JWV.0	316388	317080	+	693	4742.5	5022	4952	4345.5	4936.5	4622.5	5910.5	5936	4309.5	3809.5	4980.5	5631.5	8692.5	7791	7471.5	8131	7194.5	6726.5
SPV_0318	D39_JWV.0	317090	317770	+	681	5393.5	5684	5599.5	5157.5	5502.5	5503.5	6524.5	6497	4660	4260	5263.5	6137	9449	8249.5	7947	8553.5	7813.5	7446
SPV_0319	D39_JWV.0	317785	319152	+	1368	10055.5	10661.5	10566.5	8857.5	9887.5	10464	12896.5	12058.5	8619.5	8270	10484	11692	17762.5	15758.5	15560	16902	14754.5	13816
SPV_0320	D39_JWV.0	319184	320368	+	1185	7808	7915.5	8059	7749	7884.5	8162	10365.5	9842	7243	6442.5	8426	9082	13802	11933.5	12193	13465	11696.5	10901
SPV_0321	D39_JWV.0	320361	321305	+	945	6632	6643	6742.5	5837.5	6580	6920	9140	8705.5	6589	5565	7223	7512	11376	9945.5	10420	10552	9820	8614.5
SPV_0322	D39_JWV.0	321321	322367	+	1047	7131.5	7342	7236.5	5656	6729.5	7317	9495.5	9298	6718	5705	7217.5	7724.5	12190	10599.5	11278.5	11439	10393	9473.5
SPV_0323	D39_JWV.0	322408	323571	+	1164	4705	4919	4896	3221.5	4204	4719	5730.5	5784.5	4208	3452	4429.5	4712.5	7999	6618.5	7443	6880	6562	6216.5
SPV_0324	D39_JWV.0	323701	324858	+	1158	4512.5	4819.5	4735	4064.5	4649.5	5040.5	5339	5315.5	3652.5	3268	4317.5	4388.5	9456.5	8037.5	8862.5	8332.5	7882.5	7027
SPV_0325	D39_JWV.0	324855	326264	+	1410	3610.5	3824	3692	3088.5	3763	4254	4588.5	4264	2959	2977	3891	3922.5	7900	6686.5	7465	7439	6800.5	6356.5
SPV_0326	D39_JWV.0	326300	327538	+	1239	5040	5150.5	4802	4950.5	5880.5	6446.5	7062	6556.5	4454	4725.5	6232.5	6580	12664.5	10917.5	11673	11567.5	10387.5	9506
SPV_0327	D39_JWV.0	327567	328172	+	606	2544.5	2654	2513.5	2582.5	3037.5	3306.5	3724	3573	2515	2692	3409.5	3568	6474.5	5676.5	5826	5987	5426	4826
SPV_0328	D39_JWV.0	328250	329119	+	870	3668	3738.5	3785.5	4811.5	4861	5480.5	6293.5	5970	4255	4642.5	5368.5	5926	9861.5	8600	8631.5	9191.5	8569	7536
SPV_0329	D39_JWV.0	329120	329713	+	594	2691	2595	2745	3433.5	3627	3793	4328	4194.5	3018.5	3364.5	3859.5	4210.5	7089	6041.5	5958.5	6629	6087	5431.5
SPV_0330	D39_JWV.0	329726	330775	+	1050	5068	5039.5	5164	6452	6529.5	7160	8904	8886	6157.5	6950	7559.5	8354	13216	11690	11316	12546.5	11802.5	10110.5
SPV_0331	D39_JWV.0	330841	331692	+	852	1958.5	1862	1900	2465	2537	2895	3198	2914.5	2098.5	2404.5	2870	3244.5	4947	4198.5	4169.5	5536	4916	4559.5
SPV_2144	D39_JWV.0	331783	332214	+	432	996	1000.5	999.5	1234.5	1362	1444	1767.5	1647.5	1198.5	1346.5	1619.5	1894	2681	2186	2310.5	3008.5	2675	2443
SPV_2146	D39_JWV.0	332217	332895	+	679	1216	1176.17	1224	1732	1728.33	1858.83	2293	2271	1588.33	1826	2025.5	2356.33	3373.83	3045	2942	3588.33	3490.5	3030.75
SPV_0334	D39_JWV.0	333097	335079	+	1983	16401	20061	17657	11706	15407	13940	26105	29026	15219	9689	10395	12969	5305	4741	4557	6017	5927	5008
SPV_0335	D39_JWV.0	335379	340682	+	5304	226	192	211	143	142	177	160	121	86	87	132	167	111	77	76	118	94	112
SPV_0336	D39_JWV.0	340849	343008	-	2160	10696.5	11087.5	11187	6223	7560	7159.5	8530	8855	6153	5401.5	6481.5	7070.5	10701	9762.5	8804.5	8878.5	7499	7304
SPV_0337	D39_JWV.0	343005	343601	-	597	2752.5	2993.5	2914	1534	1905	1814.5	2239	2376	1666	1376.5	1678.5	1827.5	2714	2444.5	2184.5	2129.5	1826	1767
SPV_0338	D39_JWV.0	343667	344194	+	528	57	49	59.5	78.5	68	85.5	80	91	46.5	48.5	79	72	97	82.5	79	187.5	169.5	132.5
SPV_0339	D39_JWV.0	344264	344593	+	330	771.5	926.5	961	817	720	894.5	1313.5	1250	1115	984.5	1029	1120	997	876	830.5	1308	1265	1004.5
SPV_0340	D39_JWV.0	344607	345007	+	401	49034.5	52374.5	54848	76703.5	63677.5	64145	67281	78412	62149	61795.5	52229.5	64440	48062.5	45576.5	40806	50783.5	50187.5	41294
SPV_0341	D39_JWV.0	345079	346236	+	1158	1417	1470.5	1435.5	1261	1338.5	1356	1278.5	1172.5	913	938.5	1212	1310.5	2025.5	1854	1505.5	2272.5	2097.5	1804
SPV_0342	D39_JWV.0	346249	347643	+	1395	1725	1938.5	1799	1687	1944.5	1856.5	1853	1665	1215	1316	1703	1874	2823	2659	2320.5	2994.5	2732	2459.5
SPV_0343	D39_JWV.0	347719	349143	+	1425	9609	9311	10642	10525	9449	10228.5	11186.5	11729.5	8773	8389.5	8723.5	9549	9555.5	9114	8024	11398.5	11361.5	9197.5
SPV_0344	D39_JWV.0	349155	349844	+	690	5974	5962	6730	6124	5774.5	6516	7761.5	8181	6353.5	5714.5	5753	6452.5	5631.5	5242	4557.5	6759.5	6532	5507
SPV_0345	D39_JWV.0	349942	350958	+	1017	919	1088	1114	1186	1149	1161	1533	1594	1156	1266	1138	1201	1286	1178	1074	1056	1212	909
SPV_0346	D39_JWV.0	351080	351958	+	879	227.5	238	265	276.5	295.5	285.5	267	256.5	203.5	194	197	210	570.5	531	476	586.5	544.5	485
SPV_0347	D39_JWV.0	351940	352893	+	954	552	504.5	600	616	557	614.5	555.5	547	374.5	380	437	463	1057	951.5	811.5	1241.5	1089.5	1009.5
SPV_0348	D39_JWV.0	352880	353887	+	1008	680.5	761	765	865	820.5	873	763	760	569.5	580	665	695	1399	1313.5	1132.5	1611	1483.5	1402.5
SPV_0349	D39_JWV.0	353871	354881	+	1011	709	758.5	761	856.5	889	877	850.5	965.5	603.5	640	703	836	1531	1464	1295	1728	1552.5	1448
SPV_0350	D39_JWV.0	354959	355657	+	699	286	283	258	314	309	333.5	336	355.5	219	256	318.5	368	409.5	341.5	308	573	469.5	485
SPV_0351	D39_JWV.0	355654	356649	+	996	417.5	361	393.5	540	446.5	494	501	500	290.5	347.5	473	522	505.5	457.5	409	793	755	656
SPV_0352	D39_JWV.0	356663	357295	+	633	208	212.5	220.5	353	257	323	272.5	253	160	212.5	294.5	317.5	310.5	270.5	255	490	414	419.5
SPV_2148	D39_JWV.0	357296	358065	+	770	304.5	277.5	313	392	363.5	380.5	380.5	370.5	208.5	264	430	466.5	442	426.5	336	675	607.5	536.5
SPV_0355	D39_JWV.0	358215	358409	+	195	157	164	157	208	154	192	226	183	132	167	184	210	215	216	167	329	333	268
SPV_0356	D39_JWV.0	358499	359360	+	862	630.5	594	616.5	635	626.5	775	832	759.5	520.5	633	778	872	961.5	894.5	783	1462	1274	1189.5
SPV_0357	D39_JWV.0	359379	360263	+	885	643.5	636	644.5	946	822.5	855	997	976.5	709.5	705	886	945	1107.5	983.5	910	1507	1459	1248.5
SPV_0358	D39_JWV.0	360391	361198	-	808	15.55	22.54	22.22	8.7	16.42	12.1	12.97	11.12	7.52	7.03	8.77	9.49	18.48	23.35	20.22	38.18	33.31	30.93
SPV_2155	D39_JWV.0	361099	361537	-	439	4.42	3.29	4.72	5.45	5.67	3.05	5.45	5.7	3.02	1.78	2.27	6.44	11.93	7.42	7.62	10.38	8.21	9.18
SPV_0360	D39_JWV.0	361746	363515	+	1770	2	4	1	3.5	3	5	14	2	3	6	3.5	8	9	9	1	3	7	2
SPV_0361	D39_JWV.0	363539	365494	+	1956	0	1	2	5.5	1	4	7	3	2	0	3.5	12	0	3	1	2.5	4	4
SPV_0362	D39_JWV.0	365496	365933	+	438	0	0	1	0	0	3	2	2	0	0	2	1	0	0	1	0.5	1	2
SPV_0363	D39_JWV.0	365995	367131	+	1137	2	0	1	1	3	2	5	1	1	4	0	7	2	1	0	2	2	1
SPV_0364	D39_JWV.0	367513	367626	+	114	0	0	0	0	0	1	5	0	1	0	0	1	0	0	0	0	0	0
SPV_0365	D39_JWV.0	367930	369213	+	1284	9220	9796	11249	9562	9060	9128	13761	14694	10599	10281	8874	9422	15651	14719	13352	15744	17771	12245
SPV_0366	D39_JWV.0	369261	371627	-	2367	708	745	627	772	811	830	897	884	690	737	936	1024	1291	1184	1082	1647	1473	1344
SPV_0367	D39_JWV.0	371861	372475	-	615	765	834.5	855	727.5	762	769	944.5	1015	751.5	730	705	798.5	1211.5	1154	1003.5	1273	1192	1046
SPV_0368	D39_JWV.0	372487	373359	-	873	865	1015.5	985	920.5	868	927	1089.5	1052	782.5	773	796	955.5	1478.5	1346	1240.5	1541	1408	1346
SPV_0369	D39_JWV.0	373446	373748	+	303	514.5	568	594.5	659	594.5	529.5	652.5	763.5	604	503	527.5	570.5	659	647	568.5	737.5	714.5	534
SPV_0370	D39_JWV.0	373745	374293	+	549	1125.5	1266	1301.5	1066	1077.5	1199.5	1671.5	1744.5	1307	1239	1186.5	1345.5	1368	1329	1200.5	1495.5	1361.5	1156
SPV_0371	D39_JWV.0	374397	376733	+	2337	2400	2892	2660	2349	2549	2193	2570	2850	2037	2100	2162	2498	3707	3437	3069	3665	3436	2988
SPV_0372	D39_JWV.0	377075	378397	+	1323	112	144	152	137	143	122	556	541	300	278	416	426	505	444	391	542	561	454
SPV_0373	D39_JWV.0	378615	379163	+	549	977	762	1002	617	605	740	1045	974	855	831	823	925	313	269	240	623	507	470
SPV_0374	D39_JWV.0	379273	380172	+	900	1267	1131	1232	673	762	856	833	1006	713	662	692	745	570	507	462	595	506	453
SPV_0375	D39_JWV.0	380197	381471	-	1275	1379	1308	1359	1317	1384	1578	1985	2089	1987	2056	1913	2429	3357	3155	2848	3736	3266	2950
SPV_0376	D39_JWV.0	381684	382055	-	372	423	370.5	455	434.5	351	431	580	554	406.5	461	528.5	508.5	644	610.5	530.5	747.5	624	546
SPV_0377	D39_JWV.0	382058	383422	-	1365	1112	1131.5	1245	1200.5	1055	1316	1547	1473	1159.5	1179	1317.5	1429.5	1861	1744.5	1532.5	2265.5	1965	1746
SPV_0378	D39_JWV.0	383747	384532	+	786	2300	3259	2204	6299	6826	5902	5095	6451	4249	3612	4377	4567	10913	9928	9304	5953	5932	5131
SPV_0379	D39_JWV.0	384626	385060	+	435	4482	6089.5	4964	6614	7105	6386.5	8008.5	9234	6193.5	5298.5	5587.5	5854.5	11072	10019.5	9505	9465	10265.5	7941.5
SPV_0380	D39_JWV.0	385060	386034	+	975	8394	11114.5	9156	11911	13252	11689	15475.5	17129.5	11215	9912	10241	10565	21515	19390	17528	18037	18971.5	15344.5
SPV_0381	D39_JWV.0	386094	386318	+	225	5209	6289	7113	8074	6218	6821.5	11348	13920.5	10296.5	9027.5	6469.5	7404.5	7173	6472.5	6595	7809	11398	6725
SPV_0382	D39_JWV.0	386437	387411	+	975	2896	4355.5	3003	5052.5	5614.5	4502	4153.5	4405	2949	3150	3644	3611.5	10945.5	9583.5	9415	8492.5	7771.5	6966
SPV_0383	D39_JWV.0	387404	388324	+	921	2649	3752	2701.5	5037	5250.5	4427	4125.5	4221.5	2956.5	2968	3494	3547.5	9163.5	7938	7515.5	7718.5	6978	6234
SPV_0384	D39_JWV.0	388358	389089	+	732	2146	2943.5	2232	3927	4125	3411.5	3037	3067.5	2190	2345.5	2887.5	2661.5	7409.5	6439.5	6113	6531	6020	5204
SPV_0385	D39_JWV.0	389111	390346	+	1236	4261	5263.5	4316.5	8075.5	8097.5	7302.5	6414	6094	4237.5	5146.5	5947.5	5597	14052.5	12237.5	11751	12859.5	11795	10246.5
SPV_0386	D39_JWV.0	390349	390834	+	486	1647.5	1904	1648.5	3067.5	3013.5	2710.5	2614.5	2405.5	1620	2093.5	2344.5	2240	5279	4560	4442.5	4918	4340	3921.5
SPV_0387	D39_JWV.0	390831	391253	+	423	1387	1630.5	1412	3116	2712	2576.5	2458	2352.5	1578	1971	2109	2135	4580.5	4065	3740.5	4178	4027	3439.5
SPV_0388	D39_JWV.0	391265	392632	+	1368	4100.5	4182.5	4023	8482	7565	7329	7076	6738.5	4536	6189	6458.5	5960.5	14027.5	12552.5	11391.5	12626.5	11292.5	10046.5
SPV_0389	D39_JWV.0	392669	393535	+	867	2565.5	2659.5	2504.5	5154	4653	4677	4547	4381.5	2928.5	4214	4046.5	3920	8773	7820.5	7511.5	7761	6995.5	6353.5
SPV_0390	D39_JWV.0	393532	394299	+	768	2215.5	2348	2287	5456.5	4196	4029	4229.5	4139	2844.5	3893.5	3412.5	3408	7169	6599.5	5974.5	6189	6094.5	5019.5
SPV_0391	D39_JWV.0	394458	394643	+	186	31.5	46	31	23.5	39	33	814	931	696.5	1057	912	1272	143	127.5	119.5	627	542	521.5
SPV_2157	D39_JWV.0	394661	395361	+	701	95.5	116	106	73.5	112	105	3771	3981	3416.5	4775	4288	5724	533	466.5	423.5	2231	2148	2092.5
SPV_2158	D39_JWV.0	395263	395400	-	138	3	2.5	4.5	3.5	2.5	3.5	4	4	2.5	1.5	4.5	1	5	7	3	6	6	4.5
SPV_0393	D39_JWV.0	395410	395832	-	423	2260	2196.5	2491	2197.5	1983	2228.5	2865	3148	2352	2060	2061	2198.5	3301.5	2964	2769.5	3787	3816	3031
SPV_0394	D39_JWV.0	395825	396214	-	390	1756	1757	2008.5	1610	1501.5	1698.5	2182	2391	1806	1627.5	1575	1854.5	2702.5	2525.5	2316.5	3122.5	3029	2481
SPV_0395	D39_JWV.0	396236	396796	-	561	2020	2245	2449	2153	1840	2026.5	2453	2845	2058.5	1748	1906.5	2038	3267	3014.5	2681	3828.5	3801	2926.5
SPV_0396	D39_JWV.0	396925	398367	-	1443	3041.5	2812.5	3101.5	3296	2850.5	3246	3202	3013	2091.5	2239	2725.5	3014	4233	3881	3402	5202	4390.5	4187
SPV_0397	D39_JWV.0	398367	399833	-	1467	2009	1994	2171.5	2099.5	1882	2240	1924.5	1760	1288.5	1420	1770.5	1879.5	3222	2983	2700.5	3960	3230	3119.5
SPV_0398	D39_JWV.0	399833	400135	-	303	298.5	266.5	298	267.5	234.5	279	226.5	211	157	151	213	239.5	500	481	402.5	587	483.5	446.5
SPV_0399	D39_JWV.0	400348	401892	+	1545	3271	3478	3568	4072	3653	3563	4478	4574	3186	3325	3619	4056	5080	4751	4256	5016	4952	4030
SPV_0400	D39_JWV.0	402161	402646	+	486	840	962	927	951	937	971	1273	1283	962	903	953	1070	1481	1337	1127	1315	1314	1092
SPV_0401	D39_JWV.0	402762	402950	+	189	5188	7801	9118	7280	6203	5528	10396	11371	7741	8246	5712	7251	6380	5730	6130	6167	11156	6100
SPV_0402	D39_JWV.0	403107	403472	+	366	1052.5	1070	1165	1301	1146	1232	1506.5	1684.5	1202	937	1078.5	1176.5	1634.5	1533	1448.5	1821	2070	1459.5
SPV_0403	D39_JWV.0	403475	405142	+	1668	6997.5	7208	8297	9551	7685	8039	10473.5	11200.5	7792	7350	7031.5	7822.5	10293.5	9480	8662.5	11765	12647	9504.5
SPV_0404	D39_JWV.0	405343	407043	+	1701	2455.5	3594	2702.5	3523	4657	3836	8086	8647.5	4899.5	3430.5	4113	5030	1320.5	1235	1146	2659.5	2666.5	2250.5
SPV_0405	D39_JWV.0	407036	407512	+	477	780.5	1193.5	762.5	1026	1500	1214.5	2558	2915	1455	1033.5	1354.5	1606.5	435.5	385.5	404.5	822	727.5	665
SPV_0406	D39_JWV.0	407578	408600	+	1023	1468	2224.5	1581	2017	3063	2268.5	5058	5662.5	3048.5	2030	2331.5	2926.5	897	770.5	704.5	1707.5	1667	1377.5
SPV_2159	D39_JWV.0	408707	409167	+	461	750.5	1065	807.5	756.5	1253	1056	2719	2977	1567.5	1059.5	1197	1525.5	469	407	390	904.5	884	728
SPV_0408	D39_JWV.0	409181	409537	+	357	387	537	379	465.5	668	523.5	1466.5	1619.5	847	536	582	817	234.5	204.5	184	406.5	453	352.5
SPV_0409	D39_JWV.0	409587	410837	+	1251	627.5	829	641.5	584	963	689.5	1125.5	1217.5	685.5	482.5	581	747.5	500.5	443.5	479	824	695	674.5
SPV_0410	D39_JWV.0	411572	411787	+	216	2100	2157	2880	2625	1930	2160	3216	4458	3393	2891	1948	2197	1846	1857	1811	2756	4688	2369
SPV_0411	D39_JWV.0	411896	412636	-	741	838	717	863.5	1005	884	1113	1536.5	1402.5	1043	1175.5	1216.5	1505.5	1323.5	1245	1095.5	1861.5	1724	1475
SPV_0412	D39_JWV.0	412636	414201	-	1566	1050	858	1144.5	1120	1060	1349	1852.5	1621.5	1196	1333.5	1488.5	1585.5	1801.5	1649	1432.5	2641.5	2539	2019
SPV_0414	D39_JWV.0	414339	416228	+	1890	1956	1881	2212	1496	1324	1604	1592	1501	1006	915	1057	1301	1444	1237	1128	1727	1578	1450
SPV_0413	D39_JWV.0	416225	416386	-	162	0	0	0	0	0	0	0	0	0	0	0	0	2	2	0	0	0.5	0
SPV_2160	D39_JWV.0	416429	417396	-	968	7	5	10	7	9	9	10	6	5.5	6.5	10.5	8.5	9	10	8	16	16	8.5
SPV_0417	D39_JWV.0	417652	418497	+	846	1864	1810.5	2078	1367	1572.5	1758.5	2168	2282.5	1584.5	1531	1755	2024.5	2477	2348	2118.5	2576	2433	2100.5
SPV_0418	D39_JWV.0	418490	418618	+	129	54	40.5	58	30	44.5	34.5	46	51.5	32.5	36	47	43.5	68	49	42.5	75	44	53.5
SPV_0419	D39_JWV.0	418644	419705	-	1062	141	92	163	129.5	106.5	158	131	123.5	63	101.5	109.5	92.5	246	215	194	458.5	452.5	365
SPV_2163	D39_JWV.0	419750	419872	-	123	41	35	65	65	47.5	47	37	45	43	28.5	30.5	27.5	55	44	43.5	101.5	136.5	82
SPV_0420	D39_JWV.0	420100	422424	+	2325	12957	6778	13923	13614	7579	13418	14368	14524	7679	9174	9926	9196	14732	12780	13351	26011	24789	20134
SPV_2164	D39_JWV.0	422791	423343	-	553	146.5	217	207.5	145	151.5	160.5	232.5	243	190	193.5	216	216.5	218	213.5	201.5	270.5	265.5	218.5
SPV_0422	D39_JWV.0	423336	423620	-	285	95.5	122	99.5	71	67.5	117.5	112.5	121	101	87.5	102	108.5	126	119.5	112.5	143.5	136.5	126.5
SPV_2165	D39_JWV.0	424233	424403	-	171	57	47	52	44	51	56	53	47	41	46	47	46	62	71	51	80	70	61
SPV_2166	D39_JWV.0	424528	425044	+	517	1	0	2	5	2	3	4	0	0	2	3	5	6	5	7	4	0	2
SPV_0423	D39_JWV.0	425055	426278	-	1224	261	252	285	169	158	191	211	185	146	139	187	212	264	248	255	342	230	246
SPV_0424	D39_JWV.0	426446	427768	+	1323	4	4	1	5	2	6	20	18	10	22.5	22	38	8	20	13	19	15.5	16
SPV_0425	D39_JWV.0	427770	429656	+	1887	6	11	4	10	19	24	56	38	19	30.5	41	65	36	33	30	21	25.5	27
SPV_0426	D39_JWV.0	429824	430168	+	345	2	4	3	2	7	5.5	18	9	3.5	8.5	8	13	4.5	6.5	7	6.5	7.5	9
SPV_0427	D39_JWV.0	430178	431590	+	1413	8	6	5	9.5	18.5	13.5	29	28	23.5	24.5	33	47.5	30.5	25.5	24	25.5	14.5	22
SPV_0428	D39_JWV.0	431659	433338	+	1680	9	16	15	15.5	17.5	30	52	34	19	42	50	80.5	40	28	49	37	34	30
SPV_0429	D39_JWV.0	433466	434905	-	1440	1613.5	1495	1665	1019.5	1188.5	1256.5	1108	1060.5	743.5	655	797.5	967.5	1951	1866.5	1622	2112.5	1774	1683
SPV_0430	D39_JWV.0	434909	436258	-	1350	1363.5	1281	1377	1031.5	978.5	1123.5	890	897.5	655.5	574	683.5	792.5	1775	1639.5	1434	2125.5	1803	1641
SPV_0431	D39_JWV.0	436447	437295	+	849	317	314.5	390.5	276.5	245.5	312	366.5	429.5	289.5	260.5	245	275	429.5	386	325.5	404	435.5	326.5
SPV_0432	D39_JWV.0	437310	437858	+	549	359	342	405.5	308.5	333.5	408	491	425.5	326.5	284.5	278.5	320	470	401	344.5	454	440	368.5
SPV_0433	D39_JWV.0	437865	438077	+	213	105	105.5	112.5	125	115	109	122.5	128.5	91	90	87	111	139.5	122.5	112	128	140.5	103.5
SPV_0434	D39_JWV.0	438179	439861	+	1683	964.5	1062	1044	1218.5	1161.5	1147	1242	1124.5	834.5	880	1066.5	1104.5	1727.5	1633	1385	1656.5	1474.5	1294.5
SPV_0435	D39_JWV.0	439846	440676	+	831	485.5	567	523	548.5	638.5	676	723	659.5	455.5	509	579.5	577.5	1061.5	935	804	910.5	829.5	769.5
SPV_0436	D39_JWV.0	440869	441372	+	504	90	126	120	62	92	97	91	84	74	65	60	69	251	230	212	140	136	117
SPV_0437	D39_JWV.0	441831	442394	+	564	2695	3322.5	3695.5	2375.5	2516	2390	3587.5	3845.5	2823.5	2558.5	2301.5	2726	2589.5	2299.5	2151.5	2069	2582.5	1911.5
SPV_0438	D39_JWV.0	442408	443034	+	627	585	662.5	687.5	400	542	499.5	618.5	612	429.5	482.5	558	664	921	784	657.5	687	691	613.5
SPV_0439	D39_JWV.0	443062	443451	+	390	497.5	619.5	498.5	414	515.5	445.5	520	539.5	397.5	438	508.5	573	717	726	634	656	647	539
SPV_0440	D39_JWV.0	443456	443905	+	450	380.5	474.5	416.5	443.5	532.5	424	542	553	438.5	435	494	545	774.5	685.5	645	560	552.5	456
SPV_0441	D39_JWV.0	444033	444620	+	588	2326	2482	2672	2251	2245	2039	3294	3373	2695	2776	2230	2546	3248	3028	2793	3127	3263	2626
SPV_0442	D39_JWV.0	445010	446617	+	1608	2478	2462	2509	1491	1539	1487	1631	1719	1175	1288	1526	1407	4461	4198	3725	3928	3509	3280
SPV_0443	D39_JWV.0	447176	448807	-	1632	717	711	888	677	744	923	938	910	697	636	746	744	1467	1339	1238	1920	1813	1424
SPV_0444	D39_JWV.0	449100	454079	+	4980	102	104	108	160	145	177	160	83	72	132	156	161	287	234	218	483	390	356
SPV_0445	D39_JWV.0	454169	455365	+	1197	8412	6638	9925	9225	6700	8580	7900	8487	6030	5914	7083	8460	10112	9555	8428	16731	18417	13720
SPV_0446	D39_JWV.0	455501	456028	+	528	300.5	290.5	291	230.5	218.5	313	412.5	398.5	264	251.5	237.5	293.5	467	443.5	371	629.5	628	505.5
SPV_0447	D39_JWV.0	456105	456461	+	357	1465	2518.5	1598.5	695.5	629	702.5	613.5	645.5	483.5	435	450	544.5	3634	3306	2954.5	2113	2097	1798.5
SPV_0448	D39_JWV.0	456498	457844	+	1347	4139.5	7750	4501.5	2374	2307.5	2358.5	2508	2814	1970.5	1893.5	1877.5	2033	12080	11502.5	10011.5	7267.5	7135	6417
SPV_2168	D39_JWV.0	457940	458059	-	120	2	1	0	0	0	1	1	3	3	1	1	1	2	4	2	3	1	2
SPV_0449	D39_JWV.0	458317	458454	+	138	58	103	47	29	41	33	49	54	52	44	48	43	356	360	301	179	174	168
SPV_0453	D39_JWV.0	458639	459922	+	1284	187	189.5	183.5	205.5	172	208	238	249	150.5	151	172.5	187	410.5	434.5	356	366	328.5	314.5
SPV_0452	D39_JWV.0	459979	460776	+	798	76.5	89.5	94	79	85	118.5	118	133	89.5	122.5	89.5	107.5	202.5	189	159	152.5	165	147
SPV_2169	D39_JWV.0	460787	461395	+	609	33	41	46	36	47	44	53.5	51	34	40	46.5	38.5	52.5	53	43	63.5	49.5	55
SPV_2170	D39_JWV.0	461349	462890	-	1542	1033.5	1093	1179	1028	925.5	1270	1404.5	1483	1013	960	1000	1176	1358.5	1256	1143.5	1803	1648.5	1385
SPV_0454	D39_JWV.0	462890	464353	-	1464	910	829.5	925	867.5	803.5	946.5	945.5	932	626.5	531.5	711	732.5	1117	1051.5	930	1340	1279.5	1103
SPV_0455	D39_JWV.0	464366	466699	-	2334	1279	1240.5	1413.5	1342	1160	1327	1212.5	1204	900.5	776	924.5	1014.5	1680	1618	1474.5	2147.5	1860	1657.5
SPV_0456	D39_JWV.0	467072	467272	+	201	6	5	5	2	3.5	4	6.5	5	7.5	7.5	8.5	7	6	5.5	4	6	1.5	4.5
SPV_0457	D39_JWV.0	467307	467816	+	510	4	7	8	7	13.5	14	21.5	14	7.5	16.5	18.5	21	16	14.5	22	25	18.5	12.5
SPV_0458	D39_JWV.0	467980	469014	+	1035	1452	2429	1784.5	1197	691	1013.5	1925	1734.5	1519	7609.5	7093.5	8392.5	1507	1332.5	1398	3776	5182.5	3143.5
SPV_0459	D39_JWV.0	469041	469565	+	525	1143	1498	1317.5	1510	762	941.5	1122	1186.5	727	2918.5	3181.5	3851.5	670	555.5	639	1774	2021.5	1479.5
SPV_0460	D39_JWV.0	470045	471868	+	1824	4118.5	5872	4334.5	4499	2344.5	4113	4672.5	4374	3606	22871.5	27138	30986	3469.5	3345	2833	9594	8823	7179
SPV_2171	D39_JWV.0	471870	472226	+	357	550.5	827	669.5	703	410.5	746	1010.5	1024	840	4739.5	5177	6219	594.5	549	484	1412	1445	1151
SPV_0461	D39_JWV.0	472628	473746	+	1119	1148	1522	1137	2029	1267	1963	2846	2717	2264	11995	14240	16789	2255	2013	1717	4806	4620	3819
SPV_0462	D39_JWV.0	474081	474368	-	288	307.5	324.5	516.5	472	389	370	533	563.5	410	311.5	255.5	312.5	311	288	264.5	442.5	530.5	324
SPV_0463	D39_JWV.0	474378	474788	-	411	232.5	223.5	281.5	355	313	302	352	403.5	309	237.5	193.5	222.5	291	276	242.5	412.5	475.5	334
SPV_0464	D39_JWV.0	474856	475587	+	732	561.5	547.5	609.5	726.5	603.5	712	755.5	743	526	542.5	609.5	724	843.5	786	683.5	1235	1122	989
SPV_0465	D39_JWV.0	475584	476633	+	1050	1311.5	1338.5	1382.5	1300.5	1289.5	1528	1635.5	1629	1224	1123.5	1260.5	1436	1585.5	1559	1358.5	2450	2194	2073
SPV_0466	D39_JWV.0	476801	477130	-	330	26	18	19	22	19	17	26	37	19	33	41	47	21	8	16	250	191	233
SPV_0467	D39_JWV.0	477406	477744	+	339	250.5	259	299	292.5	290	271.5	291	346	201.5	203	226.5	273.5	360	341	308	481	484	429.5
SPV_0468	D39_JWV.0	477749	478486	+	738	635	613.5	683	670	720.5	703.5	692.5	625	482.5	462.5	536	655	862.5	744.5	737.5	1263.5	1091	1000
SPV_0469	D39_JWV.0	478500	479840	+	1341	713.5	791.5	838	845.5	895.5	1028	874.5	767	522	605.5	760.5	878.5	1112.5	1013.5	919.5	1466.5	1251	1214.5
SPV_0470	D39_JWV.0	479882	480037	-	156	5	5.5	10.5	2	4.5	2	8.5	8.5	5.5	18	16	22.5	2	1	0.5	53.5	34.5	58
SPV_0471	D39_JWV.0	480094	481455	-	1362	79	62	75	24	42	34.5	79.5	70.5	51.5	128.5	168	186	33.5	32.5	22	586	457.5	495
SPV_0472	D39_JWV.0	481466	483623	-	2158	167	152.5	159.5	68	99.5	73.5	142	142	84	188.5	274	270.5	106.5	80.5	92.5	1234.5	1035	1079
SPV_2176	D39_JWV.0	483913	484146	+	234	78.5	92.5	93.5	63	87	71	141	219	95.5	142.5	189	162	104	103	100.5	648	808.5	636
SPV_0473	D39_JWV.0	484178	484867	+	690	250.5	296	248	180.5	267	197.5	339	469.5	324.5	419.5	592	640.5	314	283	300.5	2093	1947	1921
SPV_0474	D39_JWV.0	484909	485142	+	234	94	90.5	72.5	43.5	63	49.5	109	105.5	91	151	178	222.5	100	62	90	640.83	511	601.5
SPV_0475	D39_JWV.0	485293	485904	+	612	120	149	124	81	121	87	225	239	161	330	333	445	143	92	128	987	906	956
SPV_0476	D39_JWV.0	486065	486859	+	795	1153.5	1378	1416.5	1127.5	1218	1261	1845.5	1736.5	1240	1290	1199.5	1219.5	1934.5	1760	1508.5	2156.5	2422.5	1719.5
SPV_0477	D39_JWV.0	486856	487491	+	636	1290.5	1527	1700.5	1349.5	1421	1432	2423.5	2434.5	1731	1740	1543.5	1639.5	1949.5	1823	1588.5	2226.5	2497.5	1751.5
SPV_0478	D39_JWV.0	487617	488096	+	480	903	1286.5	983.5	642.5	737.5	646	622.5	629.5	538	494.5	565.5	673.5	1002	891.5	830	1467	1289	1136.5
SPV_0479	D39_JWV.0	488140	489276	+	1137	2573	3733	2743	2025	2424	1998	2060	2020.5	1655	1588.5	2060	2080.5	2810	2582.5	2294	4222	3833	3281
SPV_0480	D39_JWV.0	489298	489591	+	294	593.5	873.5	673	497.5	620	488.5	523	519	431.5	438	530	535.5	763.5	636	627	1059.5	978	885
SPV_0481	D39_JWV.0	489584	489883	+	300	517	774	530.5	399	474	383.5	453	425.5	340	365.5	458	463	616.5	576	494	921.5	794.5	717
SPV_0482	D39_JWV.0	489900	492692	+	2793	7129.5	9738	7460	5888	7529.5	5879	7390.5	7566.5	5672.5	6569.5	7486.5	8100.5	9158	8224	7471	13354	11806.5	10808.5
SPV_0483	D39_JWV.0	492943	493293	+	351	655	858	679	455	657	519	791	920	647	668	739	804	741	683	656	1154	1056	954
SPV_0484	D39_JWV.0	493572	494351	+	780	4	1	4	1	3.5	6	5.5	4	2.5	0.5	6	2	3	5.5	3	8	4	4
SPV_0485	D39_JWV.0	494353	494535	+	183	0	0	0	0	1	0	0.5	1	1	0.5	0	1	0	0.5	0	2	1	0.5
SPV_0486	D39_JWV.0	494532	494672	+	141	2	0	0	0	1.5	2	0	0	0.5	0	0	2	0	0	0	2	2	0.5
SPV_2177	D39_JWV.0	494802	494954	-	153	0	0	0	0	0	0	0	0	0	0	0.12	0	0	0	0	0	0	0
SPV_0487	D39_JWV.0	494985	495218	+	234	92.5	82	107	121	109.5	130.5	115	99	95	79.5	72.5	100	186	155.5	141	257	213.5	193.5
SPV_0488	D39_JWV.0	495218	496552	+	1335	613	527	650.5	803	639	753.5	754.5	715.5	556	529	591	617	1033.5	995	863.5	1510.5	1351.5	1216.5
SPV_0489	D39_JWV.0	496562	496816	+	255	140.5	127	152.5	165	140.5	186	207.5	215.5	141	160.5	134.5	161	242.5	224.5	212.5	361.5	327	247
SPV_0490	D39_JWV.0	496912	497307	+	396	349	450	458	470	446	446	610	654	527	480	405	408	783	743	687	1001	1294	785
SPV_0491	D39_JWV.0	497719	498168	+	450	296.5	356	293	373	381.5	460	357.5	343	245.5	277	326	307.5	779.5	722	660.5	1034	872.5	803.5
SPV_0492	D39_JWV.0	498155	498712	+	558	321	367.5	340	496	458	446	386	371	255.5	287	325.5	339.5	888	825.5	728.5	1073.5	1042	864
SPV_0493	D39_JWV.0	498714	499676	+	963	447	535	485.5	565	571.5	610	554	508	386.5	401	510.5	539	1257	1221.5	1068	1617	1384	1315.5
SPV_0494	D39_JWV.0	499688	502339	+	2652	2654.5	2758.5	2860.5	4325	4022	4195.5	4723	4657	3006.5	3491	4119	4439.5	7186.5	6394.5	5783	8370.5	7649.5	6818.5
SPV_0495	D39_JWV.0	502409	503164	+	756	88	93	108	114	78	125.5	130.5	123	92	63	103	93.5	112	82.5	87	170	159	166.5
SPV_0496	D39_JWV.0	503447	504250	+	804	155	147	222	199	187	188	241	222	176	173	179	166	183	172	153	306	297	255
SPV_2178	D39_JWV.0	504366	505277	-	912	7.8	20.38	16.51	11.57	16	14.1	10.67	7.03	5.47	7.82	10.6	6.07	26.9	19.6	19.13	37.43	32.47	26.6
SPV_2179	D39_JWV.0	505178	505616	-	439	3.33	3.12	1.92	4.32	4.5	3.05	5.82	3.78	2.22	1.82	2.1	5.77	12.6	5.92	7.7	8.3	7.12	10.1
SPV_0500	D39_JWV.0	505863	508558	+	2696	223	209	234	236	198	256	251	244	164	187	187	189	193	206	210	298	289	255
SPV_2185	D39_JWV.0	508697	508842	+	146	7.5	9.5	9	6.5	7.5	13.5	13.5	17.5	10	7.5	8.5	17.5	10	5	8.5	11	18.5	7
SPV_0501	D39_JWV.0	508859	509698	+	840	22	13.5	23.5	19.5	18	22	62	62.5	39.5	26.5	42	55	38	40	34.5	46.5	58	42
SPV_0502	D39_JWV.0	509716	511554	+	1839	49	76	67.5	57	62.5	77	200	203.5	152.5	132.5	132.5	150	162.5	159	156	176.5	157	127.5
SPV_0503	D39_JWV.0	511567	512982	+	1416	58.5	70	58	69	81	74.5	235.5	217.5	168	145.5	128	171.5	161.5	132	135	157	171.5	139.5
SPV_0504	D39_JWV.0	513574	514620	+	1047	434.5	449	485.5	622.5	509	598.5	671.5	653.5	535.5	442.5	558	625	996.5	981.5	857.5	1365	1212.5	1122.5
SPV_0505	D39_JWV.0	514620	515129	+	510	333	249.5	333.5	342.5	348	367	469.5	401	318.5	281.5	340	373	661	582.5	525	861.5	697.5	602.5
SPV_0506	D39_JWV.0	515206	517608	+	2403	1508.5	1330.5	1579	1963	1859	2098.5	2520	2374.5	1751	1665	2016	2183	3536.5	3163	2904.5	4371.5	3775	3496
SPV_0507	D39_JWV.0	517676	518677	-	1002	1160	1117	1190	640	846	959	809	828	569	519	771	740	1681	1589	1500	2639	2058	2145
SPV_0508	D39_JWV.0	518833	519322	+	490	7.5	7.5	8.5	8	12.83	8	8	9.5	9	11.5	9.5	8	11.33	15.5	12	19	18.5	15.5
SPV_0509	D39_JWV.0	519406	519672	+	267	5	2	2	3	5	7	6	9	3	3	5	6	7	5	8	4	6	9
SPV_0510	D39_JWV.0	519933	522182	+	2250	171.5	141.5	149	115.5	110	122.5	130	114.5	80.5	69.5	128.5	131	108.5	96	97.5	210.5	174.5	158.5
SPV_0511	D39_JWV.0	522246	523112	+	867	82.5	94.5	86	79.5	60	71.5	87	62.5	49.5	72.5	77.5	83	49.5	64	52.5	101.5	86.5	83.5
SPV_0512	D39_JWV.0	523797	526010	+	2214	4318	4830	4582.5	4058	4165	4054.5	3786.5	3679	2676	2685	3232.5	3645.5	6403.5	5586.5	5052.5	7505.5	6974	6247
SPV_0513	D39_JWV.0	526026	526643	+	618	1081.5	1203	1103	1124	1100.5	1098.5	972.5	926	630.5	736.5	871	962.5	1651.5	1447.5	1325	2062.5	1885	1635
SPV_0514	D39_JWV.0	526655	527539	+	885	1432.5	1644.5	1482.5	1318.5	1432.5	1422	1247	1246	891	981	1187	1379.5	2440	2257	2006.5	3120	2694.5	2550.5
SPV_0515	D39_JWV.0	527621	528964	+	1344	1713.5	1970	1750	2065.5	2156	1948	1972	1806	1372.5	1550.5	1828.5	2067	3325.5	2947	2731	4299	3784	3413.5
SPV_0516	D39_JWV.0	528957	529343	+	387	508	553	517.5	673.5	604.5	593	610.5	630	414.5	485.5	536	635.5	931.5	833.5	791.5	1247	1124.5	986
SPV_0517	D39_JWV.0	529347	530231	+	885	1125.5	1255.5	1174.5	1446.5	1521.5	1584	1579.5	1510	1063.5	1298.5	1462	1574	2230	1979.5	1829.5	2734	2575	2402
SPV_2188	D39_JWV.0	530368	530966	+	599	148	168	121	60	121	96	72	65	54	51	63	64	386	325	293	318	288	237
SPV_2189	D39_JWV.0	531112	531498	+	387	41.67	68.5	43.83	31.33	57	26.83	24.67	28.08	21.83	20.33	26.58	21.5	141.33	159.17	134.5	113.5	130.67	109.33
SPV_0521	D39_JWV.0	531637	532914	+	1278	104	164	91	86.5	145.5	91	74.5	77	57.5	60	62	75.5	426.5	393	431.5	354.5	346.5	333.5
SPV_0522	D39_JWV.0	532927	533574	+	648	46	75	56	43	63	42	37	38.5	23.5	38.5	32	41.5	203	213	180.5	189.5	208.5	177
SPV_0523	D39_JWV.0	533626	535005	+	1380	111	129	104	117.5	130.5	110	106.5	101.5	52	80.5	80	88	457.5	399	400	449	411	357.5
SPV_0524	D39_JWV.0	535317	535973	+	657	116	136	145	202	127	143	101.5	97	63	54	72	87	254	233	210.5	341.5	393.5	283.5
SPV_0525	D39_JWV.0	535970	537298	+	1329	315	252	296	350	279	308	248.5	241	137	160	177	194	512	440	426.5	682.5	647.5	594.5
SPV_0526	D39_JWV.0	537439	538320	+	882	14090	12805	17725	15736	11600	14689	14201	15638	11559	11459	10005	12105	23573	21818	20274	34991	42928	28862
SPV_0527	D39_JWV.0	538641	539831	-	1191	52	54	65	52	66	75	309	284	226	256	266	274	95	73	91	145	138	106
SPV_0528	D39_JWV.0	540089	540748	-	660	67	56	53.5	115	87.5	117	73.5	76.5	62.5	83.5	112.5	121.5	126	102	94.5	221.5	184	165.5
SPV_0529	D39_JWV.0	540758	541435	-	678	58.5	38	53	84	58	116	68	71.5	45.5	58	71.5	92	103.5	104	69	210.5	135	157.5
SPV_0530	D39_JWV.0	541448	542242	-	795	48	46	41	88	65.5	84	42.5	46.5	47.5	48	64.5	71	81	65.5	58.5	177.5	139	126
SPV_0531	D39_JWV.0	542253	543011	-	759	25.5	26	28.5	72	44	40	28.5	25.5	31.5	34.5	31.5	41.5	49.5	31.5	38	134.5	97	90
SPV_0532	D39_JWV.0	543288	545510	+	2223	1668	1849	1890	2091	1991	1987	2213	2173	1570	1631	1692	1830	2638	2418	2146	2701	2627	2313
SPV_0533	D39_JWV.0	545685	547346	+	1662	3676	4051.5	4322.5	4984.5	4338	4567	6266.5	6753	4860.5	4841.5	4766.5	5384.5	5604	5035.5	4536.5	7019	7455.5	5781
SPV_0534	D39_JWV.0	547415	548194	+	780	723	713.5	724.5	672.5	705	747	781.5	790	624.5	659.5	759.5	832.5	1126	936.5	828.5	1448	1275.5	1180
SPV_0535	D39_JWV.0	548306	549526	+	1221	1241.5	1216.5	1332	1428.5	1436.5	1482.5	1367.5	1392.5	1113	1154.5	1329	1514	2578	2330.5	2176.5	3684.5	3519	3078
SPV_0536	D39_JWV.0	549531	550763	+	1233	1114.5	1186.5	1309	1338.5	1270.5	1309.5	1594.5	1559.5	1117	1196.5	1219	1443	2186	2027.5	1844.5	3121.5	3191	2690
SPV_0537	D39_JWV.0	550879	551538	+	660	287	327.5	323.5	391.5	418	425	527	610	428.5	455	494	601	750	753.5	658	1306.5	1251.5	1027.5
SPV_0538	D39_JWV.0	551578	553422	+	1845	806.5	796.5	833	1011.5	809	906.5	826.5	739.5	557.5	580.5	651	750.5	975.5	953	829.5	1446	1262.5	1152
SPV_0539	D39_JWV.0	553412	554245	+	834	609.5	612	684.5	657	567	669.5	608.5	624.5	438	396.5	484	540.5	742.5	679.5	610.5	1013.5	886	806.5
SPV_0540	D39_JWV.0	554427	555227	-	801	333	357	418	166	193	210	555	504	438	356	293	328	103	93	86	126	110	96
SPV_0541	D39_JWV.0	555398	556003	+	606	1230.5	1144	1236.5	1014.5	985	1188	1202	1184.5	899.5	837.5	1036.5	1195.5	1624.5	1509.5	1372	2013.5	1774	1585.5
SPV_0542	D39_JWV.0	556016	557416	+	1401	4266	4047	4622.5	4361.5	3760.5	3939.5	4259	4327.5	3088.5	3040.5	3522.5	3814.5	5120.5	4689	4226.5	6447.5	5696	5157
SPV_0543	D39_JWV.0	557470	558048	+	579	440.5	411	490	368	353.5	384.5	356	292	219	266	321	313	573	547.5	450.5	728	643	602.5
SPV_2192	D39_JWV.0	558212	558499	+	288	178	207	196	139	149	190	217	174	140	136	156	192	307	267	202	382	365	302
SPV_0546	D39_JWV.0	558670	559995	+	1326	5223	5904	6793	3538	4230	3874	6808	6740	6294	6530	5213	6155	8400	7853	7034	1228	1556	1195
SPV_0547	D39_JWV.0	560199	561236	+	1038	901	737	958.5	839.5	695	778.5	711.5	689.5	564.5	635	623.5	762.5	1218.5	1191	1017	1397.5	1338	1121.5
SPV_0548	D39_JWV.0	561238	561708	+	471	380.5	355.5	380	377	342	355	311.5	301.5	242	281	277	352	566	475	459	624.5	590.5	492
SPV_0549	D39_JWV.0	561711	562427	+	717	621.5	599.5	738.5	690.5	612	641.5	665	638	463.5	520	560.5	611.5	987.5	868	767	1202	1118.5	944.5
SPV_0550	D39_JWV.0	562736	563161	+	426	6974	9974	9112	6895	8161	7223	15194	16583	11771	11964	10066	11571	12444	11320	11083	10675	14409	9122
SPV_0551	D39_JWV.0	563369	564058	+	690	10298	14851	13619	10963	12623	11145	25193	27571	19076	20093	16200	18756	19769	17765	17054	16908	22893	14528
SPV_0552	D39_JWV.0	564650	565156	-	507	2.83	7.56	2	6.56	1	3	4.5	2	1.5	7	2.62	5.67	0	0	2.5	4.42	6.25	4
SPV_0553	D39_JWV.0	565170	565532	+	363	11	19	18	12	13	8	9	8	7	11	10	13	45	31	33	34	26	28
SPV_2193	D39_JWV.0	565931	566191	+	261	63	62	43	39	77	75	55	57	61	44	58	52	97	105	90	144	106	99
SPV_0554	D39_JWV.0	566576	567568	+	993	3455.5	3036	3403	2917	2654	2964.5	2115.5	2160.5	1588	1467	1662.5	1919.5	4779	4278	3899	6537.5	5714.5	5377.5
SPV_0555	D39_JWV.0	567570	568388	+	819	2848	2654.5	3031.5	2043	2006	2515.5	1872	1807	1348.5	1254	1413	1572.5	3425.5	2911.5	2699.5	4460.5	3969.5	3780.5
SPV_0556	D39_JWV.0	568390	569175	+	786	3376.5	3175.5	3567.5	2416	2427	2747	2580.5	2482.5	1841.5	1644	1873.5	2074	3665.5	3366.5	3061.5	4910	4392	4065
SPV_0557	D39_JWV.0	569375	569673	+	299	1697	1787	1877	1484	1290	1443	1436	1424	1049	966	970	1115	1891	1637	1503	2457	2265	2078
SPV_2196	D39_JWV.0	569949	570173	-	225	0	0	0	0	0	0	0.5	0	0	0	0	0	0	0	0	0	0	0
SPV_0558	D39_JWV.0	570405	576839	+	6435	1786	1609	1941	1987	1524	2045	3102	3164	2232	1990	2505	2590	2477	2094	2282	3243	3068	2807
SPV_0559	D39_JWV.0	577464	577940	+	477	20	12	22	29	33	21.5	9	27.5	18	13	26.5	25	30	39	43.5	48	65.5	51.5
SPV_0560	D39_JWV.0	577978	578283	+	306	15.5	7	12.5	12	14.5	14.5	11.5	19.5	9.5	8.5	17.5	13	21	22.5	33.5	39.5	28.5	38
SPV_0561	D39_JWV.0	578331	579806	+	1476	91.5	80.5	107	91	82	103	90	64.5	58.5	91.5	80.5	109	149.5	121	128.5	187	158.5	172
SPV_0562	D39_JWV.0	580111	586797	+	6687	771	621	776	1041	878	1052	811	748	501	700	869	1155	1364	1230	1087	1536	1419	1229
SPV_0563	D39_JWV.0	587179	587899	-	721	21	18.5	18	26	21	34	26	30	17	20	18	20	25.5	26.5	27	36	27	27
SPV_2200	D39_JWV.0	587896	587989	+	94	5	5	16	14.5	10	7	14	10	8	9	8	19	5.5	9.5	8	6	27	5
SPV_0564	D39_JWV.0	588111	588464	-	354	65	66	90	69	81	99	104	142	97	73	67	79	141	144	138	227	218	194
SPV_2201	D39_JWV.0	588562	589518	+	957	282.5	302.5	321	330	305	361	369	351	246	258.5	305.5	338	433.5	421.5	346	558.5	486	481.5
SPV_0567	D39_JWV.0	589502	590059	+	558	187	175	179.5	221	178	234	220	209	144.5	163.5	216	208	291	239.5	204.5	341	300.5	276
SPV_0568	D39_JWV.0	590052	590306	+	255	59.5	83	86.5	82.5	88.5	103.5	99.5	79.5	67.5	68.5	100.5	103.5	121	120	101	203	147.5	111.5
SPV_0569	D39_JWV.0	590318	592372	+	2055	765	721.5	791	903.5	956.5	1043.5	1214.5	1087.5	735	890.5	999	1183.5	1357.5	1147	1009.5	1502.5	1386	1180
SPV_0570	D39_JWV.0	592551	593411	+	861	320	301	336	478	469	512	686	673	452	503	593	663	613	588	494	684	589	548
SPV_0571	D39_JWV.0	593622	594332	+	711	36	22.5	29.5	47	31.5	44.5	52	33.5	22.5	29.5	38	44.5	48.5	60	54.5	62.5	58.5	59
SPV_0572	D39_JWV.0	594352	594918	+	567	32	24	30	31.5	23	34	36.5	31.5	23	16.5	34.5	41.5	55	53.5	35.5	54.5	48.5	48
SPV_0573	D39_JWV.0	594929	596041	+	1113	53	64.5	74.5	74.5	80.5	81.5	95.5	69	53.5	62	64.5	99	135.5	105.5	110	129	129	112
SPV_0574	D39_JWV.0	596309	597046	+	738	429.5	369.5	450	412	416	423	301	333	255.5	236	248.5	270.5	423.5	422	360.5	601	562	491
SPV_0575	D39_JWV.0	597043	598734	+	1692	753.5	700.5	812	792	720	752	623	651	505.5	484	521.5	604.5	880.5	782	685.5	1148	1051	990
SPV_0576	D39_JWV.0	598850	599413	+	564	2222.5	2427.5	2475	2154.5	2150	2017	2244.5	2360	1627.5	1651	2061.5	2246	2685.5	2458.5	2294.5	2612.5	2313.5	2150
SPV_0577	D39_JWV.0	599435	605065	+	5631	28482	31036	31351	30045.5	31270.5	31435	40871	40213	28851.5	29744.5	34142	37820	38664.5	35006	32930.5	31776.5	30717	26134.5
SPV_0578	D39_JWV.0	605135	606856	+	1722	1203	1259	1201	1237	1339	1403	1269.5	1236.5	877.5	973	1162	1411	1828	1617	1621	1921	1688.5	1546.5
SPV_2202	D39_JWV.0	606857	606964	+	108	87.5	80	98.5	88	95.5	92	114.5	77.5	65	78.5	97	100.5	148	116.5	126	148.5	135.5	145.5
SPV_0579	D39_JWV.0	607014	608003	+	990	829	797.5	884.5	938	943	941	1007.5	943	656.5	751	830.5	1056.5	1196	1128	1019	1259.5	1261.5	1086.5
SPV_0580	D39_JWV.0	608139	609098	+	960	942	968	1000	1249	1026	1111	1291	1272	966	1014	1061	1354	1270	1243	1142	1221	1292	1075
SPV_0581	D39_JWV.0	609195	610034	+	840	826	905	1035	842	734	745	1156	1173	850	848	796	805	1007	882	869	1181	1299	1066
SPV_0582	D39_JWV.0	610082	610252	-	171	2034	2105	2365	1643	1689	1951	2248	2553	2193	2162	1842	2173	1893	1869	1687	3465	3050	2640
SPV_0583	D39_JWV.0	610373	611257	+	885	433.5	510	490.5	554.5	587.5	498.5	580	570.5	422	463.5	512.5	561	872.5	811.5	707	933	909	788
SPV_0584	D39_JWV.0	611250	612488	+	1239	982	1059.5	969	1213.5	1244.5	1148	1113	1102.5	780.5	888	1141	1208	1893	1727	1600	1850	1731	1602.5
SPV_0585	D39_JWV.0	612481	613104	+	624	403.5	494.5	458	512	544.5	544	566.5	490	415.5	394	485	610.5	925.5	892.5	791	850.5	772	713
SPV_0586	D39_JWV.0	613119	614048	+	930	708	752	736	773	874.5	856	935	905.5	660	732.5	918.5	994	1557	1384.5	1237	1372.5	1186.5	1169.5
SPV_0587	D39_JWV.0	614069	614824	+	756	741	780	776.5	912	957	909.5	1131.5	1161.5	789	834	959	1109.5	1599	1516.5	1332	1377	1236.5	1100
SPV_0588	D39_JWV.0	614878	615786	-	909	266	297	339	289	313	310	337	417	317	254	250	322	484	450	448	677	655	577
SPV_0589	D39_JWV.0	615898	616119	+	222	190.5	227.5	284	243.5	205.5	256	329.5	310	287	254	232	224	330	309.5	276	473	546	360
SPV_0590	D39_JWV.0	616119	616499	+	381	629.5	615.5	829	671.5	591.5	768	933.5	1018	800	767	568	691	1039	866.5	895	1275	1691	1101
SPV_0591	D39_JWV.0	616618	616815	+	198	244	298	408	364	286	366	541	591	425	431	283	362	331	300	347	507	781	438
SPV_0592	D39_JWV.0	616855	617580	-	726	34	24	34	19	34	22	46	42	25	49	33	26	86	83	65	108	77	78
SPV_0593	D39_JWV.0	617742	619583	+	1842	6829.5	7918	7428.5	6697.5	7254	6580	8320	8862.5	6304	6128	6385.5	6478.5	13385.5	12311.5	10574.5	12499	12217	10225
SPV_0594	D39_JWV.0	619603	619857	+	255	1486.5	1704	1494.5	977.5	1354	1382	2004	2216.5	1614	1523	1403.5	1517.5	2606.5	2473.5	2183.5	2394	2266	1953
SPV_0595	D39_JWV.0	620173	620520	+	348	13	30	14	18	20	12	18	26	12	18	16	11	31	36	25	41	36	33
SPV_0596	D39_JWV.0	620591	622612	+	2022	64	57.5	78.5	61	50.5	64.5	77	62	50	50	61.5	72.5	113.5	125.5	101.5	138.5	138	108
SPV_0597	D39_JWV.0	622614	623255	+	642	12	20.5	20.5	12	16.5	19.5	21	27	13	19	22.5	30.5	29.5	26.5	30.5	44.5	50	26
SPV_0598	D39_JWV.0	623359	624711	+	1353	947.5	1041.5	1101	1057.5	986.5	1024.5	967	963	750	718.5	794	892.5	1604	1438	1289.5	2145.5	2098	1823.5
SPV_0599	D39_JWV.0	624715	625773	+	1059	826.5	793.5	798.5	861.5	775	793.5	764	758.5	531	546	632	727	1148.5	1085	999.5	1696.5	1556.5	1383.5
SPV_0600	D39_JWV.0	625783	626973	+	1191	1140	1159	1210.5	1377	1136.5	1205	1241	1149.5	806	828.5	968	968.5	1919.5	1593	1554	2468	2463.5	2069
SPV_0601	D39_JWV.0	627104	627229	+	126	88	88.5	106	93.5	76.5	118.5	108	139.5	80.5	83	87	102	178.5	154	160.5	240	199.5	185.5
SPV_0602	D39_JWV.0	627250	627372	+	123	101	150.5	112	110.5	124.5	128.5	147	141.5	103.5	96	103	128	231.5	170	186.5	274	301.5	229.5
SPV_2203	D39_JWV.0	627555	628561	+	1007	130.5	145	164	144	139.5	161.5	191.5	184	147.5	120.5	159.5	141	297.5	292.5	259.5	441	381	381
SPV_2205	D39_JWV.0	628545	629917	+	1373	120	170	153.5	154	190	191	217	231.5	160.5	166	172	212.5	449	396.5	412	605.5	593.5	540.5
SPV_2207	D39_JWV.0	629919	630080	+	162	4	5.5	4	5.5	11.5	7.5	4.5	11.5	5	4.5	6.5	7.5	12	20	18	27	21	26
SPV_0605	D39_JWV.0	630085	630960	+	876	90	129.5	110.5	115	169.5	162.5	211.5	231	160	171.5	197	200.5	397	356	369	488	528.5	427.5
SPV_0606	D39_JWV.0	630953	631666	+	714	61.5	61	65	80.5	99.5	113.5	140.5	125	120	109.5	107	139.5	263.5	222	235.5	289.5	340	268
SPV_0607	D39_JWV.0	631871	632185	-	315	0	1	1	0	0	0	1	0	1	0	1	0	0	0	0	1	0	0
SPV_0608	D39_JWV.0	632401	633102	+	702	504	699	577	224	215.5	251	73	62	50	75.5	70	70	203	180	172	201.5	165	148
SPV_0609	D39_JWV.0	633136	633768	+	633	639	938	704	328	321.5	352	86	82	65	76.5	80	83	204	176	189	179.5	182	150
SPV_0610	D39_JWV.0	633948	634352	+	405	243	303	228	186	237	227	92	127	117	106	122	138	176	157	143	161	202	189
SPV_0611	D39_JWV.0	634448	635212	+	765	143.5	239	153.5	79.5	118	103.5	46	54.5	62	43.5	51	53	112.5	115.5	102.5	122.5	112	107.5
SPV_0612	D39_JWV.0	635212	635964	+	753	61.5	107	70	37	66.5	58.5	33.5	34.5	22	29.5	29	34.5	63	56.5	50.5	70	58	65
SPV_0613	D39_JWV.0	635968	636672	+	705	117	173	124.5	81.5	121.5	106	72	83	90.5	65.5	68	78	120	98.5	124	141.5	154.5	97
SPV_0614	D39_JWV.0	636669	637316	+	648	105	174	149	118	150	114	109.5	116	85.5	99.5	109	107.5	131.5	124.5	101	142	172.5	121.5
SPV_0615	D39_JWV.0	637396	638261	-	866	70	63	71.5	42	39	50	61.5	56.5	35	41.5	50	56.5	25.5	23	19	33	24.5	23.5
SPV_0616	D39_JWV.0	638273	639031	-	759	46	40.5	44.5	37	25.5	39.5	45	34	26.5	23.5	30	36	23.5	14	16	36.5	23.5	17
SPV_0617	D39_JWV.0	639032	639709	-	678	39.5	34	38	16	14.5	10	26.5	16	9.5	8.5	22	27	9.5	7.5	5	25	14.5	17.5
SPV_0618	D39_JWV.0	639669	640349	-	681	27.5	20.5	28	15	9	11.5	26	13.5	14	15.5	21	20.5	6.5	8.5	6	10.5	10.5	9
SPV_0619	D39_JWV.0	640564	640710	+	147	20	29.5	38.5	34.5	29	35.5	36	36	35.5	27	34	42	43	35	34	48	46	26
SPV_0620	D39_JWV.0	640838	642328	+	1491	2784	2827	3032	2919	2643	2913	3086	2997	2297	2307	2491	2753	5536	5332	4651	6834	6054	5492
SPV_0621	D39_JWV.0	642953	644089	+	1137	3004	3148.5	3612.5	3327.5	3253	3114.5	4386	4760	3575.5	3728	3375	4186	3578	3139	2840	3431	3574	2855
SPV_0622	D39_JWV.0	644644	645312	+	669	363	546	404	338	510	354	664	758	612	529	605	694	728	680	600	494	432	420
SPV_2213	D39_JWV.0	645367	645498	-	132	1	0	0	0	0	0	0	0	1	0	1	1	0	0	1	0	1	0
SPV_0623	D39_JWV.0	645601	646383	+	783	228	339	246.5	182.5	374.5	223	578.5	706	511.5	456.5	499.5	648.5	740.5	625.5	659	375.5	361.5	328.5
SPV_0624	D39_JWV.0	646385	647014	+	630	141	181	154.5	148.5	203.5	151	412.5	465	333.5	328.5	298.5	368.5	443.5	376.5	389	201.5	238.5	193.5
SPV_0625	D39_JWV.0	647572	648132	+	561	8	7	10	8	12.5	13	19	11	10	15.5	16.5	25.5	16	18	19.5	12.5	12	15.5
SPV_0626	D39_JWV.0	648133	649518	+	1386	15.5	23.5	32	32.5	40	39.5	60	35.5	32	64	68.5	81.5	57.5	45	39	37.5	32.5	39
SPV_0627	D39_JWV.0	649520	650170	+	651	10	8.5	7.5	16.5	20	21.5	30.5	18.5	23	26	33.5	37	25.5	25.5	15	10	12.5	12.5
SPV_0628	D39_JWV.0	650181	650873	+	693	9.5	12	12	11.5	17.5	4.5	28	22.5	21	34.5	34	50	23	32	16	21.5	14	19
SPV_0629	D39_JWV.0	650878	651402	+	525	8	10.5	14.5	17	17	21	28.5	16	13.5	33	49.5	67	27.5	22.5	19.5	21.5	19.5	17.5
SPV_0630	D39_JWV.0	651402	652205	+	804	15	16	17	34.5	47.5	31	59.5	49	51	81.5	76	111.5	34	39	57.5	35.5	28	18
SPV_0631	D39_JWV.0	652198	652830	+	633	13	15.5	21	33	37.5	37.5	54.5	58.5	41.5	91.5	78	97.5	38.5	40	44.5	39.5	29.5	23.5
SPV_0632	D39_JWV.0	653039	653830	-	792	1086	1169	1405	1239	1245	1131	1184	1436	1032	920	940	1075	1055	951	884	871	1037	825
SPV_0633	D39_JWV.0	654196	654591	+	396	27	24.5	30.5	17.5	23	16	605	560.5	24.5	24	409	245.5	47.5	42.5	40.5	43.5	45	41.5
SPV_0634	D39_JWV.0	654602	654973	+	372	23	18	27.5	19	19.5	25.5	633.5	635.5	20	23.5	527.5	263.5	60	43	42.5	60.5	54	48.5
SPV_0635	D39_JWV.0	654983	657226	+	2244	143	201.5	220	212.5	187.5	201.5	5760.5	4945	272.5	301.5	5472.5	2365	352.5	340.5	293	566	529	489
SPV_0636	D39_JWV.0	657433	659208	+	1776	58001	59567	66557	40578	43744	44409	67739	72813	51399	46363	46006	51072	55706	51173	45869	29011	27846	24510
SPV_0637	D39_JWV.0	659319	659666	+	348	966	1216	1221	496	753	725	854	961	690	785	632	756	1300	1207	1137	632	550	522
SPV_2214	D39_JWV.0	659783	660693	-	911	1.83	0.67	2.67	0.5	4	0.83	7.5	0.33	0	2.5	1	5.33	4.33	3.67	3.17	6.17	10	5.5
SPV_0640	D39_JWV.0	661104	661400	+	297	2	0	1	1	1	0	5	1	1	1	0	0	5	1	2	3	1	0
SPV_0641	D39_JWV.0	661521	662465	+	945	261	230	309	307	240	325	315	304	265	268	235	295	378	327	343	497	458	379
SPV_0642	D39_JWV.0	662568	663953	-	1386	15	21	13	21	17	13	17	15	16	13	15	21	75	57	48	63	61	56
SPV_0643	D39_JWV.0	664036	664781	+	746	84	85	111	66	75	61	65	80	59	61	68	69	67	70	49	68	77	60
SPV_0644	D39_JWV.0	664810	665265	-	456	291.5	264.5	289	282.5	265	262	385.5	360.5	279.5	219.5	232	259.5	486	455	388.5	534.5	501.5	464
SPV_0645	D39_JWV.0	665285	666460	-	1176	512.5	542	591	614	566	521	596.5	674.5	465	433.5	484.5	508	1043.5	899.5	832	1166.5	1067.5	903
SPV_0646	D39_JWV.0	666519	667364	-	846	646	771.5	686	2947.5	2831	2643	2347	3347	1988.5	1761	1718.5	2081.5	2716.5	2549.5	2346.5	1452	1381	1243
SPV_0647	D39_JWV.0	667489	668046	+	558	41.5	49.5	62	67.5	44.5	85.5	76	66	55	47.5	53.5	55	112	118	85	245.5	204	190
SPV_0648	D39_JWV.0	668065	668532	+	468	62.5	43.5	76	89.5	68.5	138	101	103	76	87.5	84.5	90	97	91	88	265.5	238.5	186
SPV_0649	D39_JWV.0	668600	669250	+	651	2377	2456	2729	2442	2229	2365.5	2713	3065	2246	2153	1966	2072	4298	3845	3548	4750	6298.5	3863
SPV_0650	D39_JWV.0	669424	670014	+	591	1890	2006	2262	1936	2004	2067	3232	3404	2596	2753	2769	3050	2922	2700	2521	4845	5439	3852
SPV_0651	D39_JWV.0	670093	670341	+	249	199	210	202	147	185	189	242	250	172	175	196	243	266	261	238	369	330	275
SPV_0652	D39_JWV.0	670443	671603	+	1161	1655	2150	1982	1765	1962	1871	3831	3789	2158	1808	1710	2017	1593	1473	1295	2056	2161	1769
SPV_0653	D39_JWV.0	671871	672740	+	870	644.5	764	685.5	586.5	742.5	707	1188	1231.5	627.5	565.5	747	842.5	518.5	488	411	731	622	600.5
SPV_0654	D39_JWV.0	672744	673700	+	957	664	920.5	674.5	675	886	788.5	1266	1206.5	706	599.5	812.5	975.5	661	578.5	540.5	914	737.5	693
SPV_0655	D39_JWV.0	673700	674464	+	765	520.5	607	509.5	527	690	582	979	956.5	569	507	570.5	742.5	527	477	400	727	622	641
SPV_0656	D39_JWV.0	674464	675174	+	711	567	709.5	624.5	703.5	829.5	680.5	1150	1136.5	626.5	567	664	810.5	533.5	479.5	462.5	791	787.5	647.5
SPV_0657	D39_JWV.0	675588	676244	+	657	78	87	83	105	107	92	150	154	92	103	105	139	96	96	70	173	146	131
SPV_0658	D39_JWV.0	676458	677447	+	990	2890.5	3143.5	3224.5	3089.5	3086	2942.5	3798.5	3955.5	2870	2549.5	2783.5	2970.5	3523.5	3194.5	2965.5	3341.5	3625	2680
SPV_0659	D39_JWV.0	677465	678157	+	693	2410	2645	2791.5	2547	2678	2461	3493.5	3640.5	2564	2255.5	2430.5	2608	2907.5	2675.5	2387.5	2735	2866	2252
SPV_0660	D39_JWV.0	678150	679076	+	927	3879.5	4278.5	4581	3781.5	4196	4115.5	6637	7274	5172	4444	4410	4966.5	4472	4031	3875	4280.5	4598	3578
SPV_0661	D39_JWV.0	679362	681542	+	2181	472	490.5	554	485.5	478	449	781	847	551	550	562.5	649	1026	939	909.5	686	761.5	611.5
SPV_0662	D39_JWV.0	681594	682409	+	816	71	49.5	74	23.5	27	30	24	25	22	27	24.5	22	73	97	84.5	44	43.5	44.5
SPV_0663	D39_JWV.0	682549	683892	+	1344	1309	1451	1424	1538	1420	1480	2219	2547	1693	1467	1515	1595	2120	2082	1779	2494	2533	1982
SPV_0664	D39_JWV.0	684107	685297	+	1191	2507	2449	2655	2315	2220	2242	2898	3014	2309	2273	2213	2357	3639	3278	2937	4722	4393	3858
SPV_0665	D39_JWV.0	685850	686785	+	936	1672	1570.5	1853	1839.5	1637.5	2042.5	2179.5	2198	1584	1669.5	1804.5	1996.5	2603	2436.5	2153	3812.5	3628	3031
SPV_0666	D39_JWV.0	686819	687856	+	1038	2069	1933.5	2289	2501.5	2076.5	2482.5	2840.5	2932	2159	2240.5	2236.5	2613.5	3023	2766.5	2467	4201.5	4466	3375
SPV_0667	D39_JWV.0	688029	688634	+	606	7197	8654	9512	6530	7451	6257	10819	12501	9807	8252	7024	8287	7119	6654	5923	3902	4311	3448
SPV_0668	D39_JWV.0	688791	689321	+	531	339	337.5	363	385.5	296.5	316.5	396	427.5	365	284	357.5	326	575.5	601.5	494.5	864.5	771	712
SPV_0669	D39_JWV.0	689342	690427	+	1086	910.5	893	992	966.5	819.5	1015	1012.5	1012	784.5	736	821	843.5	1589	1435	1228.5	2305.5	2061	1830
SPV_0670	D39_JWV.0	690429	690896	+	468	231.5	261	244	248	239	277.5	254.5	247	172.5	183	229	238.5	549	526	437	739.5	659	572.5
SPV_0671	D39_JWV.0	690898	692439	+	1542	1210	1163.5	1220	1154	1207	1308	1308	1368.5	996	983	1093.5	1160	2987.5	2662.5	2293	3610.5	3072	2774.5
SPV_0672	D39_JWV.0	692496	693299	-	804	1042	1087	1208	1100	1006	1111	1312	1278	1043	1036	936	1001	1706	1558	1388	2677.5	2324	2008
SPV_0673	D39_JWV.0	693383	693604	-	222	0.5	5.5	3	2	4	2	2	3.5	1	3	1.5	0	3.5	1.5	1	4.5	0.5	1
SPV_2218	D39_JWV.0	693600	694291	-	692	2.5	3.5	4	7	10	2	10	4.5	5	5	4.5	9	9.5	10.5	6	11	10.5	10
SPV_0674	D39_JWV.0	694470	694742	+	273	2828.5	3819.5	3716	3353.5	3611	3108.5	7120.5	8067.5	6054	6137	4803	5654.5	5347.5	4954.5	4877.5	4257.5	5872.5	3486
SPV_0675	D39_JWV.0	694762	695001	+	240	2371.5	3427.5	3448	3086.5	3360	2782.5	6498.5	7409.5	5196	5638	4070	4924.5	4447.5	4070.5	3995.5	3512.5	5034.5	3212
SPV_2219	D39_JWV.0	695150	695468	+	319	33	45	24	22	36	29	27	33	23	20	23	27	55	52	49	50	32	25
SPV_2220	D39_JWV.0	695578	696366	+	789	1182.5	1295	1295.5	1250	1168.5	1189	1477.5	1638	1154	1001	1019	1159.5	1448.5	1323.5	1205.5	1746.5	1880	1413
SPV_0678	D39_JWV.0	696397	696915	+	519	943.5	914.5	1008	885	833.5	857	1107.5	1196	758.5	703	771.5	839	1099	1069.5	926	1311.5	1297.5	1002.5
SPV_0679	D39_JWV.0	696905	697624	+	720	1155.5	1127	1207.5	1306.5	1153.5	1170.5	1494.5	1577	1107.5	1004	1064.5	1165.5	1445	1333.5	1140	1719.5	1757	1393.5
SPV_0680	D39_JWV.0	697636	697974	+	339	694.5	703.5	741	641.5	686.5	714.5	1058.5	1132	761	732	730	814	852.5	805.5	708.5	1066.5	1017.5	777
SPV_0681	D39_JWV.0	698005	698325	-	321	44	43	46	63	56	69	72	65	64	61	59	80	50	60	55	137	89	104
SPV_0683	D39_JWV.0	698423	698638	+	216	272	270	316	297	303	331	601	670	638	1276	685	1097	379	353	338	766	1009	652
SPV_0682	D39_JWV.0	698635	698781	-	147	1	0.5	1.5	0	0	2	0	1	3	0.5	0	0	2	3	1	1.5	1	3
SPV_0684	D39_JWV.0	698842	699378	-	537	343	338.5	342.5	315	406	379	555	710	522	328.5	389	532	912	832	772	595.5	527	559
SPV_0685	D39_JWV.0	699575	700921	-	1347	6593	5981	7402	6074	5015	5807	5437	5620	4584	4230	4375	4952	1742	1640	1469	2479	2301	2048
SPV_0686	D39_JWV.0	701186	702385	+	1200	774.5	664.5	784.5	753	639	729.5	1712	1724	1274	1173	1214	1593.5	785.5	746	674.5	1028	1025	810.5
SPV_0687	D39_JWV.0	702369	703070	+	702	430.5	437.5	468.5	468.5	395	533	1183	1107.5	832.5	797	876	1159	481.5	424.5	349.5	714.5	604.5	582.5
SPV_0688	D39_JWV.0	703072	704331	+	1260	1171	1149	1445	1630.5	1223	1459.5	3523	3746.5	2624.5	2605	2525	3310.5	1171	1052.5	973	1713.5	1866.5	1464
SPV_0689	D39_JWV.0	704455	706452	+	1998	2739.5	2495.5	2880	2764	2485.5	2776	2957.5	3053	2223	2291	2392.5	2586.5	4175.5	3819	3329	4938.5	4516.5	3979
SPV_0690	D39_JWV.0	706502	706693	+	192	1.5	3.5	5	2	3.5	2	4.5	3	0	3	2.5	4.5	3.5	4	4	10.5	2.5	3
SPV_0691	D39_JWV.0	706783	707103	+	321	49.5	66.5	61	46.5	43.5	45	51	36	40	40	36.5	52	70	77	60.5	139	157.5	130.5
SPV_0692	D39_JWV.0	707107	707982	+	876	232.5	269.5	281	189.5	181	215.5	330	316.5	306.5	274.5	261.5	293	311.5	265	265.5	653.5	600.5	450.5
SPV_0693	D39_JWV.0	707997	708923	+	927	428	420	556	423	316.5	441.5	776	779.5	587.5	541.5	438	460	491.5	444	441	1089.5	1531	809
SPV_0694	D39_JWV.0	709023	709259	+	237	89.5	77	95	89.5	67.5	87	62	60.5	49.5	47.5	44.5	54.5	75.5	99.5	65	133.5	149	133
SPV_0695	D39_JWV.0	709252	709950	+	699	369.5	296	358	336	266.5	295.5	230	237	157	194.5	219.5	231.5	367	319	284	562.5	509	447.5
SPV_0696	D39_JWV.0	709961	710440	+	480	298.5	273.5	335.5	256	220.5	279.5	210	233.5	148.5	148	173.5	231	300.5	275	231.5	495	389	337
SPV_0697	D39_JWV.0	710448	711176	+	729	422	364.5	418.5	325	265.5	340	295	289	209.5	200.5	244.5	272.5	358	383	334	610.5	546	498
SPV_0698	D39_JWV.0	711218	712087	+	870	484.5	426	450	467.5	373.5	423.5	383.5	392.5	248	253	304.5	369.5	499.5	475	446.5	723.5	681	648.5
SPV_0699	D39_JWV.0	712062	712502	+	441	231	198	231	206	192.5	232.5	190.5	194.5	150.5	145.5	139.5	191	296.5	251.5	221	361	366	281
SPV_0700	D39_JWV.0	712625	715171	+	2547	7357	6557	7411	6842	6038	6662	8013	7927	5698	5576	6322	7016	10707	9718	8675	14637	13440	12191
SPV_0701	D39_JWV.0	715280	715954	+	675	473	553	585	690.5	577.5	602	1135.5	1420.5	1077	821	1015	1118	605.5	579.5	506.5	1292.5	1338	1044.5
SPV_0702	D39_JWV.0	715944	717278	+	1335	1019	1069	1266	1362.5	1128.5	1285	2063.5	2439.5	1634	1531	1518	1726	1211.5	1153.5	1035.5	2589.5	3020	2180.5
SPV_0703	D39_JWV.0	717312	717599	-	288	811	995	1016	419	609	748	1461	1738	1247	1053	935	1119	916	891	852	837	863	638
SPV_0704	D39_JWV.0	717739	718668	+	930	1114	1269	1345	1042	1060	1108	1390	1434	1117	978	975	1141	1503	1390	1313	1916	1870	1451
SPV_0705	D39_JWV.0	718868	721318	+	2451	877	916	907	1136	1142	1252	1133	1032	836.5	852	964.5	1086.5	1956	1817.5	1597	3177	2758	2604.5
SPV_0706	D39_JWV.0	721355	722578	+	1224	484	575.5	528.5	683	650	776.5	965.5	922.5	641.5	654.5	656	762.5	1317	1205	1062	1857	1600	1470
SPV_0707	D39_JWV.0	722589	723143	+	555	308	304.5	358.5	483	433	455.5	692.5	751.5	506	514.5	474.5	534	844	725.5	668	1101	1080	876.5
SPV_0708	D39_JWV.0	723228	723791	+	564	527	512.5	536.5	419.5	435	477	483.5	538	441.5	334.5	424	440.5	947.5	898	787	1123	1085.5	960
SPV_0709	D39_JWV.0	723806	725752	+	1947	2485	2662.5	2887	2980	2694	2775.5	3255	3242	2314.5	2181	2409.5	2748	4601.5	4245.5	3909.5	5654.5	5884.5	4569
SPV_0710	D39_JWV.0	725834	727561	+	1728	4170	4632	5687.5	4668.5	4480	4835.5	7552.5	7589	5014	4918.5	4439.5	5070.5	7612	6830.5	6578.5	8482.5	11035	7130
SPV_2221	D39_JWV.0	728281	729249	+	969	26.83	35.33	31.17	39.67	61	41.33	33	27.5	24.67	33.33	29.67	47.33	129.67	122.5	81.67	112.17	142.5	101
SPV_0713	D39_JWV.0	729305	729622	-	318	471	416.5	523	430	414	457	485	506.83	409.5	351	341	385.83	487	487	427.5	666.5	623	560
SPV_0714	D39_JWV.0	729883	730182	-	300	899	941	1063	696	778	987	964	1026	861	675	754	816	1013	952	838	1256	1182	1118
SPV_0715	D39_JWV.0	730347	730769	-	423	1	1	4	3	2	0	3	2	3	3	1	5	5	7	1	4	5	6
SPV_2223	D39_JWV.0	730880	731727	+	848	184.04	175.6	200.76	193.51	198.38	257.62	281.7	283.28	279.81	271.04	257.93	297.04	260.45	227.77	209.03	238.12	224.48	189.38
SPV_0717	D39_JWV.0	731934	734192	-	2259	4059	4489	4306	4003	4168	3638	4193	4690	3186	4371	6429	6972	4635	4236	3740	10978	9561	8815
SPV_0718	D39_JWV.0	734421	734651	-	231	738	745	908	808	689	797	977	1212	992	798	589	713	1270	1094	1045	1573	2577	1175
SPV_0719	D39_JWV.0	734841	735524	+	684	1611	1308.5	1769.5	840.5	897	1132.5	1186.5	1192	729	715.5	791.5	875	775	703.5	605.5	1190.5	1058.5	951.5
SPV_0720	D39_JWV.0	735524	736258	+	735	1616	1447.5	1744.5	1245.5	1030	1248.5	1257.5	1250	805	848.5	930.5	1016	773	765.5	671.5	1236.5	1124.5	1031.5
SPV_0721	D39_JWV.0	736391	737269	+	879	2664	2315	2713	1822	1888	2064	2233	2257	1624	1680	1657	1792	1503	1465	1222	2165	1951	1745
SPV_0722	D39_JWV.0	737411	738283	+	873	623	655	684	590	511	587	556	513	392	352	463	456	567	475	483	764	677	592
SPV_0723	D39_JWV.0	738565	739248	+	684	938	881	1017	856	758	749.5	642	638.5	469	454	567.5	664	1117.5	928.5	805.5	1468.5	1385	1223.5
SPV_0724	D39_JWV.0	739262	740473	+	1212	2477	2249.5	2593	2099.5	1914	2168.5	1724.5	1626.5	1161	1322	1583	1777.5	2545.5	2363.5	2202	3633.5	3156	2944
SPV_0725	D39_JWV.0	740475	741017	+	543	1300	1283.5	1375.5	1165	1008	1237.5	985	887.5	612	735	881	1046.5	1411	1310	1172	1984	1709	1555.5
SPV_0726	D39_JWV.0	741033	741842	+	810	1698	1552	1754.5	1641.5	1475	1613.5	1246.5	1196.5	776	874	1206.5	1346	1827	1626	1468.5	2437	2138	1979
SPV_2226	D39_JWV.0	742022	742141	-	120	1	2	2	5	2	1	2	3	1	2	0	2	2	4	2	4	5	1
SPV_2227	D39_JWV.0	742306	743298	+	993	2370.5	2166	2303	2342.5	2041.5	2600	1926.5	1830.5	1195.5	1512	1879.5	2094	2729.5	2462.5	2189.5	3554.5	3009	2880.5
SPV_0729	D39_JWV.0	743323	743835	+	513	1101.5	1004	1090	968.5	929.5	1142	986.5	940.5	619.5	728	957.5	1041	1287.5	1217.5	1128.5	1698.5	1534	1322.5
SPV_0730	D39_JWV.0	744493	745203	+	711	871	895	922	999	907	1024	898	955	608	818	951	1009	1497	1307	1235	1677	1662	1405
SPV_0731	D39_JWV.0	745226	745750	-	525	233	227	277.5	206	252	230.5	229.5	237	201.5	214.5	209.5	220.5	348	327	309	543.5	540	372
SPV_0732	D39_JWV.0	745803	746039	-	237	3759.5	4893	5723.5	4291.5	3994	4291	6806	8659	6448.5	5577	4293	4811	5353.5	4859.5	4807	6977	11850.5	5844
SPV_0733	D39_JWV.0	746107	747027	-	921	236.5	201	245	183.5	220	221.5	303.5	409	289	224.5	246.5	279.5	304.5	295.5	291	435.5	421.5	339
SPV_0734	D39_JWV.0	747225	747665	+	441	4	8	10	8	8	14	5	3	4	6	10	17	9	8	11	12	17	12
SPV_2228	D39_JWV.0	747756	747875	+	120	2.5	0	1	1	2	1	3	1	0	0	2	1	0	1	3.5	2	0.5	2
SPV_0735	D39_JWV.0	747872	748462	+	591	154.5	158.5	153.5	185	170	172	194	231	168.5	135	168	193.5	321	263.5	252	329.5	287.5	250.5
SPV_0736	D39_JWV.0	748459	749736	+	1278	804	812	926	885.5	823.5	849.5	1002	871.5	679	720.5	802.5	841	1243	1125.5	1014.5	1338.5	1271	1090
SPV_0737	D39_JWV.0	749754	750416	+	663	721	836.5	783.5	874	801	859	1075	1020	900	828.5	835.5	971	1537.5	1383	1174	2070.5	2091.5	1631.5
SPV_0738	D39_JWV.0	750403	750792	+	390	846	858	993	890.5	862.5	972.5	1257	1200.5	900.5	989	949	1084.5	1482.5	1352	1248	1645.5	1595.5	1308
SPV_0739	D39_JWV.0	750882	751934	+	1053	8584	8258	10367	10959	8790	10202	12684	12993	9045	10556	8941	10129	12290	11170	10290	10086	10751	8282
SPV_0740	D39_JWV.0	752078	753613	+	1536	1016	1158	1184.5	1383	1223.5	1354.5	1471.5	1356	1077.5	1125.5	1209	1418.5	2436.5	2172	1915.5	3038	3017	2515
SPV_0741	D39_JWV.0	753606	754664	+	1059	1569.5	1586	1726	1925	1822.5	1996.5	2102.5	2182.5	1418	1614	1849.5	2115	3470	3248	2774.5	3986.5	3824.5	3242.5
SPV_0742	D39_JWV.0	754667	755623	+	957	1502.5	1632	1553.5	1686	1791	1753	2249	2284.5	1651.5	1898.5	1796.5	2186.5	3498.5	3157	2892	3763.5	3539.5	3118.5
SPV_0743	D39_JWV.0	755708	756223	+	516	19	18.79	21.42	26.32	23.42	19.05	22.99	22.12	15.89	18.07	22.27	26.94	80.52	60.88	51.28	60.13	46.71	53.43
SPV_0744	D39_JWV.0	756124	757055	+	932	40.3	47.21	44.26	36.24	41.17	45.77	53.51	37.2	24.56	34.16	44.93	53.82	119.57	108.85	109.47	136.93	92.47	95.35
SPV_0745	D39_JWV.0	757098	757739	-	642	285	379	345	682	804	860	1132	1512	963	770	903	1035	1254	1180	1140	847	793	702
SPV_0746	D39_JWV.0	757875	759818	+	1944	1936	1948	1952.5	2032.5	1876	1790.5	1913.5	1859	1357	1355.5	1608	1782.5	3021	2664.5	2394	4084	3771	3206.5
SPV_2233	D39_JWV.0	759818	759925	+	108	91.5	110.5	94.5	76	87	83	96.5	88.5	72	58.5	79	85.5	133.5	133	119.5	175	182	152
SPV_0747	D39_JWV.0	759939	760064	+	126	259.5	289.5	280	218.5	223	232.5	222	240.5	190	173	221	223	407.5	371.5	362.5	487	483	411.5
SPV_0748	D39_JWV.0	760274	762709	+	2436	2910	3252	2749	3023	3088	2966	2905	2650	1823	1938	2451	2812	4892	4324	3831	5908	5330	4906
SPV_0749	D39_JWV.0	762839	763861	+	1023	3345	4037.5	3635	3557	4222	4121.5	6351.5	6478	3752.5	2916	3732.5	4284.5	2661	2339.5	2208.5	3752.5	3341.5	3025.5
SPV_0750	D39_JWV.0	763917	764621	+	705	2099.5	2666	2099.5	2155.5	2765	2538.5	3951	4027	2201.5	1743	2268.5	2638.5	1800	1613	1522	2385	2116	1947
SPV_0751	D39_JWV.0	764686	765375	+	690	1934.5	2374	2036.5	1990	2619.5	2485	3978	3959.5	2067	1702	2259.5	2671	1693	1596.5	1477	2368.5	2128.5	1800.5
SPV_0752	D39_JWV.0	765372	766295	+	924	2370	2878	2351.5	2247	3007	2880	5088	5111	2599	2229.5	2683.5	3166	2085	1869	1840	2728.5	2563	2235
SPV_0753	D39_JWV.0	766310	766954	+	645	1936	2174.5	2236.5	1945.5	2346.5	2498	4685.5	4898.5	2466	2030.5	2455	2731	1728	1454	1406.5	2171.5	2135	1848
SPV_0754	D39_JWV.0	767122	767352	+	231	428	585	649	507.5	474.5	440.5	834	917.5	741.5	546	418	474.5	760.5	704.5	700	1002	1896.5	809.5
SPV_0755	D39_JWV.0	767402	767482	+	81	299.5	457.5	548	685.5	489.5	476	728	733	553	469.5	323.5	494.5	511.5	423.25	452	511	1110.25	486
SPV_0756	D39_JWV.0	767492	767563	+	72	324.5	578	750.5	1370	764	632	1022	1052.5	700.5	762	414.5	731	524.5	464.75	500	511	1072.25	454.5
SPV_0757	D39_JWV.0	767725	768927	+	1203	23892	27086	25723	23988	25106	25612	40096	44792	31846	28388	27182	30394	38116	34846	31333	36764	37440	30543
SPV_0758	D39_JWV.0	769062	770389	-	1328	6.62	3.2	9.07	4.7	5.75	10.08	5.95	8.53	2.17	2.95	6.62	6.42	9.53	5.75	7.02	7.7	6.98	6.03
SPV_0759	D39_JWV.0	770583	771080	+	498	217	245.5	287.5	341.5	315.5	347	460.5	466.5	324.5	281.5	359	408.5	651	564	538.5	770.5	732	599
SPV_0760	D39_JWV.0	771080	772735	+	1656	1589.5	1632	1827.5	2083	2000	2170	2914.5	2965	2147.5	2079	2074.5	2301	3579	3239.5	2941.5	4646	4319.5	3629
SPV_0761	D39_JWV.0	772763	772957	+	195	348.5	372.5	361	367.5	416.5	412	638	766.5	543	499.5	465.5	509.5	644	650.5	571	770.5	882.5	658
SPV_0762	D39_JWV.0	773107	773877	+	771	5128.5	5920.5	5858.5	5237	5489.5	5010	6865.5	6648	5029.5	4682.5	5565.5	6358.5	6361.5	5796	5078	4839.5	4705	4095.5
SPV_0763	D39_JWV.0	773905	775167	+	1263	8736	9869	9719	9311	10041	8838	12289	11519.5	8466.5	7983	9773	11102	11077	10442.5	8961.5	6994.5	7015.5	6084
SPV_0764	D39_JWV.0	775178	776404	+	1227	8357	9680.5	9241.5	8406.5	9953.5	8535	12112.5	11385	8275	8142.5	9768.5	11366	12369	11330.5	9759.5	6509.5	6091.5	5565
SPV_0765	D39_JWV.0	776391	776831	+	441	2313.5	2714.5	2554.5	2287.5	2820	2296.5	3451	3162.5	2235	2399	2758	3232	3751	3518	3042	1841.5	1641.5	1649.5
SPV_0766	D39_JWV.0	776885	778297	+	1413	7323	8380.5	7905.5	6883	9043	7528.5	12283	12437	9120	8931	10225	11898.5	12414.5	11462	10111	5159	4975.5	4526
SPV_0767	D39_JWV.0	778496	779737	-	1242	843	897	1142	986	919	1031	1248	1230	991	934	832	981	1205	1070	954	1977	2072	1630
SPV_0768	D39_JWV.0	779840	780949	+	1110	897	948	1010	735	757	859	1331	1445	1084	1029	868	1007	1017	904	923	1138	1361	897
SPV_0769	D39_JWV.0	781595	781939	+	345	56969	68129	71813	55484	66159	76189	101038	141053	95968	93489	69062	86745	38891	37060	34804	43224	46859	37745
SPV_0770	D39_JWV.0	782125	782212	-	88	20	34	57	259	98	83	65	80	36	48	31	69	20	17	24	17	86	15
SPV_0771	D39_JWV.0	782374	783114	+	741	242	153.5	221	163	115.5	168.5	150	152	113	125	134	161.5	436.5	402	431	442.5	431.5	413.5
SPV_0772	D39_JWV.0	783111	784022	+	912	321	263	342.5	219.5	156	257.5	218	185	163	203	220	258.5	548.5	427	426.5	452	412	418.5
SPV_0773	D39_JWV.0	784019	785971	+	1953	1043	669.5	1074.5	859.5	578.5	836	815	816	654	796	811	968	895	782	734.5	1006.5	1011.5	919
SPV_0774	D39_JWV.0	786057	788360	+	2304	1474	1568	1716	2106	1767	1916	2430	2574	1700	1640	1836	1932	2521	2219	2023	2741	2898	2312
SPV_0775	D39_JWV.0	788405	788833	-	429	72	82	91	258	228	236	277	444	248	232	277	285	140	170	110	536	504	459
SPV_0776	D39_JWV.0	788971	790113	+	1143	1296	1393	1430	1426.5	1378	1367.5	1649	1603	1224	1176	1241.5	1455	1579	1417	1204	1637	1484	1309.5
SPV_0777	D39_JWV.0	790122	791336	+	1215	1189	1183	1212	1151.5	1258	1221.5	1459	1528	1136	1149	1268.5	1336	1490	1348	1171	1515	1320	1261.5
SPV_0778	D39_JWV.0	791471	792295	+	825	142.5	208.5	176.5	200.5	188.5	204.5	355	347.5	196	156	195.5	231.5	116.5	113.5	63	161	126	113.5
SPV_2238	D39_JWV.0	792317	793056	+	740	142	225.5	156.5	139.5	218	166	332	336	191.5	128	184	194.5	93	93.5	87.5	115.5	113	118
SPV_0781	D39_JWV.0	793069	794235	+	1167	200.5	302	199	224	326.5	255.5	549	569.5	355.5	171	192.5	288	137.5	140	113.5	164.5	160	158.5
SPV_2239	D39_JWV.0	794495	794620	+	126	0	1	0	1.25	0	2.33	2	1	1	2.33	1	1	1.25	0.33	0	1	0	2
SPV_0782	D39_JWV.0	794743	796236	+	1494	367.5	368.5	382	501.5	479.5	504	450	409	321	362.5	421	472.5	470.5	414	378	712.5	670.5	583
SPV_0783	D39_JWV.0	796249	796860	+	612	232	256	250	268	275	347	333	285.5	232.5	254	305.5	315	281.5	290	266	447.5	396.5	369
SPV_0784	D39_JWV.0	796939	800289	+	3351	2748.5	2625.5	3033	4525.5	4036.5	4755	5294	5222.5	3889.5	4086.5	4656.5	5061.5	5284	4771	4342	7027	6618	5481
SPV_0785	D39_JWV.0	800560	800760	+	201	204	256	252.5	527.83	437.9	538	600.33	653.5	477.95	547	504.83	554	507.5	472.83	428.2	622.2	607.7	488
SPV_0786	D39_JWV.0	800875	801345	-	471	17	17.5	17.5	39.5	35	62	48	51.5	28.5	41	50.5	59	42	39.5	29.5	66	63	55.5
SPV_0787	D39_JWV.0	801362	803635	-	2274	54	46.5	71.5	110.5	75	101	114	94.5	75.5	98	127.5	127	100	113.5	88.5	242	202	182.5
SPV_0788	D39_JWV.0	803981	807082	+	3102	1564	1596	1571	1637	1670.5	1822.5	1818	1675	1250	1311	1581	1835	2540	2331.5	2006	2908	2516	2299.5
SPV_0789	D39_JWV.0	807165	808172	+	1008	3504	3565	3925.5	4711	3819.5	4416.5	4594.5	4460.5	3118.5	3239	3416.5	3580	10115.5	9473.5	8198.5	13159.5	12587.5	10379.5
SPV_0790	D39_JWV.0	808231	809736	+	1506	10387	10275	11655.5	13786	10750	13052	14112.5	14679.5	10163.5	9753	10048.5	10895	23366.5	21830	18968.5	30153.5	29631.5	24405
SPV_2240	D39_JWV.0	810476	811128	-	653	4	5	2	4	5	3	4	0	1	1	8	2	6	4	2	10	8	8
SPV_0792	D39_JWV.0	811543	812415	+	873	144	129	176.5	177.5	162	193.5	165	140	102	133	138	163.5	423	395	371	609	530.5	500
SPV_0793	D39_JWV.0	812428	812592	+	165	29.5	33	31	33	24.5	38.5	37	24.33	21	31	38	26	89.75	88.5	59	145.5	101	83.33
SPV_0794	D39_JWV.0	812564	812905	-	342	4.25	3.25	4.33	4.25	5.25	8	5	3.95	8	2.75	2.33	7.58	7.5	4.75	9.95	8.58	10.25	7.83
SPV_0795	D39_JWV.0	813048	813359	+	312	53.5	48	70	86.5	68	81	63	79.5	40	55.5	54.5	65.5	143	137	113	214.5	198	169
SPV_0796	D39_JWV.0	813363	814079	+	717	89.5	114	124	172.5	128	148	134	135.5	100	136.5	139.5	161.5	303	241	237	403.5	419	395
SPV_0797	D39_JWV.0	814209	815024	-	816	1377	1331	1334.5	1061	1153.5	1112.5	1486	1538	1045	913	1058	1131	1586	1351.5	1278.5	1587.5	1416.5	1317
SPV_0798	D39_JWV.0	815021	815926	-	906	1536.5	1529	1582.5	1214	1270.5	1267.5	1380	1475	1091.5	893.5	1009.5	1225.5	1496	1375	1200.5	1599.5	1446	1418
SPV_0799	D39_JWV.0	815927	816058	-	132	184.5	155	208	151	185	159	153	188	134.5	121.5	122.5	143.5	149	152.5	136	167	139.5	123
SPV_2242	D39_JWV.0	816316	817637	+	1322	311	375	381	294	321	348	368	411	325	296	293	336	401	348	303	465	497	419
SPV_0802	D39_JWV.0	817739	819868	+	2130	1061	1240.5	1156	1512	1466	1440.5	1730	1713.5	1270	1255	1462.5	1635.5	2018.5	1756.5	1585.5	2207.5	2057.5	1791.5
SPV_2244	D39_JWV.0	819855	820304	+	450	279	319	288.5	489	418	412	502.5	578	382.5	405.5	410	498.5	538	495	422.5	631.5	588.5	496.5
SPV_0803	D39_JWV.0	820363	820635	+	273	263	268.5	370.5	543	450	441.5	893.5	1202.5	711.5	719.5	634.5	733	629.5	523.5	552	757	956	656
SPV_2245	D39_JWV.0	820989	821180	-	192	4	3	2	3	2	3	4	2	1	3	2	3	2	2	5	6	3	6
SPV_2246	D39_JWV.0	821483	821593	+	111	5	3	4.5	4	2	3.5	4	2.5	2	2	2	2	7	8	1	5.5	6.5	4
SPV_0804	D39_JWV.0	821608	822366	+	759	51.5	48.5	65.5	31.5	40	45	34.5	38.5	22	25	42	41.5	56.5	44.5	50.5	57.5	58	69
SPV_0805	D39_JWV.0	822368	824356	+	1989	149.5	143.5	160	135.5	112	127.5	186.5	145	96	134	148	151.5	141.5	137.5	140.5	202	199.5	164
SPV_0806	D39_JWV.0	824399	824989	-	591	33.5	51.5	32	23	34.5	26	45	44	44	23	29	33	16	22	27	19	20	22
SPV_0807	D39_JWV.0	825069	825944	-	876	112.5	120	122	96	106.33	81	105	122	78.5	77	80	84	105.83	94	86.5	84.5	71.5	72
SPV_0808	D39_JWV.0	826177	826290	-	114	0	0	0	0	0	0	0	0	1	0	2	0	0	0	0	0	0	0
SPV_2247	D39_JWV.0	826260	826587	+	328	1066	1269	1486.5	942.5	990.5	1065.5	1308	1435	1179	1042	725	922	1058.5	894	931.5	864.5	1101.5	731.5
SPV_0809	D39_JWV.0	826651	828126	+	1476	1530.5	1408	1460	858.5	943	954.5	1173.5	1085.5	917.33	1030	1236	1303.5	1271.5	1213.5	1089	1081	1003	962
SPV_0810	D39_JWV.0	828280	828807	-	528	7	4	7	2	2.5	4.5	8	3.5	1	2.5	2	6	2	2.5	4.5	3	3	4.5
SPV_0811	D39_JWV.0	829063	829923	+	861	971.5	907.5	910.5	571.5	677	661.5	720	684	598	704.5	874	956	948	813	725	728.5	668	610.5
SPV_0812	D39_JWV.0	829920	831179	+	1260	1334.5	1243.5	1224	815	969	1014	1074.5	995	755	1002.5	1313.5	1444	1305.5	1181.5	1003.5	1039.5	925.5	877
SPV_0813	D39_JWV.0	831179	832306	+	1128	1629.5	1504.5	1530.5	1178	1224.5	1346.5	1446	1330	937.5	1353	1673	1858.5	1620.5	1482.5	1336.5	1225.5	1094.5	1014.5
SPV_0814	D39_JWV.0	832303	833388	+	1086	1534.5	1502	1523	1230.5	1387.5	1510.5	1509	1464	997.5	1370.5	1755.5	1936.5	1756.5	1583	1341	1286.5	1098	997
SPV_0815	D39_JWV.0	833398	834273	+	876	1228	1234.5	1270	1066	1182	1155.5	1445.5	1444	937	1195.5	1480	1715	1411.5	1279	1157	1060	983	882
SPV_0816	D39_JWV.0	834454	835263	-	810	202	192	226	244	199	272	247	255	209	190	178	235	272	222	212	379	336	312
SPV_2249	D39_JWV.0	835535	835756	+	222	72	74	72.5	45.5	48.5	56.5	81	69	40	56	79	62	76	79	55.5	147	154	123.5
SPV_0817	D39_JWV.0	835810	836481	+	672	213	249	237.5	145.5	153.5	183.5	250	306	195	238	233	296	216	164	144.5	411	354	303.5
SPV_2250	D39_JWV.0	836533	836730	-	198	0	0	0	1	1	1	1	0	0	3	1	2	1	0	0	0	0	0
SPV_0818	D39_JWV.0	836723	837631	+	909	583	619	689.5	718.5	574.5	713	798.5	738.5	559	580	609	635.5	848.5	830.5	672.5	1149	1100.5	893
SPV_0819	D39_JWV.0	837628	838089	+	462	295.5	283.5	340.5	291	257	293	328.5	294	201	215	248.5	279.5	444	437	344.5	506.5	483.5	407.5
SPV_0820	D39_JWV.0	838079	838966	+	888	676.5	659	728	791.5	668.5	765.5	773	698.5	479.5	570	615.5	701.5	1087	1075.5	912	1260.5	1113	1000.5
SPV_0821	D39_JWV.0	838969	840852	+	1884	1573	1568.5	1750	1753	1643	1666.5	2337	2403	1554.5	1575	1659	1761.5	2552.5	2300	2184	2688	2847	2286
SPV_0822	D39_JWV.0	840953	842062	+	1110	625.5	715.5	819	772.5	772	833	930.5	828	635	653	695.5	843.5	924	910.5	760.5	1197	977.5	877.5
SPV_0823	D39_JWV.0	842072	843334	+	1263	1268	1137.5	1362	1470.5	1319.5	1366.5	1673.5	1691.5	1226	1243	1270.5	1549.5	1583.5	1468	1255	1891.5	1600.5	1435.5
SPV_0824	D39_JWV.0	843338	844135	+	798	833.5	882	874	1066	969.5	982.5	1303	1318.5	936	980	987	1198	1133.5	973.5	930.5	1288.5	1118	1030
SPV_0825	D39_JWV.0	844251	844889	+	639	303	259.5	298.5	365.5	315.5	359.5	328	322	229	252	252	313	545.5	548.5	424.5	617.5	523	475
SPV_0826	D39_JWV.0	844886	845776	+	891	470	474.5	488.5	527.5	475.5	537	520	553.5	416	340	447	437.5	913	801.5	697.5	1020	916	776
SPV_0827	D39_JWV.0	845816	846133	+	318	168.5	183	179.5	177	184	210.5	218	223	150.5	140.5	183	202	385.5	338	278.5	410.5	370.5	322
SPV_0828	D39_JWV.0	846136	847005	+	870	408.5	446	416.5	510	483	494	588	622.5	445.5	409.5	468	489.5	846	796	704.5	926	894.5	761
SPV_0829	D39_JWV.0	847232	847750	+	519	96	117	132	141	133	151	182	188	167	166	176	153	261	235	245	338	378	302
SPV_0831	D39_JWV.0	847859	848506	+	648	5	2	1	1	2	1	4	2	1.33	3	0	2	4	2	3	8	5	4.33
SPV_2251	D39_JWV.0	848495	849299	-	805	30.33	34.42	33.5	26.83	29.42	28	32.25	24.87	22.17	19.12	10.83	24.87	31.58	32.75	31.78	58.58	47.83	42.5
SPV_0833	D39_JWV.0	849793	851127	+	1335	910	1007	1028	1111	1050	1055	1344.5	1242	973.5	1063	1034.5	1190.5	1279	1269	1035	1233	1202	1036
SPV_0834	D39_JWV.0	851211	851948	+	738	2356.5	2639	2760	2891.5	2459	2421	3079.5	3052	2160.5	2143.5	2237	2496.5	4038	3600	3290	4279	4201.5	3506.5
SPV_0835	D39_JWV.0	851957	852514	+	558	1680.5	1751.5	1910	1794.5	1709.5	1691.5	2399	2480.5	1651	1704.5	1673	1907.5	2697.5	2574	2282.5	2803	2706.5	2305.5
SPV_0836	D39_JWV.0	852535	853428	+	894	1438	1530.5	1542	1192.5	1286.5	1140	1210.5	1142	865.5	897.5	1085	1167.5	1937	1826.5	1619	1770.5	1573	1422
SPV_0837	D39_JWV.0	853437	853652	+	216	341	401	382	247.5	302	306.5	296.5	295.5	199.5	217.5	235.5	317	491.5	443.5	410.5	433.5	359	363
SPV_0838	D39_JWV.0	853738	854706	+	969	1721	1971	1937	1824	1876	1680	1666	1722	1278	1297	1449	1675	2738	2555	2274	2852	2722	2318
SPV_0839	D39_JWV.0	854899	855399	+	501	840	948	929.5	832.5	859	870.5	1040	1046.5	735.5	733	842.5	942.5	1412.5	1267	1158.5	1464	1362	1234
SPV_2252	D39_JWV.0	855402	855728	+	327	827	899	959.5	880.5	881	951.5	1115	1172.5	816.5	830	852.5	924.5	1258.5	1123	1054.5	1377	1436	1085
SPV_0841	D39_JWV.0	856029	857140	-	1112	24	25	34	19	39	25	30	26	26	37	26	31	33	27	22	34	37	40
SPV_0842	D39_JWV.0	857317	857886	+	570	70	99	79	105	130	111	142	155	136.5	151	157	157	295	261.5	268	293	287.5	246
SPV_0843	D39_JWV.0	857954	858604	+	651	7	5.5	6.5	4.5	3	13	307.5	283	476.5	2063.5	1409	2585	21.5	12.5	6.5	210.5	199.5	178
SPV_0844	D39_JWV.0	858588	860828	+	2241	12	8.5	18.5	14.5	20	16	1268.5	1064	1800	6112.5	4185	7736	39.5	47	41.5	1627.5	1623	1323
SPV_2256	D39_JWV.0	861049	861195	+	147	157	172.5	190.5	109	114.5	138.5	343.5	348	328.5	569	480.5	771	177	120	117.5	385	376.5	287.5
SPV_2257	D39_JWV.0	861227	861814	+	588	385.5	381	454	366	336.5	376	828	870.5	826.5	1453	1160	1950	314	344	296.5	940.5	1110.5	790.5
SPV_0846	D39_JWV.0	861818	862999	+	1182	485.5	572.5	574.5	427	472	557.5	1300.5	1294.5	1363	2485	1926.5	3302	567	581	530	1701.5	1708	1486
SPV_0847	D39_JWV.0	863279	863836	+	558	3805.5	5036.5	4347.5	3932.5	5208.5	4208.5	7614.5	8379	6083	6057.5	5545.5	5710	9722.5	8800	8197.5	7194	8091.5	5930.5
SPV_0848	D39_JWV.0	863869	864069	+	201	2321	2758.5	2611	1932	2720	2483	4294.5	4882	3546.5	3606.5	3167	3300.5	5048.5	4640	4314.5	3870.5	4218	3286
SPV_0849	D39_JWV.0	864121	864480	+	360	3994.5	5006	4764.5	3502.5	4834.5	4154.5	7781	8708	6106.5	6004	5496	5765	8238.5	7609.5	7145.5	6164.5	7218.5	5400
SPV_0850	D39_JWV.0	864538	864918	+	381	1283	1628	1398	990	1427	1081	2385	2709	2014	1778	1748.5	1873.5	2497.5	2277.5	2066.5	1923	2031	1603.5
SPV_0851	D39_JWV.0	865168	865968	+	801	646.5	1242	711.5	283	388	277.5	181.5	157	124	152	124	182	328	317	260	210	175.5	162.5
SPV_0852	D39_JWV.0	865979	866917	+	939	772.5	1568	854.5	332	481	346.5	123.5	141	109	91	133	150	292	245	227	163	143.5	153.5
SPV_0853	D39_JWV.0	867016	869124	+	2109	2892	4566	3278	3100	2924	2593	4456	4376	3061	3294	3709	3633	1198	1066	989	1447	1456	1096
SPV_0854	D39_JWV.0	869185	870840	-	1656	829	831	986	865	734	951	912	916	676	691	678	664	1235	1233	1050	1887	1620	1468
SPV_0855	D39_JWV.0	870945	871442	+	498	668	714	800.5	729.5	639.5	649	841	870.5	625	577.5	590.5	643	775	728.5	627	866	867	768.5
SPV_0856	D39_JWV.0	871423	871818	+	396	399.5	443.5	459.5	398	330	385	449	456.5	303.5	300.5	339	396	509.5	488.5	395	574.5	520	473
SPV_0857	D39_JWV.0	871835	872734	+	900	1123.5	1169	1379	1154	1084.5	1084	1206	1181.5	842.5	867.5	928	1012	1488	1348	1276.5	1626.5	1425	1291
SPV_0858	D39_JWV.0	872783	873607	+	825	896.5	904	942	836.5	843	858.5	919	822	606.5	570.5	671	840	1223.5	1173.5	983	1237.5	1071.5	1035.5
SPV_0859	D39_JWV.0	873607	874212	+	606	624	599	616	578	645.5	537.5	506.5	510.5	385	351	483	596.5	827.5	782	703.5	817.5	784.5	722.5
SPV_0860	D39_JWV.0	874199	875398	+	1200	918.5	1108	948.5	777.5	949	848.5	1011	933	682	631	737.5	888.5	1553	1485.5	1302	1448.5	1247.5	1182
SPV_2259	D39_JWV.0	875398	875547	+	150	106	147.5	108.5	77	103.5	86.5	110.5	125	89	69	99.5	102	189.5	183.5	142	177.5	165.5	133.5
SPV_0861	D39_JWV.0	875587	875820	+	234	663	858	1044	940.5	801	811	1352	1541	1081.5	1008	699.5	904	1195	961.5	1211	1461	2449	1327
SPV_0862	D39_JWV.0	875922	878276	+	2355	1743.5	1815.5	1757.5	1260.5	1378	1339.5	1778.5	1746.5	1341.5	1255.5	1464	1727.5	2712.5	2422.5	2130.5	2695	2611	2324
SPV_0863	D39_JWV.0	878239	878706	+	468	339	320.5	280.5	230	284	237	312	290.5	307.5	230	334.5	331	471.5	463.5	403.5	508.5	410.5	447.5
SPV_0864	D39_JWV.0	878722	879582	+	861	729.5	749	806	561.5	621	581.5	850.5	826	650	657.5	770.5	855.5	986	886	852	1087.5	976.5	847.5
SPV_0865	D39_JWV.0	879655	880608	+	954	6	10	7	4	8	5	38	42	56.5	261.5	180	304.5	9	4	9	32	20	20
SPV_0866	D39_JWV.0	880627	882429	+	1803	3375	3783	3456.5	2215	2622.5	2366	2574	2524.5	1849	2381	2546.5	2995.5	4408	4203	3628	4052.5	3626.5	3254.5
SPV_0867	D39_JWV.0	882431	883144	+	714	1380	1622.5	1471	940.5	1165.5	994	1166.5	1164	829	1068.5	1188	1355	1879	1754.5	1482.5	1736	1437.5	1336.5
SPV_0868	D39_JWV.0	883211	884152	+	942	2436	2939.5	2661.5	2795.5	2684	2490	3767.5	4293.5	2986.5	3331	3462.5	3995	3487	3267.5	2979.5	4878.5	4223	3844
SPV_2260	D39_JWV.0	884271	884612	-	342	1	0	0	0	1	0	2	0	0	0	2.5	0.5	1	0	1	2	0	1
SPV_2262	D39_JWV.0	884612	884746	-	135	0	0	0	0	0.25	0	0.25	0	0	0	0.5	0.5	0.92	0.45	0	0	0	0
SPV_0870	D39_JWV.0	885372	885992	-	621	406.5	381.5	416.5	329	349.5	371.5	399	415	287.5	252	328.5	385	503.5	552.5	407	639.5	519.5	515
SPV_0871	D39_JWV.0	885992	886474	-	483	246	267	291	279.5	269	279.5	319	312	227	222	247	277.5	380.5	335.5	335.5	551	424.5	428
SPV_0872	D39_JWV.0	886474	887316	-	843	419.5	431.5	478.5	419.5	425.5	427	522	504	415.5	297	405.5	480.5	638	583	531.5	897.5	704	746
SPV_0873	D39_JWV.0	887411	888211	-	801	704	787	820	788	770	765	1372	1501	1151	1043	946	1034	960	950	830	1149	1155	842
SPV_0874	D39_JWV.0	888355	889734	+	1380	1536.5	1604	1807	1921.5	1714.5	1988	2330	2360	1634.5	1545.5	1757	1929.5	3195	2880	2535	3602	3549.5	2787.5
SPV_0875	D39_JWV.0	889744	890289	+	546	811	849.5	891	997	918	1010.5	1196.5	1190.5	832	799	923	998	1561.5	1419.5	1226.5	1730.5	1691	1508.5
SPV_0876	D39_JWV.0	890301	890615	+	315	443.5	438	492.5	579.5	494	569	679.5	629	485.5	393.5	542.5	576.5	827	761.5	649.5	951.5	915	745
SPV_0877	D39_JWV.0	890632	891324	+	693	977.5	980.5	1104	1656.5	1266	1365.5	1657.5	1740.5	1123.5	1179	1207	1371.5	1791.5	1733.5	1429.5	2048.5	2140	1664
SPV_0878	D39_JWV.0	891401	891892	+	492	825.5	941	953.5	1079.5	986.5	1138	1726.5	1757	1240.5	1182	1116.5	1296.5	1740	1678.5	1426.5	2058.5	1958.5	1645
SPV_0879	D39_JWV.0	891990	892580	+	591	252	281	287	224.5	262.5	244.5	257	277.5	155	173	188.5	231.5	698	663.5	551.5	649	597.5	526
SPV_0880	D39_JWV.0	892589	894352	+	1764	646	725	671	530.5	648.5	668.5	809	856.5	632	551	560.5	667.5	1646	1539.5	1337.5	1630	1490.5	1352
SPV_2263	D39_JWV.0	894548	895212	+	665	71.63	109.15	97.29	111.21	104.48	113.88	121.07	142.09	114.24	111.83	114.05	140.19	146.38	139.43	130.68	140	138.33	99.64
SPV_0883	D39_JWV.0	895373	895573	+	201	3	5	4.5	5	6.5	9	6	11	10	8.5	4.5	8	11	9	9	5	8.5	6
SPV_0884	D39_JWV.0	895615	896019	+	405	7	7	14.5	16	17.5	16	26	12	12	19.5	13.5	26	23	16	10	20	20.5	15
SPV_0885	D39_JWV.0	896250	896957	+	708	1228.5	1208.5	1310.5	800.5	897.5	1086	1241	1414	1178	904.5	937.5	1056	356.5	290.5	314	406.5	389	333.5
SPV_0886	D39_JWV.0	896968	897525	+	558	1282.5	1268.5	1439.5	1233.5	1093.5	1268	1563	1672	1365	1167.5	1133.5	1298	340.5	362.5	287	442.5	428	316.5
SPV_0887	D39_JWV.0	897899	899290	+	1392	2492	2579	3102	1640	1925	2077	2779	3053	1835	1699	1765	2085	1468	1318	1166	2096	2023	1680
SPV_0888	D39_JWV.0	899433	900350	+	918	1067.5	1091	1136	607	592	660	803	727.5	542	476	623	698	786	739.5	680.5	979.5	925	772
SPV_2265	D39_JWV.0	900358	902850	+	2493	2910.5	3094.5	3130.5	1769.5	1885	2162	2570.5	2717	1785.83	1831.5	2150	2463.5	2716	2497.5	2316	3495.83	3019.5	2769
SPV_2266	D39_JWV.0	903272	903652	+	381	1	1	1	1	3	1	4	2	2	3	2	5	6	5	1	8	7	4
SPV_1034	D39_JWV.0	904110	904823	+	714	151	145	165.5	157	157.5	179.5	243.5	200.5	198	169.5	201	203.5	273.5	272	236	412	381.5	329.5
SPV_1033	D39_JWV.0	904837	905484	+	648	108	115	147.5	140	116.5	146.5	195.5	206.5	177	168.5	153	133.5	157.5	164	153	244	265.5	190.5
SPV_1032	D39_JWV.0	905620	906273	+	654	275.5	245	300.5	309	310.5	326.5	303	253.5	210.5	235	243	268.5	561	524.5	448	845	737.5	710
SPV_1031	D39_JWV.0	906283	906747	+	465	209.5	228	271	307	248.5	289	211	214	140	160	191.5	225.5	434.5	382.5	351.5	704.5	593	551
SPV_1030	D39_JWV.0	906760	908028	+	1269	912	813	943	1087.5	935	1039	918.5	859	571	690.5	759.5	853.5	1547	1393.5	1214	2318.5	1976	1791
SPV_2267	D39_JWV.0	908042	908302	+	261	140.5	117	149	181	150.5	198.5	163.5	152	93	120	128.5	150	245	231	195.5	385	339	276
SPV_1029	D39_JWV.0	908313	909674	+	1362	1114.5	1052	1219.5	1360.5	1200.5	1492	1449	1357.5	869.5	1048.5	1054.5	1275.5	2024.5	1830.5	1697	2910	2495.5	2258
SPV_1028	D39_JWV.0	909828	910796	+	969	439	458.5	464	538	467.5	518	661.5	642	433	460.5	473.5	512	1284.5	1167	1034	1879	1621.5	1368
SPV_1027	D39_JWV.0	910812	911804	+	993	547	648.5	630	852	710.5	805	887.5	789	607	625.5	684.5	731	1475.5	1409	1187	2170	1902.5	1714
SPV_1026	D39_JWV.0	912022	913065	+	1044	502	678.5	537.5	848	845	909.5	981.5	871	633	660	799	886	1810.5	1599.5	1479.5	2254.5	2029	1857.5
SPV_1025	D39_JWV.0	913111	914814	+	1704	638	1120.5	707	1612.5	1622	1498.5	1978.5	1971	1438	1653.5	1531	1841	3585	3222	2955.5	3807	3389.5	2920
SPV_1024	D39_JWV.0	914878	915867	+	990	387	649	436.5	909.5	1111	919	1599	1836	1300	1550.5	1115	1480	2522.5	2338.5	2197	2366.5	2163.5	1936.5
SPV_1023	D39_JWV.0	915940	917010	-	1071	100	96	95	57	56	83	122	121	108	83	110	106	63	66	71	106	91	82
SPV_1021	D39_JWV.0	917594	919144	-	1551	1605	1763	1762	1566	1684.5	1803.5	2269	2229.5	1570.5	1553.5	1825.5	1949	2830.5	2654.5	2357	3580.5	3182.5	2885.5
SPV_1020	D39_JWV.0	919160	919939	-	780	676.5	640	661	733.5	667.5	756	778.5	721.5	547.5	544.5	652.5	713.5	1053	999	825	1442.5	1163.5	1094
SPV_1019	D39_JWV.0	919926	920777	-	852	692.5	717	759	761.5	735	717.5	858.5	843	633	580	696	770.5	1062.5	1038.5	950	1455	1385	1184.5
SPV_1018	D39_JWV.0	921236	927127	-	5892	8232	8881	8576	8462	8350	9043	8916	8293	5820	6656	7670	9279	7673	6935	6333	7057	6005	5625
SPV_1017	D39_JWV.0	927336	928514	-	1179	671	636	645	748	717	763	654	643	362	436	597	715	1187	1067	1014	1353	1122	1045
SPV_1016	D39_JWV.0	928684	932334	-	3651	1788.5	1819	1771.5	1954	1882	2008.5	1502	1334.5	1003.5	1133.5	1518.5	1727.5	3227	2866	2623	3743	3052.5	3155
SPV_1015	D39_JWV.0	932331	935606	-	3276	1267.5	1244	1322.5	1181	1126	1174.5	909	861.5	691.5	692.5	916.5	989.5	2053	1846	1676	2532	2149.5	2043
SPV_2268	D39_JWV.0	936131	936978	+	848	590.13	585.43	679.26	681.98	630.8	737.62	874.25	1033.85	848.28	744.26	708.65	869.76	594.37	566.52	511.59	661.08	562.69	497.79
SPV_1013	D39_JWV.0	937076	937324	+	249	47	49	56	38	52	54	53	63	49	48	48	73	60	62	70	80	60	61
SPV_1012	D39_JWV.0	937462	938766	-	1305	28087	23139	32964	31077	24327	31629	30694	32200	22397	23612	25651	30204	43268	40348	35402	58097	53830	46781
SPV_1010	D39_JWV.0	938930	939376	+	447	166	205	210	193	189	168	342	418	306	205	206	204	234	202	228	225	303	208
SPV_1011	D39_JWV.0	939373	940488	-	1116	19.5	23	25	15	32.5	22	25.5	14.5	10	28	32	33.5	24.5	23.5	32	29.5	34	39.5
SPV_1009	D39_JWV.0	940497	941142	-	646	19.5	13	13.5	11	15.5	19	14	15.5	7	21	16	32.5	14.5	24	25	27.5	21.5	22.5
SPV_1008	D39_JWV.0	941201	942634	-	1434	300	310.5	333.5	287	271.5	321	415	394	249	246.5	307.5	417	322	277	280	341	357	275
SPV_1007	D39_JWV.0	942631	943770	-	1140	255	222.5	271.5	204	206	228.5	223	226.5	187.5	187	252.5	322	261.5	261	198	295.5	255.5	267.5
SPV_1006	D39_JWV.0	943760	944902	-	1143	228	197	248	171	158	186	185.5	177	150.5	169	190.5	266	232	247.5	197	239	218	213
SPV_1005	D39_JWV.0	944892	946820	-	1929	230	218	239.5	152	180.5	188.5	199	236.5	138	154.5	199.5	236	257.5	234	210	269.5	289	211.5
SPV_1004	D39_JWV.0	947285	948709	-	1425	871	671	919	1095	969	1328	2482	2500	1486	1139	1993	2369	360	338	251	1347	1198	1108
SPV_1003	D39_JWV.0	948728	948901	+	174	0	0	0	0	0	0	0	0	0	0	0	0	0	0	0	0	0	0
SPV_1002	D39_JWV.0	949253	951532	-	2280	2792	2906	2840	2782	3001	2957	3035	3048	2065	2372	2489	2822	5311	4835	4238	5557	4863	4352
SPV_1001	D39_JWV.0	951644	953602	-	1959	1232	1178	1373	1318	1257	1298	1197	1156	769	877	974	1057	2337	2149	1879	2856	2404	2150
SPV_1000	D39_JWV.0	953695	954873	-	1179	282	340	313.5	188	258	256	226	202.5	168	199	206	242	700.5	645	568	654.5	548	581
SPV_0999	D39_JWV.0	954953	955816	-	864	903	944.5	885	777	783.5	868	1037	1056	731.5	781	771.5	838.5	1534.5	1419.5	1265.5	1746.5	1602.5	1389.5
SPV_0998	D39_JWV.0	955819	957720	-	1902	2274	2261.5	2357.5	2187	1983.5	2095	1977	1956.5	1491.5	1401	1523.5	1622.5	3851	3484.5	3179.5	4554	4412.5	3706.5
SPV_0997	D39_JWV.0	958146	958421	-	276	5435	6920	8633	8721	5862	6120	10209	12653	9490	7545	5339	6242	6320	5120	6411	10632	28514	9086
SPV_0996	D39_JWV.0	958527	959366	-	840	721	809	854	848	756	840	1411	1679	1243	1072	1138	1431	1225	1152	1047	1627	1868	1333
SPV_0995	D39_JWV.0	959508	960356	+	849	284	257	323	228	256	325	359	314	274	180	213	230	243	224	234	403	377	339
SPV_0994	D39_JWV.0	960449	961366	-	918	657	762	912	714	745	751	7305	8403	7943	10682	8668	11159	797	695	655	3604	4356	2941
SPV_0993	D39_JWV.0	961703	961831	+	129	2	4	0	4	0.5	0.5	0.5	1	2.5	0.5	1	1	0.5	0.5	2	0.5	0	0.5
SPV_0992	D39_JWV.0	961803	961973	+	171	1	2	0	1	0.5	2.5	0.5	1	1.5	0.5	1	0	0.5	4.5	2	0.5	0	2.5
SPV_0991	D39_JWV.0	962319	962612	-	294	5358	6461.5	6479	4629	5782.5	5411	9907.5	11527.5	8319	8259	6988.5	7854.5	8535	7942.5	7289	8147.5	9383.5	7097.5
SPV_0990	D39_JWV.0	962629	962973	-	345	6109.5	7089	7064	5812.5	6517	5680	9894.5	11439	8554	8217	7301	8088.5	9709	9066.5	8552.5	9348	10861.5	7925
SPV_0989	D39_JWV.0	962989	963303	-	315	5193.5	6269.5	6251	4703.5	5463.5	4992	8596	9830.5	7114	6762	6273.5	6919	8484	8006	7518.5	8248.5	9179	6666.5
SPV_0988	D39_JWV.0	963485	964177	-	693	114	159	175	168	171	176	232	224	172	159	182	225	369	294	288	427	403	364
SPV_0987	D39_JWV.0	964591	964890	+	300	966	1034	1321	1104	878	900	1210	1470	1091	850	729	919	894	842	778	1252	1293	1055
SPV_2271	D39_JWV.0	965072	965590	+	519	78.13	95.13	69.05	65.88	84.95	84.33	72.95	74.95	63.42	43.38	64.6	73.7	133.95	120.78	115.32	158.57	123.07	114.75
SPV_0986	D39_JWV.0	965587	966389	+	803	55.98	79.23	61.6	45.53	67.32	57.33	62.12	50.78	43.17	43.32	52.35	53.03	115.03	115.45	89.3	122.2	108.75	113.98
SPV_0985	D39_JWV.0	966651	967625	-	975	1270	1191	1330	1276	1069.5	1243.5	1296	1331.5	932	975	983.5	1123	1306.5	1150.5	1058	1203.5	1030	943.5
SPV_0984	D39_JWV.0	967669	968565	-	897	947	889	982	731	765	814	749	759.5	514	572.5	585.5	689.5	1031	959	900.5	900.5	884	733.5
SPV_0983	D39_JWV.0	968562	969380	-	819	884.5	895	951.5	654.5	658	748.5	674.5	677	469.5	474.5	515	645	949.5	860	791.5	821	758	659.5
SPV_0982	D39_JWV.0	969364	970035	-	672	785.5	716	820.5	656.5	577.5	627	539.5	649	446.5	434	445	540.5	806	703.5	644	717	733	588.5
SPV_0981	D39_JWV.0	970163	970732	+	570	38	57	60	79	67	61	77	66	63	62	68	79	140	111	92	228	156	150
SPV_0980	D39_JWV.0	970845	971804	+	960	1245	1206.5	1403.5	1204.5	1093.5	1397	1375.5	1460.5	992.5	957.5	1110.5	1229	1821	1613.5	1474	2460.5	1981.5	1856
SPV_0979	D39_JWV.0	971814	972929	+	1116	1601.5	1665.5	1744	1553.5	1452	1783.5	1908	1861.5	1411	1336.5	1559	1629	2441	2238.5	1985.5	3165	2589.5	2511
SPV_0978	D39_JWV.0	972934	973281	+	348	589.5	546	637.5	560.5	601	627	733.5	771.5	567	532	576.5	645	837	799	714	1066	887	795
SPV_0977	D39_JWV.0	973289	973504	+	216	418	414	527	512.5	459.5	415.5	682	721.5	494.5	465	464	507	509	527	470.5	689.5	623.5	511
SPV_0976	D39_JWV.0	973587	974228	+	642	445	368.5	491.5	443	359.5	438.5	513.5	485.5	388	291.5	428.5	545.5	633.5	632.5	546	1010	898.5	796.5
SPV_0974	D39_JWV.0	974246	974935	+	690	546	404.5	550.5	476	419.5	543.5	542.5	587.5	420	352.5	489.5	644.5	858.5	773.5	709	1207	1034	931.5
SPV_0975	D39_JWV.0	974932	975612	-	681	11	13	13	10	17	6	274	246	583.5	1901	1089	2084	20.5	12	14	147	137.5	89
SPV_0973	D39_JWV.0	975655	977946	-	2292	1409	1670	1542	1543	1574	1526	2011	2090	1613.5	1702	1701	1880	2306.5	2198	1901	2612	2300.5	2076
SPV_2274	D39_JWV.0	978137	978939	-	803	114.73	120.15	113.67	140.65	103.78	120.58	101.6	102.73	81.62	78.77	91.33	114.45	177.6	167.95	141.45	229.82	195.52	202.63
SPV_0970	D39_JWV.0	979320	980180	-	861	1246.5	1317.5	1363	1594	1640	1586	2350.5	2375	1728	1736.5	1876	2055.5	2875	2653.5	2434.5	2969	2880.5	2428
SPV_0969	D39_JWV.0	980196	981473	-	1278	1728.5	1911.5	1882.5	2184	2248	2292.5	2466	2346.5	1724	1754.5	2261.5	2362	4017	3646	3267.5	4113	3653	3289
SPV_0968	D39_JWV.0	981466	982017	-	552	771.5	851.5	816	795	845.5	937	1088	1045	778.5	697	854.5	940	1609	1409	1212.5	1656.5	1525	1352.5
SPV_0967	D39_JWV.0	982033	983292	-	1260	2230.5	2439.5	2635.5	2349	2422.5	2332.5	3626.5	3950.5	2915.5	2413	2549	2793.5	3815	3496.5	3145.5	4360.5	4549.5	3567.5
SPV_0966	D39_JWV.0	984561	985863	+	1303	9.23	7.32	10.93	12.03	12.23	9.58	11.03	11.62	7.17	10.23	9.93	11.28	26.37	15.2	17.88	25.53	18.42	18.65
SPV_0965	D39_JWV.0	985914	986072	-	159	416.5	486	527.5	555.5	527	546.5	841.5	904	622.5	599	546	707.5	753	676.5	644	898.5	838.5	700
SPV_0964	D39_JWV.0	986082	987392	-	1311	1852.5	1942.5	2120	2113	1953.5	2164	2826.5	2896	1990	2127.5	2022	2277	3228	2924.5	2623.5	3686.5	3903	3091
SPV_0963	D39_JWV.0	987456	987590	-	135	263	285	273	249	248	285.5	342	372	295	272	278.5	298	500.5	453.5	413.5	549.5	561	410.5
SPV_0962	D39_JWV.0	987649	987825	-	177	290.5	289.5	315.5	275	282	308	348	303.5	250	234.5	279.5	320	572	562	485	713	584.5	508.5
SPV_0961	D39_JWV.0	987856	989181	-	1326	1775.5	1737.5	1873	1644	1587	1648	1731.5	1840	1365.5	1284.5	1426.5	1622.5	3145.5	2841	2427.5	3541.5	3122.5	2762
SPV_0960	D39_JWV.0	989197	990240	-	1044	1208	1252.5	1324	1106.5	1171.5	1161	1317.5	1313.5	985	891.5	1048.5	1124	2202	2132.5	1774.5	2628	2361.5	2062
SPV_0959	D39_JWV.0	990355	990684	-	330	597	736	768.5	559	658.5	605	891	1025	670.5	811.5	767	901	815	784	721	769	726	621.5
SPV_0958	D39_JWV.0	990698	991807	-	1110	1758	1989.5	1847.5	1632	1858	1750	2300	2292	1716	2003.5	2095.5	2336.5	2654.5	2453	2163.5	2307	2175	1862.5
SPV_0957	D39_JWV.0	991810	993570	-	1761	2042	2581.5	2210	1876	2137.5	1947	2506	2527	1991.5	2293	2324.5	2875.5	3485.5	3218	2882.5	6548	12998	6284
SPV_0956	D39_JWV.0	993660	994418	-	759	144	142.5	125.5	281	281.5	253.5	427.5	438.5	321.5	326.5	349.5	409	429	429.5	390	433	424	343.5
SPV_0955	D39_JWV.0	994415	995281	-	867	139.5	124	127	182	185	263	376.5	374.5	241.5	244	263	297	405	369.5	307	332	321.5	292.5
SPV_0954	D39_JWV.0	995350	996354	-	1005	237.5	248.5	264.5	386	355.5	387.5	851	798	581	514.5	465.5	569	746	693	569	598	674.5	482
SPV_0953	D39_JWV.0	996767	999463	-	2697	5043	5265.5	5568	5967.5	5567.5	6084	8908	9354.5	6725	6329.5	6704.5	7612	7302.5	6906	6041	10356.5	10302	8477
SPV_0952	D39_JWV.0	999483	1000712	-	1230	1638	1688.5	1980	1686.5	1616.5	1826	2487	2480.5	1744	1603.5	1715.5	1906	2289.5	2097	1920	3173.5	3515	2492
SPV_2278	D39_JWV.0	1000866	1001166	-	301	1	3	3	0	1	0	4	3	0	1	0	1	2	5	2	3	1	0
SPV_0951	D39_JWV.0	1001614	1001835	-	222	0	0	0	0	1	1	3	4	0	2	2	1	1	0	0	1	1	1
SPV_0950	D39_JWV.0	1002494	1003705	-	1212	12	18	27	20	31	31	46	61	34	32	32	46	39	31	41	68	45	50
SPV_0949	D39_JWV.0	1004088	1004732	-	645	23.5	14	13	9.5	21	26	36.5	22.5	18.5	14.5	24.5	34.5	26.5	24	31	32	26.5	13
SPV_0948	D39_JWV.0	1004751	1005950	-	1200	14.5	10.5	10.5	11.5	17.5	29	33.5	29	11	28	21	37.5	22	23	21	36	36.5	27.5
SPV_0947	D39_JWV.0	1005965	1006900	-	936	14.5	10	11	24.5	17.5	18	40.5	23	23.5	19	19	23	21.5	14.5	18	28.5	33.5	29.5
SPV_0946	D39_JWV.0	1006905	1008128	-	1224	15	13	8	14.5	16	19	33.5	15.5	15	13	17.5	20.5	18	26	19.5	39.5	27	18.5
SPV_0945	D39_JWV.0	1008130	1009440	-	1311	18.5	10	24.5	24	24.5	34	34	18	15	19.5	22.5	28.5	34	33.5	19.5	36	43.5	53.5
SPV_0944	D39_JWV.0	1009448	1010554	-	1107	10	15.5	21.5	15.5	10.5	27	17	24	15	12	13.5	14	15.5	18	21.5	36	26.5	25.5
SPV_0943	D39_JWV.0	1010583	1012475	-	1893	13	27	23.5	11	23.5	23	29.5	24	17	12	15	20	30	25	20	39	55	37
SPV_2279	D39_JWV.0	1012498	1013281	-	784	10	5.5	10	9.5	13	9.5	19.5	12	11	12	14.5	10	9.5	16	21	29.5	22.5	21.5
SPV_0941	D39_JWV.0	1013291	1013899	-	609	12.5	10.5	9.5	9	8	10	13	9.5	7	5	11	9.5	7	9	15.5	23.5	30	17
SPV_0940	D39_JWV.0	1013901	1015196	-	1296	3.5	4	2.5	8	6.5	7.5	17	5.5	2	5	1.5	8.5	2	9	2	7	6	7
SPV_2282	D39_JWV.0	1015296	1015367	-	72	0	0	0	0	0	0	0	0	0	0	0	0	0	0	1	1	0	0
SPV_0939	D39_JWV.0	1015448	1016302	+	855	34	38	35	30	35	42	48	61	54	38	37	42	69	62	42	109	121	84
SPV_2283	D39_JWV.0	1016347	1018232	-	1886	0	2	0	2	3.5	1	9	0	3	5	2	4	6	6.5	7.5	3	6	2
SPV_0935	D39_JWV.0	1018255	1018584	-	330	0	0	0	0	0.5	1	3	0	0	0	0	1	1	2.5	1.5	2.5	2	2.5
SPV_0934	D39_JWV.0	1018594	1018953	-	360	0	0	0	0	1	1	2	0	1	1	0	0	0	2	2	2.5	2	0.5
SPV_2285	D39_JWV.0	1019785	1020941	-	1157	220.5	286	277	263.5	245	316.5	596	629.5	473	385	361	354	271	249.5	244	380	488	273.5
SPV_0931	D39_JWV.0	1020969	1021730	-	762	202	200	228.5	239.5	192	215.5	341.5	368.5	233	191.5	223	204.5	194	173.5	165	256	288.5	164
SPV_0930	D39_JWV.0	1021730	1022206	-	477	51.5	50	73.5	68	43	69	86.5	84	70	50.5	60	62.5	61	42	45	72	103.5	40.5
SPV_2286	D39_JWV.0	1022398	1022511	-	114	26	22	26	15	15	22	40	43	27	28	26	26	28	20	18	28	46	24
SPV_2287	D39_JWV.0	1022651	1023295	-	645	88	99	116	94	90	99	153	145	113	103	89	111	104	111	94	130	153	101
SPV_0927	D39_JWV.0	1023381	1025120	-	1740	113	112	126	128	118	131	150	148	112	109	125	149	180	171	163	190	209	157
SPV_0926	D39_JWV.0	1025283	1026167	-	885	422	491	597	677	608	648	897	953	694	745	662	719	557	485	483	585	635	487
SPV_0925	D39_JWV.0	1026279	1027133	-	855	87	70.5	78.5	72	77.5	95.5	88.5	105	75.5	97.5	115	142.5	122.5	126.5	119.5	132	151.5	120
SPV_0924	D39_JWV.0	1027133	1027948	-	816	58.5	61.5	65	37.5	37	59.5	62.5	70	38	69	61	72.5	92	89	93	125	120.5	92
SPV_0923	D39_JWV.0	1028010	1028198	-	189	42.5	46	58.5	35.5	48.5	48	53	57	46.5	63.5	57	48	113.5	100.5	104.5	64	96	67
SPV_0922	D39_JWV.0	1028520	1029086	-	567	70	94	79	93	83	77	84	81	58	63	61	74	251	238	214	161	164	118
SPV_0921	D39_JWV.0	1029354	1031033	-	1680	230	291	233	222	325	246	200	200	160	136	168	180	882	784	792	627	523	433
SPV_0920	D39_JWV.0	1031125	1031286	-	162	29	38	23	32	35	31	25	20	17	20	26	19	136	92	101	69	44	49
SPV_0919	D39_JWV.0	1031970	1032101	-	132	63	85	59	42	79	64	70	82	45	60	53	58	269	255	249	148	120	109
SPV_2288	D39_JWV.0	1032250	1032459	-	210	60	59	52	43	42	45	50	45	29	42	40	41	187	140	158	104	86	98
SPV_0918	D39_JWV.0	1033027	1033821	-	795	503	609.5	537	398.5	607	566.5	539	578.5	412	413.5	406	501.5	1437	1385.5	1328.5	1044.5	884	813.5
SPV_0917	D39_JWV.0	1033821	1034828	-	1008	484	563.5	548	379	588	492.5	597.5	584.5	415	379.5	420	430	1204.5	1163.5	1085	937	964.5	787
SPV_0916	D39_JWV.0	1034828	1035835	-	1008	1124.5	1247	1445.5	950	1047	1284.5	1787.5	1784.5	1231.5	1202.5	1132	1103	1971.5	1734.5	1638	1955.5	2336.5	1479
SPV_0915	D39_JWV.0	1035825	1036850	-	1026	1976.5	2184	3014.5	2168.5	1886	2325.5	3910	3730.5	2584.5	2628.5	2190	2145.5	3146	2917.5	2831.5	3617	5375	2900.5
SPV_2289	D39_JWV.0	1036971	1037239	-	269	98	106	107.5	116.5	95	104	211.5	210.5	143.5	140.5	125	138.5	142.5	136.5	126	163.5	287	150
SPV_2290	D39_JWV.0	1037243	1037461	-	219	40	47	50.5	41.5	41	55	77.5	94.5	81.5	51.5	62	67.5	65.5	64.5	72	87.5	145	72
SPV_2291	D39_JWV.0	1037649	1037755	-	107	0	0	0	0	0	1	1	0	0	1	0	0	0	1	0	1	0	0
SPV_0914	D39_JWV.0	1038199	1039830	-	1632	446	424	525	451	419	425	598	633	431	460	481	464	613	495.5	482	756	702	585
SPV_0913	D39_JWV.0	1039904	1040878	-	975	683	906	690	1981	1514	1314	1894	2723.5	1750	1624	1967	2154	629	580	545	2061	1782	1691.5
SPV_0912	D39_JWV.0	1040952	1041566	-	615	562.5	663.5	589	516.5	662	695	825	784.5	592	580.5	717	752.5	819.5	699	678	1222.5	1038	983
SPV_0911	D39_JWV.0	1041566	1042540	-	975	1815.5	1903.5	1959.5	2046	2137	2157.5	2830.5	2783.5	2220.5	1868.5	2063.5	2386.5	1717.5	1573.5	1335.5	2937.5	2506.5	2415
SPV_0910	D39_JWV.0	1042548	1043804	-	1257	3309.5	3414.5	3213.5	3437	3767	4011.5	5006	4790.5	3531	3095	3808.5	4263.5	3083.5	2823.5	2461.5	5492.5	4659.5	4410
SPV_0909	D39_JWV.0	1043866	1044297	-	432	1315	1297.5	1268.5	1373	1430.5	1545.5	1737	1775.5	1263.5	1158	1347	1588.5	1142	1034	960	2103.5	1877	1714
SPV_0908	D39_JWV.0	1044299	1044901	-	603	2023.5	1995.5	2036.5	2153	2253.5	2432	2792	2723	1969	1725	2034	2411.5	1841	1553	1430.5	3297	2864.5	2720
SPV_0907	D39_JWV.0	1044885	1045724	-	840	837	770	837.5	819	868	917	1174	1025	850	783	913	1027.5	901	841	780.5	1485.5	1251	1150
SPV_0906	D39_JWV.0	1045724	1046803	-	1080	917	1056	1040.5	1130	1060	1067.5	1569.5	1573.5	1118	1118.5	1141.5	1297.5	1942.5	1769	1558.25	2150	2002	1621
SPV_0905	D39_JWV.0	1046813	1047292	-	480	267	278.5	281	247	231.5	259	370	385	274.5	270	284.5	280	474.5	455.5	429.25	586.5	539	466.5
SPV_0904	D39_JWV.0	1047282	1047881	-	600	420	459	497	455.5	386.5	370	620	568	445.5	389.5	451	459.5	794.5	753	646.5	942	858.5	693
SPV_0903	D39_JWV.0	1048004	1048186	+	183	252	265	305	348	266	316	320	341	313	306	249	310	223	247	211	308	302	247
SPV_0902	D39_JWV.0	1048323	1049696	+	1374	899	1030	1024	920	1032	992	1080	1092	840	869	918	1044	1278	1118	1023	1039	1023	891
SPV_0901	D39_JWV.0	1049743	1050678	-	936	1626.5	1724	1820	1280	1648.5	1734	3228.5	3423	1965	1424.5	1686.5	2045.5	1000.5	859.5	798.5	1503.5	1242	1147.5
SPV_0900	D39_JWV.0	1050734	1051810	-	1077	2950.5	3119	3414	2906	3390.5	3507	5805.5	6352	3851	2820.5	3000.5	3508.5	1837.5	1722.5	1674.5	2540.5	2536	2141.5
SPV_2292	D39_JWV.0	1051910	1052049	-	140	279	315	390	446	444	520	691	574	474	541	522	836	447	540	432	545	634	380
SPV_0899	D39_JWV.0	1052153	1052225	-	73	5	8	10	12	10	11	11	7	6	7	4	1	4	8	5	7	10	6
SPV_0898	D39_JWV.0	1052325	1052834	-	510	727	1040	1092	589	731	593	978	1110	791	755	500	635	2107	1841	1905	1192	1681	1128
SPV_0897	D39_JWV.0	1052957	1053388	+	432	23	23	26	16	24	25	42	43	25	16	15	22	44	45	26	28	37	28
SPV_0896	D39_JWV.0	1053470	1053847	+	378	1952	2293	2716	904	1534	1528	2382	2654	1767	1675	1263	1567	2117	1866	1811	1701	1737	1473
SPV_0895	D39_JWV.0	1053889	1054983	-	1095	15	16	24	19	23	32	27	27	17	15	19	27	28	23	28	17	24	16
SPV_0894	D39_JWV.0	1055138	1056358	+	1221	943	878	1073	1318	1062	1284	1717	1744	1410	1494	1361	1528	1217	1107	933	2099	1952	1662
SPV_2293	D39_JWV.0	1056401	1058604	-	2204	33	24	22	11	13	15	18	14	9	14	11	28	26	23	22	38	21	28
SPV_0890	D39_JWV.0	1058830	1061949	-	3120	1059	1330	1138	445	536	461	743	813	519	461	536	618	969	868	816	1120	1134	893
SPV_2297	D39_JWV.0	1062159	1064762	-	2604	1045.5	1162	1097	671.5	730.5	814.5	959.5	1028.5	671.67	683.5	831.5	936.5	1030.5	962.5	880.5	1392.33	1232.5	1147.5
SPV_1038	D39_JWV.0	1064920	1067370	-	2451	524.5	499.5	516.5	337	364.5	385.5	502	506	342.5	363	380.5	455	948.5	991.5	846	1917.33	1729	1408.5
SPV_2298	D39_JWV.0	1067491	1067628	+	138	0	0	0	0	0	0	1	0	0	0	0	0	0	0	0	0	1	0
SPV_1039	D39_JWV.0	1067625	1069349	-	1725	15963	14887	17761.5	18162.5	14225	16523.5	29348	31333.5	21204	20768	20275.5	22657	22932	21213	18770.5	29016	32424	23543.5
SPV_1040	D39_JWV.0	1069364	1069627	-	264	3712	3659	4756.5	3740.5	3321	4182.5	6845	7502.5	5215	4925	4741.5	5354	4943	4759	4188.5	6454	6899	4751.5
SPV_1041	D39_JWV.0	1069978	1070196	+	219	552.5	589.5	731.5	480.5	542.5	537	910.5	1169	845	544.5	561	636	762.5	770.5	650	509	492	425
SPV_1042	D39_JWV.0	1070277	1072436	+	2160	4985.5	4890.5	5162.5	3760.5	4107.5	4122	5233.5	5274	3911	3283.5	4049	4343	6432.5	6107.5	5414	5014	4251	3985
SPV_1043	D39_JWV.0	1072624	1073586	+	963	1994	2073	2015	1330	1647	1640	2017	1951	1381	1333	1586	1807	3081	2850	2522	2454	2012	1956
SPV_1044	D39_JWV.0	1073768	1074529	+	762	739	832	829	731	673	812	1205	1492	1103	960	815	895	1000	951	905	1346	1333	1021
SPV_2299	D39_JWV.0	1074728	1074984	-	257	0	3	4	0	2	2	5	2	4	3	1	3	3	3	1	1	0	2
SPV_1046	D39_JWV.0	1075027	1076433	-	1407	2	12	4	6	6	3	13	9	5	5	7	11	12	18	8	10	13	12
SPV_1047	D39_JWV.0	1076642	1078333	-	1692	18.5	27	22.5	13	23	13.5	31	32.5	15	17	22	23	47	41	48.5	32.5	26.5	31.5
SPV_1048	D39_JWV.0	1078333	1078650	-	318	7	5.5	2.5	3	5	4.5	5.5	8	2.5	2	9.5	4.5	8.5	6	12	7	1.5	9.5
SPV_1049	D39_JWV.0	1078686	1079522	-	837	26	16.5	16	12	8	9	13	18.5	13.5	13	10.5	24.5	33	24.5	28.5	40.5	28	15
SPV_2300	D39_JWV.0	1079561	1079658	-	98	25.5	17	20	15	15	20	11.5	12	10	19	10	15	17.5	18.5	11	20	25	16
SPV_2301	D39_JWV.0	1079756	1080735	-	980	343.5	307	360	368.5	286.5	361.5	209.5	222.5	169	197.5	209.5	253.5	320.5	306	261.5	432.5	410	355
SPV_1051	D39_JWV.0	1080737	1081666	-	930	284.5	249	281	310	230	300	177.5	148.5	125.5	138	159	156.5	279	240	209.5	352	344	276
SPV_1052	D39_JWV.0	1081677	1082192	-	516	188.5	157	201.5	187	138.5	165	126.5	108.5	77	87	100.5	101	187.5	148.5	147	275.5	214	188.5
SPV_1053	D39_JWV.0	1082223	1082648	-	426	140.5	87	122.5	114.5	103	104.5	59.5	77.5	58.5	40.5	59	67	114	127.5	99	157	157	164.5
SPV_1054	D39_JWV.0	1082806	1083150	-	345	3	7	4	3	1	5	2	0	1	0	3	5	5	7	1	4	5	2
SPV_2304	D39_JWV.0	1083319	1084121	-	803	72.98	64.57	66.67	73.9	60.53	61.25	77.93	76.48	49.78	42.35	52	62.53	101.1	92.37	84.53	116.07	95.93	92.13
SPV_1057	D39_JWV.0	1084129	1084431	-	303	2	0.5	2.5	1.5	2.5	5	3.5	2.5	4	3.5	3.5	4.5	9.5	4	10.5	8	11	5
SPV_1058	D39_JWV.0	1084469	1084965	-	497	3	4	2	7	9	8	10	5	9	4.5	6	12	14	7	9.5	8.5	10	9.5
SPV_1059	D39_JWV.0	1085125	1085277	+	153	0	0	0	0	0	0	1	0	0	0	0	0	0	0	0	0	0	0
SPV_1060	D39_JWV.0	1085358	1087181	-	1824	2844.5	3108	3041.5	3983.5	3985	4038	4531.5	4502	3234.5	3556	3770	4392	5328.5	4732	4377.5	4880.5	4527	4068
SPV_1061	D39_JWV.0	1087260	1087988	-	729	1037.5	1082.5	1081.5	1237.5	1176	1290	1200.5	1159.5	779	833	1105	1215	1720	1530	1431	1485.5	1352	1261
SPV_1062	D39_JWV.0	1087990	1089657	-	1668	2146	2280.5	2232.5	2383	2531.5	2605	2409.5	2281	1662.5	1789	2136	2431	3544.5	3152	2910	3278.5	2787.5	2649.5
SPV_1063	D39_JWV.0	1089664	1090095	-	432	535	538.5	553	555.5	550	574	516.5	490.5	370.5	389.5	463	557	804.5	672	608.5	743	677.5	602
SPV_1064	D39_JWV.0	1090088	1090903	-	816	1251.5	1180.5	1295.5	1410	1319.5	1287.5	1295.5	1273.5	866	879	1042.5	1145.5	1487	1338	1269	1519	1515	1255
SPV_1065	D39_JWV.0	1090896	1091771	-	876	1464	1358.5	1472	1424.5	1461	1387.5	1346.5	1315	916.5	940.5	1133	1327	1554	1356.5	1354.5	1715	1582.5	1349.5
SPV_1066	D39_JWV.0	1091768	1091980	-	213	298	280	295	313	274.5	267	276.5	275	199	184.5	219.5	286.5	340	268	233.5	348	328.5	283
SPV_1067	D39_JWV.0	1091958	1093298	-	1341	1608.5	1537.5	1549	1519	1501.5	1555	1503.5	1532.5	1140	1143.5	1191	1473	1769.5	1599.5	1455	2067.5	1850	1731
SPV_1068	D39_JWV.0	1093426	1094064	-	639	425	470	481	376	439	464	486	533	400	373	375	360	954	913	930	1110	1178	856
SPV_1069	D39_JWV.0	1094172	1094474	-	303	623	634	680.5	624.5	648.5	603.5	843	849	631.5	537.5	529	573.5	621.5	559.5	501.5	752	743	616
SPV_2309	D39_JWV.0	1094471	1094566	-	96	176	169	202.5	184.5	155.5	177.5	235	251	173.5	147.5	147	171.5	173.5	164.5	161.5	218	197	177
SPV_1070	D39_JWV.0	1094715	1095593	-	879	507	479	487	712	622	647	709	655	457	475	572	633	763	696	647	968	848	700
SPV_1071	D39_JWV.0	1095694	1098879	-	3186	808	841.5	876.5	763.5	751	877	924.5	859	634	607	746.5	776.5	949.5	778.5	831	1287	1137.5	1046.5
SPV_1072	D39_JWV.0	1098891	1100165	-	1275	396	398.5	436.5	470.5	374	410	431.5	413	311	256	323.5	357.5	447.5	422.5	403	701	637.5	577.5
SPV_2310	D39_JWV.0	1100261	1101520	-	1260	76	59	67	66	67	83	46	40	31	36	44	46	64	57	52	102	74	86
SPV_1075	D39_JWV.0	1101668	1102465	-	798	97	70	113	76	84	76	77	95	74	65	78	140	140	138	121	131	164	130
SPV_1076	D39_JWV.0	1102709	1103452	-	744	984	1160.5	1202	1167.5	1277.5	1243	2528.5	2802	1920.5	1934.5	1745	2038	1613.5	1525	1365.75	1776	2052.25	1425
SPV_1077	D39_JWV.0	1103452	1105920	-	2469	3633	4108.5	4000	4741.5	4556.5	4353	6689.5	7055	4926.5	4846.5	5218	6022	6203.5	5676	4976.25	6480	6193.75	5158
SPV_1078	D39_JWV.0	1106114	1107100	+	987	12472	12112	15017	13419	10768	13113	17196	18288	13102	12442	11414	12703	15365	14021	12888	21051	20134	16451
SPV_1079	D39_JWV.0	1107486	1110740	-	3255	1630	1728	1646	1921	1995	2081	2565	2616	2074	2215	2516	2752	1933	1818	1642	2910	2523	2235
SPV_1080	D39_JWV.0	1110905	1112776	-	1872	562.5	615	639	572	580	654	734.5	762.5	589	584.5	753	853.5	637.5	594	554	1022.5	909.5	764.5
SPV_1081	D39_JWV.0	1112851	1113114	-	264	81	79.5	83.5	64.5	54.5	86.5	100	107	72.5	63.5	89.5	102	67.5	73	73	133.5	99.5	99
SPV_1082	D39_JWV.0	1113107	1113349	-	243	41.5	47.5	51.5	39.5	43.5	47.5	63.5	76.5	51.5	49	52.5	81.5	64	50	34	79	86	76.5
SPV_1083	D39_JWV.0	1113440	1114249	-	810	1520	1789	1714.5	1876.5	1957	1790	2649.5	2713.5	1798.5	1780	1836	2111.5	2350.5	2016.5	1878.5	1734	1925	1523
SPV_1084	D39_JWV.0	1114251	1115600	-	1350	3019.5	3427.5	3428	3311	3479.5	3292	4162.5	4133	2760.5	2741.5	3081.5	3510	3974	3727	3265	3250.5	3219.5	2673
SPV_1085	D39_JWV.0	1115593	1116297	-	705	1356.5	1549	1559.5	1476.5	1503	1427	1885.5	1850.5	1217.5	1237.5	1396	1540	1716.5	1588.5	1350	1554.5	1505.5	1218.5
SPV_1086	D39_JWV.0	1116352	1117527	-	1176	1244	1454.5	1388	1324	1508.5	1344	1650.5	1627	1175.5	1255	1360.5	1601.5	1685	1623	1292.5	1447	1354	1224.5
SPV_1087	D39_JWV.0	1117856	1119526	-	1671	896	868	926	966	827	896	1260	1236	1128	1243	1024	1355	1059	966	874	1920	1867	1522
SPV_1088	D39_JWV.0	1119756	1120445	+	690	215.5	271.5	320	325.5	280	357	283	308	225	226	236	255.5	514.5	452	379	728	641	589.5
SPV_1089	D39_JWV.0	1120457	1121008	+	552	261	273	293	297	286	415	407.5	379	280	263	289.5	322.5	611	545	481	883	667.5	666.5
SPV_1090	D39_JWV.0	1120992	1121555	+	564	508.5	472.5	656	575.5	486	758	866.5	827	653	663	610.5	668	871.5	773	693	1198	1096.5	985
SPV_1091	D39_JWV.0	1121837	1122364	+	528	98.5	85	122.5	128	96.5	141.5	190.5	221	156	178.5	202.5	194.5	203.5	167	172	257.5	235	227
SPV_1093	D39_JWV.0	1122376	1122891	+	516	323.5	345	352.5	342	368.5	387.5	540.5	577	441	424.5	448.5	538.5	480.5	519	454	737.5	652	586
SPV_1092	D39_JWV.0	1122888	1123355	-	468	376	391	415	344	332	367	454	439.5	323.5	260.5	271.5	319	328.5	321.5	272	374	329.5	300.5
SPV_1094	D39_JWV.0	1123429	1123917	-	489	263.5	238.5	301	245.5	230.5	237.5	230	241.5	178.5	140.5	176	180.5	212	213	202	238	229	194
SPV_1095	D39_JWV.0	1123883	1124446	-	564	324.5	281	331.5	255	242	240	280	263	189	175	212	244.5	260	248	235	330.5	279	267.5
SPV_1096	D39_JWV.0	1124456	1126444	-	1989	1051	1059.5	1185.5	1046.5	961.5	922.5	975	946	639	633	717.5	881	1047.5	978.5	818	1269.5	1130.5	1036
SPV_1097	D39_JWV.0	1126521	1127474	-	954	135	135	167	171	132	168	185	189	182	159	124	158	212	187	179	347	408	322
SPV_1098	D39_JWV.0	1127647	1129812	+	2166	3642	6271	3988	2010	2025	1996	2343	2650.5	1672	1574	1915	2173.5	8896.5	8197.5	7423	4503	4538.5	3926
SPV_1099	D39_JWV.0	1129812	1130552	+	741	1303	2202	1334	870	918	957	1045	1074.5	760	759	968	1082.5	3399.5	3190.5	2805	1876	1730.5	1537
SPV_1100	D39_JWV.0	1130701	1132188	+	1488	5609	6006	6164	4700	4183	4613	5684	6159	4705	4035	4390	4895	4064	3737	3283	2993	2592	2423
SPV_1101	D39_JWV.0	1132234	1133511	-	1278	744.5	847	827.5	1267.5	1106.5	1147.5	1418.5	1451.5	948	1005	1070.5	1232.5	2089	1901	1732.5	2315	2200	1970.5
SPV_1102	D39_JWV.0	1133515	1134333	-	819	412.5	443	442	595	576	576.5	601.5	634.5	442	487	538.5	685.5	1157.5	1033	982.5	1422	1242	1059
SPV_1103	D39_JWV.0	1134333	1135127	-	795	442.5	432.5	472.5	545.5	549.5	634.5	645	559.5	364	434	550	650	1183.5	1127.5	962	1372.5	1132.5	1076
SPV_1104	D39_JWV.0	1135124	1138663	-	3540	1565.5	1594	1638.5	2131	1841.5	1992	1887	1703	1243.5	1387	1607.5	1850.5	3552.5	3202	2833	4865	4369.5	3702
SPV_1105	D39_JWV.0	1138654	1139352	-	699	99	105.5	112.5	146	136.5	143.5	152	167.5	122.5	122	100.5	122.5	278.5	250.5	176	366.5	386	287.5
SPV_1106	D39_JWV.0	1139535	1139606	-	72	32.5	116	47	76.5	62	49.5	148.5	169	142	113.5	106	109.5	31.5	34	29.5	29.5	38	21
SPV_1107	D39_JWV.0	1139670	1140656	-	987	2218.5	4685	2882	2287.5	3448	2440.5	5860.5	6850	4552	3961.5	4247	4768.5	1670.5	1571	1323.5	1030.5	994	770
SPV_1108	D39_JWV.0	1140831	1142174	-	1344	130	123.5	144	164	176	150.5	221.5	197.5	221.5	147	174.5	211	153	145.5	122	217.5	176	175
SPV_1109	D39_JWV.0	1142134	1144065	-	1932	164	179.5	169	175	154	198.5	238.5	245.5	181.5	155	182.5	207	236	215.5	189	301.5	280	272
SPV_1110	D39_JWV.0	1144229	1144399	-	171	18.5	13	21.5	47.5	35.5	29	45	52.5	38	41.5	43	49	79.5	92.5	65.5	151.5	108	108.5
SPV_1111	D39_JWV.0	1144380	1144553	-	174	17.5	21	18.5	39.5	35.5	30	50	45.5	24	37.5	34	49	80.5	77.5	63.5	107.5	110	98.5
SPV_1112	D39_JWV.0	1144653	1144796	-	144	21	25	21	43	53	49	52	56	37	39	39	52	108	107	91	161	137	105
SPV_1113	D39_JWV.0	1145015	1145374	-	360	47	66	60.5	54	95.5	88.5	96.5	101	59.5	90	106.5	120.5	187.5	193.5	191.5	289.5	264	265.5
SPV_2311	D39_JWV.0	1145378	1145647	-	270	35.5	35.5	28.5	52	58.5	53.5	52	49	37.5	44	63.5	61	135	126.5	100	183	149	148
SPV_1115	D39_JWV.0	1145644	1146681	-	1038	148.5	160.5	118	225.5	229	221	258	192.5	193.5	219.5	236	269	628	536	500.5	861.5	687.5	714
SPV_1116	D39_JWV.0	1146693	1147787	-	1095	181.5	184.5	172	243	238.5	277.5	275	213	184.5	225.5	269.5	282	576.5	514.5	483	980.5	871	774.5
SPV_1117	D39_JWV.0	1147806	1148462	-	657	126.5	131	115	144	143	151.5	138.5	129.5	98.5	120.5	146.5	178.5	373.5	328.5	277.5	599.5	518.5	493
SPV_1118	D39_JWV.0	1148506	1149138	-	633	689	748.5	825	1065.5	755.5	950	1165	1225	917.5	876.5	830	922	1283.5	1229	1065.5	2207	2352	1855
SPV_1119	D39_JWV.0	1149231	1149590	-	360	275	319	341	251	301	397	499	521	424	361	350	401	585	530	499	994	996	742
SPV_1120	D39_JWV.0	1149696	1151783	-	2088	2987	3798	3431	4157	4149	3827	5536	5417	3881	4092	4353	4247	5329	5151	4330	6104	6068	4765
SPV_1121	D39_JWV.0	1151950	1152993	-	1044	278	339	323	344	457	427	774	673	469	542	630	723	512	472	407	569	540	443
SPV_2314	D39_JWV.0	1153577	1153699	+	123	0	1	0	0	0	0	0	0	0	0	0	0	0	0	0	0	0	0
SPV_1122	D39_JWV.0	1153883	1154731	-	849	20	28	27	18	28	29	1283	1363	2618	8094	4367	7174	39	35	50	682	893	574
SPV_1123	D39_JWV.0	1154827	1155516	-	690	1072.5	1261	1341	1212	1213	1138	1953	2046	1377	1375	1271	1545	1981	1711	1707.5	2230.5	2556	1791.5
SPV_1124	D39_JWV.0	1155528	1156406	-	879	1740.5	1924	1858	1670	1798.5	1818	2444	2482	1771	1659	1784	2022	3023	2757	2582	3389	3461	2710.5
SPV_1125	D39_JWV.0	1156396	1157265	-	870	1323	1384.5	1447	1279	1234.5	1300.5	1454.5	1503.5	1154.5	1108	1205.5	1415	2389	2084.5	1906.5	2582	2427	2069.5
SPV_1126	D39_JWV.0	1157282	1158304	-	1023	1694.5	1807	1883	1827	1649	1773.5	2077.5	2212	1635.5	1459.5	1709.5	1955.5	3367.5	3233.5	2839	3763.5	3742.5	3155.5
SPV_1127	D39_JWV.0	1158309	1159016	-	708	948.5	1026.5	1129	1030	858	947	1281	1453.5	1099	1004.5	1106	1239.5	1998.5	1884	1848	2397	2571.5	2063
SPV_1128	D39_JWV.0	1159352	1160839	+	1488	814.5	762.5	776.5	542	595	701	702	695	491.5	423	531	586	1288.5	1154	1024	1372.5	1145	1104.5
SPV_1129	D39_JWV.0	1160849	1161652	+	804	471	416	438	284.5	317.5	418	455.5	405	287.5	277.5	346	327.5	700	641.5	578.5	788.5	685.5	631.5
SPV_1130	D39_JWV.0	1161654	1162463	+	810	569.5	574.5	641.5	556.5	507.5	569	713.5	763	473	453.5	539	555.5	925.5	852.5	779.5	1022	982.5	833
SPV_1131	D39_JWV.0	1162738	1165914	-	3177	18141	24157	18825	13031	14759	12331	2585	2380	1450	2447	4091	4125	3690	3496	3007	1951	1881	1610
SPV_1132	D39_JWV.0	1166227	1167306	-	1080	7138.5	9234	7194.5	3531.5	4266	3700	754	657.5	438	736	1020	1127	1628.5	1408	1252.5	682.5	545	506.5
SPV_1133	D39_JWV.0	1167356	1168279	-	924	5207	6789.5	5651.5	2359.5	2693	2310.5	506.5	459.5	293	448.5	632.5	683	1163	1169.5	1043.5	418.5	387	357.5
SPV_1134	D39_JWV.0	1168298	1168819	-	522	2544.5	3332.5	2842	958	1131	958.5	194.5	161	152	185.5	230.5	266	697.5	621.5	566	206	238	167
SPV_1135	D39_JWV.0	1169030	1169659	-	630	1342	1433	1534.5	1166	1131.5	1118.5	1437	1683.5	1203.5	1114	973.5	1111.5	1205.5	1195	991	1244.5	1427	997
SPV_1136	D39_JWV.0	1169659	1170201	-	543	913	1096	1212.5	967	763.5	769.5	1093	1220.5	875.5	690	616.5	689.5	825.5	835	701	860.5	1083	682
SPV_2315	D39_JWV.0	1170335	1170687	+	353	1	0.5	0.5	5	0.5	2	1.5	0	1	0	2	0	4	2	1	2	5.5	0
SPV_2317	D39_JWV.0	1170746	1170923	+	178	7	10.5	12.5	1.5	3.5	11	2.5	6.5	4.5	14	3	6	29.5	46	31.5	36	46	23.5
SPV_1137	D39_JWV.0	1170927	1172486	+	1560	25	35	25	38.5	39	27	25	18.5	12.5	24	7	35	121.5	108	123.5	123	87.5	60.5
SPV_1138	D39_JWV.0	1172635	1173534	-	900	3211	3520.5	3835.5	3433.5	3061.5	3219.5	4354	4216	3187.5	2887.5	2737.5	3236	3113.5	2803.5	2419	4543.5	4658	3728.5
SPV_1139	D39_JWV.0	1173536	1174096	-	561	1736	1852.5	1930.5	1772.5	1530.5	1646.5	2133	2288	1705.5	1509.5	1437.5	1737	1570.5	1481.5	1317	2352.5	2448	1975.5
SPV_1140	D39_JWV.0	1174190	1174903	+	714	349	308	333	301	315	394	378	402	281	263	258	313	499	502	419	509	465	413
SPV_1141	D39_JWV.0	1175255	1176538	+	1284	3491	4914	4303	1460	2230	1698	502	532	329	448	494	458	1481	1394	1213	663	582	528
SPV_1142	D39_JWV.0	1176733	1178304	-	1572	1377.5	1372	1511.5	1802	1567	1600.5	2570	2787.5	2011.5	1898.5	1826.5	2007	2239	2054.5	1765	2604	2824	2126
SPV_1143	D39_JWV.0	1178316	1178648	-	333	122.5	140	151.5	138	139	144.5	234	254.5	185.5	142.5	163.5	184	222	258.5	216	290	299	223
SPV_1144	D39_JWV.0	1178739	1179116	-	378	87	96	100	196	134	123	218	263	160	155	140	193	167	141	125	237	439	233
SPV_1145	D39_JWV.0	1179188	1180492	+	1305	650	671	675	593	587	656.5	609	632.5	420.5	400.5	543.5	585	852	802	715.5	1002	900.5	854
SPV_1146	D39_JWV.0	1180505	1181311	+	807	604	591	638	586	530	617.5	677	657.5	481.5	471.5	569.5	568	731	658	600.5	895	684.5	705
SPV_1147	D39_JWV.0	1181366	1181437	-	72	42.5	52.5	52.5	47.5	44.5	66.5	61.5	53.5	63.5	55.5	37	53.5	83.5	80	73.5	96.5	81	60
SPV_1148	D39_JWV.0	1181479	1181826	-	348	6713.5	8098.5	8030.5	7844.5	8694.5	8430.5	13544.5	15891.5	12281.5	12747.5	10563	11915.5	12422.5	11844	10587.5	12858.5	13901	10514
SPV_1149	D39_JWV.0	1181945	1182274	-	330	221	236	278	212	187.5	303	326.5	319.5	269.5	229	223	271	332	333	280	638.5	574	555.5
SPV_1150	D39_JWV.0	1182268	1182642	-	375	351.5	307.5	383	342.5	316.5	406	399	440	349	292.5	312	355	478.5	425	402.5	956	788.5	749.5
SPV_1151	D39_JWV.0	1182639	1182905	-	267	201.5	126.5	166	126.5	132	171	157.5	167.5	151.5	122.5	117	147	219.5	209	191.5	414.5	333.5	310
SPV_1152	D39_JWV.0	1183021	1183464	-	444	862	928	1088	1139	989	972	1289	1454	1177	911	854	1043	1310	1193	1077	1465	1801	1277
SPV_1153	D39_JWV.0	1183568	1184503	+	936	864	862	952	793	648	759	795	804	616	533	585	589	890	796	704	852	893	750
SPV_1154	D39_JWV.0	1184599	1184841	+	243	6499	7401	8097	5270	6080	6366	9932	11550	8744	8340	7204	8091	9055	8704	8066	9513	11026	7773
SPV_1155	D39_JWV.0	1184898	1185476	-	579	8.5	13	11.5	10.5	13	12	11.5	7	12	15.5	12.5	12	15	18.5	12	24.5	26	30
SPV_1156	D39_JWV.0	1185451	1186455	-	1005	25.5	50	24	32.5	38	33	33.5	29	25	31.5	28.5	35.5	46.5	34	35	58	64	68
SPV_2318	D39_JWV.0	1186507	1186920	-	414	18.33	25.33	22.67	29.17	35.5	33.33	23	23.5	24.67	14.83	26.17	25.33	31.5	36	31.67	49.17	50.5	42
SPV_1158	D39_JWV.0	1187461	1188807	+	1347	5926	8615	6617	4396	5501	4662	8186	9679	5390	4188	4603	5263	7712	7106	6388	8725	9057	7174
SPV_1159	D39_JWV.0	1189303	1189473	-	171	230	223.5	232	178.5	192.5	205	238	255	193	167.5	158	184	259	220	210.5	420	391.5	305.5
SPV_1160	D39_JWV.0	1189486	1190127	-	642	834	834.5	881	786.5	672.5	780	849	998	679	551.5	617	658	867	887	835.5	1392	1523.5	1204.5
SPV_2319	D39_JWV.0	1190399	1190977	+	579	17	26.5	23	8	9	6	11	4	4	8	7	5	20.5	18.5	18	15	16	16
SPV_1162	D39_JWV.0	1191127	1191330	-	204	34.5	39	31.5	50	52.5	41	33.5	35.5	28	38.5	42	50	23	25	25	27	22	17.5
SPV_2320	D39_JWV.0	1191348	1192265	-	918	878.5	719.5	928	628	605.5	706.5	144.5	124	80.5	121.5	175	199	114.5	109	103	116.5	122.5	90.5
SPV_1164	D39_JWV.0	1192297	1192704	-	408	67	84.5	49.5	55.5	75.5	82.5	37.5	28.5	41.5	46	50.5	73.5	42	47.5	45	54	44.5	34
SPV_1165	D39_JWV.0	1192992	1193480	-	489	518	568	568	571	539	638.5	585	585	396.5	500.5	463.5	564.5	257	230	196	224.5	267.5	210.5
SPV_1166	D39_JWV.0	1193485	1194894	-	1410	1719	1863	1912.5	1611.5	1757.5	2132.5	1621.5	1743	1292	1525.5	1533.5	1887	843.5	747.5	683.5	765.5	689	604
SPV_1167	D39_JWV.0	1194904	1196886	-	1983	2267	2359	2345	2355	2255.5	2677	1859	1760	1307	1550	1696.5	2032	1025.5	940.5	928.5	952	927.5	764.5
SPV_1168	D39_JWV.0	1196899	1197750	-	852	822	901	871	669.5	738.5	889.5	552	468.5	376.5	464	510	616.5	346	312.5	299	357	337.5	288.5
SPV_1169	D39_JWV.0	1197767	1198717	-	951	994	932	1142.5	696	777.5	919.5	489.5	481.5	370	391	446.5	558	324	279.5	291	332	364.5	256.5
SPV_1170	D39_JWV.0	1198827	1200455	-	1629	3276	3339.5	4526	2457	2200	2525	2358	2097	1343	1528	1428	1557	827	676	653	823	1043	732
SPV_1171	D39_JWV.0	1200537	1201460	-	924	1450	1493	1696.5	1012.5	1053.5	1112	711	618	393.5	412.5	474.5	494	340	301	283	398.5	446	340.5
SPV_1172	D39_JWV.0	1201484	1202182	-	699	1203	1253.5	1332	877.5	948	989.5	387	438.5	266.5	293	361.5	340.5	214	193.5	186	289.5	259.5	193
SPV_1173	D39_JWV.0	1202229	1202510	-	282	554	590	601.75	427.5	439.75	434.5	189.5	171.75	144	128.5	181	201	128.08	134.75	95.5	136.75	140	149.75
SPV_2323	D39_JWV.0	1202492	1202778	+	287	0	0	0	1	0	1	2	0	0	0	0	1	0	0	0	0	1	1
SPV_1174	D39_JWV.0	1203075	1203296	-	222	0	0	1	1	3	1	1	0	0	0	0	0	1	2	1	4	0	1
SPV_2325	D39_JWV.0	1204090	1204227	-	138	323	367	456.5	611.5	606	735.5	422	502	359	392	360.5	442.5	390	351	355	450	504.5	410
SPV_1175	D39_JWV.0	1204360	1205679	-	1320	192	188	208.5	385.5	427.5	561	364.5	357.5	251.5	276	314	369	373	355	352.5	545.5	550	455
SPV_1176	D39_JWV.0	1205682	1206422	-	741	135.5	116	158	326.5	281.5	342	202.5	190	126.5	195	210	267.5	321.5	245.5	262.5	378.5	392	326
SPV_1177	D39_JWV.0	1206437	1208044	-	1608	191.5	166.5	202	413	360.5	499.5	217.5	198.5	142	178.5	285.5	312.5	380	315.5	346.5	559.5	527.5	444
SPV_1178	D39_JWV.0	1208041	1209981	-	1941	273.5	206.5	296.5	663.5	555	680	261.5	236.5	152	215.5	328	357.5	473	438	445.5	860	705	644.5
SPV_1179	D39_JWV.0	1210014	1212623	-	2610	416.5	293	412	794.5	554.5	865.5	280	272.5	168	248	349.5	367.5	586.5	487	485	1105.5	1018.5	931.5
SPV_2326	D39_JWV.0	1212802	1212939	-	138	1308	1320	1574.5	2736.5	2279	2627.5	1551	1600	1248	1257	1211.5	1529.5	1344	1311	1245	1569	1653.5	1227
SPV_1180	D39_JWV.0	1213141	1213728	-	588	1.5	2	4.5	5	5.5	1	14	9.5	7.5	4	8.5	15	22.5	26.5	16	7	12.5	16
SPV_2327	D39_JWV.0	1213731	1213964	-	234	1.5	3	0.5	0	3.5	1	5.5	3.5	3.5	2.5	1.5	6.5	13.5	17	7	9.5	6.5	6
SPV_1182	D39_JWV.0	1213977	1214357	-	381	2	2	3	4	2	4	5.5	4.5	3	5.5	6	8.5	24	11.5	14	10	11.5	8.5
SPV_2328	D39_JWV.0	1214350	1214706	-	357	3	2.5	2.5	1	3	3	12.5	8.5	5.5	6	6.5	10.5	24	15	23	18.5	12.5	5.5
SPV_2329	D39_JWV.0	1214702	1214952	-	251	2	1.5	5	1	5	1	6.5	3	6	3.5	6.5	6	23	14	14.5	10.5	9.5	13
SPV_1185	D39_JWV.0	1214949	1215122	-	174	2	0	1.5	0	2	1	8	3	3.5	0.5	5	2.5	7	8	8.5	4.5	5.5	6
SPV_1186	D39_JWV.0	1215098	1215280	+	183	0	1	1	0	1	0	3	0	0	0	0	2	0	0	0	1	0	2
SPV_1187	D39_JWV.0	1215310	1215678	-	369	9545.5	11472.5	11830.5	9414	10442	9697	20192	22861.5	15865.5	16483	12611	12829	17883	16867	15428.5	13390.5	17676	11403
SPV_1188	D39_JWV.0	1215754	1216254	-	501	13210.5	15913.5	16112.5	11398	13094	12394	25873	28607.5	19774.5	21137	16029	15998	24825	23187	21326.5	18229.5	22581	15147
SPV_1189	D39_JWV.0	1216259	1216483	+	225	0	0	1	0	0	2	0	2	1	0	0	1	0	0	0	0	0	0
SPV_1190	D39_JWV.0	1216504	1217970	-	1467	751	918	881	1299.33	1263	1295	1737	1640	1370	1574	1505	1698	950	867	813	1647	1542	1360
SPV_1191	D39_JWV.0	1218065	1219816	-	1752	660.5	807.5	631	782.5	1155	890.5	1096	1043	776	806	908.5	1151	1335	1154.5	1025.5	968.5	808.5	858.5
SPV_1192	D39_JWV.0	1219818	1221542	-	1725	753	818.5	683.5	823	1171.5	962.5	991	1039.5	741.5	773	942	1193.5	1282.5	1203.5	1041.5	928.5	909	849.5
SPV_1193	D39_JWV.0	1221600	1222538	-	939	3326.5	3725.5	3557	3382	3761.5	3532.5	5359	5314.5	3523	3249	3757	4347.5	3156	2839	2598.5	2467	2251.5	2070.5
SPV_2331	D39_JWV.0	1222567	1222818	-	252	631	782.5	691.5	624.61	816.5	739	1027.5	1050	695.5	593	764.12	777.5	694.5	652	558	581	473	450.5
SPV_1194	D39_JWV.0	1222834	1223703	-	870	2592.5	2870	2783.5	2796	3114	2713.5	3709.5	3811	2623.5	2342.5	2854.5	3260	2577.5	2287	1991.5	1967	1825	1623
SPV_1195	D39_JWV.0	1223705	1224991	-	1287	3091.5	3413	3497.5	3183	3573.5	3538	4592	4666	3363.5	2999.5	3470	4157	3105.5	2838	2473	2536.5	2489	2122
SPV_1196	D39_JWV.0	1225142	1225879	-	738	732	841	986	989	857	962	1876	2133	1638	1508	1133	1279	990	909	871	1462	1900	1174
SPV_1197	D39_JWV.0	1226021	1227055	-	1035	1039	1168.5	1209.5	1400	1376.5	1362	2316	2517	1817.5	1704.5	1497.5	1586.5	2404	2133	2012	2914.5	3335.5	2421.5
SPV_1198	D39_JWV.0	1227084	1228517	-	1434	1183.5	1252	1296.5	1036	1281.5	1373.5	1781.5	1708	1111.5	1189.5	1205	1370	2572	2287.5	2166.5	3045	2924	2541
SPV_1199	D39_JWV.0	1228533	1229519	-	987	833.5	885.5	895	850.5	930	931.5	1005.5	886	665	678.5	783.5	882	1837	1703	1519	2242	2109	1818
SPV_1200	D39_JWV.0	1229521	1230624	-	1104	881	979.5	981.5	944	937.5	1050.5	974	1020.5	661.5	689	784.5	943.5	1729.5	1564.5	1370.5	2169.5	2230	1784
SPV_1201	D39_JWV.0	1230614	1231450	-	837	840	893.5	975.5	1006.5	893.5	936.5	987	1068.5	829.5	697.5	721.5	829	1371.5	1347	1211	2063	2177.5	1566.5
SPV_1202	D39_JWV.0	1231738	1233012	-	1275	1151.5	1160	1136.5	1179	1169	1281.5	1563	1473.5	1092	1165	1322.5	1606.5	1582.5	1400	1322	2574	2341.5	2131.5
SPV_1203	D39_JWV.0	1233009	1233857	-	849	778.5	796.5	767	833.5	842	929	1066.5	972	754.5	745	989.5	1106.5	1158	1058	950	1974	1568.5	1594
SPV_1204	D39_JWV.0	1233854	1234330	-	477	498	473.5	474.5	525	496.5	505.5	546.5	543.5	396	461.5	522.5	600	600	594.5	508	1043.5	887.5	815.5
SPV_1205	D39_JWV.0	1234323	1235606	-	1284	950	1028	992	1166.5	1117.5	1200	1327	1228	945.5	1070.5	1286.5	1359	1477.5	1279.5	1219	2425.5	2075.5	1942
SPV_1206	D39_JWV.0	1235698	1236036	-	339	570.5	527.5	516	530.5	554.5	621	901.5	913.5	606	660.5	727.5	846	683.5	614	554.5	917.5	873	770
SPV_1207	D39_JWV.0	1236047	1237150	-	1104	1617	1693	1589.5	1844	1760	1916.5	2546.5	2348	1723.5	1742.5	2142	2426	1978.5	1812.5	1698.5	2681	2452	2112.5
SPV_1208	D39_JWV.0	1237160	1238326	-	1167	1527.5	1635	1616	1902.5	1899.5	1903.5	2340.5	2244.5	1509	1646	2047.5	2360.5	2109	1775.5	1661.5	2812	2408.5	2239
SPV_1209	D39_JWV.0	1238336	1239403	-	1068	1180	1200	1205.5	1486	1327.5	1506.5	1738	1699	1192	1196.5	1503.5	1689.5	1506.5	1347	1249	1999	1876	1723
SPV_1210	D39_JWV.0	1239422	1240276	-	855	1081	1213	1176	1409.5	1229	1355	1636.5	1719.5	1176	1161	1358.5	1511	1438	1262.5	1169.5	1816	1715.5	1496.5
SPV_1211	D39_JWV.0	1240266	1240943	-	678	1008.5	1111.5	1149	1218	1151.5	1254	1533.5	1515	1080	1057.5	1102.5	1245.5	1275	1204.5	1076.5	1592.5	1475	1317.5
SPV_1212	D39_JWV.0	1240940	1242103	-	1164	1671.5	1732	2013	2054.5	1667	1768.5	3050.5	3156.5	2342.5	2126	1872.5	2320.5	1972.5	1817	1655.5	2971	4077	2464.5
SPV_1213	D39_JWV.0	1242790	1244424	-	1635	13.5	24	16	20	16.5	16	39	45	36	24	30	50.5	20.5	29	14	49	27	25.5
SPV_1214	D39_JWV.0	1244405	1245154	-	750	10.5	9	21	5	15.5	6	18	17	14	11	9	19.5	13.5	12	14	17	15	11.5
SPV_1215	D39_JWV.0	1245332	1246786	+	1455	44	46	47	45	53	51	71	85	52	47	83	73	122	85	72	128	127	113
SPV_1216	D39_JWV.0	1246876	1249494	-	2619	3162.5	3133	3089	3928.5	3657	3975.5	4070	3827.5	2628	2659.5	3128	3393.5	6134.5	5472	4925	6251.5	5385.5	5230.5
SPV_1217	D39_JWV.0	1249516	1250001	-	486	419.5	493	449	453.5	437	466.5	508	496.5	380	340.5	422	462.5	933.5	791	719	907.5	792.5	739.5
SPV_1218	D39_JWV.0	1250776	1251846	-	1071	939	1031.5	925	935.5	985	915.5	1115	1176.5	703.5	775	876	1002.5	2015.5	1831.5	1580	1844.5	1461.5	1414
SPV_1219	D39_JWV.0	1251843	1252616	-	774	573.5	614.5	586.5	466	592.5	533	575.5	522	419.5	414.5	474	525.5	1049.5	992	853	1050	804.5	810.5
SPV_1220	D39_JWV.0	1252613	1253419	-	807	665.5	652	644	517	595	598	548.5	565.5	389	396	520	605.5	1250	1105.5	914	1179.5	899	949
SPV_1221	D39_JWV.0	1253400	1254557	-	1158	1019	1072	1024	906	889.5	898	874.5	838	632.5	690.5	852	879.5	1745	1585.5	1377	1859.5	1606	1468.5
SPV_1222	D39_JWV.0	1254616	1255566	-	951	501	582	561.5	550.5	492	471.5	493.5	528	371.5	406	466	487	856	819.5	738	944.5	899	790
SPV_1223	D39_JWV.0	1255678	1256430	-	753	667.5	647.5	787	591.5	647	757.5	909.5	990	714.5	746	633	718	747	721	671.5	875.5	873	731.5
SPV_1224	D39_JWV.0	1256440	1257171	-	732	477.5	550.5	524	579.5	547	500.5	617.5	634	438.5	425	466	528	648	595	502.5	741.5	786	639.5
SPV_1225	D39_JWV.0	1257312	1258583	+	1272	2	2	4	2	3	4	3	6	1	4	3	7	1	4	1	6	1	4
SPV_1226	D39_JWV.0	1258603	1259418	-	816	687	628	955	718	511	607	1341	1453	847	945	715	850	503	478	435	1090	1516	924
SPV_1227	D39_JWV.0	1259575	1260228	-	654	2374.5	2307.5	2420.5	2656	2563.5	2810.5	2972	2881.5	1969.5	2253	2597	2900	3972	3567.5	3214.5	4073.5	3646	3155.5
SPV_1228	D39_JWV.0	1260240	1260998	-	759	2364	2270.5	2208.5	2247	2513.5	2547.5	2666	2307	1609	1912.5	2225	2697	3920.5	3544.5	3081.5	3808	3146	3200
SPV_1229	D39_JWV.0	1261011	1261814	-	804	2598.5	2387	2491.5	2508	2567	2728	2493	2224	1468.5	1666	2288.5	2695.5	4299	3969.5	3452	4316	3624	3555.5
SPV_1230	D39_JWV.0	1261825	1262709	-	885	2488.5	2501	2525	2244.5	2429	2651	2443.5	2201.5	1501.5	1702	2189	2490.5	4150.5	3611	3385.5	4304	3553.5	3505.5
SPV_1231	D39_JWV.0	1262699	1263616	-	918	2902	2906.5	2992	2854	2872	3000.5	2697	2487	1568.5	1782.5	2295.5	2581.5	4482	4053.5	3607.5	4714.5	4086.5	3848.5
SPV_1232	D39_JWV.0	1263616	1264494	-	879	2534.5	2427.5	2547.5	2145.5	2343	2526.5	2195.5	1878	1274	1455	1824	2066.5	3698	3434	3020	3981	3551	3274
SPV_2332	D39_JWV.0	1264724	1264837	+	114	0	1	0	0	0	0	0	2	0	0	0	0	0	0	0	0	1	0
SPV_2333	D39_JWV.0	1264958	1265071	-	114	14.5	18	18	19	15.5	12	25.5	15.5	16.5	15	19.5	20.5	25.5	32	25.5	45.5	51	37
SPV_1233	D39_JWV.0	1265068	1266372	-	1305	286	299	310	379.5	358.5	340.5	302	275.5	249.5	292	300	345	565.5	495.5	480	721	655.5	613
SPV_1234	D39_JWV.0	1266373	1267146	-	774	282.5	234	270.5	285	259	288.5	326.5	293	212.5	229.5	251.5	281	346	317.5	296	548	482	409.5
SPV_1235	D39_JWV.0	1267136	1267414	-	279	130	119.5	111	95	98.5	133.5	191.5	187.5	150.5	139	146	166	213	161.5	144	262	240.5	209.5
SPV_1236	D39_JWV.0	1267414	1267815	-	402	492	625.5	637.5	565.5	464.5	640.5	863.5	1006.5	762	639.5	572	747.5	768	669.5	664.5	1027.5	1227	880
SPV_1237	D39_JWV.0	1268025	1268642	-	618	979.5	997	1031.5	951.5	987.5	1148.5	1271	1217	883	859	878.5	1103.5	1154.5	1043.5	940	1478	1275	1139.5
SPV_1238	D39_JWV.0	1268632	1269405	-	774	1563	1535	1676	1691.5	1596	1752.5	1819.5	1783.5	1196	1274.5	1435.5	1570	1914.5	1685.5	1552.5	2319	2033	1888
SPV_1239	D39_JWV.0	1269416	1270153	-	738	1292	1313.5	1357.5	1379.5	1351	1435	1451	1292.5	927.5	1017.5	1190.5	1369.5	1650	1534.5	1419.5	2195.5	1893.5	1745.5
SPV_1240	D39_JWV.0	1270158	1271288	-	1131	2423.5	2464.5	2517	2406.5	2278.5	2439	2384.5	2315	1660.5	1673	1892.5	2135	2684	2446.5	2170	3333.5	3187	2773
SPV_1241	D39_JWV.0	1271372	1271761	-	390	1340	1291.5	1370.5	1275	1137.5	1242	1697.5	1673	1198.5	1070	1152.5	1296.5	1108	1010.5	928	1506.5	1472	1222
SPV_1242	D39_JWV.0	1271777	1272160	-	384	1159.5	1120.5	1213	1049.5	952.5	1041	1357.5	1331	1006.5	903.5	921	1068.5	954	865.5	774	1211.5	1191.5	967.5
SPV_1243	D39_JWV.0	1272161	1272949	-	789	2304	2126	2463	2034.5	1833	2215	2499.5	2482.5	1856	1656	1737	2009.5	1852	1728.5	1503	2493	2413	1969
SPV_1244	D39_JWV.0	1272942	1273877	-	936	2449.5	2335	2615.5	2540	2181	2307	2595.5	2542.5	1866	1688.5	1887.5	2183.5	2146	1936.5	1709	2729	2800	2218.5
SPV_1245	D39_JWV.0	1274007	1274183	-	177	2480	3058	3664	3073	3134	3458	6457	7812	6213	5282	4029	4751	4357	3994	4043	4865	9626	3930
SPV_1246	D39_JWV.0	1274323	1275030	-	708	4322	3994	4699	4235	4167	3970	5325	6455	5165	4381	4144	4739	4361	4046	3777	4971	5558	4102
SPV_1247	D39_JWV.0	1275181	1276209	+	1029	769	767	805	841	765	740	742	783	566	500	614	661	1149	1128	923	1122	968	926
SPV_1248	D39_JWV.0	1276758	1277147	-	390	240	210	280	201	213	210	184	230	187	180	211	256	423	363	345	393	388	337
SPV_2334	D39_JWV.0	1277882	1277983	-	102	101	66	99	46	78	73	68	60	49	41	67	75	185	153	132	194	141	120
SPV_1249	D39_JWV.0	1278601	1279152	-	552	481	357	527	333	303	408	305	300	225	288	315	372	630	568	538	678	559	562
SPV_1250	D39_JWV.0	1279399	1280223	-	825	775.5	604.5	782	647	588	697	515	547.5	452	433	512	738	999.5	915	745	1096	872.5	849.5
SPV_1251	D39_JWV.0	1280220	1281680	-	1461	1008.5	819.5	1030	1004	981	1018	830	804.5	668	727	790	1046	1309.5	1255	1159	1436	1370.5	1282.5
SPV_1252	D39_JWV.0	1281796	1282284	-	489	53.5	45.5	47	28.5	38.5	52.5	67.5	43.5	37	42	60.5	56	73	62.5	62.5	123.5	101	75.5
SPV_1253	D39_JWV.0	1282274	1282483	-	210	14.5	18.5	25	17.5	12.5	16.5	23.5	16.5	12	20	20.5	25	30	21.5	17.5	37.5	36	37.5
SPV_1254	D39_JWV.0	1282868	1283596	-	729	37.5	40	39.5	31.5	30	34.5	31	25	30	28.5	26	26	51	41.5	34.5	61	54.5	53.5
SPV_1255	D39_JWV.0	1283612	1284331	-	720	58.5	77	63.5	30.5	32	36.5	56	36	33	28.5	34	38	62	58.5	56.5	101	120.5	74.5
SPV_1256	D39_JWV.0	1284839	1285564	-	726	172	152.5	191.5	209	165.5	240	276	231	185	217	237.5	209.5	371	346	271	1281.5	1294	1035
SPV_1257	D39_JWV.0	1285749	1285898	+	150	0	0	0	0	1	0	4	0	0	0	0	2	0	0	0	0	0	0
SPV_1258	D39_JWV.0	1286153	1287439	-	1287	721	578.5	706.5	829	603.5	826	804	755	610	694	686.5	691.5	1164	1078	997	4316.5	4300	3345
SPV_1259	D39_JWV.0	1288063	1288620	+	558	425.5	502.5	519	371	379	421.5	708.5	860.5	578.5	447	428.5	467	568	514.5	485	658.5	807.5	513
SPV_1260	D39_JWV.0	1288617	1289795	+	1179	545.5	644.5	705	436	475	562.5	1020.5	1187.5	842.5	635	521.5	678	744	635.5	647	821.5	1119.5	723
SPV_1261	D39_JWV.0	1290054	1290200	+	147	1	2	1	2	1	2	6	5	1	3	3	1	5	6	8	4	5	1
SPV_1262	D39_JWV.0	1290322	1291314	-	993	251	271	284	194	177	243	517	514	406	377	357	387	239	233	235	411	430	328
SPV_1263	D39_JWV.0	1291474	1293228	+	1755	79	65.5	81.5	84.5	54.5	91	41.5	37	26.5	28	34.5	38	73	58.5	47	82.5	89	63.5
SPV_1264	D39_JWV.0	1293212	1294933	+	1722	96.5	83.5	93.5	114.5	89.5	117.5	65.5	73.5	37.5	33	43.5	55	99	80	72	91	89.5	76
SPV_1265	D39_JWV.0	1294944	1295528	+	585	36	22.5	40	34.5	32	54	25.5	27	10	21	14.5	22.5	42	25.5	39.5	33	32	26
SPV_1266	D39_JWV.0	1295528	1296223	+	696	34	25.5	44.5	45.5	35.5	44	20.5	26	14.5	17.5	13	19.5	37	22.5	25.5	31.5	51	34.5
SPV_1267	D39_JWV.0	1296211	1297575	+	1365	55.5	42	57.5	84	88.5	100.5	68	64.5	44.5	55.5	51.5	46	78	59.5	58	56	67.5	54
SPV_2337	D39_JWV.0	1298254	1299604	-	1351	65	62.5	66	115	94.5	97	130.5	103.5	80.5	99	111	117	165	147	144.5	185	207.5	143
SPV_1272	D39_JWV.0	1299774	1300124	-	351	18.5	19	27.5	12	14	19.5	27.5	19.33	19	11	12	15.83	26	22	13	30	28.5	23.5
SPV_1273	D39_JWV.0	1300105	1300290	-	186	4	3.5	2.5	3.5	0	1.5	6	4	5.5	1.5	0.5	3.5	3	3	0.5	7.5	3	4
SPV_1274	D39_JWV.0	1300594	1302156	-	1563	5604	5823	6602	5503	5140	5253	8364.67	8990	6164	5658	5045	5719	6613	6156	5414	9624	11004	7689
SPV_1275	D39_JWV.0	1302298	1302996	+	699	0	0	1	1	2	1	3	0	0	1	1	0	0	0	0	0	3	0
SPV_1276	D39_JWV.0	1303039	1303935	-	897	297	319.5	336.5	399	466.5	458	565	600	434.5	492	457.5	519	669	660	570.5	755	754.5	625.5
SPV_1277	D39_JWV.0	1303944	1304882	-	939	345.5	370	411.5	353	427.5	438.5	542.5	489.5	350.5	383	473.5	523.5	733.5	653	580.5	846	830	666.5
SPV_1278	D39_JWV.0	1304879	1305604	-	726	588.5	677.5	778	677	627	626.5	880.5	867.5	660	585	520	579.5	740.5	681	672	799	1142.5	697
SPV_1279	D39_JWV.0	1305688	1306323	-	636	154.5	150	152	144.5	116	143.5	172	167	145	150	112	148.5	303	258	257	286.5	292	233
SPV_1280	D39_JWV.0	1306325	1307152	-	828	175.5	191.5	200.5	216.5	184.5	190	179	203	162	149.5	167.5	199.5	361	337	312	351.5	358.5	255
SPV_2338	D39_JWV.0	1307174	1308503	-	1330	241	229.5	309.5	238	237.5	269.5	248	275	216	180.5	176.5	259	486	450	387	469	464.5	422
SPV_1284	D39_JWV.0	1308314	1308427	+	114	0	0	0	0	1	0	0	0	0	1	0	1	0	0	0	0	1	0
SPV_1285	D39_JWV.0	1308751	1309362	+	612	1684	1702.5	1931.5	1817	1586.5	1688	1720	1879	1456	1281.5	1274.5	1526	1920	1781.5	1591.5	2424.5	2178	1913.5
SPV_1286	D39_JWV.0	1309407	1310135	+	729	551	562.5	638.5	694	582.5	600	706	768	525	500.5	518.5	580	906	884.5	740.5	1152.5	1071	974.5
SPV_1287	D39_JWV.0	1310174	1311085	-	912	1778.5	2018.5	2161	2091.5	2176	2108	4829.5	4970	3901.5	4391	3751	3970.5	2653	2473.5	2154	2593.5	2808.5	2136
SPV_1288	D39_JWV.0	1311151	1311375	-	225	318.5	345.5	325	254	285.5	322	444	468.5	402.5	329.5	309	360.5	342	343	286.5	356.5	361	273
SPV_1289	D39_JWV.0	1311453	1312196	-	744	1820.5	2084	2126.5	1950.5	1969.5	1871.5	3152	3215.5	2250	2146	2146	2344	1548.5	1449.5	1223	1541.5	1630	1169
SPV_1290	D39_JWV.0	1312196	1312996	-	801	2057.5	2418	2385.5	1918	2067	2032.5	2964.5	3077	2173	1958.5	2201	2342	1785.5	1697	1416.5	1651.5	1597.5	1374
SPV_1291	D39_JWV.0	1313154	1313510	-	357	745.5	781.5	776	618	700.5	666	772.5	762.5	557.5	527	596	638	782.5	659	704	607.5	546.5	514.5
SPV_1292	D39_JWV.0	1313504	1314034	-	531	731.5	816	784.5	668	759	816	761.5	881	599.5	527.5	616.5	694	784.5	726.5	575	616	581.5	485
SPV_1293	D39_JWV.0	1314034	1314528	-	495	836	974.5	978.5	972	903.5	854	904	997.5	711	629.5	728.5	812	784	731.5	647	687.5	786	612.5
SPV_1294	D39_JWV.0	1314663	1315109	+	447	413	390.5	372.5	403	432.5	509	446.5	444.5	329.5	269.5	361.5	371	738	631.5	601.5	878	755.5	732.5
SPV_1295	D39_JWV.0	1315106	1315753	+	648	912	898.5	914.5	930	981.5	1241	1121.5	1197.5	836.5	761.5	840.5	1002	1575	1456.5	1334.5	1712	1517.5	1430.5
SPV_1296	D39_JWV.0	1315774	1316355	-	582	524	514.5	519.5	375	410.5	417	408	443.5	348.5	349	366.5	435.5	765.5	730.5	622.5	837	712.5	618.5
SPV_1297	D39_JWV.0	1316356	1317231	-	876	1268	1126.5	1223.5	778	825.5	876	893	801.5	676.5	705	775.5	832.5	1488.5	1393.5	1202.5	1563	1418.5	1325.5
SPV_1298	D39_JWV.0	1317383	1318762	-	1380	5671	5684	6411	5172	4607	5364	7738	7908	5953	5311	5435	6189	8761	8287	7361	9315	9092	7496
SPV_1299	D39_JWV.0	1318904	1319059	+	156	4	2.5	2	2	2.5	1.5	2.5	3	1.5	2	1	1.5	2.5	2.5	0.5	1.5	2.5	1
SPV_1300	D39_JWV.0	1319056	1319979	+	924	53	19.5	45	36	41.5	41.5	60.5	49	42.5	27	50	40.5	29.5	36.5	38.5	75.5	107.5	78
SPV_1301	D39_JWV.0	1320039	1320644	+	606	31.5	12	26.5	17.5	9.5	18.5	21.5	15	18.5	21	19	27	15.5	13.5	12	55	54.5	49
SPV_1302	D39_JWV.0	1320662	1321906	+	1245	66.5	60	85.5	39.5	33.5	53.5	74.5	87	46.5	62	49	64	37.5	35.5	34	205	158.5	113
SPV_1303	D39_JWV.0	1322023	1322280	-	258	386	387	405.5	331	342.5	420.5	553	593	414	393	426.5	508	974	862.5	830	1182	991.5	887
SPV_1304	D39_JWV.0	1322322	1324358	-	2037	2212	2025	2366.5	2256	2055.5	2395.5	2845	2916	1875	1848	2428.5	2689	5501	5137.5	4362	6614	5965.5	5307
SPV_1305	D39_JWV.0	1324618	1325535	-	918	889	780	876	736	662	781	897	839	597	573	758	907	1974	1736	1732	2603	2250	1986
SPV_2339	D39_JWV.0	1325729	1326489	-	761	617	605	680	483	439	586	651	620	467	450	493	576	1387	1199	1148	1677	1663	1372
SPV_1308	D39_JWV.0	1326762	1327604	-	843	836	923	944	949	899	956	1251	1222	959	1185	1048	1298	1370	1297	1094	1690	1675	1330
SPV_1309	D39_JWV.0	1327718	1329109	-	1392	2665	2956	3224	3035	2693	2855	4710	4989	3804	4229	3496	4342	3584	3279	2937	4223	4586	3540
SPV_2340	D39_JWV.0	1329344	1329721	-	378	402	412	488	300	351	369	480	494	389	665	572	752	454	473	377	615	596	499
SPV_1311	D39_JWV.0	1329936	1330913	+	978	554	632.5	622.5	514.5	504	667	661	660.5	475	437.5	523.5	604	916	908	802.5	1111.5	932	921.5
SPV_1312	D39_JWV.0	1330910	1331992	+	1083	1072	968.5	1111.5	1075.5	1007	1175	1283	1405.5	1000	902.5	1060.5	1155	1481	1461	1311.5	1721.5	1473	1304.5
SPV_2341	D39_JWV.0	1332056	1332610	-	555	8	7.5	12	5	4.5	9	12	7	4	11	7.5	10.5	16.33	9.5	16.5	12.5	12	10
SPV_2343	D39_JWV.0	1332643	1333574	-	932	24.55	32.46	25.42	23.74	29.92	28.77	40.01	28.45	20.06	27.49	30.43	38.82	73.48	62.52	73.05	89.18	62.47	63.35
SPV_1315	D39_JWV.0	1333475	1333913	-	439	4.08	2.29	3.34	3.57	3.67	2.8	4.57	3.12	1.64	1.91	2.77	2.94	10.1	5.5	6.12	5.88	6.96	6.93
SPV_2348	D39_JWV.0	1333970	1334329	-	360	14.5	25.67	21.5	21.17	31	23.5	41.5	41.67	42.17	43.33	35.67	39.5	53.33	52.83	49	60.5	53	42.5
SPV_1317	D39_JWV.0	1334428	1334568	-	141	16	18	15	10	22	18	12	26	23	23.5	16	20	34.5	31	38	33.5	45	23
SPV_1318	D39_JWV.0	1334952	1336148	-	1197	79202	74599	85916	69650	67731	79518	92171	98525	70451	75059	75186	86667	85852	80233	70581	107205	93703	86464
SPV_1319	D39_JWV.0	1336491	1336613	-	123	25	29	13	16	23	30	62	54	35	32	38	36	79	68	48	98	81	70
SPV_1320	D39_JWV.0	1337070	1337939	-	870	2362	2452	3308	4285	3393	4167	5796	5891	4116	4625	3750	4164	6304	5636	5108	9333	12204	7704
SPV_1321	D39_JWV.0	1338163	1338771	-	609	1	5	1	2	4	2	3	0.5	0.5	1	1.5	1.5	1	1	3	4	0	1
SPV_1322	D39_JWV.0	1338729	1339835	-	1107	3	3	1	5	4	2	8	2.5	1.5	7	2.5	5.5	1	1	1	0	1	0
SPV_1323	D39_JWV.0	1339946	1340200	-	255	0	0	0	0	1	1	3	0	0	0	0	2	0	0	0	0	0	0
SPV_2349	D39_JWV.0	1340558	1341420	-	863	2	0	0	2	1	0	6	1	0	2	1	1	1	0	1	1	2	1
SPV_1326	D39_JWV.0	1341636	1343354	+	1719	3457	3241	3930	4297	3647	4095	5431	5443	3792	4314	4350	4421	6535	6097	5399	8872	8316	6810
SPV_1327	D39_JWV.0	1343465	1343812	+	348	4839	5026	6010	2906	2779	3056	3763	4457	3613	2914	2478	3015	1048	968	944	1030	1057	856
SPV_1328	D39_JWV.0	1344091	1344927	-	837	1469.5	1585.5	1686	1588.5	1574	1700.5	3845	3940.5	2909	2540.5	2203	2660.5	1447	1387	1254	2608.5	2960.5	2230.5
SPV_1329	D39_JWV.0	1344940	1345569	-	630	929	938.5	1053	1114.5	915.5	1068.5	2016	1883	1363	1334.5	1258	1447.5	900.5	816	721	1856	1820.5	1428.5
SPV_1330	D39_JWV.0	1345579	1346220	-	642	501.5	523	588	485	473.5	600	1017	1000.5	691	667	686	883	518.5	470	417	1095.5	1017	845
SPV_1331	D39_JWV.0	1346366	1347595	-	1230	2162.5	2198	2457.5	1747.5	1681	1695.5	2066.5	2160	1582.5	1259.5	1312.5	1525.5	1979.5	1847	1721	2541.5	2496	2029.5
SPV_1332	D39_JWV.0	1347585	1348751	-	1167	1663.5	1692	1762.5	1138.5	1208	1291.5	1426.5	1495	1076.5	890.5	967.5	1054.5	1598.5	1458	1365	1924.5	1940	1670.5
SPV_1333	D39_JWV.0	1348895	1349908	+	1014	1192	993	1275	1247	1101	1283	1092	1045	812	894	926	1021	1709	1675	1438	2413	1868	1809
SPV_1334	D39_JWV.0	1349953	1350372	-	420	4997	5165.5	5780.5	5447	4573	4467	4313	4213.5	2996	3062	2530	3269	7101.5	6446	5821.5	6983	7905	5952
SPV_1335	D39_JWV.0	1350383	1351789	-	1407	14659	14455.5	15243.5	13963	12447	12726	10555	10374.5	7289	7350	7468	8344	21179.5	19161	17686.5	20675	20639	17289
SPV_1336	D39_JWV.0	1351875	1352753	-	879	10056.5	9351	10030	8061	7669	8250	6311	6097.5	4316.5	4102.5	4573	4920	13856	12443.5	11435.5	13522	12775	11334
SPV_1337	D39_JWV.0	1352769	1354274	-	1506	14354	13317	14926	11763	10759	11781	8776	8068.5	5645	5603	6229	6702.5	18816	16859.5	15535	19690	19300.5	16313
SPV_1338	D39_JWV.0	1354289	1354825	-	537	3301.5	2995.5	3640.5	2678	2239	2683	1937	1896	1320	1200	1283	1437	4102	3650	3408.5	4384.5	4871	3960.5
SPV_1339	D39_JWV.0	1354825	1355319	-	495	5747	5233.5	6376	4189.5	3945.5	4441	3550	3272	2366.5	2138	2299	2511.5	7057.5	6369	6092	7828	8949.5	6773
SPV_1340	D39_JWV.0	1355333	1356049	-	717	7672.5	7093.5	8490.5	5003	5139	6065.5	4657	4516.5	3206.5	2820	3056	3189.5	9404.5	8570.5	8216.5	10903.5	13190	9297.5
SPV_1341	D39_JWV.0	1356084	1356284	-	201	1687.5	1640.5	1865	957.5	1147.5	1346	1007.5	977.5	704.5	578.5	676	695.5	2083	1918.5	1882.5	2607.5	3260	2077.5
SPV_1342	D39_JWV.0	1356359	1357366	-	1008	343.5	385	358.5	282	338.33	262.5	304.5	295.5	202.5	204.5	215.5	269	518.83	408.5	429.5	373	380	327
SPV_1343	D39_JWV.0	1357811	1358239	-	429	389	455	367	333	381	284	405	455	328	295	328	376	676	606	559	599	567	498
SPV_1344	D39_JWV.0	1358327	1358734	-	408	317.5	330	311.5	267	260.33	260	294.5	295	222.5	206.03	242.83	240.83	477	440	396.67	471	456	369
SPV_1345	D39_JWV.0	1358762	1359244	-	483	2184.5	2395	2736	2348	2364.5	2338.5	3953.5	4149	3002	3022	2556	3058.5	2602	2402.5	2304.5	3026	3542	2498
SPV_1346	D39_JWV.0	1359315	1360970	-	1656	6110	6459	7082.5	6574	6137.5	6497.5	8373	8190	5847.5	5967.5	6159	6489	7549	7192	6430	8583	8839	7183
SPV_1347	D39_JWV.0	1361051	1361545	-	495	394	394	402	376	352.5	404	345	280	227.5	260.5	382	327.5	706.5	622	559.5	881	740.5	762
SPV_1348	D39_JWV.0	1361542	1362006	-	465	473	511.5	499	446.5	484.5	512	459	466.5	336	366	403	456	924.5	770	699	1077	872	883
SPV_1349	D39_JWV.0	1362016	1363350	-	1335	2065	2075.5	2238.5	2054	2031.5	2178.5	2215	2173.5	1471	1531.5	1860	2002.5	3708	3370	3126.5	4472.5	4046.5	3686.5
SPV_1350	D39_JWV.0	1363361	1363978	-	618	721.5	729.5	734.5	681	656	736.5	690.5	672	494.5	524	646	650.5	1358.5	1313	1173	1768.5	1509.5	1355
SPV_1351	D39_JWV.0	1364026	1367124	-	3099	1033.5	1035.5	1113	1461.5	1236.5	1451	1573.5	1515	1112	1119	1426.5	1683.5	2334.5	2061.5	1807.5	2915	2560.5	2378.5
SPV_1352	D39_JWV.0	1367217	1368383	-	1167	123	104	114.5	112	117.5	112.5	137.5	133	93	112.5	118.5	133	134.5	124	134	214	190	165
SPV_1353	D39_JWV.0	1368391	1369485	-	1095	95	73	88.5	87	80.5	93.5	110.5	96	69	73.5	75.5	89	120.5	121	99	208	135	151
SPV_2351	D39_JWV.0	1369643	1371326	-	1684	215	175	220	208	199	283	278	257	176	242	260	371	95	92	74	385	353	344
SPV_1357	D39_JWV.0	1371498	1373456	-	1959	1516	957	1639	1348	996	1590	1566	1436	1222	1849	1627	2075	568	495	455	1756	1751	1490
SPV_1358	D39_JWV.0	1373659	1375281	-	1623	1581	1691	1944	1646	1565	1679	2240	2124	1480	1558	1488	1768	1996	1807	1650	2601	2728	2108
SPV_1359	D39_JWV.0	1375387	1376832	+	1446	558	675	702	684	616	591	840	850	610	692	571	664	1039	909	806	1272	1313	1002
SPV_1360	D39_JWV.0	1376878	1377072	-	195	3614	5526	7140	3256	3877	3512	9326	13380	8920	7744	4654	6446	2676	2402	2512	1340	2963	1246
SPV_1361	D39_JWV.0	1377173	1377768	-	596	427.5	476	418.5	319.5	384	343	321.5	299	283	283	302	269	907.5	844	750.5	829	818	697.5
SPV_1362	D39_JWV.0	1377805	1378317	-	513	435.5	449	465.5	300.5	383	399	304.5	294	248	276	294	296	863.5	836	775.5	955	777	725.5
SPV_1363	D39_JWV.0	1378404	1379339	-	936	1527	1603	1782	2259.5	1946.5	2192.5	2231	2273.5	1777.5	1763.5	1798.5	1870	2909	2643	2472	4065	3863.5	3199
SPV_1364	D39_JWV.0	1379410	1379709	-	300	298.5	364.5	313	242	324.5	302.5	419	462	357	328.5	367	421.5	775.5	722.5	710	849.5	723	752
SPV_1365	D39_JWV.0	1379699	1380448	-	750	871.5	983	984.5	862.5	951.5	950.5	1128.5	1230.5	873.5	896.5	892	1011	1875.5	1698	1587.5	2022	1925	1754
SPV_1366	D39_JWV.0	1380502	1380861	-	360	675.5	790.5	770	656.5	754.5	659.5	853.5	773.5	638.5	592.5	609.5	766.5	1305.5	1141.5	1136.5	1280.5	1338	1209.5
SPV_1367	D39_JWV.0	1380863	1382263	-	1401	2096.5	2359	2192.5	1922.5	2132	2020	2364	2432.5	1858.5	1624	1903	2164	3928.5	3565	3247	4220	3891.5	3504.5
SPV_1368	D39_JWV.0	1382558	1382797	-	240	6951.25	9128	10167.8	7604.5	7931	7062	16428.8	18705.5	11979.5	12187	9043	11275.5	11176.5	9762.5	10197	10946.5	16481.2	10198.5
SPV_1369	D39_JWV.0	1382829	1383299	-	471	10840.2	14404.5	15795.2	13245.5	12550	11300	25767.2	29472	18950.5	18638	14364.5	17319	18197.5	15783	16373	17471	27115.2	15754.5
SPV_1370	D39_JWV.0	1383311	1383601	-	291	6647.5	9130.5	9844	8486	7922	7070	15622	17023.5	11628	10962	8548.5	10681.5	10828	9722.5	9987	10409.5	15989.5	9301
SPV_1371	D39_JWV.0	1383754	1385097	-	1344	2456	2361.5	2508.5	2928	2622.5	2963.5	3353	3257	2302	2347.5	2590	2769.5	4564	4037.5	3637	5320	4822	4265.5
SPV_1372	D39_JWV.0	1385116	1385481	-	366	469	401.5	422.5	483	405.5	458.5	503	499.5	319	315.5	381.5	402.5	794.5	706.5	673	920.5	764	710.5
SPV_1373	D39_JWV.0	1385474	1386661	-	1188	1919	1752.5	1959.5	2139	1930.5	2074	2007	2011	1449	1383.5	1533	1744.5	3340.5	2974.5	2653.5	3919.5	3602.5	3077.5
SPV_1374	D39_JWV.0	1386658	1387146	-	489	626	621.5	632.5	618	569.5	617	661	616.5	461	401.5	496.5	558.5	1189	1014.5	948.5	1260	1231.5	999.5
SPV_2356	D39_JWV.0	1387213	1387329	-	117	0	0	0	0	0	0	0	0	0	0	0	0	0	0	0	0	0	0
SPV_1375	D39_JWV.0	1387467	1388015	+	549	619	771	752	708	858	823	3624	3791	3352	4270	3873	4134	1347	1233	1145	1332	1519	1136
SPV_1376	D39_JWV.0	1388253	1395908	-	7656	216	213	238	267	264	287	360	328	231	250	281	343	459	382	343	401	364	333
SPV_1377	D39_JWV.0	1396124	1397608	+	1485	9	13	12	14	9	13	26	20	8	14	28	22	16	16	13	23	13	12
SPV_1378	D39_JWV.0	1397659	1398387	-	729	286.5	342	364	401	380	389	572	549	440	546	429	566	479	439	397	550	538.5	459
SPV_1379	D39_JWV.0	1398466	1398630	-	165	269.5	258	386	413	315	399	1060	1250	986	1669	1236	1787	196	206	201	394	618.5	372
SPV_1380	D39_JWV.0	1398797	1400392	-	1596	1236.5	1066.5	1355.5	1304	1116	1380	6963	7294.5	6053.5	11287	10910	13566	1232	1190.5	1046	3492	3161	2858
SPV_1381	D39_JWV.0	1400404	1400814	-	411	193.5	174.5	198.5	216	163	191	917	915.5	833.5	1257	1363	1573	219	190.5	177	934	898	731
SPV_1382	D39_JWV.0	1400930	1401721	-	792	698	931.5	755	898	1054.5	880	1029.5	1003	872.5	734.5	737	903.5	1219.5	1122	955	1130	973	839
SPV_1383	D39_JWV.0	1401734	1404430	-	2697	2766	3601.5	2715	3082	3825.5	3317	3422.5	3211	2635.5	2478.5	2541	3044.5	4367.5	3966	3375	3909	3356	3300
SPV_1384	D39_JWV.0	1404734	1405918	+	1185	994	1184	1154	1081	1177	1236	1806	1715	1430	1302	1444	1522	1592	1454	1302	1986	1809	1701
SPV_1385	D39_JWV.0	1406061	1407932	-	1872	1722.5	1972.5	1879.5	1942.5	2187	1858.5	2531.5	2430	1814.5	1908	2030	2429.5	3232.5	2990.5	2708.5	3545	3297	3004.5
SPV_1386	D39_JWV.0	1407929	1409113	-	1185	1156	1285	1280.5	1174.5	1185.5	1205.5	1408.5	1355	1042.5	1043.5	1241	1450.5	2034.5	1783	1657	2257.5	2043.5	1905.5
SPV_1387	D39_JWV.0	1409125	1409892	-	768	2197.5	2445.5	2428	2845	2617.5	2600	3208	3036	2248	2173.5	2451	2749	3202	3069.5	2634.5	3745.5	3510.5	3144
SPV_1388	D39_JWV.0	1410169	1411017	-	849	2032	2012.5	2106.5	2173	2099.5	2370	2771.5	2777	2042	1895	2282	2472.5	2830	2506	2156	3311	3041	2648.5
SPV_1389	D39_JWV.0	1411019	1411393	-	375	958	949	976	925	940.5	1021	1206	1258.5	886.5	852	971	1088	1170.5	1093	959.5	1518	1373.5	1169.5
SPV_1390	D39_JWV.0	1411467	1412819	-	1353	2211.5	2287	2443.5	2321	2192.5	2229.5	2637.5	2577	1850.5	1878.5	2110	2265	2905.5	2606	2260.5	3261.5	2991	2609
SPV_1391	D39_JWV.0	1412843	1413622	-	780	1116	1175	1332.5	1063.5	1049.5	1053.5	1365.5	1340	1002	837.5	1004.5	1085	1546	1396.5	1226.5	1738.5	1631	1379.5
SPV_1392	D39_JWV.0	1413609	1414466	-	858	1461.5	1594.5	1524.5	1238.5	1301	1294	1696.5	1801.5	1239	1188	1230.5	1279.5	1925	1768.5	1646.5	2275	2183.5	1754.5
SPV_1393	D39_JWV.0	1414602	1415570	+	969	325	332	345	363	332	358	446	477	340	377	347	398	629	523	509	710	670	563
SPV_1394	D39_JWV.0	1415604	1416515	-	912	1350	1414.5	1460.5	1828	1714	1831.5	1830	1755	1204	1363.5	1551.5	1854	2295.5	2115.5	1786	2940.5	2543	2386.5
SPV_1395	D39_JWV.0	1416512	1417489	-	978	1523.5	1531.5	1482.5	1898	1854	1968	1858	1649	1178	1370	1580.5	1828.5	2435.5	2198	1985.5	3210.5	2720.5	2502
SPV_1396	D39_JWV.0	1417486	1418376	-	891	1270	1297.5	1151.5	1553	1477.5	1530	1369	1277.5	942.5	990	1190.5	1414	1963.5	1778	1597	2631	2292.5	2124.5
SPV_1397	D39_JWV.0	1418428	1418808	-	381	1155.5	1250.5	1397	1558.5	1364.5	1443	1664	1837	1321	1222.5	1205	1450.5	1557	1448.5	1321.5	2295.5	2289.5	1895.5
SPV_1398	D39_JWV.0	1418819	1419406	-	588	1886	1784.5	1940.5	1767	1750.5	1939	2163.5	2094.5	1524	1491.5	1607	1655	2398	2246.5	1933.5	3565	3329.5	2929
SPV_1399	D39_JWV.0	1419415	1420647	-	1233	2771.5	2735	3094	3149	2600	2763.5	3042	3253	2473	2144.5	2349	2586	3726.5	3316	3070.5	5693.5	5462	4610
SPV_1400	D39_JWV.0	1420679	1420849	-	171	288.5	314	313.5	278	274.5	311.5	352	324	240.5	212	231.5	291	426.5	387.5	376	649	609	579
SPV_1401	D39_JWV.0	1420849	1421355	-	507	1387	1364.5	1557.5	1511.5	1316	1399.5	1551.5	1547	1253	1073	1127	1239	1888.5	1611	1565	3027	2910	2302.5
SPV_1402	D39_JWV.0	1421485	1422003	-	519	5802	6892	7657	8653	6727	6546	9224	11075	8519	8563	6980	6519	14264	12965	13118	32781	55581	28428
SPV_1403	D39_JWV.0	1422499	1424004	-	1506	10780	11025.5	12512.5	13184	10975.5	12070	14187	14260	9749.5	9699	10188.5	10943	18575	17151	15441.5	23011.5	22055.5	18312.5
SPV_1404	D39_JWV.0	1424042	1424800	-	759	3502	3552.5	3920.5	4248	3522.5	3783	3838	3795	2743.5	2654	3082.5	3331	6577	6076	5539.5	7753.5	7679.5	6323.5
SPV_1405	D39_JWV.0	1424898	1425575	-	678	1005	1115.5	1049.5	1004.5	1072.5	941.5	803.5	901.5	630	644.5	677	870	1819	1593.5	1463.5	1341.5	1358	1126
SPV_1406	D39_JWV.0	1425584	1426528	-	945	1905	1924.5	1873.5	1505.5	1664.5	1710.5	1604.5	1764.5	1279	1229.5	1342	1563	2790	2564.5	2320.5	2387.5	2241	1985
SPV_1407	D39_JWV.0	1426710	1427222	-	513	2266	2496	3013	2497	2109	2137	3399	3668	2377	2358	1932	2176	3279	2801	2771	2704	3809	2275
SPV_1408	D39_JWV.0	1427310	1428068	-	759	756	840	964	628	638	756	890	906	691	567	577	624	492	460	429	177	191	172
SPV_2357	D39_JWV.0	1428276	1428422	+	147	4	4	5	4	2	6	7	3	1	2	2	4	3	3	5	0	1	0
SPV_1409	D39_JWV.0	1428569	1429699	-	1131	697	611	804	582	464	685	683	700	589	577	581	574	1055	918	788	1120	1016	891
SPV_1410	D39_JWV.0	1429982	1430067	-	86	465.5	608	939.5	2710	1271	970	1728	1741	1221	1452.5	840.5	1425	567	517	545	646	1440	569
SPV_1411	D39_JWV.0	1430149	1430724	-	576	1134.5	1108	1294.5	973	1012	1168	1891.5	1907.5	1403	1340	1212.5	1422.5	1553	1440	1328	1496	1580.5	1206.5
SPV_1412	D39_JWV.0	1430724	1431512	-	789	1196	1368	1573	1287	1365	1250	1988.5	2142.5	1469	1275.5	1284	1413.5	1749	1521	1492	1571	1806.5	1285.5
SPV_1413	D39_JWV.0	1431776	1433350	-	1575	3745	5209	3749	2521	3520	2623	3200	3545	2708	2582	2823	3056	8380	7721	6764	4833	4265	4013
SPV_1414	D39_JWV.0	1433549	1434775	-	1227	122	186	165	139	210	199	481	383	377	543	533	635	194	197	191	149	122	93
SPV_1415	D39_JWV.0	1434965	1436281	+	1317	5520	5499	6190	4954	4139	4206	4829	5022	3908	3630	3287	3603	1723	1636	1492	1950	1974	1602
SPV_1416	D39_JWV.0	1436380	1437723	+	1344	1860.5	2137	1977.5	1895	2034	1930.5	1970.5	2029.5	1441.5	1354.5	1687	1929	2695	2560	2256.5	2434	2094	2122
SPV_1417	D39_JWV.0	1437723	1438505	+	783	1407.5	1563	1498.5	1478	1631	1547.5	1783.5	1824.5	1221.5	1261.5	1381	1524	2010	1885	1652.5	1694	1434	1466
SPV_1418	D39_JWV.0	1438631	1439713	+	1083	784	668	819	930	730	871	750.5	734	590	623.5	663	725	1373	1186.5	1170.5	2385	2065.5	1843
SPV_1419	D39_JWV.0	1439706	1439909	+	204	54	51	40	41	38	42	43.5	44	30	46.5	32	39	105	104.5	75.5	160	135.5	134
SPV_1420	D39_JWV.0	1440036	1440957	-	922	9.8	12.42	11.09	18.24	13.5	11.77	20.84	12.2	10.39	11.49	15.27	13.28	39.07	24.68	21.63	30.27	27.27	34.77
SPV_1421	D39_JWV.0	1440858	1441296	-	439	5.67	4.5	3.09	7.82	6	3.55	6.91	4.78	2.72	2.41	2.6	6.9	17.43	8.83	9.78	10.8	9	12.85
SPV_1422	D39_JWV.0	1441528	1441989	-	462	58.5	52	66.5	73.5	78.5	86	119	148	77	104.5	89	106	173.5	123.5	153.5	159.5	156	115
SPV_1423	D39_JWV.0	1441967	1442740	-	774	89.5	110.5	94	112	133.5	160	184.5	176	153	154	142	167.5	278	256	247.5	252.5	233	201
SPV_1424	D39_JWV.0	1442730	1443479	-	750	67	86.5	60.5	66.5	95	89	98.5	97	67	86.5	99	77.5	235.5	211.5	181	218	206	157
SPV_2362	D39_JWV.0	1443659	1443820	+	162	0	1	0	1	2	2	5	5	1	2	0	2	2	1	2	4	1	0
SPV_1425	D39_JWV.0	1443792	1444943	-	1152	625	725	673	477	620	624	674	707	507	588	601	552	1437	1341	1218	1259	1256	1014
SPV_1426	D39_JWV.0	1445183	1445812	-	630	1316.5	1751.5	1633.5	1287	1485	1259	2555.5	2903	1941.5	1793	1587	1678	2298	2079	1951.5	2176.5	3033.5	1872.5
SPV_1427	D39_JWV.0	1445815	1446153	-	339	793.5	969.5	886.5	771	853	686	1325.5	1456	943.5	926	878	883	1235	1145	1127.5	1256.5	1814.5	986.5
SPV_1428	D39_JWV.0	1446284	1446955	-	672	955.5	1039	1135	1180	1088	1041.5	1416	1467	1029	1021	977.5	1041.5	1841	1755	1625.5	2712.5	2868.5	2285.5
SPV_1429	D39_JWV.0	1446964	1447440	-	477	681.5	674	768	694	714	752.5	819	787	560	640	591.5	710.5	1370	1288	1094.5	2118.5	1928.5	1735.5
SPV_1430	D39_JWV.0	1447486	1447698	+	213	27	50	43	48	36	47	88	85	70	65	54	58	63	64	51	104	91	75
SPV_1431	D39_JWV.0	1447760	1448731	-	972	658	654	718	692	706	782.5	691	645	505.5	546	586	682	1540	1349.5	1181	2903.5	2643.5	2444
SPV_1432	D39_JWV.0	1448715	1449734	-	1020	1779	1589	2039	2668	1957	2395.5	2593	2650	2067.5	2022	1863	2221	3192	3184.5	2656	7138.5	7078.5	5767
SPV_2363	D39_JWV.0	1449837	1449965	-	129	35.5	50.11	38	47.61	38.5	40	37.5	45	26.5	33.5	37.5	47.5	67.5	57.5	59.5	66.75	68	70
SPV_1433	D39_JWV.0	1450035	1451138	-	1104	310	290	296	352.5	321	356.5	353	347.5	249	240	308.5	329.5	567.5	484	481	664	616.5	520
SPV_1434	D39_JWV.0	1451155	1451952	-	798	219	194.5	223.5	230	235	252	270	254.5	161	202.5	218	253	345	308.5	311	478	425	371
SPV_1435	D39_JWV.0	1451939	1452616	-	678	146.5	117	131.5	151	131.5	155.5	160	145	96.5	112	127	166	222	194	184	286.5	264	233
SPV_1436	D39_JWV.0	1452718	1455054	-	2337	3359	4289	3882	3645	4295	3727	5288	5157	3668	3905	4453	4569	8006	7354	6457	7586	7057	6499
SPV_1437	D39_JWV.0	1455187	1455936	+	750	322	321	417	381	315	390	415	434	355	317	294	307	561	497	474	880	824	696
SPV_1438	D39_JWV.0	1456229	1456843	-	615	2021	2231	2450	2082	2080	2285	3529	3709	2509	2534	2110	2698	2978	2687	2470	2948	2976.5	2546
SPV_1439	D39_JWV.0	1457577	1457846	-	270	5747	6926	6723	6975	8246	8203	10760	12136	9348	9924	8964	10086	10129	9662	8948	10877	10491	8890
SPV_1440	D39_JWV.0	1457987	1458616	-	630	1	2	1	3	3	3	12	1	3	2	2	7	1	3	1	2	1	9
SPV_1441	D39_JWV.0	1458679	1458801	+	123	0	0	0	0	0	1	0.5	0	0	0	0	0	0	0	0	0	0	0
SPV_2364	D39_JWV.0	1458855	1459055	+	201	34	42	40	24	32	43	43.5	38	32	30	41	43	58	35	55	82	67	63
SPV_2365	D39_JWV.0	1459486	1459809	+	324	187.5	178	211	325.5	357	413	519	511	368	323.5	459	426.5	853.5	769.5	720	801.5	744	662
SPV_1444	D39_JWV.0	1459867	1461810	+	1944	1865.5	1664	1915	4186.5	3981	4564	5481	5396	3915	3682.5	4386	4813.5	6764.5	6125.5	5537	5957.5	5137	4683
SPV_1445	D39_JWV.0	1461859	1462833	-	975	132	112.5	133.5	166.5	157	188	158.5	200.5	132	140	144.5	164	220	204.5	189	439.5	396.5	303.5
SPV_1446	D39_JWV.0	1462826	1463503	-	678	92	67.5	63.5	92.5	89	112	93.5	70.5	51	67	67.5	71	135	104.5	88	253.5	221.5	198.5
SPV_1447	D39_JWV.0	1463659	1464732	+	1074	98	108	103	117	125	141	124	123	94	127	119	108	157	134	117	176	146	130
SPV_2366	D39_JWV.0	1464823	1465125	-	303	90	84	113	48	68	86.5	133	150	120	99	97	132	98	75	72	164	126	122
SPV_1448	D39_JWV.0	1465194	1465631	-	438	399	388	467	652	485	530.5	720	722.5	566.5	713.5	604.5	759	705.5	643	580.5	1199.5	1091	979
SPV_1449	D39_JWV.0	1465707	1466549	-	843	518	479	569	746	645	800	662	615.5	454.5	598.5	700.5	752	1222.5	1131	958.5	2051.5	1783	1654
SPV_1450	D39_JWV.0	1466661	1467311	+	651	537.5	559	612.5	513.5	506.5	546.5	708.5	770	606.5	482.5	537.5	557.5	822.5	781	697.5	944.5	907	826.5
SPV_1451	D39_JWV.0	1467292	1467462	+	171	68	61.5	67.5	37.5	51	62.5	77.5	104.5	92.5	51.5	66.5	80	98.5	88	83.5	107.5	90.5	92
SPV_2367	D39_JWV.0	1467499	1468133	+	635	45.5	45.5	30	29	28.5	38	47	50.5	31	41	45	43.5	46	47	47	89	63.5	63.5
SPV_1454	D39_JWV.0	1468264	1468701	+	438	29	32	32	11	29	35	34	31	24	16	24	35	49	48	39	63	53	43
SPV_2369	D39_JWV.0	1468796	1469095	-	300	58	66	60	115	120	145	101	108	90	131	150	154	309	242	233	555	570	392
SPV_2370	D39_JWV.0	1469276	1469638	-	363	155	178	198	124	124	154	347	411	335	298	248	255	268	255	226	553	648	418
SPV_2371	D39_JWV.0	1469997	1470411	+	415	1	1	1	1	3	2	6	2	2	5	0	5	2	3	2	5	6	6
SPV_1457	D39_JWV.0	1470450	1470893	-	444	590.5	586	595	661	608.5	711.5	773.5	820.5	528	531.5	540.5	604	691	635.5	532	871.5	740	645
SPV_1458	D39_JWV.0	1470923	1473145	-	2223	2742.5	2690	2749	3032	2652.5	3045.5	3108.5	3011.5	2158	2025.5	2353.5	2518	2587	2351.5	2041	3705.5	3383	2958
SPV_2372	D39_JWV.0	1473556	1473774	+	219	0	0	0	0	0	0	0	0.5	0	0	0	0	0	0.5	0	0	0	0
SPV_1459	D39_JWV.0	1474140	1474769	+	630	924	1021	980	679	660	736	685	738	563	446	530	590	390	382	339	524	400	419
SPV_1460	D39_JWV.0	1474892	1476784	-	1893	3851	3945	4457	4159	3577	4102	5847	5996	4215	4335	4598	5336	5521	5058	4576	10357	9737	8376
SPV_1461	D39_JWV.0	1477075	1477797	+	723	1818.5	1418.5	1847.5	1139.5	974	1342.5	1864.5	1851	1146	1019	1208	1324.5	1706	1531.5	1508	2235	2052	1990
SPV_1462	D39_JWV.0	1477794	1478642	+	849	1940.5	1439	2035	1133	897.5	1329	2010	2070.5	1313	1161.5	1468	1474.5	1837.5	1716	1580	2668	2254	2141
SPV_1463	D39_JWV.0	1478674	1479603	+	930	2496	1893.5	2632.5	1568.5	1148.5	1731.5	2910.5	2939.5	2001	1852.5	2077	2020	2180.5	1962.5	1869	3087	2759	2571
SPV_1464	D39_JWV.0	1479726	1480217	+	492	2234	2668	2906	2360	3029	2966	4464	5066	3411	3178	2974	3681	1725	1690	1456	750	664	696
SPV_1465	D39_JWV.0	1480313	1483021	-	2709	664.5	643	660	648	649	701	695	692.5	480.5	530	625	764.5	981.5	839	732.5	1237	1051.5	962.5
SPV_1466	D39_JWV.0	1483023	1483724	-	702	219.5	197	227	175	181	196	193	150.5	100.5	109	162	186.5	258.5	227	174.5	351	301.5	295.5
SPV_1467	D39_JWV.0	1483974	1486385	-	2412	524	483	594.5	385	348	381.5	327.5	335.5	208.5	266.5	299	367.5	514.5	484.5	459.5	777	654.5	583
SPV_1468	D39_JWV.0	1486438	1487130	-	693	3622	3352.5	4636.5	5052	3904.5	4696.5	7317.5	7545.5	5595	5878.5	4548.5	5186.5	7862.5	7439	6584.5	13393.5	15873	11036
SPV_1469	D39_JWV.0	1487181	1487369	-	189	17	20.5	17	18	17.5	14	24	19	7.5	13	13.5	11	16	16.5	7	23.5	16.5	18
SPV_2373	D39_JWV.0	1487665	1488005	-	341	16	27	25	24	27	33	23	36	23	27	25	29	31	28	15	28	26	24
SPV_1472	D39_JWV.0	1488453	1491245	-	2793	3533	3632	3629	5737	5940	6594	8331	7852	5287	5007	5921	6505	8940	7804	7225	8604	7635	6834
SPV_1474	D39_JWV.0	1491593	1492381	-	789	3778.5	4049	3739.5	3912	3523.5	3498	4108.5	4236.5	2934	2838.5	3272.5	3726.5	5984	5462	4929	7161.5	6449.5	5686
SPV_1475	D39_JWV.0	1492390	1493175	-	786	3069.5	3571.5	3315	3090	3095	3058.5	3386	3397.5	2483	2254.5	2831.5	3116.5	5136.5	4603	4370	5796	5452	4873
SPV_1476	D39_JWV.0	1493172	1493435	-	264	1033.5	1150.5	1111.5	942	953.5	977.5	1085.5	1068.5	750.5	719.25	899	1017	1584.5	1450.5	1276	1807.5	1703.5	1451.5
SPV_1477	D39_JWV.0	1493435	1493974	-	540	3025	3182	3195.5	3130	2899	3089	3243	3352	2292.5	2302.75	2517	2931	4304	3775	3644	5112	4752.5	4213.5
SPV_1478	D39_JWV.0	1493984	1494655	-	672	2857	2992	2997.5	2817	2567.5	2691	2969	2921.5	2062.5	2050	2391.5	2794	4064	3762.5	3459.5	4983.5	4648	4045
SPV_1479	D39_JWV.0	1494660	1495919	-	1260	7384.5	7518	7631	7244	6838.5	6888	7382.5	7353.5	5139.5	5206	6210	6972.5	9941.5	9031	8324.5	11691.5	11053	9672
SPV_1480	D39_JWV.0	1495936	1497309	-	1374	5628	5851	6163	5058	4988	5245	6051.5	6199.5	4522	4070	4796.5	5318.5	7651.5	6984	6197	8660	8110.5	7157
SPV_1481	D39_JWV.0	1497528	1498232	-	705	2018	2223	2348	1344	1578	1566	1896	2226	1636	1406	1343	1543	1829	1636	1496	1962	1950	1695
SPV_1482	D39_JWV.0	1498323	1498934	-	612	204.5	285.5	275	258.5	227	250	200	197.5	132	163	185	202	526	477	446.5	697	640.5	527.5
SPV_1483	D39_JWV.0	1498921	1500294	-	1374	482.5	492.5	512	494.5	438	443	341	365.5	239	266	300	349	1143	1075	907.5	1376	1272.5	1130.5
SPV_1484	D39_JWV.0	1500378	1501421	-	1044	1154	1333	1325	1422	1274	1339	1775	1841	1306	1183	1209	1256	2436	2127	1977	3213	3443	2639
SPV_1485	D39_JWV.0	1501597	1502193	-	597	887	894	945	864.5	831	915	1059.5	1067.5	740.5	763	804	834.5	1363	1229.5	1119.5	1457	1394	1202.5
SPV_1486	D39_JWV.0	1502204	1504246	-	2043	2183	2245	2403	2235.5	2106	2271	2504.5	2378.5	1665.5	1613	1753	1858.5	3066	2680.5	2465.5	3491	3768	2969.5
SPV_1487	D39_JWV.0	1504461	1505312	+	852	712	728	802	718	676	742	948	1035	748	739	755	800	895	853	734	1259	1075	1029
SPV_1488	D39_JWV.0	1505328	1506212	-	885	3093.5	2590	3274	2122	1806	2321.5	227	173	92	160	184	243	153.5	141.5	112.5	191.5	215.5	143
SPV_2375	D39_JWV.0	1506230	1507147	-	918	2491.5	2103	2670	1689.5	1395.5	1925.5	162.5	135	90	132	207.5	224.5	158	131	138.5	193	164.5	149
SPV_1490	D39_JWV.0	1507330	1507794	-	465	314	377	342	199	238	237	70	57	34	40	78	102	62	67	61	85	96	88
SPV_1491	D39_JWV.0	1508081	1508425	-	345	390	418	443	211	290	346	130	150	61	99	114	168	72	72	54	88	81	89
SPV_1492	D39_JWV.0	1508522	1508974	-	453	333	374	323	196	221	233	70	74	49	52	72	101	57	59	50	87	91	60
SPV_1493	D39_JWV.0	1509247	1510086	-	840	1029	1170.5	1120.5	793.5	821.5	945	321	303	177	206.5	372	444	185	186.5	144.5	242.5	253.5	206.5
SPV_1494	D39_JWV.0	1510102	1510989	-	888	1085	1018.5	1062.5	640.5	731.5	748	274	229	165	201.5	337	327	185	172.5	146.5	264.5	229.5	168.5
SPV_1495	D39_JWV.0	1511220	1512548	-	1329	2738	2751	2983	2095	1869	2275	648	656	361	652	844	926	466	436	338	607	549	471
SPV_1496	D39_JWV.0	1512673	1514190	-	1518	2237.5	2678.5	2423	1498	1654.5	1697.5	520.5	510	355	439.5	543.5	606	340	353	297.5	457	436	360
SPV_1497	D39_JWV.0	1514209	1514907	-	699	1077.5	1131	1178.5	796	887	837.5	261	332	214.5	224.5	264	281.5	152.5	141.5	133	183.5	183	129.5
SPV_1498	D39_JWV.0	1515087	1516190	-	1104	3	4	5.5	4	3	5	8.5	5	3	3	2	9	1	0	1	3.5	2	3
SPV_1499	D39_JWV.0	1516202	1518295	-	2094	4	7.5	10.5	7	8.5	5	23.5	2	1	5	3	16	2	1	2.5	2.5	5	2
SPV_1500	D39_JWV.0	1518313	1519146	-	834	1	2	4	1	1.5	2	5	1	0	2	0	3	1	0	0.5	1	1	2
SPV_1501	D39_JWV.0	1519146	1520030	-	885	2	2.5	1	3	0	0	6	0	0	0	0	1	0	0	0	1	1.5	3
SPV_1502	D39_JWV.0	1520109	1521446	-	1338	0	4	1	2	3	3.5	5	0	0	0	1	2	1	2	1	2	2.5	0
SPV_1503	D39_JWV.0	1521465	1521917	-	453	1	3	2	0	1	2.5	4	1	0	0	0	2	1	0	0	0	0	0
SPV_1504	D39_JWV.0	1522932	1525994	-	3063	3717	3100	3767	2998	2461	3251	442	370	177	259	620	632	118	116	81	384	326	274
SPV_1505	D39_JWV.0	1526282	1526509	-	228	85	118	108	62	68	53	15	10	4	9	10	17	6	2	2	6	6	9
SPV_2377	D39_JWV.0	1526910	1527050	+	141	0.17	0.11	0	0.11	0	0	0	0	0.5	0	0.12	1.33	0	0	0	0.5	0.25	0
SPV_1506	D39_JWV.0	1527404	1528384	-	981	500	525	601	613	562	564	567	610	459	560	629	772	650	591	535	1174	1085	981
SPV_2378	D39_JWV.0	1528520	1528643	-	124	102.5	138.5	122	111.5	141.5	124.5	164	176.5	177.5	164	215	224.5	218.5	193.5	194.5	367.5	295.5	280.5
SPV_1507	D39_JWV.0	1528700	1530715	-	2016	1552.5	1738	1574.5	1677.5	1836	1596	1845	1727	1363.5	1559.5	1853.5	2008.5	3018.5	2620	2444	3596	3332.5	3026.5
SPV_1508	D39_JWV.0	1530734	1531837	-	1104	880	1026.5	948	1009.5	1064.5	930	1076.5	983.5	808.5	886	1090.5	1155.5	1791	1577.5	1407	2252	1975.5	1821.5
SPV_1509	D39_JWV.0	1531827	1532195	-	369	328	369.5	311	323.5	348	331	375.5	344	290	264	353	435	585.5	514	454.5	729	661	626
SPV_1510	D39_JWV.0	1532234	1533265	-	1032	1554.5	1608.5	1650	1755	1941.5	1937.5	2884.5	3043	2395.5	2269.5	2598.5	2924.5	2977.5	2700.5	2490.5	4059	3700	3246
SPV_1511	D39_JWV.0	1533267	1534298	-	1032	1250	1360.5	1325.5	1397.5	1515.5	1623	2294	2267.5	1728.5	1831	2179	2503	2771.5	2394.5	2248.5	3747.5	3112.5	3027.5
SPV_1512	D39_JWV.0	1534379	1536892	-	2514	4517.5	4742.5	5157	6114.5	5043	5775	7620.5	7733.5	5907.5	5872	6437.5	7037	7441.5	6737	5840	10736	10509	8716
SPV_1513	D39_JWV.0	1537038	1537327	-	290	117	75.5	112	64.5	71.5	101	42.5	63	38	40	32	27.5	15.5	9.5	13.5	18	14	13.5
SPV_1514	D39_JWV.0	1537338	1537988	-	651	398.5	293.5	409	316.5	273.5	414.5	186	195	102.5	102	101	133.5	50	59.5	53.5	67.5	59.5	47
SPV_1515	D39_JWV.0	1537992	1538633	-	642	298	204	274	202.5	194	264.5	121.5	105.5	70	59	75.5	98	37	41.5	30	38	40.5	46
SPV_1516	D39_JWV.0	1538626	1539417	-	792	393.5	306	433.5	279.5	259	466	163.5	165.5	105	92.5	96	117	60	44	36.5	58.5	58.5	53
SPV_1517	D39_JWV.0	1539439	1539831	-	393	356	269	362.5	349	275	387	152.5	178	101.5	73.5	88.5	107	45.5	32.5	21.5	42	46.5	34.5
SPV_1518	D39_JWV.0	1540158	1541009	+	852	118	110	116	153	114	156	276	264	267	205	226	230	202	162	145	342	305	303
SPV_2381	D39_JWV.0	1541231	1541581	-	351	57	48	55	30	36	36	61	70	59	46	41	60	43	63	55	58	77	48
SPV_2382	D39_JWV.0	1541721	1542056	-	336	66	66	70	41	57	67	84	97	68	66	58	84	76	55	56	82	90	65
SPV_1519	D39_JWV.0	1542145	1543455	-	1311	2552	2754	2732	2944.5	2852.5	2933	3710	3670.5	2680	2870.5	2945	3336.5	3641.5	3398	3023.5	3768	3457	3035.5
SPV_1520	D39_JWV.0	1543469	1544182	-	714	1195.5	1233.5	1166.5	1263	1264.5	1254.5	1404.5	1310	1033	1011	1202	1272.5	1609	1476	1287.5	1647.5	1524	1319.5
SPV_1521	D39_JWV.0	1544179	1545075	-	897	1222	1294.5	1300	1209.5	1178	1268.5	1268	1302	900.5	999	1104.5	1371	1577.5	1475.5	1274	1763	1540	1380.5
SPV_1522	D39_JWV.0	1545076	1546245	-	1170	1265	1244.5	1300.5	1097	1116.5	1199	1239	1145.5	886	938	1159.5	1261	1480.5	1427	1254.5	1734	1483	1455.5
SPV_1523	D39_JWV.0	1546246	1546719	-	474	618.5	634.5	642	701	569.5	598	555.5	544	418.5	411.5	501	581	561.5	606.5	509.5	755.5	645	594
SPV_1524	D39_JWV.0	1546859	1547224	+	366	1787	1385	1520.5	1184.5	1208.5	1202	3159	3939	2887	1866	2476	3054	2019	1821.5	1608.5	1301.5	1140	1134.5
SPV_1525	D39_JWV.0	1547229	1547924	+	696	2274	1739	1822.5	1493.5	1743.5	1405	3847.5	5349.5	3683.5	2137	2758	3868.5	2728.5	2416	2378	1513.5	1282	1350.5
SPV_1526	D39_JWV.0	1547941	1548708	+	768	1859	1508	1849	911	1191	1064	3892.5	5219.5	3543.5	1795	2150	3036.5	2231.5	1853.5	1932.5	1330	1135	1209
SPV_2383	D39_JWV.0	1548804	1549088	-	285	177	157	178.5	62	115.5	99	374	411	346.5	477.5	389.5	539	141.5	129.5	141.5	237	251	206
SPV_1527	D39_JWV.0	1549121	1550320	-	1200	2526.5	2618	3040.5	2162.5	2476	2470.5	9385	9442.5	7791	10678	10618.5	12909.5	2014.5	1937.5	1744	5180	5042	4400
SPV_1528	D39_JWV.0	1550317	1551210	-	894	1764.5	1702	2012	1571.5	1569.5	1570.5	6052	6485.5	5377.5	7023.5	7548	9013.5	1358	1253	1174.5	5142	5287	4449
SPV_2384	D39_JWV.0	1551332	1551523	+	192	1	1	3	1.11	0	0	1	1	1	0	0	1	5	1	1	1.25	1	1
SPV_1529	D39_JWV.0	1551915	1552092	+	178	0	1	1	0	1	3	0	2	0	0	0	1	2	6	2	1	2	2
SPV_1530	D39_JWV.0	1552519	1553136	+	618	354	408	445	239	311	385	412	436	349	339	354	365	342	335	293	599	428	453
SPV_1531	D39_JWV.0	1553456	1554343	-	888	132	137	184	151	144	158	222	199	169	204	163	213	3126	2977	2645	3236	2926	2650
SPV_1532	D39_JWV.0	1554492	1556375	-	1884	197	147	189	71	75	84	165	169	114	145	161	219	10381	9499	8576	10534	10189	8358
SPV_1533	D39_JWV.0	1556502	1556699	-	198	0	0	0	0	2	0	0	1	3	0	0	0	2	0	2	1	1	1
SPV_1534	D39_JWV.0	1556752	1558206	+	1455	172	156.5	178.5	147.5	110.5	170.5	185	147	81	146	180	163.5	4121.5	3781.5	3310.5	5947.5	4880	4602.5
SPV_1535	D39_JWV.0	1558187	1559152	+	966	109	102.5	121.5	115.5	101.5	139.5	153	115	87	122	150	166.5	2927.5	2541.5	2393.5	3998.5	3206	3027.5
SPV_1536	D39_JWV.0	1559187	1560461	-	1275	2394	2804	2570.5	2561.5	2646	2510	2593	2703	2033.5	2024.5	2148.5	2368	3580	3154	2908.5	3609.5	3268	2867.5
SPV_1537	D39_JWV.0	1560461	1561657	-	1197	1677	2052	1999.5	1881.5	1903	1835	2162	2221	1723.5	1595.5	1613.5	1801	2754	2527	2252.5	2835.5	3069	2269.5
SPV_1538	D39_JWV.0	1561764	1562012	-	249	272.5	280.5	339.5	223.5	240	238	322	375	226.5	236	259	257	293.5	308.5	268.5	462	412	375.5
SPV_1539	D39_JWV.0	1562080	1562711	-	632	625.28	619.15	709.42	561.32	485.37	592.25	702.1	687.87	471.28	461.43	448.5	533.87	691.93	606.87	571.42	939.15	885.85	721.13
SPV_1540	D39_JWV.0	1562768	1563217	-	450	326	324.5	374.5	244.5	277	334.5	357	344.5	248.5	251.5	262.5	257.5	459	387	341.5	586	470	463
SPV_1541	D39_JWV.0	1563219	1563977	-	759	426	441	513.5	419	405.5	426.5	483.5	463	379	324.5	343.5	375	628	563	461.5	882	787.5	630.5
SPV_1542	D39_JWV.0	1564092	1566071	-	1980	4329	4179	4850.5	6012	5015.5	5635	6355.5	6116	4550.5	5002.5	5150.5	5570.5	7298.5	6849	6141	10765.5	10348.5	8404
SPV_1543	D39_JWV.0	1566068	1566808	-	741	1094	1030	1232.5	1272.5	1183	1342	1297.5	1376.5	942	1029	1180.5	1266.5	1873	1757	1525	2718.5	2423	2229
SPV_1544	D39_JWV.0	1566823	1568136	-	1314	625	671	680.5	687.5	777	795	882	758.5	577.5	694	827.5	1009	1314.5	1223.5	1079.5	1671	1434	1332.5
SPV_1545	D39_JWV.0	1568129	1569064	-	936	371	380.5	368.5	415.5	435	420	438	426.5	324.5	352	512.5	567	806.5	728.5	676	903	831	718.5
SPV_1546	D39_JWV.0	1569077	1571473	-	2397	908	997	909.5	949	1076	1048	947.5	970.5	792	869.5	1043	1181	1740	1670.5	1463	2028	1797	1651.5
SPV_1547	D39_JWV.0	1571539	1571853	-	315	643.5	749.5	865	920.5	800	815.5	1220	1277.5	888.5	999	860	948	1229.5	1249	1105	1374	1318	1098.5
SPV_1548	D39_JWV.0	1571878	1572504	-	627	1020.5	1176	1246.5	1352	1208.5	1253.5	1867.5	1841.5	1349	1386	1256	1406	1955	1727.5	1667.5	2008	2103.5	1663
SPV_1549	D39_JWV.0	1572634	1574247	-	1614	5843	6963	8402	7957	6221	5985	12640	12973	8906	8372	6705	7729	8435	7303	7679	11885	21344	10750
SPV_1550	D39_JWV.0	1574438	1574692	-	255	33	31	36.5	23.5	20	34.5	51.5	50	41	23.5	37.5	37.5	43.5	37.5	26	70	73	40.5
SPV_1551	D39_JWV.0	1574696	1574950	-	255	28	45	25.5	38.5	28	21.5	43.5	49	40	44.5	33.5	23.5	34.5	49.5	36	65	81	49.5
SPV_1552	D39_JWV.0	1575188	1576285	-	1098	1017	936.5	983.5	818.5	882	868	868	879	622	626	684.5	825	1280.5	1145	1043.5	1367	1078	1063
SPV_1553	D39_JWV.0	1576295	1577041	-	747	630	655.5	673.5	573.5	510	554	549	569	428	387	500.5	554	822.5	673	625.5	884	758	730
SPV_1554	D39_JWV.0	1577144	1577497	-	354	670.5	683.5	749	807	688	757	835.5	828	650	633.5	647	714	946	832	751	988	1011	768
SPV_1555	D39_JWV.0	1577510	1578010	-	501	815.5	896.5	853.5	751	756.5	910	942	900.5	654.5	666	776.5	850	1184	1163	1114	1347	1093.5	1001.5
SPV_1556	D39_JWV.0	1578011	1578604	-	594	977	923.5	971	1117	925	1019	975	888	638	717.5	805	900	1361.5	1189.5	1099.5	1447	1214.5	1176.5
SPV_1557	D39_JWV.0	1578604	1579233	-	630	1139	1142.5	1203	1165.5	1083.5	1145	1048.5	989.5	673	776	972	983.5	1570.5	1404.5	1242.5	1751.5	1498.5	1358.5
SPV_1558	D39_JWV.0	1579285	1579596	-	312	584	555	566.5	486.5	497	564	511	477	315.5	395	496.5	553.5	810	725	658	898.5	777.5	715.5
SPV_1559	D39_JWV.0	1579811	1580917	-	1107	1595	1570	1664	1335	1321.5	1533	1410	1279	1031.5	1100	1278.5	1463.5	2197.5	1971	1772.5	2692.5	2129	1973
SPV_1560	D39_JWV.0	1580920	1581447	-	528	826.5	782	861	718	694.5	741.5	674	709	547.5	563.5	603	680.5	1038	955	838.5	1333.5	1105	975.5
SPV_1561	D39_JWV.0	1581462	1582358	-	897	1484.5	1339.5	1551	1284.5	1154.5	1276.5	1321	1305	970	948	1095.5	1177.5	1729.5	1558.5	1431	2020.5	1879.5	1688.5
SPV_1562	D39_JWV.0	1582415	1582975	-	561	542	483.5	623	421.5	387.5	511	485	453	328	338.5	394	389.5	450	427.5	369	607.5	504.5	478
SPV_2388	D39_JWV.0	1583114	1584323	+	1210	1884	1997	2002	1280.5	1559	1814.5	2169	1992	1283.5	1088	1395.5	1631	883	801.5	763	2159.5	1708.5	1662
SPV_1564	D39_JWV.0	1584391	1585344	+	954	649	644	590	380.5	565	681.5	757	692	446.5	425	601.5	692	422	389.5	343	1119.5	811.5	765
SPV_1565	D39_JWV.0	1585488	1585868	+	381	541	560	542	453	484	452	626	627	564	579	588	669	759	721	657	1320	1295	1024
SPV_1566	D39_JWV.0	1585967	1586188	+	222	1118.5	1316	1223	548	817	793.5	1378.5	1437	1794	1741.5	1395.5	1704.5	1476	1464	1402.5	2725	2908.5	2074
SPV_1567	D39_JWV.0	1586205	1586519	+	315	2021.5	2346	2384	1529	1734	1553.5	2829.5	3281	3762	3644.5	2818.5	3616.5	2506	2330	2057.5	4307	5009.5	3638
SPV_1568	D39_JWV.0	1586824	1587357	+	534	6.5	6	5.5	7	6.5	7	7.5	2.5	6	3	8.5	9.5	50.5	45.5	46	15.5	11	14
SPV_2389	D39_JWV.0	1587369	1587812	+	444	1.5	5	3.83	1.25	2.5	1.33	5.17	5.5	1	3	7.5	2.5	25.25	27.5	18	2	7	11.5
SPV_1569	D39_JWV.0	1587837	1588505	-	669	3122	5003	4754	5307	6371	4590	16119	18147	14031	12941	8967	11595	8121	7331	6986	4531	7574	4389
SPV_1570	D39_JWV.0	1588616	1589170	-	555	391	475.5	477	460.5	452.5	466	490	459.5	325	388	423.5	513	703	654.5	499.5	720	735.5	603
SPV_2390	D39_JWV.0	1589238	1589393	-	156	71	96.5	83.5	95.5	130.5	120	115.5	114	80	95.5	102	123.5	162	128	123	176	176.5	179
SPV_1571	D39_JWV.0	1589416	1591212	-	1797	1564.5	1549	1584.5	1637.5	1544	1698.5	1510	1503.5	963	1205	1512.5	1587.5	2455.5	2140.5	2020.5	2997	2500	2344
SPV_1572	D39_JWV.0	1591223	1591966	-	744	503.5	483.5	516.5	557.5	488.5	529	453	432	343	369	433	476	743.5	687	593.5	893	791	708.5
SPV_1573	D39_JWV.0	1591968	1592918	-	951	747	776.5	800.5	872	769.5	824.5	680.5	594	458	522.5	675	683	1097	991	921.5	1378	1238	1065.5
SPV_1574	D39_JWV.0	1593056	1593484	-	429	356.5	309	325.5	305.5	278.5	294	243.5	253	180	212	226	309	413.5	407.5	345	622.5	482	451
SPV_1575	D39_JWV.0	1593450	1594553	-	1104	712.5	694	735.5	594.5	601.5	681	603.5	558.5	372	402	500.5	575	877.5	840	763	1117	1021.5	903
SPV_1576	D39_JWV.0	1594572	1595042	-	471	310	331	332	376	321	310	251	289.5	206	179	198.5	237	369	356.5	321	521.5	516.5	421
SPV_1577	D39_JWV.0	1595333	1595785	-	453	881.5	908	939.5	926	866	978	1297.5	1472	1112.5	984	1022.5	1163	1140.5	1064	996	1474	1315	1214.5
SPV_2391	D39_JWV.0	1595822	1596001	-	180	4542.5	7173	8464.5	11662	7875	8568	11878.5	15707	10015.5	9919	6342.5	9281	3470.5	3133	3222	3910	9709	4046.5
SPV_1578	D39_JWV.0	1596138	1596317	-	180	15	10	11	16	8	15	15	12	4	17	13	11	16	15	13	16	32	15
SPV_1579	D39_JWV.0	1596482	1596709	-	228	7	12	17	18	12	16	15	23	11	12	6	10	15	12	10	18	28	12
SPV_1580	D39_JWV.0	1596991	1598262	+	1272	767.5	725.5	853.5	657.5	676	738.5	656	683	444	512.5	587	691.5	972.5	896.5	777	1198.5	1093	1004.5
SPV_2392	D39_JWV.0	1598326	1598522	+	197	257057	322784	459618	509280	350396	288530	362549	393148	185260	268150	163180	276152	88760.5	64631.5	97508	128916	305192	180259
SPV_1581	D39_JWV.0	1598527	1598599	+	73	273.5	360	484.5	602	437	367	379	532.5	362.5	265	187.5	329.5	415	347	435	448.5	856.5	568.75
SPV_1582	D39_JWV.0	1598809	1600128	-	1320	8	15	9	25.5	16	15.5	28	16.5	22	35	23	37.5	69	66	51	79.5	67	59
SPV_1583	D39_JWV.0	1600138	1600983	-	846	4	3	7	3	4	13	13.5	7	6	13	10	22	27	25.5	24.5	28.5	36.5	29
SPV_1584	D39_JWV.0	1600985	1601887	-	903	4	10	7	0.5	6	8.5	14.5	9.5	9	10	8	16.5	38	32.5	36.5	23	32.5	25
SPV_1585	D39_JWV.0	1601983	1603293	-	1311	16	15	12	14	20	15	20	18	13	18	21	26	61	78	54	91	89	65
SPV_1586	D39_JWV.0	1603420	1604415	-	996	657	865	916	530	536	642	839	930	699	597	544	550	700	639	638	757	1080	600
SPV_1587	D39_JWV.0	1604777	1606258	-	1482	242	288	290	126	204	165	204	204	174	147	155	186	365	309	315	205	233	177
SPV_2393	D39_JWV.0	1606619	1606864	+	246	1027	1087.5	1182.5	550	680	610	1100	1314	1125	737	618	723.5	1262	1144	1054	959	1157	843
SPV_1588	D39_JWV.0	1606948	1607514	+	567	1542.5	1785.5	1772	818	1078.5	810.5	2006	2260.5	1814	1159.5	1104.5	1187	1820.5	1725	1702	1258	1450	1150
SPV_1589	D39_JWV.0	1607526	1607696	+	171	340.5	412.5	437.5	160	223.5	174.5	492	560.5	482	329.5	291.5	303	439.5	403.5	344	276	294.5	249.5
SPV_1590	D39_JWV.0	1607735	1608343	+	609	1779	1970	2017	796	974.5	760	2703	2990.5	2359.5	1659	1432	1682.5	1902	1774	1702.5	1187	1328	1024.5
SPV_1591	D39_JWV.0	1608374	1608577	+	204	935	1036.5	1104	340	475.5	406	1391	1706.5	1238.5	917	776	927	967	849.5	825.5	654	578.5	492
SPV_1592	D39_JWV.0	1609104	1609550	-	447	34	37.25	31	64	44	41	41	39	39	42	31	46	21	31	13	45	50.33	36
SPV_1593	D39_JWV.0	1609620	1610279	+	660	3	5	2	0	4	3	168	159	285	1223	980	1807.5	14	7	15	74	42	50
SPV_1594	D39_JWV.0	1610331	1611482	-	1152	358	368.5	409	306.5	274.5	363	722	726.5	683.5	857.5	796	857	439	378	328	540	607.5	420
SPV_1595	D39_JWV.0	1611497	1612228	-	732	173	205.5	222	163.5	136.5	200	290	293.5	285.5	339.5	378	362	212	185	180	291	277.5	228
SPV_1596	D39_JWV.0	1612530	1613306	-	777	100	128.5	94	377.5	327.5	403	603.5	580	452.5	337.5	375	488.5	634	553	535	755.5	617	602.5
SPV_1597	D39_JWV.0	1613299	1614522	-	1224	131	140	153.5	484	500.5	586.5	803.5	700	519.5	510	529.5	677.5	892	800	738	1044	921.5	860.5
SPV_1598	D39_JWV.0	1614500	1615099	-	600	61.5	62.5	62	221.5	164	216.5	323.5	296	211.5	194.5	208	261.5	353.5	298.5	271	399	318	316
SPV_1599	D39_JWV.0	1615086	1615853	-	768	82	79	79.5	255.5	244.5	262.5	406.5	405.5	271	231.5	291	361	403.5	414	356	576	472	432.5
SPV_1600	D39_JWV.0	1615850	1616854	-	1005	114	116	111	286.5	262	321.5	463.5	382.5	274.5	262	324.5	405.5	498.5	472	427	625.5	560.5	516.5
SPV_1601	D39_JWV.0	1616865	1617431	-	567	50.5	71.5	55	125	138.5	166	251.5	206.5	180	160.5	186.5	194.5	255.5	228.5	218	367	343.5	291.5
SPV_1602	D39_JWV.0	1617428	1618789	-	1362	115	115.5	114	322	244	300	421	394.5	279	280	323.5	369.5	464	429	377	680	617.5	541.5
SPV_1603	D39_JWV.0	1618924	1619079	-	156	182	219	254	458	308	450	552	579	397	429	378.5	458	402	360	345	683	825	571
SPV_2394	D39_JWV.0	1619162	1619368	-	207	265.5	244.11	324.83	664.5	406.33	499	625.5	601.5	416.5	409.5	323.5	453	506.5	425.83	406.5	780.67	948.83	700
SPV_1605	D39_JWV.0	1619976	1620977	-	1002	200	181	219	194	197	221	341	352	242	192	224	248	330	308	240	480	596	416
SPV_2395	D39_JWV.0	1621085	1621453	-	369	0	0	0	0	0	0	2	2	0	2	0	1	0	0	0	2	1	3
SPV_1606	D39_JWV.0	1621549	1622259	-	711	32	43.5	33.5	100	113.5	128	172	143	116.5	141	193.5	221.5	389	317	329.5	426	430.5	325
SPV_1607	D39_JWV.0	1622262	1623953	-	1692	43	28.5	36.5	146	171.5	219	242.5	223	156	220.5	306	337.5	659.5	576	546	704.5	617	561.5
SPV_1608	D39_JWV.0	1623965	1624975	-	1011	23	25	26	82	96	97	116.5	134	79.5	113.5	152.5	162	350.5	325	287.5	450.5	375.5	304.5
SPV_1609	D39_JWV.0	1625078	1626145	-	1068	30	30.5	30	144	107.5	132	203	176.5	149	183	225.5	241	376	332.5	364.5	541	525	374
SPV_1610	D39_JWV.0	1626170	1626829	-	660	10	8.5	12	44	33.5	50	62	63.5	58	56	57.5	74	131	104.5	112.5	164	190	143
SPV_1612	D39_JWV.0	1627039	1628019	-	981	27	29.5	33.5	104	90	124	131	138.5	83.5	137	134	168.5	227.5	196.5	179	262.5	240	205.5
SPV_1613	D39_JWV.0	1628032	1629507	-	1476	32	23.5	43	144	107	153	175.5	155	129.5	178	190.5	203	214	180.5	213.5	347.5	337	253.5
SPV_1614	D39_JWV.0	1629520	1630161	-	642	8	7	10.5	21	26	32	38	39.5	27	29	27.5	38.5	38.5	27	27.5	63	59	49
SPV_2396	D39_JWV.0	1630219	1631070	-	852	16.5	15.5	21	70	49.5	49	81.5	65	39.5	65	60.5	83	71	78	52.5	124	127.5	110.5
SPV_1617	D39_JWV.0	1631054	1633180	-	2127	50.5	54.5	47	116	99.5	176	179	118	105.5	119	136.5	146	264	230	223.5	352	344.5	262.5
SPV_1618	D39_JWV.0	1634126	1634302	+	177	0	0	0	1	0	0	0	0	0	0	0	0	0	0	0	0	0	1
SPV_1619	D39_JWV.0	1634344	1635570	-	1227	4141.5	4277	4514.5	5024.5	5219	4976.5	5212.5	4917	3422.5	3800	4541	4930.5	8758	7852.5	6996	8875.5	7898	7217
SPV_1620	D39_JWV.0	1635613	1636305	-	693	2019.5	2174	2043.5	2539.5	2714	2355.5	2255.5	2065	1440.5	1633	2061	2410.5	4153	3808.5	3374	4036.5	3861	3300
SPV_1621	D39_JWV.0	1636478	1638229	-	1752	4159	4442.5	4275.5	4451.5	5118	4887	4334	3905.5	2632.5	3047.5	4131.5	4380.5	7387	6531	5696	6210.5	5433.5	5314
SPV_1622	D39_JWV.0	1638219	1639964	-	1746	3921	4233.5	4418.5	4231.5	4544	4491	3708	3466.5	2351.5	2748.5	3471.5	3795.5	6024	5498	4822	5841.5	5135.5	4619
SPV_2397	D39_JWV.0	1640155	1640622	-	468	967.5	1043.5	1099.5	1062.5	969	1036.5	1019	885.5	622	776	734.5	878.5	1392.5	1263	1019	1550	1394	1224
SPV_2398	D39_JWV.0	1640619	1641075	-	457	623.5	726.5	751.5	633.5	638	698.5	637	655.5	433	457	517.5	571.5	992.5	917	795	1050	1007	844
SPV_1626	D39_JWV.0	1641209	1642036	+	828	1722	1854	2005.5	1661	1877	1871	2098	2194	1575.5	1521	1653.5	1979	2119.5	2009.5	1767.5	1682.5	1460	1439.5
SPV_1627	D39_JWV.0	1642048	1642430	+	383	1061	1176	1297.5	1036	1147	1151	1419	1561	1116.5	979	1051.5	1234	1276.5	1101.5	978.5	919.5	836	777.5
SPV_1628	D39_JWV.0	1643308	1643889	+	582	1.5	2.5	2	2	6	5	6.5	11	7	9.5	5.5	8	40	29	38	18.5	26	15
SPV_1629	D39_JWV.0	1643889	1645151	+	1263	1.5	8.5	4	4	7	8	24.5	17	12	19.5	20.5	32	74	61	51	61.5	49	59
SPV_1630	D39_JWV.0	1645202	1645663	-	462	83	148	128.5	135	129	138.5	324	379	221.5	190	182	196.5	201.5	221.5	176	252.5	350	210.5
SPV_1631	D39_JWV.0	1645660	1646424	-	765	72	143	93.5	97	107	109.5	205	236	190.5	142	132	150.5	211.5	242.5	178	296.5	299	207.5
SPV_1632	D39_JWV.0	1646605	1647009	-	405	83	128	101	102	112	105	82	104	83	94	71.5	85	269	239	216	153	243	163
SPV_1633	D39_JWV.0	1647079	1648560	-	1482	21	21	20.5	27	34	31	46.5	31	22	20	36	46.5	31	28.5	24.5	46	33	28
SPV_1634	D39_JWV.0	1648579	1649757	-	1179	12	6	8.5	16	13	18	27.5	14	12	13	14.5	31.5	24	12.5	19.5	36	37	18
SPV_1635	D39_JWV.0	1649921	1650928	+	1008	59	66	59	57	61	74	60	63	58	59	56	70	78	65	45	117	122	105
SPV_1636	D39_JWV.0	1650974	1652011	-	1038	168.5	168	172.5	195.5	160.5	190	281	248.5	212	244	223	253.5	159	145.5	126	205	183.5	152
SPV_1637	D39_JWV.0	1652012	1652365	-	354	28.5	29	32.5	27.5	29.5	39	41	31.5	31	28	40	48.5	33	31.5	20	30	47.5	38
SPV_1638	D39_JWV.0	1652609	1653499	-	891	17	34	20	2	2	4	16	5	3	6	7	8	15	5	9	7	9	8
SPV_1639	D39_JWV.0	1653632	1654168	+	537	76	74	88	64	64	75	69	83	57	65	84	62	92	94	77	135	134	139
SPV_1640	D39_JWV.0	1654335	1655141	-	807	18	18	19	11	27	24	28	20	22	36	29	35	22	45	38	52	41	40
SPV_2400	D39_JWV.0	1655544	1656062	+	519	7.72	7.3	4.88	6.6	4.7	8	5.53	6.78	4.83	5.55	8.43	7.87	5.45	10.53	7.9	11.73	10.7	6.92
SPV_1641	D39_JWV.0	1656059	1656861	+	803	43.23	56.48	49.35	37.53	51.32	43.33	48.62	44.03	33.17	36.32	39.35	36.53	95.53	93.45	72.63	98.7	93	86.73
SPV_1642	D39_JWV.0	1656970	1658490	-	1521	2612.5	2926	2823.5	2442.5	2707.5	2394	3861	3946.5	3326.5	3915.5	3747.5	4257.5	4255	3799.5	3484	3826.5	3696	3286
SPV_1643	D39_JWV.0	1658483	1659211	-	729	1098	1173.5	1179	966	1232	1021.5	1427.5	1548	1246.5	1328.5	1549.5	1746	1878	1741.5	1526	1681	1581.5	1495.5
SPV_1644	D39_JWV.0	1659226	1659990	-	765	1151	1362	1282	1287	1439.5	1195.5	1597.5	1839.5	1520.5	1576.5	1826.5	2054	2163	1933.5	1796.5	2013	2056.5	1872
SPV_1645	D39_JWV.0	1659994	1660437	-	444	614.5	716.5	737.5	658.5	741	628	872	1021	845.5	851.5	1056.5	1111.5	1064	976.5	864.5	1125.5	1194	1042.5
SPV_1646	D39_JWV.0	1661119	1661415	-	297	737	681.5	881	673	611.5	687	722	737.5	584	565.5	603	649	948	909.5	815	1391	1268	1206.5
SPV_1647	D39_JWV.0	1661437	1662501	-	1065	2417	2181.5	2428	2494	2061.5	2243	1948	2124.5	1621	1556.5	1689	1872	3343	3056.5	2776	4939	4587	4162.5
SPV_1648	D39_JWV.0	1662902	1663603	+	702	1	2	4	7	2	4	5	2	0	5	2	6	2	5	1	2	7	5
SPV_1649	D39_JWV.0	1664026	1664985	+	960	368.5	463	475.5	240.5	380	270.5	336.5	310.5	256.5	253	223	313	231	221.5	210.5	15	14.5	4.5
SPV_1650	D39_JWV.0	1664975	1665931	+	957	447.5	595	512	271.5	455.5	327.5	374.5	367.5	302	293.5	305	458.5	314.5	327	250	13.5	3.5	6.5
SPV_1651	D39_JWV.0	1665928	1666680	+	753	446	542	506.5	247	424.5	355	466	409	337.5	279.5	288	386.5	337.5	330.5	231.5	4.5	15	16
SPV_1652	D39_JWV.0	1666776	1667741	+	966	814	926	930	468	749	668	981	958	853	658	580	807	563	511	440	19	15	16
SPV_1653	D39_JWV.0	1667966	1668208	-	243	308.5	326	333	283	369	366.5	433.5	422	283.5	343	379	403.5	571	559	464.5	575	533.5	540
SPV_1654	D39_JWV.0	1668208	1668930	-	723	968	993.5	1009	1010.5	1030.5	1048.5	1101.5	1071.5	757.5	856.5	927	1029	1727.5	1649.5	1379	1785	1657	1461.5
SPV_1655	D39_JWV.0	1668917	1669486	-	570	942.5	867	885.5	875	919	927.5	954	944.5	625.5	784	887.5	1002	1558	1546	1389.5	1753	1397	1428
SPV_1656	D39_JWV.0	1669505	1670233	-	729	1250	1208.5	1233.5	1318.5	1251.5	1282.5	1294	1120	755.5	871	1194.5	1293.5	1964	1865	1696.5	2158	1869.5	1762
SPV_1657	D39_JWV.0	1670233	1670967	-	735	1215.5	1179	1243	1282.5	1190.5	1253	1166	1050	793.5	841	1003.5	1137.5	1791.5	1640	1493.5	2092	1796.5	1630.5
SPV_1658	D39_JWV.0	1670964	1671425	-	462	939.5	932	1024	1078.5	942.5	931.5	960	843.5	579	667	786	905.5	1429.5	1322	1158	1593.5	1353	1296.5
SPV_1659	D39_JWV.0	1671422	1671943	-	522	845	829	880.5	884	844.5	900.5	798	672.5	487	552	641	749.5	1248.5	1059	990	1343.5	1224.5	1074.5
SPV_1660	D39_JWV.0	1671919	1672890	-	972	1426	1432	1486	1388.5	1356	1378.5	1327.5	1324	940.5	912	1173	1272.5	2268	2129	1831	2562	2263.5	2125.5
SPV_1661	D39_JWV.0	1672887	1673681	-	795	1326	1352	1443.5	1416.5	1299.5	1452.5	1395.5	1427	1026	1066.5	1163.5	1264	2029	1907.5	1636	2361	2200.5	1899.5
SPV_1662	D39_JWV.0	1673888	1674136	-	249	897	1006	1351	1234	805	892	1285	1606	1082	861	711	798	1100	987	961	1221	1968	1076
SPV_1663	D39_JWV.0	1674278	1675903	-	1626	50	49	66	59	82	86	59	54	33	47	48	67	87	69	78	118	88	98
SPV_1664	D39_JWV.0	1676081	1678048	-	1968	22	21	15	14	17	12	38	15	17	11	20	27	31	17	27	35	38	29
SPV_1665	D39_JWV.0	1678233	1678943	+	711	161	193	219	82	64	68	143	148	140	167	114	132	58	67	50	94	95	60
SPV_1666	D39_JWV.0	1679099	1679597	+	499	15.97	13.38	12.22	8.88	9.95	11.33	12.2	12.95	7.92	9.3	13.27	11.53	17.45	19.28	16.4	23.07	26.65	18
SPV_2404	D39_JWV.0	1679594	1680405	+	812	4.98	5.23	8.93	6.53	5.65	8.42	7.87	8.03	2.83	2.65	6.68	10.78	9.45	9.95	11.47	10.7	9.58	7.32
SPV_1667	D39_JWV.0	1680480	1681406	-	927	5834	6018	6166.5	6251	7215	7629.5	12017.5	11724	7163	6826.5	8301	9321	6440.5	5802.5	5542.5	6202.5	5827.5	5122
SPV_1668	D39_JWV.0	1681417	1682484	-	1068	6421	6801	6619	7455	7920	7939.5	11767	11057.5	6696.5	6367	8554.5	9736	6878.5	5987.5	5837	6684.5	6189	5289
SPV_1669	D39_JWV.0	1682493	1683419	-	927	4584.5	4936	4836.5	4655	5674	5545	7892.5	7309.5	4187	4076.5	5643	6692	4861	4287	3975.5	4566.5	4247	3748
SPV_1670	D39_JWV.0	1683419	1684915	-	1497	7459	7794.5	7698.5	6382.5	7962.5	8442	11552.5	11069	6350	6249	8473	10184.5	7336.5	6321	6151.5	6833.5	5915.5	5330.5
SPV_1671	D39_JWV.0	1684982	1686961	-	1980	16087.5	17343.5	17843.5	14771.5	16632.5	17558	31102.5	32363	20506.5	16644	19498.5	22873.5	13954.5	12537	11965.5	12685	11854	9973.5
SPV_1672	D39_JWV.0	1687648	1688841	-	1194	1176	1464	1676	1135	1222	1300	2266	2408	1849	1861	1330	1675	2374	2138	2143	2572	3647	2298
SPV_1673	D39_JWV.0	1688979	1690421	-	1443	40	34	24	45	55	58	55	51	31	44	66	57	58	41	40	67	47	40
SPV_1674	D39_JWV.0	1690605	1690772	-	168	6	2	4.5	5.75	6	6.58	6	3	2.75	4.33	4	2.75	7.25	4.33	3	3.5	4	8.75
SPV_1675	D39_JWV.0	1690779	1691612	-	834	21.5	13.5	16.5	19.5	24	24.25	21	16	15.25	16	25.5	26.25	29	19.5	19	36	24	24.75
SPV_1676	D39_JWV.0	1691626	1692492	-	867	20.5	9.5	17	19	22.5	22.5	28.5	19.5	5	15.5	35.5	22.5	21	18.5	28	29	21	21.5
SPV_1677	D39_JWV.0	1692506	1693765	-	1260	19	19	23.5	35.5	31.5	18.5	34	22	15	21.5	27	33	25	28.5	18	40	37	37.5
SPV_1678	D39_JWV.0	1693857	1696019	-	2163	21	31	30	34	36	38	39	15	18	19	33	34	32	35	30	65	62	39
SPV_1679	D39_JWV.0	1696127	1696987	+	861	95	94.5	103	59.5	79.5	97	102	111.5	90	82.5	115	140.5	121.5	113	116.5	189	141.5	130
SPV_1680	D39_JWV.0	1696984	1697919	+	936	126	107.5	131	98.5	91.5	123	144	151.5	127	92.5	137	142.5	128.5	134	122.5	225	183.5	168
SPV_1681	D39_JWV.0	1698127	1698564	+	438	0.5	1.25	0.5	2	1	0.33	1.33	0	0.83	0.67	2.83	3.5	1.33	0.33	0.33	0.67	1.58	2.33
SPV_1682	D39_JWV.0	1698771	1698858	-	88	249.5	433.5	535.5	1310	735	551.5	928.5	1055	742	866.5	424.5	832.5	615	675	636.5	431.5	800	388
SPV_1683	D39_JWV.0	1698865	1698938	-	74	211	350	337.5	270	294.5	278	493.5	577.5	439	421.5	238	387	555	567	510	388	614.5	310
SPV_1684	D39_JWV.0	1698974	1699045	-	72	105.5	167	153	155	132.5	111.33	176.5	181	154.5	156	109.5	156.5	288	266.5	256	170.5	193	127.5
SPV_1685	D39_JWV.0	1699064	1699136	-	73	255	331	315.5	423.25	347.75	294.5	400.5	461.5	368.25	347.75	270.25	408.25	566.75	533	472.25	383	523.75	306.5
SPV_1686	D39_JWV.0	1699140	1699213	-	74	344	449.5	464	648.75	469.25	398	521.5	646.5	502.25	505.25	377.25	532.25	727.75	649	623.25	494.5	654.75	420
SPV_1687	D39_JWV.0	1699227	1699316	-	90	791.5	1320	1568	5668	2653	2131.5	2072	2280.5	1692	2028	1249	2247	1518.5	1427.5	1352.5	1020	1392.5	977.5
SPV_1688	D39_JWV.0	1699327	1699400	-	74	507	762	659	445.5	603.5	541	799.5	906.5	774	762.5	557.5	708.5	1133.5	1074.5	955	795.5	900.5	599
SPV_1689	D39_JWV.0	1699414	1699487	-	74	285.5	465.5	480.75	387.25	429.25	372.75	499	491	469.5	450.5	327.5	451	745	722.25	626.25	494	575.5	338.25
SPV_1690	D39_JWV.0	1699493	1699566	-	74	190.25	299	278.75	197.5	245	217	304.75	331.25	300.75	297.75	202.5	281.25	527.5	526.75	443.75	349	364.75	235.75
SPV_1691	D39_JWV.0	1699582	1699655	-	74	240.25	394.25	365	312	319.5	323.25	434.75	491.75	417.5	430.25	279.75	428.25	614.25	586	518.75	442.5	659.75	313.75
SPV_1692	D39_JWV.0	1699665	1699750	-	86	320.75	560	627.75	1380	761.75	623.25	930	970.75	731.25	837.25	468.25	853.25	764	739.75	686.25	531.75	1211.75	466.5
SPV_1693	D39_JWV.0	1699758	1699829	-	72	111.25	169.25	139	101.5	127.75	111	159	172	144.5	138	103.5	138	325.25	318	250	155.5	188.5	98
SPV_1694	D39_JWV.0	1699852	1699924	-	73	530.5	870	920	1363.25	928	781	998.25	1138.75	840.5	903.5	623.75	876.75	1157	1115.75	989.75	779.5	1139.5	656
SPV_1695	D39_JWV.0	1699943	1700024	-	82	664.75	1060.25	939.75	1052	961.25	804.75	1061	1133.75	923	971	644.5	937.25	1762.75	1633.5	1480.75	1067.75	1147.25	852.5
SPV_1696	D39_JWV.0	1700030	1700102	-	73	578.5	890.5	746.5	621.25	697.75	592	764.5	837	697	705.5	511.75	711.5	1581.5	1488.5	1347	902.5	941.5	728.75
SPV_1697	D39_JWV.0	1700127	1700199	-	73	820	1282	1184.16	1073.33	1094.75	762.58	936.75	1110.58	872.83	793.75	610.75	872.08	1711.5	1547.33	1396.33	1005.75	1246.08	862.61
SPV_1698	D39_JWV.0	1700202	1700274	-	73	2405.1	3559.81	3711.04	2322.96	2666.6	1700.73	2113.84	2599.9	1826.02	1545.15	1253.87	1822.18	3521.03	3253.33	3016.09	2257.58	3004.59	2006.2
SPV_1699	D39_JWV.0	1700279	1700394	-	116	71686.5	124908	147771	408711	244391	217007	217181	241357	165012	184719	116479	223086	90593.6	97757.3	96981.4	94097.5	223803	101279
SPV_1700	D39_JWV.0	1700471	1703374	-	2904	8.57362e+06	8.16693e+06	8.46615e+06	9823291	8.63225e+06	9.04095e+06	9.82227e+06	8.84811e+06	6.23649e+06	8.46663e+06	9.15233e+06	9.80058e+06	1.01591e+07	9.45734e+06	8.31294e+06	1.04165e+07	9.12748e+06	8.38626e+06
SPV_1701	D39_JWV.0	1703497	1703569	-	73	689.88	948.38	750.75	500	632.5	603.75	552.5	464.75	372.5	419.12	389	429.75	1611.25	1521	1318.38	808.88	741.75	598.25
SPV_1702	D39_JWV.0	1703618	1705179	-	1562	4.63936e+06	4.48218e+06	4.85266e+06	5.33198e+06	4.80728e+06	5.04586e+06	5.7401e+06	5.67887e+06	4.25916e+06	5.07292e+06	5.04713e+06	5.67798e+06	5.24482e+06	4.895e+06	4.32316e+06	5.22987e+06	4.79102e+06	4.22522e+06
SPV_1703	D39_JWV.0	1705419	1705490	-	72	180.4	265.1	277.5	356.7	277.5	261.15	379.75	398.85	316.35	269.3	213.7	221.85	401.95	405.25	404.95	278.4	488.05	211.4
SPV_1704	D39_JWV.0	1705552	1706907	-	1356	708	772	797	709	733.5	742	745.5	748	572.5	508	561.5	623	862	777.5	742	926.5	834	693
SPV_1705	D39_JWV.0	1706945	1707721	+	777	28	45	54	53	57	50	70	64	58	47	34	42	75	74	64	123	164	105
SPV_1706	D39_JWV.0	1707810	1708343	+	534	1249	1604	1798	1838	1557	1662	2920	3597	2913	2237	1921	2379	1954	1720	1737	2635	4568	2226
SPV_1707	D39_JWV.0	1708697	1708903	-	207	388	609	631	279	269	201	433	471	322	208	153	190	172	165	180	199	478	203
SPV_1708	D39_JWV.0	1709063	1710292	+	1230	9.13	10.97	11.05	7.88	11.2	8.67	10.28	6.95	6.58	5.72	5.85	11.2	15.95	12.12	15.4	33.32	19.32	15.17
SPV_1709	D39_JWV.0	1710391	1712013	-	1623	3799	4846	4126	3753.5	2880.5	3531	5428	5452	4810	15525	18609	20156.5	5064	4831.5	3959	15655	14226.5	12285.5
SPV_1710	D39_JWV.0	1712029	1712313	-	285	420	502	446	278.5	195.5	289	388	397	413	1239	1424	1618.5	496	450.5	423	1611	1282.5	1188.5
SPV_1711	D39_JWV.0	1712469	1712864	-	396	22	31	28	32	19	21	4186	4566	9247	18265	9209	16051	53	59	55	2836	3184	2348
SPV_1712	D39_JWV.0	1712942	1713703	-	762	852.5	776	901	978	870	993.5	1249	1240.5	912.5	931.5	954	954.5	1234.5	1221.5	1067.5	1345.5	1283.5	1063
SPV_1713	D39_JWV.0	1713736	1714362	-	627	702	662	737	768	672.5	739	877	885	643	629.5	688	675.5	989.5	996	829.5	1067.5	986	929.5
SPV_1714	D39_JWV.0	1714378	1714695	-	318	339.5	326	358	349.5	311	353.5	427	423	300.5	323	341.5	356.5	510	515.5	460.5	591.5	518	456
SPV_1715	D39_JWV.0	1714692	1714982	-	291	154	146	140	189.5	170.5	149	190	184.5	138	140	166.5	182.5	260	236	205.5	283.5	253.5	227.5
SPV_2407	D39_JWV.0	1715085	1715216	+	132	0	0	0	0	0	0	0	1	0	0	0	0	0	0	1	3	0	0
SPV_1716	D39_JWV.0	1715328	1715495	-	168	87	74	90	73	67	103	137	119	86	96	117	120	92	97	80	262	238	226
SPV_1717	D39_JWV.0	1715680	1716354	-	675	260.5	250.5	246.5	280	251	319	395	407.5	254	281.5	329.5	380.5	376	285.5	272.5	848	801	697
SPV_1718	D39_JWV.0	1716360	1716806	-	447	182.5	172.5	160.5	144	134	195	252	260.5	162	164.5	195.5	197.5	232	239.5	185.5	615	467	491
SPV_1719	D39_JWV.0	1716920	1717423	-	504	32.5	27.5	47.5	42.5	43.5	37.5	45.5	31.5	20.5	38.5	33	42.5	50	60.5	45	81.5	62.5	61.5
SPV_1720	D39_JWV.0	1717420	1717782	-	363	15.5	15.5	14.5	21.5	19	21.5	20.5	22.5	10.5	12.5	20	20.5	18	38.5	13	26.5	26.5	32.5
SPV_2408	D39_JWV.0	1717848	1719707	-	1860	6	2	6	6.5	7	7	14	12.5	9	14	10.5	14	17.5	11	16	25	21.5	18
SPV_2411	D39_JWV.0	1719724	1720193	-	470	3	0	0	2.5	2.5	3	3	1.5	4	5	1.5	5	7.5	1	2	7	3.5	4
SPV_1725	D39_JWV.0	1720317	1721033	-	717	1397	1495	1539	2021	1869	2175	3240	3247	2394	2802	2755	2885	5462	4998	4513	6681	5945	5083
SPV_1726	D39_JWV.0	1721914	1723329	-	1416	1923	2211	1877.5	3976.5	3893.5	4291.5	7770.5	7530	5926	6196.5	6932	7070	12363.5	11398.5	9885.5	15979.5	14515	12542.5
SPV_1727	D39_JWV.0	1723340	1723750	-	411	370.5	481	356.5	619.5	664	807	1371.5	1319.5	1042	1099	1332	1331	2585	2353.5	1990.5	3484.5	2859	2563
SPV_1728	D39_JWV.0	1723743	1724351	-	609	396	604.5	461	892.5	792.5	959	1781	1755.5	1296.5	1304.5	1558	1652	2912.5	2613.5	2336.5	3913.5	3731.5	3080
SPV_1729	D39_JWV.0	1724364	1724822	-	459	280.5	375.5	330	563.5	470	545.5	1312	1288	1014.5	901	1134	1247	2227	2095.5	1755.5	3181.5	2959.5	2471.5
SPV_1730	D39_JWV.0	1724947	1725057	+	111	8	9	9.5	13	10	7.5	18	15.5	12.5	10.5	8.5	7	9.5	10	13	18.5	25	14.5
SPV_2414	D39_JWV.0	1725063	1725346	+	284	73.28	86.82	89.58	76.4	58.78	71	99.1	111.95	80.87	64.48	58.5	62.17	86.6	79.62	86.92	130.07	155.1	92.72
SPV_1731	D39_JWV.0	1726111	1726371	-	261	10	14.5	14	6.5	6.5	17	14	15	20.5	30.5	8.5	12.5	16	16.5	19	33	31.5	27.5
SPV_1732	D39_JWV.0	1726430	1726981	-	552	14.5	6	18	20	21	19	33	30	17	27	29.5	29.5	47	37.5	37.5	60.5	44.5	36.5
SPV_2416	D39_JWV.0	1726971	1727966	-	996	26.5	23.5	19	36.5	32.5	31	53	58	34.5	46.5	42	42	62	67	62.5	75.5	92	82
SPV_2417	D39_JWV.0	1728257	1728799	-	543	21	12	29	20	27	32	49	26	28	40	36	37	55	40	39	65	46	56
SPV_1736	D39_JWV.0	1728928	1729287	-	360	7	4.5	10	8	15	11	12	13.5	14	14	12	23	30.5	16	15.5	17	22.5	19.5
SPV_2418	D39_JWV.0	1729333	1729539	-	207	8	5.5	5.5	4.5	7.5	3.5	11	10	11.5	7.5	12.5	8.5	12	14.5	12	24.5	12	10.5
SPV_2419	D39_JWV.0	1729526	1729699	-	174	5	7	4.5	0.5	1.5	2.5	4	4.5	3.5	3.5	3.5	4.5	6.5	7.5	3.5	4.5	7.5	5
SPV_1737	D39_JWV.0	1730058	1731014	-	957	2482	2616	2810	2804	2885	2768	4704	4711	4291	6353	5422	7345	4912	4569	3910	6892	6092	5437
SPV_1738	D39_JWV.0	1731390	1732760	-	1371	2247	2520	2331	1989	2637	2578	4202	3949	4062	6634	6572	9198	5070	4762	4069	7208	6040	5921
SPV_1739	D39_JWV.0	1733067	1734233	-	1167	3133	3254	3467	3359	3232.5	3223.5	6204.5	6459	6496.5	10729	9448.5	13828	4675.5	4535	3854.5	6760.5	6139	5559.5
SPV_1740	D39_JWV.0	1734288	1735544	-	1257	951	885	991	1005	916.5	953.5	3744.5	3713	5071.5	11039	8968.5	13918	1408.5	1324	1130.5	4167.5	3487	3386.5
SPV_1741	D39_JWV.0	1735629	1736645	-	1017	1611.5	1719.5	2034	2057	1690	1813	4813	4860	3697	5452.5	5206.5	6007.5	2592.5	2377.5	2073	3345.5	3668.5	2768.5
SPV_1742	D39_JWV.0	1736653	1737171	-	519	664.5	675	751	677	592.5	676.5	1712	1600	1372	1952	2126.5	2414.5	1083	944	820	1550	1416	1127
SPV_1743	D39_JWV.0	1737161	1737604	-	444	390	423.5	469	437	403.5	449.5	1299	1319	1238	1710.5	1933	2227	648.5	615.5	528	1169.5	1116.5	884.5
SPV_1744	D39_JWV.0	1737690	1738310	-	621	31	63	42	28	32	37	1787	1929	1746	2716	2602	3240	76	49	51	841	874	718
SPV_1745	D39_JWV.0	1738693	1739556	-	864	208	257	261	142	161	178	243	243	234	222	177	181	207	209	154	273	282	195
SPV_1746	D39_JWV.0	1739748	1739918	+	171	17	23	20	8	9	9	24	27	22	13	21	27	13	4	14	17	17	8
SPV_1747	D39_JWV.0	1740021	1740245	+	225	102.5	107	150	93.5	81.5	91	197.5	215.5	151.5	162.5	146.5	233	46.5	38	41.5	53.5	86.5	37
SPV_1748	D39_JWV.0	1740252	1740440	+	189	68.5	92	140	83.5	65.5	71	166.5	231.5	120.5	154.5	133.5	169	32.5	34	30.5	41.5	67.5	27
SPV_1749	D39_JWV.0	1740556	1743546	+	2991	44	38	55	27	44	42	76	76	50	70	63	94	56	49	32	71	56	45
SPV_1750	D39_JWV.0	1743896	1744600	+	705	13	14	12	7.5	12.5	16	23.5	20.5	9	22	24.5	26	14	15	7	26	20.5	21
SPV_1751	D39_JWV.0	1744581	1745510	+	930	10	6.5	9	3.5	11.5	8.5	16.5	11.5	9	16	12.5	14.5	7	10	9	16	16.5	10.5
SPV_1752	D39_JWV.0	1745507	1747615	+	2109	32	28	46.5	24.5	27	29.5	42	53.5	33	37	54	81	37.5	24.5	36	47	52	31.5
SPV_1753	D39_JWV.0	1747639	1749378	+	1740	78.5	61.5	62.5	63.5	77	71.5	107.5	106.5	63	63	85.5	116.5	75	59.5	48	91.5	90	82
SPV_1754	D39_JWV.0	1749441	1750196	+	756	94	93.5	96	79.5	98.5	80.5	115.5	135	112.5	100.5	98	131	92.5	87	63	125	145	121.5
SPV_1755	D39_JWV.0	1750198	1750830	+	633	100.5	91.5	112	98.5	74.5	119	153	138	109.5	98.5	92.5	121	83	81	53	123.5	149	93.5
SPV_2420	D39_JWV.0	1750988	1751266	+	279	45	34	38	24	34	45	62	38	55	35	39	55	20	32	35	43	51	31
SPV_1757	D39_JWV.0	1751776	1752189	-	414	425	408	515	526	435	455	564	530	438	445	373	493	563	524	493	707	661	552
SPV_1758	D39_JWV.0	1752300	1755977	-	3678	13960	13749.5	14170	14406	14879	14996	16977.5	16841	12249	12672.5	14335.5	15349.5	27621	24316	22813.5	20144	18589	16348.5
SPV_1759	D39_JWV.0	1756010	1759621	-	3612	11379	11466.5	11660	11642	11986	11384	12330.5	12162	9004	8565.5	10720.5	11213.5	21932	19074	18024.5	15881	14780	12958.5
SPV_1760	D39_JWV.0	1760037	1760107	+	71	36	81	131	473	183	116	167	156	90	119	63	146	38	28	46	22	78	37
SPV_1761	D39_JWV.0	1760305	1761636	-	1332	1997	2253	2490	2505	2153	2357	3936	4099	2797	2817	2329	2589	3087	2950	2691	3228	3859	2610
SPV_1762	D39_JWV.0	1761865	1762689	-	825	1276	1488	1408.5	1354.5	1514	1415	1908.5	1938.5	1374.5	1405	1414.5	1554.5	2135.5	1973.5	1719.5	1918.5	1764	1547
SPV_1763	D39_JWV.0	1762728	1762922	-	195	606.5	724	719.5	687.5	680.5	651	898.5	889	679.5	633	636.5	735	869.5	790.5	685	723.5	753.5	662
SPV_1764	D39_JWV.0	1762909	1764192	-	1284	4472	4704	5158.5	5450.5	5361	4960	6015.5	5975.5	4219.5	4171	4192	4778.5	5805.5	5278.5	4690.5	5454	5344	4505
SPV_2422	D39_JWV.0	1764216	1764413	-	198	587.5	540	589.5	354.5	512.5	586	628.5	647	474.5	438	509	540	771.5	704.5	615	793	635.5	648
SPV_1765	D39_JWV.0	1764504	1765541	-	1038	1168.5	997	1207	1194	1117.5	1281	1228	1099.5	704.5	805.5	929.5	1055.5	1824	1724	1438.5	2188	1834.5	1650
SPV_1766	D39_JWV.0	1765525	1766013	-	489	434	441	475.5	440	425	457.5	380.5	381.5	248.5	267.5	321	327.5	716	725	605.5	818	735.5	674
SPV_1767	D39_JWV.0	1766003	1766542	-	540	296	291	339.5	387.5	317	302	269.5	275	216.5	200	233	237.5	572.5	461	456.5	647.5	591.5	524
SPV_1768	D39_JWV.0	1766607	1767599	-	993	3739.5	3481	4173	4064.5	3152.5	3510.5	4025	4327	3223.5	3019	2774.5	2925.5	5773.5	5238	4795.5	6391.5	7438.5	5273
SPV_1769	D39_JWV.0	1767711	1768394	-	684	2415	2750	3086	2326	2400.5	2700.5	3771.5	4239	3196.5	2941.5	2624.5	3041.5	2554.5	2256.5	2120.5	3041	3126.5	2558
SPV_1771	D39_JWV.0	1768450	1769190	-	741	520	548	611	635	604.5	641.5	635.5	688	523.5	462.5	532.5	551.5	914.5	828.5	741.5	1038	1013.5	930
SPV_1772	D39_JWV.0	1769239	1769502	+	264	34	30.5	44	48.5	34	37.5	30.5	24	13	18.5	22	20	39.5	28.5	35	47	53	34
SPV_1773	D39_JWV.0	1769580	1770506	+	927	948	870.5	1033	1077.5	847	1107.5	1405.5	1418	947	986.5	996	971	2085.5	1900.5	1739	2052	2346	1581
SPV_1774	D39_JWV.0	1770581	1771375	-	795	1666	1931	1954	1661	1768	1756	2364	2670	2187	2054	1927	2224	2020	1897	1669	1989	1934	1675
SPV_1775	D39_JWV.0	1771501	1772751	-	1251	766	786.5	868	917.5	835	907	1318.5	1414	1141.5	1131.5	1190	1444.5	1124	1066.5	931	1663.5	1634	1391
SPV_1776	D39_JWV.0	1772818	1773645	-	828	1399	1480.5	1643	1696.5	1516	1671	2287.5	2605	2041.5	1874.5	1730	1979.5	2046	1898.5	1748	2587.5	2694	2049
SPV_1777	D39_JWV.0	1773912	1774853	-	942	1000	1006	1056.5	1068.5	1025	1129.5	1176.5	1175.5	914.5	1288.5	1117.5	1462.5	1691	1604.5	1353	1885	1578.5	1481
SPV_1778	D39_JWV.0	1774843	1776099	-	1257	1499	1477	1510	1432	1387	1498.5	1565	1352.5	1014.5	1763	1611.5	2158.5	2586.5	2273	2019	2743	2416	2153
SPV_1779	D39_JWV.0	1776101	1776763	-	663	748.5	678.5	768	737.5	732.5	734.5	656.5	586	398.5	435.5	525	558.5	1143.5	1045.5	933	1211.5	1044	940.5
SPV_1780	D39_JWV.0	1776726	1777382	-	657	668.5	569	711	570.5	592.5	613.5	532	489.5	322.5	325	415.5	468.5	981	944	817	982	901	800
SPV_1781	D39_JWV.0	1777393	1778271	-	879	704.5	649.5	746	676.5	625.5	647	580	507.5	377	404	473.5	519	1184.5	1087	890	1188	1008	914.5
SPV_1782	D39_JWV.0	1778273	1779145	-	873	504.5	481	604.5	597	511.5	581	426	448	333	350	383	423	817.5	765	746	919.5	868.5	803
SPV_1783	D39_JWV.0	1779276	1779584	-	309	27.5	23	18	41	25	51.5	50.5	48.5	31	67.5	49	67.5	43.5	26.5	44.5	47.5	54.5	45
SPV_1784	D39_JWV.0	1779577	1780218	-	642	43.5	47.5	48.5	64	50.5	68	89	75	75.5	77.5	84.5	87.5	64	66.5	58.5	87	72	70.5
SPV_1785	D39_JWV.0	1780220	1782250	-	2031	94	99.5	107.5	140	127.5	147.5	140.5	138.5	113.5	123	137.5	149	152.5	141	126	202.5	170.5	149.5
SPV_1786	D39_JWV.0	1782519	1783418	-	900	463	504	590.5	495.5	493.5	603.5	796.5	826	604	537.5	533.5	612	704	576.5	580.5	686	724.5	573
SPV_1787	D39_JWV.0	1783490	1784050	-	561	376.5	342	380.5	449.5	419.5	429.5	518.5	519.5	339.5	338.5	380.5	440	485	418.5	376.5	490.5	519.5	412
SPV_1788	D39_JWV.0	1784050	1784823	-	774	346.5	362	383	475	378	396	437	415.5	338.5	300	339	356	496	427	431	479.5	488	368
SPV_1789	D39_JWV.0	1785129	1785794	-	666	214	229	210	125	134	119	127	137	119	100	79	92	441	403	399	264	271	226
SPV_1790	D39_JWV.0	1786057	1786191	-	135	2091	2564	2624	1369	1892	2342	3267	3475	2654	2619	2566	2687	4090	3981	3522	3629	3258	2679
SPV_1791	D39_JWV.0	1786336	1787550	-	1215	2225	2237	2382	2331	1955	2309	2239	2355	1720	1691	1788	2039	2916	2747	2416	3326	3034	2681
SPV_1792	D39_JWV.0	1787706	1787999	-	294	25	34	40	41	33	34	75	60	52	32	30	54	37	38	51	76	105	95
SPV_1793	D39_JWV.0	1788161	1788613	+	453	319	286	357	303	259	269	230	286	199	160	224	221	575	562	485	678	604	593
SPV_1794	D39_JWV.0	1788648	1790036	-	1389	1557	1463	1737	1908	1469	1825	1484	1321	1095	1026	1026	1177	2077	2020	1753	2365	2219	1989
SPV_1796	D39_JWV.0	1790102	1791064	+	963	340	326	359	327	274	325	327	287	244	214	244	261	332	349	319	499	399	370
SPV_1795	D39_JWV.0	1791061	1791189	-	129	13	8	13	5	3	3	6	8	2	1	2	5	5	2	8	5	6	5
SPV_1797	D39_JWV.0	1791316	1792326	-	1011	1983	1971	2345	1827	1615	1671	3165	3743	2939	2267	2298	2554	2986	2643	2459	3086	3526	2583
SPV_1798	D39_JWV.0	1792751	1793350	-	600	136.5	123.5	107	146	123.5	169	178.5	158.5	141.5	144	151.5	177.5	306.5	254.5	230.5	388	329	313
SPV_1799	D39_JWV.0	1793352	1794449	-	1098	199	195.5	201	177	208	257.5	237.5	245	181	209.5	193.5	214	533.5	422.5	454.5	444.5	476.5	404.5
SPV_1800	D39_JWV.0	1794449	1795186	-	738	79.5	87	79	97.5	104	77.5	94	120.5	116	97	93	127.5	397.5	351.5	347.5	221	191.5	188.5
SPV_1801	D39_JWV.0	1795188	1796072	-	885	68	99.5	66.5	50	104.5	59	100.5	123.5	102.5	81.5	118.5	125	578.5	506	515.5	214	197	202
SPV_1802	D39_JWV.0	1796059	1796253	-	195	13.5	35.5	24	15.5	28	11.5	38	33	39.5	29.5	36	37.5	129.5	139.5	127	58.5	69.5	62.5
SPV_1803	D39_JWV.0	1796250	1796456	-	207	22.5	35	24.5	28	35	17.5	32.5	51.5	45.5	41.5	38.5	49.5	132.5	123	125	55	64.5	45.5
SPV_1804	D39_JWV.0	1797044	1797117	-	74	222.25	315.5	309	176.25	267.25	251.25	430.25	465.25	367.75	395.75	230	357.75	602	554	493	408	519.25	269
SPV_1805	D39_JWV.0	1797133	1797206	-	74	240.25	394.25	365	312	319.5	323.25	434.75	491.75	417.5	430.25	279.75	428.25	614.25	586	518.75	442.5	659.75	313.75
SPV_1806	D39_JWV.0	1797216	1797301	-	86	320.75	560	627.75	1380	761.75	623.25	930	970.75	731.25	837.25	468.25	853.25	764	739.75	686.25	531.75	1211.75	466.5
SPV_1807	D39_JWV.0	1797309	1797380	-	72	111.25	169.25	139	101.5	127.75	111	159	172	144.5	138	103.5	138	325.25	318	250	155.5	188.5	98
SPV_1808	D39_JWV.0	1797403	1797475	-	73	530.5	870	920	1363.25	928	781	998.25	1138.75	840.5	903.5	623.75	876.75	1157	1115.75	989.75	779.5	1139.5	656
SPV_1809	D39_JWV.0	1797494	1797575	-	82	664.75	1060.25	939.75	1052	961.25	804.75	1061	1133.75	923	971	644.5	937.25	1762.75	1633.5	1480.75	1067.75	1147.25	852.5
SPV_1810	D39_JWV.0	1797581	1797653	-	73	578.5	890.5	746.5	621.25	697.75	592	764.5	837	697	705.5	511.75	711.5	1581.5	1488.5	1347	902.5	941.5	728.75
SPV_1811	D39_JWV.0	1797678	1797750	-	73	820	1282	1184.16	1073.33	1094.75	762.58	936.75	1110.58	872.83	793.75	610.75	872.08	1711.5	1547.33	1396.33	1005.75	1246.08	862.61
SPV_1812	D39_JWV.0	1797753	1797825	-	73	2405.1	3559.81	3711.04	2322.96	2666.6	1700.73	2113.84	2599.9	1826.02	1545.15	1253.87	1822.18	3521.03	3253.33	3016.09	2257.58	3004.59	2006.2
SPV_1813	D39_JWV.0	1797830	1797945	-	116	71686.5	124908	147771	408711	244391	217007	217181	241357	165012	184719	116479	223086	90593.6	97757.3	96981.4	94097.5	223803	101279
SPV_1814	D39_JWV.0	1798022	1800925	-	2904	8.57362e+06	8.16693e+06	8.46615e+06	9823291	8.63225e+06	9.04095e+06	9.82227e+06	8.84811e+06	6.23649e+06	8.46663e+06	9.15233e+06	9.80058e+06	1.01591e+07	9.45734e+06	8.31294e+06	1.04165e+07	9.12748e+06	8.38626e+06
SPV_1815	D39_JWV.0	1801048	1801120	-	73	689.88	948.38	750.75	500	632.5	603.75	552.5	464.75	372.5	419.12	389	429.75	1611.25	1521	1318.38	808.88	741.75	598.25
SPV_1816	D39_JWV.0	1801169	1802730	-	1562	4.63936e+06	4.48218e+06	4.85266e+06	5.33198e+06	4.80728e+06	5.04586e+06	5.7401e+06	5.67887e+06	4.25916e+06	5.07292e+06	5.04713e+06	5.67798e+06	5.24482e+06	4.895e+06	4.32316e+06	5.22987e+06	4.79102e+06	4.22522e+06
SPV_1817	D39_JWV.0	1802970	1803041	-	72	138.9	209.77	175.5	168.7	185.5	165.15	634.75	680.68	597.52	942.13	840.2	929.52	353.45	373.25	312.95	443.4	534.38	351.4
SPV_1818	D39_JWV.0	1803135	1803614	-	480	17	20	22	13.5	16	19.5	3436.67	3554.17	3196.5	6837.33	5468	6308	39.5	33	38.5	1176.5	1582.5	960.5
SPV_1819	D39_JWV.0	1803736	1804287	-	552	1627	1970.5	2163	1914	1612	1687	3382.5	3468	2583.5	2333.5	2096	2202.5	2814	2581	2428.5	2569	3308.5	2149
SPV_1820	D39_JWV.0	1804327	1804503	-	177	369.5	415	475	266	296	337.5	657	650	461	463.5	406.5	422.5	631	595.5	525.5	612	684	449.5
SPV_2423	D39_JWV.0	1804513	1804665	-	153	457	556	623.5	371.5	448.5	476	884	844	646.5	639	567.5	550.5	843	800	766	844	925.5	636.5
SPV_1821	D39_JWV.0	1804718	1806913	-	2196	1331.5	1255.5	1478.5	1764.5	1471.5	1516.5	1965.5	1833	1206	1441	1474	1537.5	2112	1900.5	1714	2727	2610	2224
SPV_1822	D39_JWV.0	1807000	1807875	+	876	218	241	243	234	227	233	341	363	254	253	283	230	377	388	310	494	441	416
SPV_1823	D39_JWV.0	1807943	1808950	-	1008	45929	45873	57761	53887	42696	51201	63885	73591	47497	48536	48060	52861	46449	42460	39248	65992	78662	55336
SPV_1824	D39_JWV.0	1809127	1810089	-	963	115.5	121.5	109	126.5	168.5	151.5	254.5	277.5	233	334	327	383	329	377.5	275	382.5	320.5	295.5
SPV_1825	D39_JWV.0	1810150	1811000	-	851	449.31	519.13	536.52	471.31	543.98	551.73	957.95	945.58	894.53	942.64	972.25	1156.73	915.06	859.87	750.67	846.52	759.61	684.71
SPV_1826	D39_JWV.0	1811113	1811985	-	873	119	200	145	161	183	212	587	645	660	982	790	1219	423	404	387	495	421	385
SPV_1827	D39_JWV.0	1812222	1813532	+	1311	233.5	255.5	260	104.5	176	137	333	292.5	259	254	294	357	231.5	202	174	162.5	121.5	112
SPV_2426	D39_JWV.0	1813610	1813797	+	188	37.5	35.5	43	19.5	19	18	44	49.5	43	39	46	41	48.5	35	20	24.5	20.5	24
SPV_1828	D39_JWV.0	1813898	1814029	-	132	77	71	65	66	56	67	516	594	1124	3029	1441	2934	78	56	66	180	173	134
SPV_1829	D39_JWV.0	1814552	1815280	-	729	374	455	480	375	359	365	615	661	504	415	401	412	447	392	412	463	678	425
SPV_1830	D39_JWV.0	1815438	1816847	+	1410	40.5	52	64.5	60.5	46.5	54.5	92.5	93	67	83	110.5	105	66	57	48.5	100	109	79
SPV_1831	D39_JWV.0	1816865	1818160	+	1296	45.5	56.5	64.5	66.5	48.5	76.5	155	135	88	139.5	137.5	166.5	94	92.5	81.5	126	139	90
SPV_1832	D39_JWV.0	1818165	1818473	+	309	18.5	18	23	18	19	23.5	60	64.5	39.5	48.5	56	58.5	30	36.5	30.5	44	43.5	37
SPV_1833	D39_JWV.0	1818470	1818778	+	309	28.5	32.5	37	44	30	39.5	101.5	99.5	44.5	76	66	77	39	40	40.5	69	68.5	63
SPV_1834	D39_JWV.0	1819686	1822337	-	2652	5949	3033	6086	5140	2447	5819	3790	3559	301	402	5497	5785	554	532	463	2786	2757	2167
SPV_1836	D39_JWV.0	1822637	1823047	-	411	592.5	582	680	595.5	523	556	841.5	868	652	622	541	638	887	798	782	1279.5	1507	996.5
SPV_1837	D39_JWV.0	1823049	1823477	-	429	647.5	744	776.5	691.5	577.5	691.5	957.5	960	857	749.5	642.5	679.5	984	946.5	889.5	1466.5	1823.5	1200
SPV_1838	D39_JWV.0	1823524	1823823	-	300	727	712	878.5	766	607.5	723.5	894	983	878	686.5	588.5	673.5	981	909.5	860.5	1418	2077.5	1149.5
SPV_1839	D39_JWV.0	1823940	1825916	-	1977	4802	4340	5245	5847	4791	5962	6524	6320	4545	4893	4838	5431	5932	5406	4735	8623	8189	6749
SPV_1840	D39_JWV.0	1826030	1827121	-	1092	2	5	6	9	12	19	14	8	6	12	4	15	14	9	10	17	11	12
SPV_1841	D39_JWV.0	1827233	1828906	-	1674	23	33	28	23	28	31	64	46	36	37	33	36	26	36	32	44	52	29
SPV_1842	D39_JWV.0	1829085	1829789	-	705	0	2	4	7.5	1.5	3	7.5	2	4.5	3	5.5	10.5	11	3.5	3	5.5	8	2.5
SPV_1843	D39_JWV.0	1829791	1830654	-	864	1	0.5	1	2	2.5	4	7	2.5	1.5	3	4.5	3.5	3	3.5	6	4.5	6.5	7.5
SPV_1844	D39_JWV.0	1830658	1831323	-	666	2	0.5	0	1.5	6	5	12.5	1.5	0	4	0	7	1	1	1	2	2	2
SPV_1845	D39_JWV.0	1831340	1831825	-	486	0	0	1	0	1	1	3	2	1	2	1	1	0	2	0	0	5.5	1
SPV_1846	D39_JWV.0	1831902	1832183	-	282	1	1	0	0	4	4	2	1	0	4	2	1	1.5	2	2	2.5	2	3.5
SPV_1847	D39_JWV.0	1832206	1833663	-	1458	4	5	2	3	2	5	22	4	5	4	2	9	5.5	4	5	8.5	5	8.5
SPV_1848	D39_JWV.0	1833794	1834417	-	624	93.5	120	108.5	90	97	103	172.5	179.5	135.5	144	127	143.5	186	168	184.5	184	235.5	148
SPV_1849	D39_JWV.0	1834468	1835454	-	987	2195	2391	2772	2487.5	2211.5	2424	3582	3868.5	2672.5	2530	2319	2524	3238.5	2973.5	2637	2865	3428.5	2317
SPV_1850	D39_JWV.0	1835473	1836303	-	831	1504	1584.5	1828	1442	1430.5	1491	1904.5	2017.5	1383.5	1272	1332.5	1345.5	2185.5	1996.5	1849	1934	1962.5	1576.5
SPV_1851	D39_JWV.0	1836272	1836643	-	372	693.5	779.5	924	782.5	693.5	715.5	1115	1327	948	782.5	687.5	765.5	914.5	871.5	808	829.5	1021	685.5
SPV_1852	D39_JWV.0	1836660	1836791	-	132	48.5	43.5	61.5	18	31.5	39	66	57	51.5	56	39.5	46.5	41	45	45	45.5	42.5	25
SPV_1853	D39_JWV.0	1836792	1837982	-	1191	2623.5	2811	3310.5	2253.5	2052	2270	3461	3736	2658	2577.5	2385	2632	2688.5	2680.5	2220	2654.5	2826.5	2037
SPV_1854	D39_JWV.0	1838033	1838986	-	954	193	224.5	232.5	314.5	252	311.5	384.5	383.5	326	380.5	372.5	416.5	555	559	517.5	702.5	722	581
SPV_2427	D39_JWV.0	1839047	1839641	-	595	0	7	4	7	10	6	1114.5	1054	1560	3526.5	2604	4608.5	19	10	12	1080	924.5	843
SPV_1857	D39_JWV.0	1839778	1840191	-	414	2	2.5	3	7	9	7.5	909.5	814.5	1313.5	2944	2228.5	4017	10	12.5	6	894	671	711
SPV_1858	D39_JWV.0	1840169	1840630	-	462	2	3.5	0.5	3.5	3.5	6.5	857	762	1104.5	2803.5	2017	3656.5	10	7.5	5.5	792.5	680	642
SPV_1859	D39_JWV.0	1840593	1840853	-	261	3	0	2	1.5	4	2.5	577.5	519	735.5	1869	1374	2415.5	9.5	5	6.5	431.5	401	355
SPV_1860	D39_JWV.0	1840858	1841262	-	405	7.5	2	1.5	8.5	7	6	1028.5	851.5	1460	3439	2559	4662	16	12.5	9.5	869.5	730	666.5
SPV_1861	D39_JWV.0	1841255	1841581	-	327	2.5	1	0.5	0.5	4	3.5	671.5	584	883	2486	1670.5	2975.5	8	6.5	3	571.5	460.5	441
SPV_1862	D39_JWV.0	1841583	1842455	-	873	3	12	8.5	13	12.5	13	1848	1576	2632.5	6906.5	5260	9226.5	21.5	15	20.5	1853	1766.5	1611.5
SPV_1863	D39_JWV.0	1842547	1843488	-	942	9	8	21	14	16	16	2358	2067	3394	10067	7262	13184	26	28	24	2348	2062	1953
SPV_1864	D39_JWV.0	1843564	1843929	-	366	1168	1454	1658	1411	1393	1285	2365	2488	2179	1944	1521	1548	1403	1348	1331	1141	1875	984
SPV_1865	D39_JWV.0	1844080	1845138	-	1059	1055	797	1302	1592	1371	1489	835	992	752	740	856	1054	2212	2054	1999	1460	1785	1374
SPV_1866	D39_JWV.0	1845301	1846452	-	1152	3682	2799	3987	3997	3282	4011	3290	3446	2495	2716	2582	2955	5021	4451	4158	4966	4712	4216
SPV_1867	D39_JWV.0	1846605	1848422	-	1818	2895	2991	3250	2593	2481	2765	3607	3718	2773	2632	2371	2569	3463	3184	2965	3761	3843	3180
SPV_1868	D39_JWV.0	1848520	1849662	-	1143	3177	3552	3486	2885	3108	2867	3275	3247	2408	2776	2724	2783	6170	5681	4972	4909	4437	3959
SPV_1869	D39_JWV.0	1849792	1850649	+	858	442	465	501	260	357	446	497	473	376	317	389	436	771	775	678	649	524	459
SPV_1870	D39_JWV.0	1850677	1851272	-	596	342	372	378	269	305	278	646	685	453	389	542	601	324	289	252	276	230	195
SPV_1871	D39_JWV.0	1851460	1851759	-	300	100.5	145	123.5	72	89	79	313.5	284	277.5	214	269	307.5	94.5	87.5	74.5	78.5	62	53.5
SPV_1872	D39_JWV.0	1851770	1852194	-	425	155	151	166.5	126	92	99.5	458.5	441	311.5	279	369	364.5	131	117.5	107.5	87.5	82	53
SPV_1873	D39_JWV.0	1852191	1852304	-	114	23.5	26	40	28	28	19.5	80	113	71	78	82	85	14.5	13	14	20	20	14.5
SPV_1874	D39_JWV.0	1852514	1853656	-	1143	3153	3615	4025	5343	4359	3527	17626	20376	14251	14369	14441	15227	1892	1704	1541	1842	1887	1399
SPV_1875	D39_JWV.0	1853822	1854442	-	621	221	283	265	193.5	264	253.5	404	367	337.5	254	282.5	343.5	476.5	378.5	338	391	365	350
SPV_1876	D39_JWV.0	1854446	1855726	-	1281	618	639	620	521.5	637	628	866.5	915	648.5	607.5	671.5	781.5	955	904	774	924	845.5	774.5
SPV_1877	D39_JWV.0	1855787	1857271	-	1485	1868	2067	2062.5	2309	2215.5	2226.5	3261.5	3357	2437	2293.5	2368.5	2743.5	3316	3038	2718.5	3158.5	3019.5	2648.5
SPV_1878	D39_JWV.0	1857347	1858624	-	1278	842	1014	898.5	968	1047.5	1133	1439	1449	1251	1197	1267.5	1406.5	2064.5	2101.5	1824.5	1885.5	1881	1571
SPV_1879	D39_JWV.0	1858731	1858814	-	84	1497	1917	2827	6398	2816.5	2196	3420.5	3833.5	2298.5	3227.5	1752	3102.5	1549.5	1396	1573	1461	4110	1666
SPV_1880	D39_JWV.0	1858824	1858895	-	72	569.5	872.5	1053	1561	1077.5	847.5	1310.5	1511	1074	1227.5	695	1131	1277.5	1175.5	1082.5	886.5	1550.5	773
SPV_1881	D39_JWV.0	1858906	1858979	-	74	513.5	827	875	748	788.5	709	1035	1139.5	851.5	907	576.5	897	1339	1295.5	1125	927	1480	775.5
SPV_1882	D39_JWV.0	1858993	1859064	-	72	305	516.5	494.5	742.5	481.5	422.5	589	628	463	506	347.5	524	772.5	726	633	468	617	358.5
SPV_1883	D39_JWV.0	1859068	1859148	-	81	268	391.5	360.5	515	383	344.5	430	521.5	401.5	366.5	292.5	409	640.5	580	490	390	513.5	319.5
SPV_1884	D39_JWV.0	1859161	1859233	-	73	355.5	453.5	431.5	482.75	437.75	409	537.5	635.5	508.25	474.75	367.25	558.25	776.25	726	631.75	515.5	661.25	424
SPV_1885	D39_JWV.0	1859237	1859310	-	74	497	642.25	635	733.75	621.5	556.5	640	788	601.75	606.25	484.75	663	1008.75	956	843.75	664.25	819.5	541.5
SPV_1886	D39_JWV.0	1859321	1859410	-	90	2029	3000.25	3248.5	6623.5	3937.75	3341	3390.5	3875.5	2924.5	3291	2321	3688.25	3964	3888	3476.5	2547.25	2813.25	2201.5
SPV_1887	D39_JWV.0	1859494	1859567	-	74	987	1390.5	1194	792.5	1103	902	1107	1200	1002	890.5	795	976.5	2400	2285	2004	1273	1203	989.5
SPV_1888	D39_JWV.0	1859602	1859672	-	71	640.33	1034.67	825.33	472.33	667.33	603.5	706.17	817.17	682.83	616.67	484	620.83	1497.83	1351.67	1271.5	786.33	791.83	633.67
SPV_1889	D39_JWV.0	1859678	1859750	-	73	2043.44	2961.22	3090.46	1636.55	2039.19	1327.98	1634.5	2039.73	1392.77	1145.07	942.87	1367.18	2788.62	2624.17	2461.26	1774.66	2382.59	1584.42
SPV_1890	D39_JWV.0	1859755	1859870	-	116	71684.1	124898	147765	408690	244368	217002	217164	241346	165003	184713	116470	223067	90582	97743.2	96963.6	94081.9	223792	101271
SPV_1891	D39_JWV.0	1859947	1862850	-	2904	8.57362e+06	8.16693e+06	8.46615e+06	9823291	8.63225e+06	9.04095e+06	9.82226e+06	8.84811e+06	6.23649e+06	8.46663e+06	9.15233e+06	9.80058e+06	1.01591e+07	9.45734e+06	8.31294e+06	1.04165e+07	9.12748e+06	8.38626e+06
SPV_1892	D39_JWV.0	1862973	1863045	-	73	689.88	948.38	750.75	500	632.5	603.75	552.5	464.75	372.5	419.12	389	429.75	1611.25	1521	1318.38	808.88	741.75	598.25
SPV_1893	D39_JWV.0	1863094	1864655	-	1562	4.63996e+06	4.48278e+06	4.85347e+06	5.33258e+06	4.80794e+06	5.04675e+06	5.74046e+06	5.67911e+06	4.25938e+06	5.07277e+06	5.04736e+06	5.67759e+06	5.24577e+06	4.89588e+06	4.32381e+06	5.23016e+06	4.79125e+06	4.22548e+06
SPV_1894	D39_JWV.0	1864895	1864966	-	72	172.4	264.1	277.5	353.7	273	255.15	377.25	402.85	316.85	267.3	210.2	221.85	401.95	406.75	409.95	277.9	492.05	220.4
SPV_1895	D39_JWV.0	1865088	1865522	-	435	1332	1330	1458	1097	1059	1245	1345	1433	1080.5	1036	1038	1067	1548	1457	1326	1692.5	1518	1295
SPV_1896	D39_JWV.0	1865536	1866996	-	1461	3528	3399	3874	3130	2744	3137	3100	3170	2396.5	2264	2286	2612	4066	3711	3283	4284.5	3989	3411
SPV_1897	D39_JWV.0	1867120	1868469	-	1350	5682.5	5869	6061	4631.5	3918.5	4677	5163.5	5631	4158	4335.5	4256.5	4639.5	6513	5725	5522.5	7554.5	7774	6087
SPV_1898	D39_JWV.0	1868456	1868635	-	180	89	84	89	36	47	45	82.5	51.5	65.5	41.5	51	70.5	28.5	36.5	40	49	44.5	33.5
SPV_1899	D39_JWV.0	1868639	1869328	-	690	1054.5	1137	1314	692.5	725.5	663	1039	1001.5	799.5	649	583.5	604	302.5	280.5	282.5	346.5	350.5	299.5
SPV_1900	D39_JWV.0	1869467	1871233	-	1767	767	923	793	958	1229	1163	1670	1633	1287	1408	1483	1663	1755	1582	1475	2294	2066	1961
SPV_2432	D39_JWV.0	1871382	1871840	+	459	7	6	6	3	3.5	4.5	5	4.5	2.5	2	3.5	4.5	9	4.5	2.5	6	7.5	5
SPV_1902	D39_JWV.0	1872020	1873714	-	1695	762	857	844.5	976.5	1090.5	1042	1331.5	1221.5	1024	1095.5	1294	1428.5	1630.5	1430	1315.5	2334	1933.5	1863
SPV_2433	D39_JWV.0	1873736	1873781	-	46	27.5	29	28	11.5	18	36.5	34	37.5	32	23.5	37	37	35	27.5	31	56.5	39	37
SPV_1903	D39_JWV.0	1873861	1876395	-	2535	1601.5	1535	1601.5	1648	1520.5	1683.5	1587	1675	1232	1367	1429	1641	1991	1758.5	1546	2513	2416	2043
SPV_1904	D39_JWV.0	1876446	1876892	-	447	343	308	417.5	406	363	369	465	590	391.5	332	261	286.5	355.5	321	336.5	348.5	552	284.5
SPV_1905	D39_JWV.0	1877040	1878731	+	1692	2059	1764	2106	2257	1809	2288	1843	1591	1220	1269	1652	1734	3485	3345	2802	4571	3765	3366
SPV_1906	D39_JWV.0	1879046	1879435	-	390	35.2	31.83	40.92	35.17	32.58	43	40.33	36.83	24.5	25.67	28.83	35.25	56.67	42.83	37.67	48	50.83	45.17
SPV_2434	D39_JWV.0	1879461	1879608	-	148	1	0.5	2.25	1	3.25	1	6	0.25	1	0.5	0.5	3	2.5	0.5	0.5	1.5	1.5	1.5
SPV_1907	D39_JWV.0	1879599	1880075	+	477	697	616	615	708	701	839	608	548	381	430	607	619	1354	1209	1145	1524	1243.5	1149
SPV_1908	D39_JWV.0	1880159	1880866	+	708	1738	1644.5	1782	1979.5	1702	1905.5	1605	1531	1118	1095.5	1394	1551	2580.5	2398.5	2072	2911.5	2633	2338
SPV_1909	D39_JWV.0	1880867	1882198	+	1332	2466	2438.5	2524	2322.5	2413	2599.5	2360	2413	1653	1625.5	1971	2258	3954.5	3642.5	3328	4196.5	3662.5	3383
SPV_1910	D39_JWV.0	1882365	1883240	+	876	30	29	24	30	39	41	57	37	33	39	48	60	70	79	70	89	79	75
SPV_1911	D39_JWV.0	1883358	1884221	+	864	19.5	17	10	9	18	23	26.5	18	20.5	15.5	28.5	36.5	54	65.5	54	36.5	42.5	45
SPV_1912	D39_JWV.0	1884214	1885029	+	816	15	15.5	13.5	15	18	16.5	27.5	20	13	23.5	26	27.5	45.5	44.5	38.5	41.5	37.5	41.5
SPV_1913	D39_JWV.0	1885031	1885783	+	753	18.5	13	21	22.5	24	30	26	19	14	15	17.5	28	47	42	36	49	36.5	36.5
SPV_1914	D39_JWV.0	1885798	1886448	+	651	9	13.5	23.5	16.5	23	19.5	25	19	17.5	18	23	26	29.5	32	18.5	27	25.5	28
SPV_1915	D39_JWV.0	1886516	1886932	+	417	0	0	1	3	1	2	2	3	1	1	1	1	4	2	5	1	2	0
SPV_1916	D39_JWV.0	1887055	1887537	-	483	4	1	3	5	5.5	5	6	10	3	6	10	11.5	12	8.5	3	9	11.5	7
SPV_1917	D39_JWV.0	1887586	1887708	-	123	0	0	0	1	1.5	2	4	1	1	2	1	1.5	4	2.5	0	1	0.5	3
SPV_1918	D39_JWV.0	1887707	1888723	+	1017	1619	1513	1800.5	1610	1462.5	1849.5	1757.5	1663	1358.5	1357	1594.5	1774	2652.5	2498	2201	4648.5	3826	3527.5
SPV_1919	D39_JWV.0	1888745	1889644	+	900	2467	2204	2487.5	2716	2356.5	2907.5	2844.5	2724	2265.5	2337	2533.5	2695	3682.5	3426	3029	5875.5	4860	4539.5
SPV_1920	D39_JWV.0	1889711	1890388	-	678	367.5	371	372	370.5	437.5	418	722	672.5	513	644	615	731.5	563.5	510	439.5	820	842.5	708
SPV_1921	D39_JWV.0	1890372	1890911	-	540	356	343	357.5	332.5	377	401	542	518.5	403.5	463.5	530.5	560	491.5	433	401	734.5	712	571.5
SPV_1922	D39_JWV.0	1890923	1892053	-	1131	663.5	593	616	695.5	691.5	689	854	767	637	727.5	785	915.5	852	749.5	705	1425.5	1144.5	1104
SPV_1923	D39_JWV.0	1892121	1892819	-	699	626	716	683.5	905.5	760.5	881.5	970.5	944.5	835.5	839.5	864.5	905.5	1063.5	961.5	833.5	1434.5	1399	1092.5
SPV_2436	D39_JWV.0	1892857	1893007	-	151	436.5	551	755.5	812.5	629	819.5	915	981.5	716	633	556	861.5	563	599.5	629.5	548	593.5	420
SPV_1924	D39_JWV.0	1893049	1893960	-	912	536	685.5	609.5	454.5	554.5	609.5	805	730	577	564.5	574	670.5	1111	1034.5	908.5	923.5	841	720
SPV_1925	D39_JWV.0	1894025	1896490	-	2466	3628.5	4029.5	4583	4112	3851	3985.5	6043.5	6357	4388	4195	3884	4515.5	4545.5	4156	3774	4356	4621.5	3523
SPV_1926	D39_JWV.0	1896632	1897888	+	1257	3925	3782	4873	3849	3067	3648	4658	4892	3652	3555	3124	3515	4002	3775	3417	5052	5359	3895
SPV_1927	D39_JWV.0	1897966	1900029	-	2064	2713.5	2486.5	2742.5	1956	1823.5	2054	2045	2199	1686.5	1437	1556	1845	2611	2495.5	2218	2907	2854.5	2405
SPV_1928	D39_JWV.0	1900031	1900309	-	279	908.5	929.5	1046.5	764	617.5	675	709	835	641.5	526	527	636	695	662.5	635	863	843.5	653
SPV_1929	D39_JWV.0	1900461	1901309	+	849	149	158	149	136	151	182	181	169	143	144	165	182	296	275	209	288	279	263
SPV_1930	D39_JWV.0	1901825	1902031	-	207	1	0	1	1	1	2	2	1	1	1	1	3	0	0	2	1	0	2
SPV_1931	D39_JWV.0	1902108	1902680	+	573	67	57	63	94	80	82	106	124	101	95	77	79	98	71	83	118	218	111
SPV_2437	D39_JWV.0	1903221	1903367	-	147	0	0	3	0	2	1	0	1	2	0	2	0	0	1	2	1	2	0
[truncated: 147 more rows]

## Sheet: TableS13_transcriptome_TPM
locus_tag	NMC_1	NMC_2	NMC_3	LMC_1	LMC_2	LMC_3	CSFMC_1	CSFMC_2	CSFMC_3	FEVER_1	FEVER_2	FEVER_3	C+Y_1	C+Y_2	C+Y_3	CSP_1	CSP_2	CSP_3
SPV_0001	15.7395	14.8898	13.4402	8.05682	11.3123	11.4889	12.8067	13.3669	14.7026	12.1456	15.7509	13.8049	24.5884	25.223	23.5581	40.2538	33.7798	36.6284
SPV_0002	18.9635	17.5778	18.4947	9.68712	12.7906	15.1499	19.5608	18.5527	21.8833	18.4227	21.992	19.7348	27.5796	27.4177	26.8997	43.2005	39.3392	40.7486
SPV_0003	12.268	12.5101	10.6456	8.17384	10.0395	8.08979	12.6472	11.254	13.261	12.0997	12.3354	13.4542	15.7121	18.4909	17.4808	17.2383	19.187	19.6675
SPV_0004	41.1183	46.4307	45.1259	31.9153	34.3097	34.9281	57.7175	60.6183	60.3861	44.1397	41.4282	35.5312	66.1999	65.2038	66.329	57.1358	71.5504	55.1783
SPV_0005	20.4942	19.7488	19.7231	9.46445	12.4893	12.6326	18.4867	18.1896	20.5809	15.9596	18.99	15.4233	18.4159	18.3798	18.27	23.4521	22.3176	20.8361
SPV_0006	12.9053	13.3893	13.0727	8.94814	11.2999	10.8879	12.7494	12.6895	12.8657	10.576	13.2517	11.8347	20.0083	17.2938	19.1915	20.141	20.5693	19.4031
SPV_0007	25.8321	27.5198	26.9596	16.6079	18.9495	26.1108	26.1987	24.9094	24.2125	20.423	22.5224	20.6866	44.4039	40.8328	48.9592	46.1624	51.0797	41.2382
SPV_0008	39.909	39.9051	38.138	22.982	31.0058	30.96	35.7262	33.0741	30.9371	26.2871	31.5322	26.5688	58.4831	60.1685	61.3595	59.9542	71.5652	56.3254
SPV_0009	39.1512	40.622	39.6723	23.7573	26.4583	35.9935	36.6376	29.3115	37.1758	28.1343	28.1971	23.7622	55.6673	48.4733	59.4949	52.1157	70.4531	53.5594
SPV_0010	29.2567	30.8272	31.2723	19.9676	22.9804	26.0653	29.9817	28.4989	25.77	22.0843	24.2448	22.8869	43.9	43.65	47.1189	44.3948	50.2744	43.6023
SPV_0011	21.2714	21.4569	20.5467	16.9329	19.5958	21.4022	22.2446	21.4646	20.456	17.9697	18.9091	18.764	38.0664	35.656	39.0301	37.0682	41.1186	37.0515
SPV_0012	102.188	108.309	115.633	64.9166	78.6622	79.4706	103.677	108.42	104.711	71.1647	75.307	65.8203	118.001	111.841	121.176	107.255	137.23	104.349
SPV_0013	170.725	185.409	193.52	130.9	147.072	143.674	240.463	251.435	223.693	186.791	167.076	151.546	188.822	180.436	191.549	177.284	235.052	179.367
SPV_0014	1.10034	1.22463	1.23565	0.553437	0.847492	1.00715	160.49	165.803	209.973	373.415	318.621	302.44	2.16469	1.95192	2.47578	63.8417	79.5566	61.8573
SPV_0015	59.5477	85.3161	65.5268	47.6807	65.3275	58.3085	197.421	211.803	261.48	342.993	326.313	297.262	130.621	147.084	135.516	160.328	179.027	150.777
SPV_0016	92277.5	84338.4	83755.3	69754.7	78248.4	82193	82390.1	81413.8	85988.5	85142	90375.6	83657	89458.6	88973.5	86554.4	87246.5	74038.6	83662.3
SPV_0017	293.234	381.683	276.982	139.963	220.116	210.172	169.532	142.335	160.7	150.473	149.044	135.246	587.956	591.555	564.627	288.421	245.023	253.361
SPV_0018	91724.7	82657	78596.5	69123.7	75576.1	79213.3	75831.8	68229.3	67723.7	76433	88150.1	77668.3	93203.4	92461.5	89521.5	93467.9	75869.2	89316.8
SPV_0019	18985.5	31395.1	34061.8	71924.3	53431.2	47509.3	41886.8	46492.8	44767.3	41680.8	28014.1	44181.2	20665	23784.3	26018.6	21055.2	46588	26897.5
SPV_0020	405.988	626.35	568.702	262.06	403.704	247.56	287.825	369.489	354.985	238.779	198.812	243.2	647.696	642.646	685.893	402.84	692.189	394.549
SPV_2070	20.5044	22.9716	21.2621	12.8832	19.0611	19.5559	24.7759	25.5923	32.2055	24.5756	24.7335	26.383	45.6725	42.8722	43.6419	26.0886	23.6826	26.0356
SPV_2073	0.126038	0	0.0546848	0.0414495	0	0	0.181907	0.0454224	0	0.0531766	0	0.140043	0	0	0	0.0528556	0	0.125471
SPV_2076	0.100871	0	0	0	0	0.0826094	0.0727923	0.145411	0.102387	0	0	0	0	0	0.101536	0	0	0.100418
SPV_0023	1.04872	1.48816	1.02378	0.603554	1.50188	1.18093	142.183	153.446	207.308	239.927	245.236	227.322	5.39591	5.271	5.27814	109.289	138.72	105.575
SPV_0024	67.3265	80.0351	69.742	47.0811	58.4061	61.4554	249.05	265.332	321.238	428.511	423.081	395.824	91.6343	91.0281	83.324	159.661	150.662	150.92
SPV_2078	60.8815	83.1266	80.6065	29.1038	58.0403	72.99	272.664	305.589	332.235	476.126	447.233	415.178	98.4958	95.212	94.7666	123.709	109.233	140.585
SPV_0025	3.25289	4.20771	3.802	3.01279	2.77065	3.20765	5.12595	4.73704	5.72756	4.81748	4.30303	4.13068	6.88829	5.88457	7.15002	6.57014	7.0662	7.26956
SPV_0026	5.31433	4.64071	6.03044	8.06629	5.35258	4.01743	5.90001	4.12507	4.14938	5.51917	1.84011	5.75345	7.01114	6.35074	5.76081	6.17159	5.0818	5.29043
SPV_0027	10.566	14.497	10.8689	5.38479	7.61597	6.76206	7.77632	7.21224	8.02587	8.62059	9.7012	10.9886	27.0624	26.729	26.2017	16.022	12.776	13.8622
SPV_0028	14.6433	16.4338	12.7551	9.41164	11.1176	10.4419	9.60284	10.2335	11.6986	13.108	13.8345	14.6414	31.6079	31.8514	34.6357	19.2398	15.7463	19.7877
SPV_0029	14.2919	15.1261	12.5086	11.3418	14.1316	12.8729	11.1124	11.436	12.1347	18.0793	16.3433	17.6202	32.1058	31.0666	28.9455	22.5711	18.3858	21.4517
SPV_0030	35.6226	45.0901	36.271	33.4832	35.7886	44.3987	46.1907	46.1355	50.4691	48.905	48.7504	46.1663	50.6097	51.538	49.7981	61.5342	51.5731	54.2804
SPV_2079	30.0777	40.0755	33.0462	27.5763	33.0781	39.4637	41.6086	44.1296	44.1655	42.5342	39.2432	37.3681	44.9249	41.5733	42.8408	54.9741	51.0173	56.6894
SPV_0033	72.3646	66.9415	81.018	48.1236	49.9312	59.4737	49.8609	50.3791	52.689	41.6373	39.4578	32.8226	114.845	111.398	110.504	121.711	127.319	117.586
SPV_0034	0.553381	0.0747867	0.137199	0	0.064694	0	0.855726	0.398862	0.802425	3.06855	2.13509	3.04508	0.271169	0.361215	0.6366	1.92284	1.71979	1.65268
SPV_2081	19.1301	29.2551	32.4514	30.4627	27.3081	25.3259	21.1745	22.7043	24.9654	44.543	26.0274	38.9956	14.5546	12.3556	17.0843	29.1944	57.4408	38.804
SPV_2082	2.04622	1.96802	2.7226	1.61503	1.73033	2.23435	14.0279	14.3553	34.7546	89.2382	50.6279	68.8393	3.74338	3.39701	3.08954	15.2743	18.1503	17.4165
SPV_0038	44.0426	46.7287	44.2259	31.6928	37.2134	36.3264	36.8041	37.5066	38.2675	30.2123	33.3855	31.978	44.3141	44.9054	43.1614	44.757	39.1822	42.107
SPV_0039	69.5137	70.3241	82.7869	43.7618	39.9366	42.2319	46.6316	58.1304	65.5905	46.3868	41.5714	40.5106	19.8905	18.0202	21.5627	16.182	22.7608	17.3709
SPV_0040	113.549	86.1385	94.7453	45.2148	56.7844	72.2792	41.9793	40.6888	40.0196	30.9614	40.3085	38.0604	183.65	172.736	175.729	176.013	128.476	165.473
SPV_0041	36.273	32.0288	32.8585	22.1637	25.0988	28.7927	25.8693	26.4508	26.0638	20.2334	23.9774	21.5386	43.6069	42.6116	41.0291	44.3206	36.2903	41.6612
SPV_0042	33.6876	29.7724	29.4772	19.3744	19.8517	25.4767	21.4313	21.0282	21.3098	17.9194	21.5849	20.6259	39.2205	36.9348	36.0998	38.7657	30.4315	37.7883
SPV_0043	37.1069	35.6364	35.0502	26.032	28.318	31.4139	25.8745	24.9415	24.8027	21.4111	27.4627	24.3348	51.2187	49.6637	45.382	45.2929	37.8486	42.2972
SPV_0044	38.5036	34.1641	37.3287	28.9927	33.2477	33.5987	29.3185	31.006	26.9532	24.3115	34.1852	24.8825	54.7648	51.6871	53.3244	48.5522	44.8729	47.7147
SPV_0045	35.1535	36.205	37.2211	21.8488	27.976	30.2859	27.6178	26.5775	26.9523	23.4039	28.8407	28.2696	51.7174	44.6012	47.6128	45.6238	39.8411	39.3832
SPV_0046	44.9214	43.7687	38.2803	26.0961	31.6984	31.6119	31.6404	36.3527	32.4909	32.3445	38.867	32.9765	55.7067	52.6042	56.86	100.847	96.4497	107.916
SPV_0047	56.7121	46.8859	45.7886	17.5154	34.9086	36.5501	40.5696	47.8078	45.3007	33.4983	38.1809	35.2513	63.6455	52.9524	62.2978	112.09	96.9373	120.524
SPV_2084	211.625	231.722	250.321	125.668	139.775	161.881	203.838	238.645	231.716	190.985	164.305	154.204	168.863	176.247	178.875	292.301	330.01	269.692
SPV_2085	0.326177	0.192855	0.1769	0.160902	0.100097	0.0667814	0.264804	0.2351	0.331079	0.309638	0.220234	0.241615	0.524455	0.335333	0.451447	0.478753	0.506846	0.568243
SPV_0048	0.778206	0.736195	0.415562	0.314984	0.391904	0.392196	0.475184	0.474616	0.546855	0.454614	0.592807	0.443426	0.770009	0.875269	0.843587	1.15478	0.930194	0.893892
SPV_2086	2.4041	1.04968	1.12332	2.18942	1.81605	2.57466	59.9202	60.5151	75.6472	90.9759	108.549	109.864	2.22019	2.19696	2.04764	44.2053	41.2367	36.4516
SPV_0049	1.84622	1.69197	1.87741	1.39456	1.88856	1.71278	166.027	153.239	179.373	279.796	355.893	361.458	2.95613	2.83388	2.83112	79.601	64.8737	81.4857
SPV_0050	1.47287	1.50222	1.63755	1.21094	2.12815	2.07319	209.885	189.065	224.134	412.66	493.323	497.712	2.78264	2.83915	2.47867	53.1194	42.5196	53.6784
SPV_0051	0.263291	0.0830259	0.152314	0.144312	0.143643	0.215625	1.36167	0.917238	1.20262	1.92547	3.31844	2.63294	0.188152	0.280707	0.132513	0.846512	0.51141	0.786322
SPV_0052	0.250148	0.197203	0.34007	0.334544	0.204708	0.355092	0.728079	0.6611	0.880212	0.963929	1.22358	1.54414	0.350369	0.243835	0.268582	0.965105	0.809801	0.871581
SPV_0053	0.409078	0.346258	0.242879	0.424836	0.422865	0.476078	1.05652	0.667297	0.917867	1.30808	1.18236	1.92978	0.480042	0.314806	0.325083	1.42659	1.03714	1.05025
SPV_0054	0.273329	0.287304	0.263535	0.479404	0.472209	0.373075	0.876639	0.612914	0.924789	1.10195	1.55843	1.68723	0.31252	0.61057	0.336269	1.22266	1.01462	1.30003
SPV_0055	0.455214	0.32298	0.691272	0.411686	0.465655	0.605802	1.02656	0.738239	1.09738	1.10434	1.48557	1.43309	0.341568	0.57199	0.343659	1.19312	0.884196	1.24621
SPV_0056	0.36551	0.172889	0.52862	0.360611	0.697934	0.748344	1.14298	0.79035	1.05118	0.976676	1.48075	1.94038	0.783598	0.389688	0.797155	1.02188	0.757287	1.75869
SPV_0057	1.38483	1.19615	1.13203	1.88769	1.72455	1.85732	1.96972	1.89504	2.38348	3.08225	2.11399	3.04769	1.63503	1.46726	1.29294	2.60915	2.46375	3.09686
SPV_0058	1.47593	0.814482	1.15267	0.986944	0.966261	0.866254	1.04733	0.656018	0.848931	0.788765	1.15156	1.09329	0.780495	1.01157	0.891391	1.67117	1.47163	1.71418
SPV_0059	1.96957	1.50262	2.20529	1.17008	1.45581	1.3008	0.962823	0.824292	1.41877	1.3939	1.60154	1.88252	2.07036	1.50957	1.40696	2.39796	1.92516	3.28894
SPV_0060	2.04846	1.83022	1.99975	1.55318	1.69964	2.21351	1.56037	1.06635	1.8771	1.72853	1.63925	2.55007	1.95182	2.07997	2.14787	3.17371	2.29891	3.05888
SPV_0061	32.9761	26.0396	31.6894	16.3118	22.6369	26.7828	19.8634	17.8753	22.4067	11.0383	17.1744	17.6641	47.2083	50.6814	53.7676	52.9157	43.3012	55.6173
SPV_0062	23.1279	20.4992	21.0239	17.7446	17.9676	20.4098	16.1031	16.4459	18.0132	14.3492	14.8784	14.4036	38.3329	37.6149	35.0527	47.3414	40.9928	45.3335
SPV_0063	1.60114	1.89524	1.36201	1.19837	1.33611	1.69237	0.967607	0.790216	0.92068	1.11813	1.42014	1.12761	3.63888	3.42371	3.533	3.34075	2.70861	2.94446
SPV_0064	206.496	195.941	204.915	109.397	142.878	167.607	205.969	222.969	238.38	186.155	202.066	182.162	237.776	239.267	243.501	241.806	195.023	227.309
SPV_0065	0.364897	0.41095	0.588045	0.308576	0.554567	0.498059	0.614419	0.313105	0.546753	0.381218	0.422361	0.437623	1.19205	1.1274	0.857034	0.757834	0.729016	0.795704
SPV_0066	0.390797	0.3697	0.62171	0.385559	0.479712	1.01348	0.752035	0.281676	0.595006	0.384722	0.17591	0.530717	0.949516	1.01186	1.50792	0.3824	0.607259	0.71324
SPV_0067	0.788712	0.356847	0.416594	0.383431	0.701566	0.926757	0.989847	0.420183	0.417686	0.434041	0.740919	0.736645	1.23507	1.28483	0.828423	0.690274	0.932504	0.716889
SPV_0068	1.028	0.612316	0.726852	0.601018	0.934733	1.21606	1.04407	0.548854	0.656985	0.578295	1.43962	0.874299	1.86104	1.21777	1.49466	1.14961	0.976191	0.833861
SPV_0069	1.09977	0.520198	1.11338	1.50698	1.19999	1.12583	1.58726	1.18902	1.30234	1.31467	1.15509	1.69718	1.17886	2.34502	1.75276	2.5366	1.56651	0.91235
SPV_0070	0.665561	0.554075	0.900964	0.787967	0.958602	1.09013	1.17191	0.844304	0.972811	1.0109	1.12646	1.20295	1.48393	1.5327	1.47388	1.31741	1.13763	1.37814
SPV_0071	0.59862	0.566304	0.363617	0.511849	0.587855	0.759879	0.86397	0.582484	0.455712	0.782946	0.431132	0.642968	1.07801	1.66848	0.994228	1.48113	0.744155	0.953485
SPV_2087	0	0	0	0	0	0.22319	0	0	0.276625	0	0	0	0	0	0	0	0	0
SPV_0072	0.363373	0.79064	1.07208	0.956005	0.743414	1.04156	3.48756	2.90719	3.0982	3.77143	4.18728	2.31484	1.0283	1.06261	0.694955	1.5848	1.35515	1.12139
SPV_0073	6.021	6.94908	7.31462	9.18765	6.99673	7.49504	10.4279	12.6722	9.16724	14.0225	9.64846	9.63369	12.1852	10.5643	10.788	12.4229	20.3961	11.7481
SPV_2088	0	0	0	0.137607	0	0	0.377442	0.376991	0.106179	0.176539	0.0941741	0	0	0.0955944	0.105296	0.175474	0.0812745	0.104137
SPV_2089	0	0	0.0907731	0	0	0	0.150977	0.0753982	0	0.0882695	0	0	0	0.0955944	0.105296	0	0	0.104137
SPV_2090	0	0	0	0	0	0	0.186834	0	0	0	0	0	0	0	0	0	0	0
SPV_0074	26.6416	23.6666	22.7307	20.9956	20.4395	25.0113	23.9147	22.5396	27.0833	20.3217	24.8254	24.0968	28.8712	26.573	25.9586	49.561	40.7358	46.8579
SPV_2091	0.812245	0.768397	0.881033	2.53763	1.3294	1.82929	2.05151	2.78086	2.06113	2.22751	1.09685	1.50417	1.74133	1.29896	2.45278	2.725	2.9976	3.23437
SPV_0076	61.1012	62.403	58.2562	34.9461	50.9416	52.5283	66.6102	66.4496	68.5093	51.8242	58.8782	52.8484	82.3209	84.5368	81.4684	94.9223	79.6397	89.3121
SPV_0077	82.4292	79.9652	71.6089	55.4434	75.0908	72.2051	96.8505	100.265	101.093	80.1046	85.6309	76.0216	119.93	114.419	113.588	128.059	105.253	119.396
SPV_2092	29.2049	35.5469	30.3528	17.4608	23.6248	22.2413	22.3539	22.8557	25.3337	19.0756	20.1316	16.7003	44.9802	45.9513	46.2483	40.8163	37.2165	37.9538
SPV_0080	0.732968	0.924532	0.759137	0.559852	0.935208	0.716451	0.671122	0.818019	0.807982	0.704947	0.659863	0.718087	2.79805	2.64325	2.64178	2.05581	1.56147	2.00071
SPV_0081	37.6465	34.7312	35.4062	18.9729	23.5333	25.9533	22.0993	25.4687	24.2718	17.3273	16.7658	17.9765	25.7276	24.5329	23.5778	19.8696	18.6823	18.1855
SPV_0082	50.4234	46.8361	48.3378	26.5475	32.4027	31.3395	26.3803	25.6257	24.4676	18.4732	20.5058	20.1726	35.9279	34.6468	34.5696	21.8757	17.6282	21.3534
SPV_0083	369.47	432.367	385.54	213.896	336.546	308.443	468.146	535.865	543.881	468.119	398.203	393.98	610.248	615.799	600.676	435.915	393.513	410.31
SPV_2093	6.49452	6.14392	6.70182	8.08148	8.18763	11.6437	14.5667	15.1819	12.2934	12.8859	16.2761	15.6026	6.92399	9.14303	9.01086	8.83316	9.00081	8.56217
SPV_2094	0	0	0	0	0	0	0.162464	0.16227	0	0	0	0	0	0	0	0.188825	0	0
SPV_0086	27.4973	28.9407	31.4012	40.7126	39.5496	47.0855	56.1789	61.1739	60.2916	59.3628	67.0844	54.9333	30.8275	25.9984	32.3514	42.1318	36.5315	42.4232
SPV_0087	21.412	22.3744	21.4948	29.5473	30.5784	32.3204	47.4658	45.7952	42.7573	46.6457	49.3879	41.57	21.7219	21.2297	20.8487	30.8703	28.0529	28.2816
SPV_0088	0.100221	0.189621	0.0289888	0.0439454	0.191369	0.136794	0.120538	0.120394	0.101727	0.169136	0.210525	0.222714	0.343772	0.274757	0.369896	0.0840575	0.155733	0.133026
SPV_0089	0.134495	0.127235	0	0.110577	0.192612	0.385511	0.145585	0.0969405	0.0341291	0.198606	0.151351	0.124534	0.144168	0.184361	0.101536	0.197408	0.104496	0.167363
SPV_0090	0.126294	0.238953	0.219184	0.0969121	0.120578	0.137906	0.212656	0.212402	0.192288	0.177616	0.208446	0.15592	0.198554	0.21159	0.211877	0.158889	0.0981241	0.167635
SPV_0091	123.581	148.147	152.116	116.231	140.931	138.149	304.136	327.391	334.3	268.881	225.571	202.461	167.493	164.74	166.789	35.1926	51.4809	38.794
SPV_0092	5.52086	5.12041	4.82204	1.78002	3.15964	2.27545	2.55187	2.80891	3.29637	1.8269	2.50135	2.16506	4.88907	5.50683	5.55722	1.39217	1.40177	1.54464
SPV_0093	39.5283	34.5243	37.1865	9.44021	12.8675	14.7884	8.2312	7.54853	9.06085	8.19713	9.69091	8.81656	30.72	29.4312	30.5095	30.046	22.824	27.9374
SPV_0094	38.4948	32.2594	33.9064	8.96255	12.0433	13.2798	5.60501	5.47554	5.98202	5.46168	8.06582	6.7376	36.6332	34.9602	35.1135	34.4866	24.2973	32.8617
SPV_0095	32.1145	28.6985	29.3197	11.731	17.2923	12.165	5.05772	4.63699	5.78678	4.01626	5.60336	5.88906	34.4915	31.4983	34.3266	34.1735	25.1951	36.4479
SPV_0096	30.0233	23.0096	22.0129	9.74862	15.0838	12.1383	4.45658	5.40999	4.62903	2.64566	4.27671	4.50423	27.783	26.655	27.8301	32.4328	28.2724	37.2657
SPV_0097	10.5159	10.2	10.2571	4.00988	6.44878	6.32277	4.91819	3.9145	3.37782	4.60522	5.03311	4.1413	16.4602	16.9327	15.6231	14.2905	9.55613	13.4104
SPV_0098	19.3445	19.5413	19.378	10.612	14.2315	15.4994	14.8258	16.1159	16.4618	11.6359	13.7712	12.1582	39.3531	38.289	38.0446	51.5772	45.6095	48.2965
SPV_0099	38.5711	38.7913	39.2961	27.8864	31.0976	32.2892	33.3212	34.8299	33.8182	25.5079	26.3378	22.9889	65.6198	64.3296	63.5766	78.6662	78.3361	75.5087
SPV_2095	37.6154	37.3865	38.4252	32.9616	39.7444	35.1922	44.8401	45.2155	43.0137	34.9547	35.8998	37.1219	44.8122	41.5539	40.3793	28.2543	27.7454	33.4172
SPV_0101	34.9949	35.288	33.7315	21.4354	31.4094	32.0759	32.0185	31.2727	30.8877	27.7898	32.9185	27.1948	37.838	39.0215	37.4979	25.358	23.1089	28.1925
SPV_0102	23.3458	23.1291	23.1921	17.5321	21.0854	19.3232	19.4153	15.9549	18.2421	16.9368	17.0766	16.7924	23.7126	24.684	22.2457	20.506	16.1753	19.3791
SPV_0103	14.5633	15.2642	13.6804	7.26766	12.334	13.3277	10.3426	11.9631	12.4827	10.6893	12.3616	11.3357	16.5722	16.6462	15.9157	16.4413	12.6799	14.2677
SPV_0104	606.45	705.622	807.237	655.043	620.788	541.032	1768.82	2077.86	1965.32	1459.31	1197.48	1010.64	376.006	354.5	422.682	363.621	553.845	363.044
SPV_2096	0.626063	0.740332	0.611175	0.669143	0.640422	0.961349	1.073	1.18453	1.27094	0.924495	0.704526	1.33329	1.34218	1.07273	1.57547	1.90347	1.09444	2.02555
SPV_0106	27.0757	30.6896	27.501	14.6899	16.3372	17.269	10.2646	11.6013	11.9049	9.47568	10.2219	8.96522	16.2636	15.0509	18.0856	20.7207	16.8679	18.6317
SPV_0107	9.44279	11.344	8.83314	4.55394	6.35317	6.75603	2.96595	2.64387	3.14007	2.69743	3.32878	3.76471	10.3083	9.71962	9.40117	10.1315	8.03473	9.45898
SPV_0108	10.8401	12.5439	9.2385	6.90702	10.2174	8.87755	4.12082	4.08101	5.15764	5.14521	5.27155	4.62427	11.6197	11.675	11.155	11.446	11.3925	12.1402
SPV_0109	33.6863	17.5182	25.6901	7.54586	7.87632	10.0261	3.47274	2.83037	2.50094	1.26695	1.90624	1.34033	1.05645	0.703631	0.503778	1.77594	1.61522	1.99292
SPV_0110	23.3856	11.835	18.4686	3.94352	4.6304	5.2928	2.50984	2.93713	2.26569	1.66451	2.52358	2.07643	1.37997	1.54173	1.43694	3.39601	3.18621	3.33316
SPV_0111	16.1145	9.10029	14.1964	3.15621	3.23289	4.73414	3.14074	2.94394	1.90299	1.6385	2.29062	2.59567	1.77998	1.77447	1.70743	4.0809	3.31211	3.77721
SPV_0112	3.23629	1.97302	2.55867	2.22321	1.61847	3.29826	2.25757	2.61773	1.97096	1.75987	2.4603	2.13091	2.03518	1.57731	2.4613	3.73978	2.57031	2.97116
SPV_0113	159.946	141.515	146.274	93.6034	130.525	145.43	131.804	153.495	138.159	101.109	132.075	116.313	0.34803	0.217413	0.169043	0.387346	0.369689	0.445819
SPV_0114	94.6656	84.217	81.6277	56.9374	77.6867	86.8783	76.506	78.4242	73.1781	61.2268	87.5547	77.5487	0.341568	0.181997	0.400936	0.334075	0.309468	0.0660869
SPV_0115	96.5577	86.566	86.1193	61.1679	83.5653	100.402	99.7053	96.6402	90.4105	77.7181	111.176	93.8242	0.295369	0.629524	0.624073	0.462223	0.178408	0.480046
SPV_0116	706.011	583.504	670.594	630.201	709.557	995.309	708.908	796.342	617.794	557.487	639.339	563.023	1.11884	1.41585	0.738732	0.889112	1.07705	1.38002
SPV_2099	75.5056	49.1634	59.3112	32.5715	42.6828	53.3547	45.7912	56.1867	51.4121	33.5248	48.9893	44.2144	5.00553	6.88279	5.49646	4.89571	4.82771	6.18573
SPV_0117	113.583	79.6406	98.3446	60.6446	61.4431	84.5387	64.9096	71.8149	68.8351	53.6301	71.2776	59.143	8.73753	7.47949	7.73418	8.96614	8.37062	7.81531
SPV_2100	41.2786	27.8733	32.9084	13.9109	18.8597	25.8021	17.5781	25.2318	26.3534	17.6004	20.8788	20.5288	2.37654	2.39928	3.08325	3.05843	2.37986	2.9041
SPV_0118	71.26	59.2489	64.4035	33.7333	44.796	60.9841	36.1212	37.4998	40.0448	29.1289	40.8446	36.1646	7.1892	6.30923	7.44595	9.71999	7.66303	8.59129
SPV_2101	79.9223	57.7175	63.6872	23.2481	35.3736	51.8093	35.4172	34.7258	35.1916	26.596	42.5626	36.1884	5.21263	6.99501	8.83802	8.68595	5.07259	8.96483
SPV_0119	55.1838	38.0503	42.4378	22.5572	27.9216	38.0574	24.4524	23.9369	25.7881	18.5666	27.9169	23.7744	6.49076	5.97857	6.11285	6.8897	5.4249	6.22078
SPV_0120	34.8169	28.7601	32.2799	13.4559	18.6656	25.4177	18.9126	19.3022	19.3468	14.5555	21.0774	17.7898	3.95004	3.62877	4.38078	4.76928	3.43073	5.62914
SPV_0121	42.7501	34.7992	36.8808	24.4125	27.1875	37.1139	24.2136	21.1392	21.6122	16.988	27.9697	24.9777	5.96788	5.22404	5.67083	6.46234	5.66451	5.27849
SPV_2102	14.2609	10.9213	13.4061	6.58821	8.61385	11.54	8.08591	8.44336	7.40993	6.73308	7.33631	7.79703	1.60145	1.86174	0.854453	2.84785	0.791428	1.69009
SPV_0122	28.488	22.2631	23.0485	12.5821	15.4857	19.1039	13.3825	12.8705	13.7247	10.9742	14.5269	14.2212	3.33398	3.30134	3.70566	3.80912	3.15432	3.66486
SPV_0123	31.946	27.4816	31.529	20.5501	23.2701	32.9187	22.6734	21.6974	19.5091	16.5146	19.7526	19.5682	4.74143	5.93495	4.8588	5.81517	5.18229	5.76636
SPV_0124	19.6042	17.9814	17.3444	11.6609	12.9739	17.9048	12.7016	12.4407	12.8045	10.5727	13.1216	11.9962	2.15624	1.98624	2.48811	3.10978	3.54297	4.36989
SPV_2103	30.4407	28.5005	28.4574	23.0147	29.0202	37.1375	30.2331	32.7982	28.6685	23.0383	28.3935	24.5248	5.92051	5.73566	5.05422	5.52742	7.92427	9.05991
SPV_2104	1.22136	1.80535	1.78848	1.05437	1.1869	1.6254	0.991549	1.04539	1.70461	0.966193	2.06165	1.24399	1.17828	1.88347	2.38197	0.832314	1.24548	1.51984
SPV_2106	0.258903	0.489853	0	0.340577	0.635619	0.212031	0.186834	0.373221	0	0.655401	0.233081	0.191782	0.444039	0.473192	0.521216	0	0.201154	0
SPV_0126	53.2839	35.1746	45.0631	47.7027	41.7458	52.6657	29.6764	28.6297	29.6364	33.5312	37.4132	34.6197	60.733	60.7976	57.7878	82.1943	68.3795	70.953
SPV_0127	40.7323	50.6094	43.8034	27.4647	35.3499	28.8453	33.3503	36.0048	37.2128	34.2538	34.5259	28.2647	87.5492	88.5401	85.1227	67.5135	63.5949	64.8068
SPV_2107	16.6993	20.2064	15.1648	9.19557	14.3014	11.4497	9.24826	11.4765	10.6432	12.1249	14.3345	13.2329	43.6268	39.7481	38.7003	22.4749	21.423	24.3563
SPV_0128	31.0684	39.4461	29.4427	17.8803	29.718	22.5422	17.405	18.6119	19.5021	18.6272	21.5906	19.9352	79.109	72.2241	69.8841	45.6012	35.4138	43.2052
SPV_0129	30.5327	40.4167	28.2977	18.8759	32.3322	24.2074	24.6222	25.2831	25.7357	23.8191	25.3393	25.4066	66.7032	65.8019	65.0785	37.4394	31.9577	36.4389
SPV_0130	111.328	104.584	106.474	81.0208	93.103	103.395	119	114.912	124.17	100.963	114.093	106.302	151.56	151.658	145.364	174.696	146.843	164.548
SPV_0131	101.835	101.111	96.7781	58.3347	69.9724	83.6163	83.1649	89.4773	87.1937	69.4613	83.431	81.8269	134.236	147.66	138.724	171.269	135.341	140.501
SPV_2108	0.28767	0.272141	0.748878	0.189209	0	0.23559	0	0.41469	0.291993	0	0	0.213091	1.23344	0.262884	0.579129	0.241276	0.223505	0
SPV_2109	0.156911	0.14844	0	0.103205	0.128408	0.385511	238.128	259.219	751.591	1135.1	600.36	915.671	0.403671	0.286783	0.473833	123.972	115.816	143.709
SPV_0132	0.406123	0.192099	0.52862	0	0.498524	0.498896	209.693	213.102	607.209	1005.12	550.985	794.804	0.522398	0.371131	0.204399	105.934	102.707	112.192
SPV_0133	0.334069	0	0.579777	0.439454	0.136692	0	230.468	226.34	694.624	1133.07	653.228	964.972	0.572953	0.457928	1.17694	142.057	114.983	129.202
SPV_0134	14.1261	15.5979	14.8199	11.2331	12.638	11.9407	11.5706	12.408	11.9871	10.1568	11.6131	10.0601	20.9166	21.5427	21.2144	17.9052	17.6804	17.9965
SPV_0135	15.1086	14.8298	15.8803	11.6169	12.9446	15.2778	16.3799	13.9063	13.2477	10.0555	13.2186	11.2967	23.601	21.3909	21.6341	19.6326	16.5332	19.4187
SPV_0136	28.6714	26.6003	29.4129	22.5771	25.475	26.5762	27.2988	27.4877	25.5464	22.2227	22.9899	19.8042	35.8393	35.2998	34.1497	31.0838	27.9826	30.5004
SPV_2110	0.229569	0.253372	0.265612	0.150995	0.156556	0.188008	0.276109	0.248201	0.155346	0.387429	0.344454	0.481816	0.42654	0.13986	0.423649	0.609728	0.237818	0.418984
SPV_2113	0.319634	0.241903	0.166417	0.0420465	0.156943	0.31412	0.276791	0.230383	0.194662	0.269712	0.460406	0.236768	0.274098	0.584188	0.579129	0.160851	0.248339	0.636392
SPV_2115	0.977676	0.565215	0.706983	0.250074	0.622284	0.622748	1.05829	1.05702	0.716711	1.14581	2.10262	1.16678	1.11786	1.43943	0.765423	1.36667	1.47701	1.56806
SPV_2116	0.882625	0.667981	1.07226	0.928846	1.15567	1.01197	1.65603	0.636172	1.6126	1.48955	2.38378	0.653801	1.36239	1.45184	2.48762	2.51695	1.64581	3.16316
SPV_0138	1.98364	2.55893	1.54247	1.03359	1.72871	1.49793	1.30133	1.41118	1.09824	1.17385	1.4611	1.01139	4.35202	4.02566	4.27864	3.8028	3.54272	3.8212
SPV_0139	1.23752	1.32476	1.49776	0.685437	1.03938	1.06682	0.705032	0.633771	0.991676	0.796924	1.1141	0.699581	2.62513	2.61892	2.62247	1.88469	2.1001	2.13972
SPV_0140	1.71001	1.87217	1.9507	0.922527	1.36794	1.30602	1.46971	1.28792	1.73571	1.50779	1.07243	1.30938	2.89984	3.19558	2.9397	2.75565	3.22444	2.84995
SPV_2117	0.521282	1.28217	1.26656	0.754297	1.36509	1.79301	1.57994	1.12718	1.3757	0.703787	1.03244	0.61782	1.34106	2.00075	1.57414	2.09862	2.34905	2.17954
SPV_0141	0	0.0715114	0	0.0497192	0	0.123814	0.2182	0.0544848	0.0767282	0.127572	0	0	0.259293	0.138158	0.07609	0.126802	0.117462	0.150504
SPV_0142	0.0414245	0	0.179731	0.0272461	0	0.0339249	0.149467	0.089573	0	0.0349547	0.0745859	0.0306851	0.0710462	0.113566	0.0833946	0.27795	0.0965542	0.0824764
SPV_0143	0.105945	0	0.0229835	0.0696832	0.1734	0.0216911	0.210248	0.0190906	0.0537686	0.0446991	0	0.0784785	0.022713	0.0726126	0.0799821	0.0222147	0.123471	0.0527343
SPV_2119	4.80027	3.65813	4.85967	1.57864	2.72798	3.93122	2.69425	3.36379	3.6543	1.91276	4.68162	1.48158	1.48648	1.34037	1.87906	2.01305	0.93239	1.72563
SPV_0144	20.6044	23.0299	19.19	12.2513	19.3628	18.8472	21.0966	24.4667	18.0671	11.5302	15.2797	15.0762	8.75743	8.87235	8.46977	12.5765	9.8901	12.6364
SPV_2120	231.185	308.031	368.052	191.725	182.211	217.643	514.562	717.023	733.196	429.609	344.822	399.696	1.306	2.78348	1.53299	2.29922	7.57287	2.27417
SPV_0145	4888.36	4340.98	4240.49	1764.01	2206.09	2511.42	4688.85	4259.31	4197.56	3557.99	4686	4333.38	26.7562	24.0236	23.2543	30.8462	26.6143	30.0034
SPV_0146	1867.95	1709.41	1583.38	600.651	802.904	883.549	1518.28	1400.67	1375.27	1058.81	1390.69	1361.92	12.8496	12.6882	12.5	15.0659	12.1049	15.5556
SPV_0147	1492.5	1347.93	1239.33	374.573	596.642	683.236	1110.67	1013.24	998.996	740.859	1017.62	1007.8	10.8809	11.7659	12.3495	13.5767	10.837	14.8142
SPV_0148	1238.23	1139.29	1020.99	348.987	546.684	601.255	1014	918.16	896.533	674.994	932.733	939.14	11.2692	10.1812	10.3479	12.9334	9.26589	13.7377
SPV_0149	38.5623	35.3482	32.7399	9.8579	14.6501	15.2577	21.331	16.6918	19.703	14.7987	22.2539	22.9753	0.580151	0.856026	0.73337	0.392832	0.52563	0.518068
SPV_0150	214.189	208.709	213.503	92.091	115.987	120.36	192.31	202.887	217.635	164.142	147.085	137.861	97.5923	96.9617	95.3995	97.3955	96.8156	93.0837
SPV_0151	64.1717	65.8637	70.0004	30.3054	39.0738	36.3949	65.2148	71.1608	69.8571	55.9582	48.7098	43.6859	50.2621	48.4482	52.4508	45.5022	63.8048	47.6048
SPV_0152	11.4415	12.0003	10.8309	5.60687	8.69697	7.09239	7.50598	8.06744	7.34446	7.21228	7.939	7.26928	13.4375	14.1338	13.4287	13.3703	10.6111	11.3225
SPV_0153	13.7497	11.3192	11.449	7.94679	9.648	10.1583	10.7667	10.7327	10.6602	10.2692	12.589	11.2685	19.2166	21.2268	19.0229	21.7885	18.8199	19.7163
SPV_0154	18.2465	19.6789	17.8564	12.4141	15.8492	18.7248	20.9318	20.099	20.3865	19.558	20.6241	19.859	29.4872	28.6373	26.3993	33.3149	29.2937	30.4377
SPV_0155	5.83214	4.89853	7.89869	3.94352	4.6389	4.46381	5.19201	5.97154	6.69433	6.71499	6.18277	6.33889	15.3778	17.3836	16.0205	4.80013	4.57362	4.66643
SPV_0156	13.3872	14.0026	12.888	7.17703	9.34308	8.48123	10.645	13.7637	15.178	9.76175	10.824	9.95394	11.7833	11.6336	10.7803	8.64357	9.02742	9.95752
SPV_0157	12.4934	11.9109	11.0604	6.13422	8.18871	8.76765	8.73526	8.6548	9.1904	7.08276	8.5186	8.72193	13.9626	13.086	13.0255	9.85928	9.43501	10.8705
SPV_0158	12.915	13.6337	12.8409	6.44635	9.30463	9.60811	10.6264	11.4141	11.0018	8.75905	10.1925	9.2091	15.5879	15.4201	15.3328	10.7714	10.2031	10.9824
SPV_0159	156.215	158.789	168.573	57.8215	84.035	86.8135	127.467	148.156	167.302	120.378	98.4177	101.063	119.391	113.832	120.407	136.291	134.887	133.097
SPV_0160	33.509	35.1321	38.1212	23.5584	24.1292	27.4965	31.369	36.9893	44.993	36.4019	29.3355	26.4341	48.8725	45.0889	46.2123	59.4185	75.9006	55.7504
SPV_0161	80.4629	112.329	78.296	58.9416	109.63	95.6707	163.402	178.171	109.987	58.2233	68.1858	68.3855	6.83461	6.94615	6.43783	4.20887	3.24905	3.37938
SPV_0162	1.96293	1.34469	1.46839	1.113	2.16027	2.10645	2.6865	2.48814	1.71761	1.99905	1.94996	2.20612	1.74133	2.04122	1.90772	1.64636	1.68286	1.88672
SPV_0163	1.8317	2.13269	1.40606	1.57546	2.3061	1.61547	2.49111	2.5897	1.85922	1.48617	1.58558	1.72212	1.14785	1.67388	1.77284	1.59538	1.58734	1.19226
SPV_0165	14.8969	12.7512	13.6181	14.3042	13.1557	15.6838	14.8547	14.6532	16.4469	13.7265	15.0893	13.7611	17.8572	18.0978	16.9516	24.1068	20.8458	22.459
SPV_0166	4.18228	3.8309	3.28354	1.48457	2.82497	1.79411	1.82043	1.81826	2.83009	2.35272	2.03199	0.934321	4.89581	4.97458	5.07852	2.44988	2.32101	3.43652
SPV_0167	3.76118	3.48502	2.68255	1.18609	2.25576	1.64561	1.76609	1.44832	1.9873	1.15211	1.15961	0.782393	4.37411	3.67254	4.12306	2.13908	2.00154	2.3594
SPV_0168	2.88213	3.00382	1.90752	0.963896	2.07875	1.52022	1.62157	1.19712	1.23959	0.865624	1.58319	0.651334	3.97959	3.74982	4.62211	2.25343	1.78382	2.82054
SPV_0169	2.82183	3.44365	2.27724	1.33632	2.03213	1.61767	1.24216	1.26102	1.86176	1.16675	0.762117	1.14965	5.15424	5.15741	4.43105	2.79276	2.34589	3.31479
SPV_0170	13.6513	16.8727	13.1621	12.1438	14.2961	14.9921	16.5319	18.1333	16.9887	12.8432	14.9266	13.1341	15.6086	14.8649	13.8991	17.0209	15.9704	16.714
SPV_0171	16.9664	18.0829	16.7303	12.8622	15.4622	15.564	18.6834	18.661	18.1719	16.4548	17.0595	15.3017	17.856	19.2801	17.2445	19.1276	18.5747	18.3159
SPV_0172	12.0058	14.7823	13.2015	7.80614	11.2874	12.947	15.1782	17.3069	16.5584	11.6387	13.036	12.1858	15.0895	13.8608	13.5609	14.3357	15.0599	16.5135
SPV_0173	9.51319	9.68314	9.90087	6.39571	8.81982	8.99898	11.2317	11.3051	10.2367	9.42457	9.64846	8.87548	12.4692	13.1228	12.5456	13.4077	11.2272	11.3585
SPV_0174	40.0164	38.5867	39.0993	21.3607	27.0231	31.1351	31.6962	31.4291	31.0281	29.5122	34.7577	28.6663	52.973	54.168	52.3502	43.8488	33.4199	38.2087
SPV_0175	44.8766	44.4133	40.4822	18.8561	28.8954	28.4862	27.1176	25.3553	27.6643	21.8051	28.0289	24.2558	61.5452	61.0192	59.7661	46.9041	37.5488	42.6783
SPV_0176	23.6304	22.1057	22.2093	18.2988	21.6092	24.0421	19.5779	17.5936	17.8388	15.9037	20.5921	18.333	30.9416	29.8251	27.8387	32.2226	26.9342	29.5198
SPV_0177	31.5072	29.6403	28.6605	23.5133	27.7709	30.2114	27.5923	27.5382	26.5467	25.4014	30.3663	29.6016	41.1175	40.609	41.2556	41.7858	32.4347	38.9666
SPV_0178	139.302	140.842	153.65	127.678	139.486	148.135	215.491	266.643	243.035	182.461	192.283	184.514	192.573	179.671	198.297	166.992	171.329	173.402
SPV_0179	30.8504	27.7927	28.0002	25.7046	28.0564	30.5771	37.4454	42.665	38.1743	34.8627	40.4334	36.9028	56.1358	52.9975	56.8949	50.6528	50.2674	49.7029
SPV_0180	154.411	161.486	171.148	96.9687	119.791	121.691	165.757	181.662	178.582	129.116	143.201	131.446	169.234	158.971	169.132	150.687	178.101	152.674
SPV_0181	189.073	208.607	204.059	142.653	151.156	149.088	197.617	226.492	215.641	161.978	168.018	153.261	205.59	197.591	203.647	182.405	213.971	177.766
SPV_0182	195.142	200.936	196.118	144.511	154.127	152.413	206.763	237.032	237.545	179.743	169.189	166.587	200.079	188.813	203.479	181.213	210.463	180.821
SPV_0183	41.5984	42.7359	38.5322	18.8992	26.9693	23.4302	24.6782	26.0807	26.2668	19.7197	23.8782	22.6459	34.8842	34.0426	32.8729	27.4118	24.9297	27.8877
SPV_0184	50.8457	63.6129	54.3561	26.1582	46.4943	33.0415	59.4754	67.0761	81.8312	59.2895	49.6592	50.1296	65.8041	63.2894	57.3338	36.0105	35.7049	38.7324
SPV_0185	6.91084	7.899	7.06964	4.89204	6.15302	7.02067	7.42947	7.12845	7.19984	6.37873	8.15555	7.1008	8.62008	8.20447	8.91474	10.2328	8.32961	9.01834
SPV_2121	14.4554	12.4504	12.9181	12.204	17.4795	14.3121	21.3302	17.2615	30.0023	44.9678	37.4872	44.7491	15.5414	16.5617	16.0708	23.7054	21.7917	27.2774
SPV_0186	37.811	35.7507	38.6439	21.8022	26.8455	30.8333	40.2657	39.6938	44.8953	53.6415	43.2176	46.2818	43.5729	40.6041	40.4375	54.266	53.751	54.9039
SPV_0187	14.1975	12.8986	15.177	5.34002	5.76893	7.34042	9.37214	7.21087	7.95524	6.15032	7.68913	6.52475	13.3332	13.9386	14.73	20.9242	17.3933	18.3779
SPV_0188	20.7123	16.8843	24.0916	6.23183	8.2946	8.30078	12.2436	13.8171	14.3139	9.85426	13.0922	8.8138	22.8633	15.3032	21.2922	34.1894	25.3369	30.0513
SPV_0189	7.35346	6.20287	5.58335	3.10348	3.66076	4.16534	4.33365	3.66596	4.66498	4.55032	4.5237	4.0399	9.14352	8.06387	7.7103	14.2881	12.0455	13.4207
SPV_0190	7.46482	6.96238	6.84254	2.93899	4.34501	3.87468	5.50068	4.05428	4.3221	3.72614	3.88074	4.59497	9.91761	8.45501	9.57768	15.5642	13.2742	17.5838
SPV_0191	9.30041	6.27773	6.89259	4.33161	5.18369	5.43458	6.05849	4.71056	5.91925	4.66629	6.33618	4.43146	10.7776	7.71808	9.61467	18.7212	14.6081	16.5153
SPV_0192	816.023	993.117	829.641	401.219	622.865	568.16	569.643	595.052	619.276	416.827	571.885	472.118	1032.5	919.647	1114.69	949.888	863.91	966.996
SPV_0193	603.579	706.466	580.513	380.305	485.3	436.763	380.819	381.507	395.725	257.143	419.992	327.075	796.423	705.849	851.603	765.942	676.649	762.266
SPV_0194	436.949	533.233	422.281	251.241	362.466	323.632	290.383	292.871	299.13	194.058	319.366	249.316	617.598	546.628	656.683	595.196	522.305	607.966
SPV_0195	463.201	556.75	418.192	191.205	346.016	341.734	305.954	304.533	327.882	205.05	349.197	263.535	704.003	611.804	764.767	660.571	520.645	685.533
SPV_0196	471.129	584.229	466.912	299.487	414.112	361.581	331.166	322.957	336.376	213.406	353.277	263.997	706.596	602.997	786.549	683.596	617.038	704.906
SPV_0197	588.316	695.8	544.355	302.389	458.637	428.302	401.97	388.706	413.314	260.766	434.026	317.705	882.881	780.264	1002.62	896.962	731.518	894.409
SPV_0198	453.959	544.802	434.245	253.744	390.73	349.869	310.696	306.95	320.655	198.33	341.636	246.748	701.349	606.838	797.053	704.166	595.557	707.773
SPV_0199	489.778	571.061	461.075	301.707	412.355	378.115	338.323	318.642	339.655	221.033	359.415	262.125	723.538	622.182	833.516	748.545	646.536	756.664
SPV_0200	603.807	680.328	558.663	376.362	501.003	452.271	417.262	404.269	417.271	290.53	434.206	325.751	869.415	738.728	995.901	926.123	787.301	892.075
SPV_0201	461.223	515.411	436.173	311.85	381.371	364.57	320.054	306.798	325.56	210.615	338.609	241.367	657.306	561.933	746.473	685.183	616.757	688.051
SPV_0202	608.393	710.794	576.275	346.605	481.804	461.301	422.545	410.2	422.525	278.433	447.301	319.724	886.546	755.258	983.122	916.018	805.45	922.053
SPV_0203	521.848	592.682	513.475	346.89	434.081	397.722	382.113	364.907	376.202	263.226	384.375	287.953	758.692	632.769	843.184	785.76	698.448	798.278
SPV_0204	565.12	613.469	518.4	334.099	448.921	421.484	380.628	367.44	388.008	257.534	385.086	290.079	813.2	682.324	914.888	860.42	726.207	847.607
SPV_0205	455.155	520.76	436.617	309.944	386.475	365.396	332.832	326.331	335.738	225.081	336.667	238.148	654.037	552.981	728.666	677.216	629.38	705.378
SPV_0206	510.557	572.148	490.066	297.134	418.19	408.607	400.073	380.685	382.511	281.191	385.671	289.122	722.105	618.409	793.755	754.133	679.634	762.907
SPV_0207	501.299	541.416	470.611	256.79	370.347	385.545	369.509	361.211	394.547	270.111	372.088	267.687	723.549	617.925	799.617	732.558	631.353	759.574
SPV_0208	460.472	486.295	424.024	282.279	353.579	360.76	350.162	337.233	357.694	253.617	343.397	263.995	665.859	577.664	740.069	678.571	605.756	685.902
SPV_0209	532.079	555.222	509.665	338.23	420.042	410.093	406.952	395.928	418.527	306.955	404.268	310.203	747.03	654.516	837.363	782.538	693.932	791.15
SPV_0210	457.929	475.128	437.944	318.573	373.821	356.931	375.071	363.811	381.8	297.539	357.165	275.608	646.413	563.643	700.199	661.395	641.305	682.805
SPV_0211	577.906	583.969	508.697	349.063	430.831	441.997	464.205	435.506	446.664	353.702	422.449	332.003	787.914	681.862	835.142	789.994	723.101	797.047
SPV_0212	372.609	382.419	362.09	232.426	275.579	275.611	269.091	251.048	257.502	191.538	247.097	187.294	427.304	374.562	461.507	478.731	453.925	480.271
SPV_0213	303.195	316.241	291.579	167.888	212.067	228.081	230.767	226.871	238.908	177.733	212.536	171.015	349.094	304.424	377.781	383.97	358.506	391.079
SPV_0214	60.7268	58.1844	56.535	28.2375	47.2685	37.4289	41.0858	43.0693	48.364	32.247	39.3502	34.9709	84.8468	77.9767	86.7226	72.0974	65.0872	68.924
SPV_0215	717.268	791.28	667.343	377.06	585.117	553.604	680.484	682.841	702.272	540.841	658.757	563.26	1144.28	1147.07	1144.68	906.313	828.426	818.127
SPV_2122	927.006	982.72	832.753	449.736	723.627	698.288	860.968	876.591	899.43	709.178	813.751	715.789	1482.86	1481.21	1422.25	1159.24	1058.79	1067.7
SPV_0216	673.573	694.146	596.353	397.079	532.6	501.575	584.942	594.156	629.5	480.986	570.169	491.967	1039.41	1023.18	1006.29	787.217	764.057	743.893
SPV_0217	644.669	689.085	585.95	353.614	511.276	476.407	567.449	585.49	595.064	466.7	541.112	476.218	975.636	969.157	964.413	755.745	704.481	732.139
SPV_0218	631.259	658.287	561.025	362.627	516.834	473.209	571.495	581.363	595.027	457.969	543.287	472.226	973.612	958.244	927.999	736.301	705.459	711.425
SPV_0219	746.765	785.436	692.033	440.69	643.042	581.984	725.088	740.366	747.639	595.924	673.802	588.309	1158.15	1154.96	1104.01	876.607	849.776	859.849
SPV_0220	28.1594	25.6485	27.0606	15.9191	17.0451	20.7743	19.4811	19.5417	24.0944	19.0484	18.856	19.4799	25.1456	24.4571	25.0652	36.7933	33.9024	37.0681
SPV_0221	50.3034	44.0319	48.1206	37.4507	34.6908	40.4173	40.0848	43.1476	47.0321	38.1787	35.7402	36.0074	37.9638	38.2724	37.3688	60.873	61.3649	56.383
SPV_2125	20.9922	21.249	25.3202	12.8407	11.8534	20.1143	22.2685	26.9324	27.4868	25.1532	19.6544	18.9708	15.8414	15.9223	13.9461	27.6424	24.3016	28.8389
SPV_0222	54.1567	46.271	58.0429	36.0038	37.9353	44.1318	43.8048	47.1777	54.2425	42.7855	37.7772	36.1646	51.7468	53.6284	54.2426	64.2234	63.7773	61.2325
SPV_2126	0.0943754	0.107137	0.0655155	0.0496588	0.123571	0.247326	0.136209	0.108837	0.0383175	0.127417	0.169925	0.237688	0.129489	0.258732	0.246992	0.348282	0.263969	0.413384
SPV_0225	0.199156	0.05383	0.0987532	0.037426	0.0698482	0.0466002	0.123187	0.0205066	0.0866354	0.144044	0.15368	0.105375	0.195182	0.181997	0.200468	0.214762	0.221049	0.424844
SPV_2127	0.221521	0.104781	0.0961127	0.0910633	0.158621	0.0680313	0.259769	0.0997917	0.112425	0.163558	0.124642	0.102557	0.189963	0.151826	0.22298	0.534162	0.27968	0.358353
SPV_0228	4.2366	3.71101	3.54015	1.75449	1.54089	1.79905	2.71758	1.80956	2.54831	1.72126	2.82522	2.09216	1.48013	1.29052	0.789722	4.07976	3.16971	3.28031
SPV_0229	2.35912	2.19394	2.25531	0.788981	1.14526	1.14611	1.12533	1.03753	1.7452	1.04594	1.51188	1.15513	1.2001	1.20582	1.3282	2.04572	1.42905	2.03007
SPV_0230	7.19522	8.1052	7.29028	2.40729	3.98219	4.05328	7.53337	6.05547	7.76773	7.12431	4.79267	3.94346	5.59952	5.43506	6.36345	5.19761	6.91519	6.04496
SPV_0231	5.8273	7.1905	6.4857	3.2912	3.83574	3.94235	8.20468	8.08075	8.87232	7.8568	5.9874	5.74759	4.39965	4.48592	5.96131	5.57813	6.59442	4.98137
SPV_0232	0.193572	0.549368	1.00784	0.190978	0.316819	0.554847	0.209533	0.348805	0.196482	0.32668	0.958463	0.430165	0.580985	0.442236	0.974236	1.13648	0.676781	0.867159
SPV_0233	1.10599	1.04629	0.697984	0.859708	0.411404	0.823421	0.870681	0.434821	0.306168	0.678733	0.633618	0.819262	1.12087	0.735056	0.506035	1.26494	1.64048	1.4013
SPV_0234	2.03296	1.69695	1.63958	0.660703	0.606749	0.861834	0.880232	0.89642	0.873957	0.988904	0.990459	1.06299	1.27161	1.24582	1.08336	1.84551	1.39368	1.45239
SPV_0235	2.05084	1.55451	1.86805	1.19809	1.04243	1.47092	1.3145	1.54246	1.4869	1.54781	1.73162	1.57577	2.06453	1.82758	1.67969	2.8419	2.52371	2.47277
SPV_0236	2.13624	1.71339	2.33731	0.97744	1.36815	1.48327	1.97725	1.4728	1.55555	2.15528	2.42488	1.68562	2.03103	1.73999	2.01007	3.46659	2.41746	2.68141
SPV_0237	2.65322	2.18612	2.50039	1.50116	2.05452	2.19624	2.84111	2.63208	2.66414	2.3592	3.57005	2.74729	3.10705	2.65926	2.81428	5.04886	3.92334	4.14654
SPV_0238	34.6819	31.7523	32.9075	29.3778	31.5116	36.6707	37.4474	39.7744	39.8792	32.8906	38.2767	33.7205	69.7897	65.8497	64.1209	73.0182	61.89	68.4831
SPV_0239	21.9621	17.356	20.7233	12.9478	11.6895	16.67	10.6302	10.3279	12.2335	9.22835	9.4036	9.02697	17.4553	16.7657	18.0179	17.4468	15.7109	18.5305
SPV_0240	23.9159	21.6381	20.6884	13.084	13.9013	17.4506	14.4628	14.9288	12.9317	10.6876	12.3415	11.8104	17.9532	18.7234	17.3989	20.1839	16.8449	19.2099
SPV_2129	11.0243	11.0612	11.0158	4.83399	5.1943	8.20765	9.64302	7.94599	9.15541	6.48354	3.90974	5.69159	6.58896	9.15856	9.75179	8.68595	7.00796	10.6421
SPV_2130	0	0.59982	0	0.208516	0	1.29815	1.37265	0.91401	1.28715	0.535021	0	1.40901	0.543721	0.869128	0	1.59538	0.985246	1.26239
SPV_2131	36.3827	43.3133	41.8583	20.1657	32.7845	32.809	40.7101	48.0276	55.6017	37.9443	26.1296	39.3657	31.1996	26.5237	38.2683	43.8869	46.689	48.0208
SPV_2132	76.8358	103.027	116.535	150.293	156.102	155.398	206.843	246.085	228.207	194.506	148.57	164.066	75.6298	80.9006	72.2978	58.8403	83.0573	58.1991
SPV_0241	17.1643	18.8079	19.4986	16.4192	16.6621	19.0042	23.7117	25.227	23.4893	19.8239	20.8046	16.5737	28.424	29.0049	28.1843	29.4893	27.7643	28.0967
SPV_0242	19.8989	22.5178	22.2546	20.7556	22.3188	21.7137	28.4065	30.6002	30.3796	21.7323	23.4789	21.5278	30.0365	29.2339	29.9631	29.8778	33.7855	32.2241
SPV_2133	6.94081	6.25344	11.4722	6.73907	6.22095	11.6391	13.3566	16.4376	15.4322	10.8769	11.0093	12.9759	15.3052	11.4774	15.3038	16.3554	13.8668	12.5031
SPV_0243	43.7577	44.8806	42.1266	31.0154	38.8573	40.73	48.0303	51.0118	49.6089	42.2773	47.2058	44.0871	60.1646	58.0549	57.7664	71.1012	65.3235	69.3552
SPV_0244	47.6459	49.8261	46.1734	32.1769	37.8209	38.8934	47.8517	47.0704	48.6365	37.335	45.329	40.7035	61.5358	60.6322	57.9173	65.5659	54.6119	60.357
SPV_0245	56.4656	59.1089	56.0375	44.1615	50.8898	51.8769	58.5946	57.4583	56.9888	46.1694	57.5155	50.9592	80.0115	75.0347	75.5764	76.457	67.6645	74.1306
SPV_0246	74.4703	78.8838	70.4091	57.0383	70.5283	69.9359	82.9323	84.8745	84.8425	71.5639	82.1893	74.1556	109.415	103.367	104.108	99.1153	88.508	95.5218
SPV_0247	5.35817	4.49387	4.55188	1.93981	2.28454	2.54437	2.59942	2.28801	3.35919	2.84957	3.06045	2.85171	5.03887	4.95823	5.21216	5.32486	4.51286	5.49096
SPV_0248	91.6423	84.4854	83.6061	51.6005	63.1051	65.1212	42.7951	41.7166	43.738	38.9255	47.5593	38.8143	86.952	87.2306	85.7284	77.8998	66.411	74.2356
SPV_0249	40.3889	48.0896	43.7773	41.9396	56.6366	52.2444	56.3063	57.8173	71.9305	61.9448	59.9084	56.351	29.0274	29.5001	26.2395	22.3105	21.8396	24.4778
SPV_0250	3.22136	2.78246	2.82393	1.30053	1.73274	1.75427	1.17719	1.30642	1.34638	1.15403	1.50566	1.57453	4.18958	3.89998	3.97236	2.90223	2.09316	2.36209
SPV_0251	540.02	534.224	488.79	270.487	406.427	393.64	547.72	575.896	563.37	432.881	464.54	400.351	778.869	759.37	764.149	666.174	597.108	612.148
SPV_0252	596.764	619.024	592.482	408.085	504.338	481.269	718.774	750.388	711.787	553.654	565.926	496.727	817.144	781.762	813.43	708.043	742.862	684.239
SPV_0253	359.659	344.422	330.844	238.315	283.702	289.095	318.64	322.25	322.638	275.495	319.072	271.424	495.007	485.697	470.372	477.902	407.619	454.764
SPV_0254	16.8499	14.2539	15.1556	14.5815	15.4042	17.6403	15.0539	14.4445	14.3316	13.4124	16.2138	15.4369	28.9778	28.482	27.6985	33.9844	28.8926	32.4497
SPV_0255	49.1916	44.1981	44.2179	23.763	33.8034	36.4308	40.424	35.9649	39.658	33.1673	44.0735	37.3103	54.4956	58.9339	56.86	70.9681	52.7573	65.6062
SPV_0256	45.9901	43.2967	43.5799	28.9307	36.3601	39.2143	37.4471	36.5997	37.2998	30.4444	40.8017	35.9642	54.335	53.6284	53.3546	65.6583	50.3535	59.6402
SPV_0257	45.8919	39.5724	44.7565	31.52	33.8997	36.9183	36.634	34.834	38.337	36.3255	43.1428	38.6572	59.5534	58.4531	54.5744	74.9376	60.2675	65.6981
SPV_0258	53.9319	50.2158	47.9065	43.732	46.9805	48.1832	52.8188	51.8182	52.6604	47.514	56.5925	52.1239	64.0317	62.6122	61.3374	76.8308	66.76	74.2089
SPV_0259	86.3459	85.7561	82.6295	63.4269	76.2742	82.0587	94.7271	93.1598	91.8756	85.344	100.255	88.8672	107.261	97.2195	96.7973	128.597	107.108	110.459
SPV_0260	7.00435	7.84578	8.68823	7.17896	7.34962	6.65126	13.7993	13.7209	13.4777	12.2197	9.24586	9.04	10.5759	9.81726	11.3759	11.4972	14.8237	12.9618
SPV_0261	96.9287	83.1979	93.2984	68.0235	62.7334	72.7861	50.0966	53.207	59.6454	46.5016	45.9667	43.6142	93.5574	89.0452	92.2963	144.46	126.262	144.287
SPV_0262	494.164	417.277	457.545	218.843	268.744	348.735	341.193	319.865	285.235	249.311	312.972	303.242	503.662	491.777	480.479	330.723	264.492	315.221
SPV_0263	386.577	328.75	366.268	187.165	213.644	262.728	230.586	208.781	186.074	169.85	213.773	204.491	400.496	382.827	386.322	265.31	227.365	248.006
SPV_0264	294.679	251.013	276.758	147.583	160.407	184.788	153.294	132.708	122.223	111.458	141.035	123.879	328.131	324.466	313.804	224.992	190.426	209.846
SPV_0265	39.201	25.8469	35.8404	25.5433	24.5274	29.5845	14.1774	15.2801	14.0981	10.1009	15.4108	15.7712	27.3998	26.9163	27.5938	32.1635	27.996	32.8996
SPV_2134	16.908	18.7944	21.0909	10.2868	11.7611	16.4432	18.1495	17.0615	22.0962	13.0189	15.2216	14.0901	25.0112	20.2797	18.934	26.7669	24.6312	30.7183
SPV_0266	26.7501	24.9445	23.8094	18.0468	19.8269	25.4124	27.1081	28.4254	31.0698	23.7009	25.8367	23.9763	41.7822	42.8143	36.9275	53.1734	43.4078	50.1021
SPV_0267	17.0121	19.7805	18.1441	9.08685	12.7213	13.0356	20.0658	19.8052	25.5571	21.7081	18.2917	19.4458	17.555	16.5467	16.9037	10.9814	11.8056	10.3967
SPV_0268	6.62617	5.4382	5.71178	2.36672	4.3811	4.45624	7.47334	7.68582	8.95282	7.33161	7.07143	8.51641	5.9456	5.93495	4.94714	3.93812	3.78443	4.63056
SPV_0269	23.0465	22.1134	21.0256	18.8993	20.5819	23.8013	20.3085	21.3269	21.7243	19.9464	21.695	19.5069	26.445	29.6834	28.2946	31.104	28.5065	31.976
SPV_0270	21.9099	21.949	22.3339	18.9364	19.9285	21.9435	19.573	17.5185	19.641	16.8631	19.1961	18.4563	29.7435	28.7563	28.1764	30.2334	24.467	28.4039
SPV_0271	28.9412	27.7495	26.231	19.4405	24.1879	30.3949	27.6716	27.114	29.3761	26.1688	28.8264	27.5751	39.9395	35.3999	42.2044	39.7206	31.4453	38.5076
SPV_0272	32.6734	29.7165	29.7119	29.3323	31.8044	30.8266	34.8296	35.4216	35.9572	28.6023	32.4765	30.77	43.3552	42.7794	42.1589	44.0708	37.1728	41.8469
SPV_0273	54.0277	54.4384	50.952	24.997	31.9808	39.7658	29.6114	33.3786	36.1962	25.639	26.2985	27.2113	39.7959	39.5517	38.157	41.9548	37.2705	41.0437
SPV_0274	391.934	437.514	363.925	212.3	320.739	291.208	358.67	361.448	385.972	346.263	360.039	320.7	734.839	747.771	713.192	567.326	484.067	529.87
SPV_0275	426.182	456.423	415.919	225.613	342.814	339.055	438.816	463.307	482.017	434.399	436.626	397.032	764.424	774.084	757.952	614.713	516.798	574.423
SPV_2135	0.294487	0.278589	0.383312	0.290539	0.240993	0.241173	0.212512	0.636775	0.448369	0.248493	0.265116	0.545351	0.505068	0.269114	0.296426	0.246994	0.343202	0.293163
SPV_0276	0	0	0	0	0.0749993	0.0750552	0.132272	0.0660568	0	0.232	0	0	0.0785909	0.0837508	0	0	0	0
SPV_0277	0.389166	0.368157	0.469026	0.312847	0.371552	0.371829	0.561671	0.389583	0.285288	0.25541	0.253031	0.368349	0.259563	0.355635	0.174102	0.326403	0.302362	0.215231
SPV_0278	0.258903	0.244926	0	0.170288	0.211873	0	0.28025	0.0933052	0.131397	0	0	0.191782	0.11101	0	0.130304	0.108574	0	0
SPV_0279	0.295889	0.279916	0.171172	0.259487	0.645708	0.323095	0.498223	1.20852	0.100112	0.249677	0.976719	0.949776	0	0.0901318	0.198559	0.165447	0.383151	0
SPV_0280	0.39347	0.34245	0.341434	0.383019	0.437914	0.399572	0.442949	0.294947	0.271581	0.239052	0.283381	0.338095	0.161959	0.373951	0.237637	0.607224	0.452445	0.673725
SPV_0281	0.690409	0.746443	0.342344	0.194615	0.24214	0.484642	0.427048	0.497628	0.700784	0.499353	0.266378	0.584478	0.422894	0.450659	0.198559	0.579063	0.536412	0.392745
SPV_0282	0.55151	0.463766	0.478573	0.362744	0.601769	0.351294	0.707536	0.530018	0.559798	0.620498	0.331002	0.453921	0.210196	0.111998	0.185047	0.873734	0.809379	0.610033
SPV_0283	0.8534	0.610952	0.780568	0.637159	0.679503	1.09557	1.11518	1.16372	1.07693	1.14829	1.18357	1.19597	0.553812	0.316164	0.487552	1.1994	1.11105	0.505145
SPV_0284	36.5097	33.7085	42.9526	24.2444	23.5574	25.1562	29.26	27.7069	28.8628	19.6991	23.2291	19.6333	28.2981	25.8251	27.0326	30.7689	26.0478	26.7349
SPV_2137	33.6323	33.5288	37.0368	22.6169	21.105	25.3202	20.8963	25.2196	27.5551	18.1985	16.8361	16.7576	22.1157	21.5004	21.8607	26.5638	24.8416	23.2716
SPV_2139	25.311	23.5335	23.5661	13.3611	14.6681	16.1025	14.3457	17.6171	17.5319	11.7331	11.5399	11.8288	17.0474	15.6848	16.6206	16.6734	17.3865	18.276
SPV_0285	14.6221	15.1337	14.454	10.1619	11.4492	13.4688	13.2758	13.7556	15.3973	12.0186	13.3911	11.4445	17.2561	17.1837	15.9049	18.4665	16.5176	17.9369
SPV_0286	5.99222	5.60712	6.27362	4.49818	3.46459	5.28077	6.76831	6.47855	6.14839	5.22123	3.92866	4.29398	4.74758	4.94024	5.11382	6.82857	6.07259	6.8082
SPV_0287	0.368476	0.330238	0.395475	0.267869	0.317413	0.381179	0.503821	0.377414	0.413384	0.433661	0.611073	0.567444	0.848164	0.611428	1.06391	0.886487	0.70065	0.743292
SPV_0288	0.147244	0	0.127771	0	0.240993	0.0602931	0.106256	0.106129	0.149456	0.248493	0.132558	0.21814	0.252534	0.201835	0	0.0617484	0.114401	0.366453
SPV_0289	0.295889	0.466527	0.42793	0.421666	0.363211	0.686576	0.53381	0.746442	0.650728	0.790643	1.28749	1.42466	1.01495	0.99145	0.843874	0.868595	0.766303	0.932769
SPV_0290	0.434089	0.23466	0.242152	0.550633	0.304488	0.279322	0.648883	0.31288	0.503558	0.732584	1.08864	0.918715	0.717907	0.651702	0.842685	0.884198	0.529988	0.555605
SPV_0291	0.290359	0.274684	0.293952	0.254637	0.237614	0.515215	0.419066	0.139522	0.343843	0.49002	1.0456	0.824482	0.622484	0.928695	0.53583	0.730594	0.601584	0.52993
SPV_0292	0.076148	0.180093	0.132155	0.325551	0.0934733	0.249448	0.192329	0.384198	0.231877	0.353403	0.479872	0.366642	0.424449	0.48711	0.306598	0.415137	0.354979	0.454833
SPV_0293	0.214265	0	0.123952	0.0469761	0	0.0584913	0.412322	0.102958	0	0	0	0.0529053	0.0612467	0	0	0	0.0554909	0
SPV_0294	0	0.0493555	0.0905445	0.154418	0.0640422	0.0854532	0.263544	0.0752083	0.079434	0.132071	0.0704526	0.173908	0.111849	0.0953536	0.0525155	0.0656369	0.0810698	0.0779059
SPV_0295	0	0.119476	0.109592	0	0.103353	0.0517148	0.227846	0	0	0.106569	0.056849	0.327432	0.108302	0.230825	0.063563	0.158889	0.147186	0.0628631
SPV_0296	0.0796625	0.037681	0.0691272	0.0523964	0.0325958	0.0326201	0.31618	0.0861279	0	0.336103	0.25101	0.265544	0	0.0727988	0.240561	0.300667	0.154734	0.198261
SPV_0297	0.113804	0	0.0658354	0.0998027	0.124175	0.124267	0.355874	0.218738	0.192523	0.160049	0.307359	0.449598	0.292773	0.138664	0.190922	0.0636333	0.176839	0.377639
SPV_0298	0.105675	0	0	0	0.172957	0	0	0	0	0.267511	0.19027	0.46967	0.18124	0	0	0.0886321	0.246312	0.1052
SPV_2141	0.0816729	0.0463583	0.0283487	0.0537187	0.0668369	0.0668867	0.29469	0.0706412	0.0165801	0.0827005	0.0147054	0.0846986	0.0420226	0.10449	0.131537	0.0548009	0.0507645	0.0487834
SPV_0301	37.3627	35.4043	35.1659	23.8404	25.2725	29.532	34.1894	36.741	42.2359	32.0506	32.1568	27.9289	26.2967	27.9665	26.3417	27.2281	25.1985	27.3481
SPV_2142	5.10302	3.83363	3.51647	0.789743	2.57932	1.84375	1.73295	3.13722	2.28517	2.6596	2.16191	3.11298	5.14827	6.44639	4.68339	5.16121	2.91528	5.97655
SPV_0302	3.45204	3.99139	3.66118	1.00912	1.56943	1.67531	1.66074	1.56661	1.42752	2.26558	1.38122	2.7465	4.93376	3.7388	3.86086	4.18212	3.17874	3.94563
SPV_0303	1.43393	1.65796	3.0416	1.88627	1.04307	1.30481	1.37969	1.72256	0.970317	1.6133	2.15151	1.65227	3.0058	2.76635	3.04711	4.81068	2.84711	2.85495
SPV_0304	23.2931	24.2609	22.5372	18.7156	19.249	21.6445	24.0703	23.4764	23.5769	21.1438	22.1169	19.0935	39.4732	39.9452	38.1129	39.1553	35.789	36.0672
SPV_0305	31.9477	31.9791	28.3161	22.8765	22.8663	24.9636	27.7783	27.5338	27.7669	22.5887	28.5854	22.2901	50.9388	49.1941	46.9095	50.6407	41.4454	48.3382
SPV_0306	42.4863	42.0452	38.4471	31.7539	36.845	39.6393	40.3322	40.3635	37.3721	32.9417	41.5511	33.7086	68.9295	66.751	65.7385	66.0294	54.084	63.0516
SPV_0307	40.0627	45.2103	39.3814	28.8084	40.353	41.4725	49.0452	49.1465	45.326	41.1814	47.3575	41.0777	68.5205	69.141	67.3915	63.3782	57.4059	63.0869
SPV_0308	3.20125	3.69832	3.21314	3.26992	4.69621	3.47948	6.78137	6.90087	7.7266	34.4444	84.4403	72.1012	5.70545	5.62168	5.46461	112.002	106.732	111.334
SPV_0309	63.3589	55.4964	54.9239	30.5884	38.953	40.5624	34.2567	38.4348	36.628	31.2096	32.3128	30.7327	48.596	44.7328	44.6109	41.9191	31.2851	37.204
SPV_0310	53.0778	47.1248	49.2353	35.5025	38.6251	45.4046	36.944	36.3419	36.1222	28.6876	33.6201	29.1973	75.9799	72.9576	72.9914	91.2989	74.1549	84.1843
SPV_0311	8.75247	9.02938	8.78535	6.73529	6.38781	7.40526	7.96134	7.46442	8.531	6.70074	9.1145	7.65696	17.9107	16.6853	16.6478	20.9856	18.0739	20.8884
SPV_0313	1.96409	1.85806	2.47904	0.939522	1.16895	2.33965	1.80391	2.05915	1.99361	2.10934	2.08969	2.64527	3.52169	3.42656	3.41487	6.43958	5.54909	6.22128
SPV_2143	4.62721	5.2112	5.03501	2.94683	4.23746	4.8722	5.64476	6.19388	7.93974	6.78642	6.67834	7.18161	8.15645	8.12145	7.79976	6.93028	5.05026	5.88595
SPV_0315	170.855	182.038	155.53	94.5842	134.755	134.116	168.445	177.551	190.717	133.183	177.219	158.662	271.619	266.46	269.324	255.929	220.385	249.611
SPV_0316	219.304	222.923	194.094	144.633	183.253	168.999	195.318	198.052	206.66	152.784	204.309	189.801	337.797	325.106	339.09	313.62	269.184	308.695
SPV_0317	212.592	212.991	192.646	128.122	181.092	169.698	191.201	191.813	196.083	144.094	200.994	187	334.163	319.19	337.144	305.738	250.581	300.182
SPV_0318	246.038	245.315	221.655	154.745	205.414	205.605	214.785	213.64	215.792	163.995	216.159	207.395	369.667	343.909	364.943	327.273	276.937	338.172
SPV_0319	228.357	229.049	208.228	132.302	183.753	194.622	211.351	197.381	198.686	158.484	214.353	196.694	345.922	327.042	355.707	321.951	260.336	312.361
SPV_0320	204.71	196.313	183.348	133.627	169.155	175.25	196.104	185.987	192.751	142.518	198.88	176.381	310.31	285.904	321.782	296.092	238.248	284.518
SPV_0321	218.038	206.609	192.34	126.219	177.032	186.318	216.846	206.279	219.879	154.383	213.783	182.942	320.723	298.787	344.83	290.965	250.836	281.925
SPV_0322	211.603	206.103	186.323	110.39	163.403	177.814	203.322	198.866	202.344	142.849	192.796	169.779	310.191	287.413	336.864	284.695	239.61	279.835
SPV_0323	125.581	124.206	113.397	56.5463	91.8261	103.152	110.367	111.274	114.004	77.7473	106.424	93.1624	183.086	161.422	199.97	154.019	136.08	165.165
SPV_0324	121.054	122.311	110.236	71.7152	102.072	110.739	103.368	102.781	99.4533	73.9845	104.27	87.206	217.556	197.049	239.327	187.49	164.3	187.682
SPV_0325	79.5439	79.7105	70.5921	44.7532	67.8534	76.7642	72.9526	67.7197	66.1794	55.3512	77.1845	64.0143	149.273	134.628	165.569	137.478	116.413	139.42
SPV_0326	126.38	122.167	104.488	81.6395	120.66	132.373	127.789	118.491	113.364	99.9765	140.684	122.22	272.315	250.162	294.632	243.27	202.362	237.294
SPV_0327	130.426	128.72	111.798	87.0663	127.417	138.807	137.776	132.032	130.877	116.458	157.341	135.5	284.624	265.925	300.654	257.439	216.132	246.306
SPV_0328	130.987	126.281	117.29	113.001	142.057	160.266	162.172	153.664	154.233	139.879	172.576	156.758	301.977	280.652	310.25	275.285	237.751	267.906
SPV_0329	140.749	128.401	124.586	118.101	155.245	162.471	163.357	158.11	160.225	148.469	181.709	163.111	317.959	288.743	313.678	290.804	247.359	282.784
SPV_0330	149.957	141.05	132.59	125.566	158.093	173.502	190.122	189.511	184.917	173.525	201.355	183.102	335.338	316.092	337.033	311.354	271.317	297.799
SPV_0331	71.3989	64.2328	60.1212	59.1212	75.7073	86.4548	84.1541	76.5891	77.6538	73.9711	94.2172	87.6254	154.694	139.892	153.025	169.315	139.278	165.497
SPV_2144	71.6299	68.0351	62.3441	58.3711	80.1586	85.0479	91.7042	85.3743	87.452	81.6824	104.822	100.899	165.343	143.666	167.224	181.44	149.469	174.904
SPV_2146	55.6394	50.9043	48.5988	52.1248	64.7039	69.6236	75.713	74.897	73.7526	70.5015	83.4148	79.8535	132.348	127.323	135.501	137.696	124.07	138.017
SPV_0334	256.96	297.336	240.053	120.629	197.539	178.863	295.146	327.779	242.025	128.092	146.619	150.512	71.2746	67.8791	71.8664	79.0671	72.1478	78.1093
SPV_0335	1.3238	1.06393	1.07249	0.550933	0.680678	0.849083	0.676321	0.510857	0.511319	0.430014	0.696078	0.724605	0.55756	0.41217	0.448105	0.579718	0.427795	0.653094
SPV_0336	153.846	150.861	139.628	58.8725	88.9866	84.3294	88.5384	91.802	89.8318	65.5523	83.922	75.3276	131.99	128.314	127.466	107.103	83.8032	104.585
SPV_0337	143.216	147.35	131.592	52.507	81.1292	77.3113	84.0845	89.1229	88.003	60.4243	78.615	70.4292	121.118	116.229	114.406	92.9265	73.8308	91.5426
SPV_0338	3.35397	2.72759	3.01253	3.01875	3.2744	4.09605	3.39697	3.85944	2.74739	2.38328	4.18486	3.13825	4.89452	4.40929	4.6791	9.22882	7.72616	7.73216
SPV_0339	72.587	82.4734	78.5097	50.5911	55.4722	68.9293	89.2045	84.8229	106.551	78.1715	87.2146	78.1075	80.4921	75.3666	78.6563	103.284	92.5311	94.0981
SPV_0340	3799.02	3838.74	3687.48	3908.72	4037.34	4070.04	3761.7	4378.8	4887.5	4039.95	3642.97	3698.28	3193.22	3226.86	3182.36	3299.99	3021.05	3184.96
SPV_0341	38.0172	37.31	33.4085	22.2522	29.3768	29.7942	24.7434	22.664	24.8633	21.2355	29.274	26.0346	46.5895	45.4559	40.6441	51.1256	43.712	48.1825
SPV_0342	38.4179	40.8316	34.7673	24.712	35.4306	33.852	29.7809	26.7274	27.4662	24.7314	34.1451	30.916	53.9149	54.1169	52.0096	55.9263	47.2735	54.5187
SPV_0343	209.499	192.043	201.336	150.929	168.588	182.623	175.993	184.316	194.147	154.334	171.214	154.217	178.644	181.586	176.094	208.426	192.448	199.615
SPV_0344	268.989	253.957	262.954	181.365	212.757	240.277	252.177	265.506	290.353	217.099	233.202	215.196	217.424	215.693	206.538	255.253	228.512	246.847
SPV_0345	28.0746	31.4431	29.531	23.8303	28.7247	29.0463	33.7954	35.0982	35.8454	32.6347	31.2975	27.1776	33.6893	32.8862	33.0257	27.0571	28.7669	27.6442
SPV_0346	8.02335	7.95802	8.12776	6.41633	8.53276	8.24966	6.81018	6.52181	7.2829	5.78602	6.26852	5.49818	17.2766	17.1512	16.9351	17.3719	14.939	17.0653
SPV_0347	17.9767	15.5274	16.9557	13.1947	14.8444	16.3757	13.0431	12.8397	12.3629	10.4425	12.8121	11.1692	29.5188	28.3022	26.5853	33.897	27.5544	32.7118
SPV_0348	20.9588	22.1892	20.4604	17.5356	20.6828	22.0361	16.9707	16.8838	17.8012	15.0846	18.4522	15.8677	36.9768	36.9822	35.1201	41.646	35.5133	43.0178
SPV_0349	21.7878	22.0361	20.293	17.3017	22.3567	22.0713	18.8497	21.3744	18.8089	16.5957	19.4488	19.0302	40.3456	41.113	40.0579	44.538	37.0554	44.2974
SPV_0350	12.7118	11.8994	9.95076	9.17949	11.2393	12.1212	10.777	11.3728	9.88016	9.6013	12.7244	12.116	15.589	13.8505	13.7798	21.3607	16.196	21.4598
SPV_0351	13.0075	10.6528	10.6377	11.079	11.385	12.6197	11.2775	11.2416	9.18196	9.1335	13.2828	12.0615	13.5084	13.027	12.842	20.7469	18.2978	20.3707
SPV_0352	10.2089	9.84349	9.36985	11.3956	10.3225	12.9831	9.63388	8.95023	7.97101	8.7801	12.9907	11.5251	13.0476	12.1101	12.5981	20.1712	15.7873	20.4725
SPV_2148	12.266	10.5732	10.9589	10.4031	11.986	12.5566	11.0644	10.7604	8.51863	8.98836	15.6194	13.9278	15.2934	15.7075	13.6464	22.8429	19.0287	21.5296
SPV_0355	25.014	24.7187	21.7059	21.7969	20.079	25.0523	25.9842	21.0152	21.347	22.4517	26.3919	24.7841	29.3749	31.4491	26.7825	43.9642	41.2212	42.5071
SPV_0356	22.7066	20.2533	19.2658	15.0533	18.4639	22.8757	21.6398	19.7175	19.0236	19.2515	25.2441	23.2808	29.7022	29.4455	28.4069	44.1955	35.6758	42.6615
SPV_0357	22.5728	21.1218	19.6181	21.8431	23.6148	24.5812	25.2574	24.6958	25.2639	20.884	28.0013	24.5741	33.3255	31.5354	32.1564	44.3719	39.7945	43.6147
SPV_0358	0.576765	0.800255	0.734049	0.202323	0.50346	0.377877	0.332971	0.304859	0.273202	0.227119	0.276928	0.256342	0.593517	0.808175	0.774084	1.22549	0.985856	1.14834
SPV_2155	0.283083	0.200851	0.245646	0.23274	0.289576	0.173875	0.255353	0.255048	0.215503	0.0597177	0.127425	0.31454	0.667575	0.452712	0.498658	0.593573	0.439882	0.634073
SPV_0360	0.0351055	0.0664207	0.0152314	0.0346349	0.0430928	0.0718749	0.177334	0.0253031	0.0534497	0.088868	0.0474063	0.104017	0.135469	0.144364	0.0176684	0.0441658	0.0954631	0.0349476
SPV_0361	0	0.0150262	0.0275661	0.0522357	0.0129983	0.0520321	0.0802353	0.0343455	0.0322447	0	0.0428983	0.141189	0	0.0435453	0.0159882	0.026644	0.0493631	0.0632488
SPV_0362	0	0	0.0615516	0	0	0.174272	0.102375	0.102252	0	0	0.127716	0.0525429	0	0	0.0713995	0	0.0551108	0.141227
SPV_0363	0.0546498	0	0.0237112	0.0179724	0.0670838	0.0447559	0.0985929	0.019695	0.0277355	0.0922288	0	0.141686	0.0468642	0.0249706	0	0.0458361	0.0424601	0.027202
SPV_0364	0	0	0	0	0	0.22319	0.983335	0	0.276625	0	0	0.201876	0	0	0	0	0	0
SPV_0365	223.092	224.234	236.191	152.177	179.399	180.88	240.282	256.267	260.314	209.912	193.305	168.875	324.75	325.463	325.2	319.513	334.086	294.954
SPV_0366	9.29295	9.25071	7.14139	6.66477	8.71122	8.92196	8.49631	8.36318	9.1928	8.16275	11.0603	9.95612	14.5311	14.2018	14.2955	18.1315	15.0216	17.5615
SPV_0367	38.646	39.8573	37.4804	24.156	31.5019	31.815	34.4138	36.958	38.509	31.1182	32.0628	29.8618	52.4615	53.2745	51.0029	53.9376	46.7856	52.6039
SPV_0368	30.7837	34.1719	30.4184	21.5347	25.2791	27.0175	27.9673	26.9848	28.2481	23.2131	25.5027	25.1755	45.1058	43.7743	44.4198	45.9967	38.9313	47.6861
SPV_0369	52.7035	55.0963	52.8515	44.4436	49.8426	44.4215	48.2438	56.3896	62.8624	43.5204	48.647	43.2933	57.9448	60.6248	58.6239	63.3816	56.8809	54.5079
SPV_0370	63.6647	67.7764	63.8879	39.6781	49.877	55.5683	68.2402	71.1363	75.0758	59.1652	60.4227	56.3817	66.3874	68.7292	68.3563	70.959	59.8407	65.1248
SPV_0371	31.9059	36.3711	30.6857	20.5395	27.7311	23.8759	24.6553	27.3088	27.4871	23.5574	25.8753	24.5993	42.2606	41.7551	41.0684	40.8652	35.49	39.5442
SPV_0372	2.63013	3.19904	3.0974	2.11606	2.7481	2.34628	9.42217	9.15703	7.15086	5.50874	8.7947	7.41034	10.1696	9.52822	9.24243	10.6752	10.2356	10.6135
SPV_0373	55.2893	40.7943	49.205	22.9657	28.0182	34.2957	42.6757	39.7287	49.1123	39.6822	41.9291	38.7755	15.1895	13.9113	13.6713	29.5702	22.2919	26.4781
SPV_0374	43.7374	36.9349	36.9047	15.2805	21.5263	24.1998	20.751	25.0307	24.983	19.2834	21.5056	19.0503	16.8735	15.9939	16.0535	17.2271	13.5712	15.5674
SPV_0375	33.6026	30.1519	28.7358	21.1077	27.5983	31.4903	34.9049	36.6898	49.1456	42.2747	41.9655	43.8436	70.1476	70.2551	69.8553	76.3546	61.8325	71.5604
SPV_0376	35.3278	29.2332	32.9748	23.8404	23.9895	29.4791	34.956	33.3491	34.4176	32.4882	39.6989	31.4275	46.1227	46.556	44.5556	52.3258	40.4905	45.3953
SPV_0377	25.3099	24.3527	24.5895	17.9645	19.6506	24.5303	25.4094	24.165	26.7761	22.6438	26.9861	24.0928	36.3233	36.2746	35.0991	43.2388	34.7489	39.5615
SPV_0378	90.9126	121.865	75.5967	163.763	220.801	191.054	145.331	183.79	170.475	120.474	155.755	133.72	369.908	358.615	370.183	197.357	182.175	201.902
SPV_0379	320.111	411.409	307.649	310.7	415.271	373.525	412.735	475.355	448.961	319.293	359.234	309.708	678.123	653.919	683.333	566.983	569.614	564.608
SPV_0380	267.475	335.029	253.172	249.638	345.568	305.037	355.846	393.409	362.737	266.516	293.782	249.375	587.907	564.627	562.208	482.057	469.674	486.738
SPV_0381	719.268	821.516	852.283	733.284	702.627	771.34	1130.77	1385.4	1443.06	1051.79	804.16	757.308	849.357	816.666	916.646	904.381	1222.8	924.423
SPV_0382	92.2811	131.281	83.0356	105.883	146.394	117.485	95.4978	101.172	95.3821	84.698	104.535	85.2337	299.077	279.052	301.985	226.957	192.39	220.973
SPV_0383	89.3596	119.735	79.064	111.758	144.929	122.301	100.415	102.63	101.214	84.4834	106.109	88.6319	265.064	244.704	255.175	218.365	182.887	209.348
SPV_0384	91.083	118.167	82.2047	109.627	143.275	118.563	93.0186	93.8253	94.3474	83.9845	110.312	83.6609	269.662	249.745	261.164	232.491	198.516	219.881
SPV_0385	107.105	125.15	94.1405	133.503	166.557	150.315	116.345	110.408	108.103	109.149	134.576	104.214	302.895	281.09	297.321	271.098	230.351	256.388
SPV_0386	105.287	115.146	91.4186	128.957	157.623	141.877	120.588	110.814	105.118	112.902	134.899	106.072	289.393	266.39	285.833	263.688	215.558	249.529
SPV_0387	101.872	113.257	89.9928	150.53	163.007	154.948	130.28	124.513	117.642	122.156	139.452	116.157	288.468	272.841	276.503	257.375	229.801	251.451
SPV_0388	93.1143	89.8493	79.2825	126.701	140.598	136.314	115.968	110.297	104.564	118.605	132.038	100.265	273.181	260.505	260.402	240.502	199.249	227.127
SPV_0389	91.9151	90.1397	77.8626	121.476	136.449	137.255	117.582	113.154	106.5	127.421	130.525	104.053	269.588	256.08	270.924	233.258	194.751	226.632
SPV_0390	89.6048	89.8574	80.2821	145.171	138.909	133.48	123.456	120.684	116.779	132.889	124.261	102.124	248.696	243.953	243.261	209.99	191.537	202.124
SPV_0391	5.17806	7.26879	4.49327	2.52686	5.331	4.5142	98.1178	112.087	118.003	148.98	137.142	157.385	20.4831	19.3856	20.008	87.8401	70.3392	86.6335
SPV_2157	4.21041	4.86359	4.07663	2.128	4.06216	3.81111	120.608	127.172	153.673	178.576	171.09	187.919	20.2573	18.8737	18.8709	82.9316	73.9652	92.3007
SPV_2158	0.6754	0.425959	0.781438	0.444231	0.368475	0.553124	0.649856	0.64908	0.457033	0.189971	0.810716	0.166767	0.965301	1.44015	0.679847	1.13295	1.0495	0.896483
SPV_0393	165.992	152.584	158.762	106.134	119.19	134.016	151.852	166.652	175.345	127.672	136.278	119.585	207.911	198.942	204.716	233.288	217.76	221.619
SPV_0394	139.887	132.411	138.807	84.3582	97.8527	110.778	125.437	137.288	146.033	109.368	112.955	109.404	184.583	183.817	185.713	208.596	187.476	196.754
SPV_0395	111.868	117.617	117.69	78.4237	83.3895	91.8876	98.0327	113.563	115.686	81.6857	95.0272	83.6045	155.152	152.535	149.453	177.806	163.548	161.314
SPV_0396	65.474	57.2751	57.9361	46.6753	50.2152	57.2351	49.7498	46.7574	45.6967	40.6776	52.8187	48.069	78.1545	76.36	73.7288	93.9382	73.436	89.7424
SPV_0397	42.547	39.9496	39.8973	29.2381	32.6172	38.8506	29.4043	26.8658	27.6874	25.3761	33.7467	29.4771	58.515	57.7314	57.5576	70.3402	53.1476	65.7577
SPV_0398	30.5557	25.8022	26.5147	18.0067	19.635	23.4284	16.7225	15.594	16.3401	13.0648	19.6619	18.1528	43.9642	45.0704	41.4909	50.4817	38.4783	45.5254
SPV_0399	65.7765	66.1634	62.2601	53.8574	60.1143	58.677	64.9818	66.2956	65.0301	56.4197	65.5161	60.4168	87.6006	87.3062	86.1475	84.5994	77.3683	80.6748
SPV_0400	53.6984	58.1776	51.423	39.9862	49.0185	50.835	58.7257	59.1164	62.4217	48.7101	54.8459	50.6683	81.1878	78.1059	72.5199	70.5063	65.2635	69.494
SPV_0401	852.819	1213.12	1300.62	787.111	834.443	744.195	1233.22	1347.27	1291.61	1143.8	845.306	882.927	899.354	860.759	1014.3	850.258	1424.81	998.227
SPV_0402	89.3004	85.925	85.8141	72.6378	79.6086	85.6466	92.2529	103.033	103.567	67.116	82.3807	73.946	118.944	118.919	123.725	129.648	136.521	123.292
SPV_0403	130.327	127.009	134.103	117.009	117.14	122.627	140.77	150.362	147.316	115.52	117.899	107.922	164.406	161.362	162.402	183.795	183.022	176.227
SPV_0404	44.84	62.0999	42.8247	42.3228	69.6079	57.3792	106.578	113.836	90.8239	52.8636	67.6304	68.0538	20.6748	20.6135	21.0693	40.7336	37.8327	40.9109
SPV_0405	50.8036	73.5088	43.0676	43.9537	79.952	64.7561	120.232	136.848	96.1926	56.774	79.3941	77.4847	24.2965	22.9156	26.487	44.9047	36.7898	43.1186
SPV_0406	44.583	63.8964	41.6649	40.2899	76.1251	56.4089	110.851	123.94	93.9585	52.0221	63.7315	65.8244	23.3609	21.37	21.5212	43.4807	39.3343	41.6312
SPV_2159	50.5451	67.8994	47.1939	33.511	69.1046	58.2832	132.234	144.609	107.193	60.223	72.6241	76.1303	27.1047	25.0658	26.4565	51.0982	46.2873	48.8418
SPV_0408	33.6792	44.2103	28.621	26.6165	47.5735	37.2747	92.0666	101.554	74.819	39.3608	45.5977	52.6675	17.463	16.2237	16.1183	29.6344	30.6296	30.4955
SPV_0409	15.5714	19.4766	13.8138	9.53942	19.5716	14.0134	20.1619	21.7846	17.2675	10.1008	12.9899	13.7421	10.6484	10.0539	11.9742	17.1636	13.4103	16.6634
SPV_0410	302.054	293.504	359.462	248.337	227.175	254.437	333.809	462.172	495.367	350.882	252.245	234.08	227.693	244.088	262.201	332.479	523.896	339.213
SPV_0411	35.1354	28.4392	31.3983	27.7149	30.3313	38.2171	46.4739	42.3689	44.3877	41.5707	45.899	46.742	47.5679	47.7024	46.2131	65.4435	56.1604	61.5651
SPV_0412	20.8313	16.1032	19.6946	14.6148	17.2096	21.918	26.5146	23.1797	24.0844	22.3154	26.5766	23.293	30.6404	29.8963	28.597	43.9456	39.1365	39.8755
SPV_0414	32.1533	29.2512	31.5527	16.1747	17.8108	21.5935	18.885	17.7843	16.7855	12.6919	15.6423	15.8418	20.3553	18.5822	18.6645	23.8105	20.1538	23.7283
SPV_0413	0	0	0	0	0	0	0	0	0	0	0	0	0.328917	0.350513	0	0	0	0
SPV_2160	0.224668	0.151814	0.278508	0.147771	0.236387	0.236563	0.231612	0.138801	0.162889	0.162496	0.288943	0.190197	0.247707	0.293301	0.258454	0.430708	0.398984	0.255609
SPV_0417	68.4533	62.8818	66.22	33.019	47.2431	52.8724	57.4546	60.4036	59.0448	47.443	58.0222	55.059	78.0059	78.7982	78.2934	79.344	69.4197	76.7733
SPV_0418	13.0054	9.11354	12.1214	4.75223	8.67201	6.70609	7.99474	8.85315	7.82271	7.31611	10.1905	7.67127	14.044	10.7844	10.1819	15.1499	8.2333	12.7071
SPV_0419	4.1249	2.54613	4.13787	2.48217	2.53769	3.78541	2.76556	2.59357	1.87074	2.49324	2.87071	1.99366	6.17138	5.74781	5.71277	11.2377	10.2737	10.6299
SPV_2163	10.3561	8.36334	14.247	10.7988	9.71515	9.72239	6.74424	8.19265	11.0245	5.96788	6.82188	5.05181	11.9132	10.1563	10.9328	21.3971	26.6898	20.6191
SPV_0420	173.141	85.6832	161.445	119.654	82.8792	146.84	138.551	139.888	104.155	103.443	119.41	91.0258	168.815	156.062	179.581	291.523	257.364	267.836
SPV_2164	8.2025	11.5332	10.0916	5.35808	6.94238	7.36165	9.40587	9.84007	10.8349	9.14954	10.9249	8.98912	10.5028	10.9356	11.3669	12.7226	11.5673	12.1925
SPV_0422	10.3561	12.5815	9.36492	5.09073	5.97705	10.4453	8.81068	9.50731	11.1757	8.00279	10.0102	8.72102	11.7787	11.8547	12.2897	13.0746	11.5187	13.6737
SPV_2165	10.3561	8.07828	8.19825	5.25803	7.58282	8.33244	6.9489	6.15487	7.56109	7.05227	7.68758	6.19085	9.65979	11.7883	9.32703	12.1908	9.88127	11.033
SPV_2166	0.0600936	0	0.104293	0.197627	0.0983549	0.147642	0.173463	0	0	0.101416	0.1623	0.222571	0.309195	0.27458	0.423425	0.201608	0	0.119647
SPV_0423	6.62488	6.05112	6.27736	2.82144	3.28195	3.97038	3.86489	3.3846	3.76156	2.97715	4.27315	3.98605	5.74638	5.75253	6.51521	7.28087	4.53584	6.21605
SPV_0424	0.0939331	0.0888622	0.0203776	0.0772283	0.038435	0.115391	0.338927	0.30467	0.238362	0.435943	0.465105	0.661016	0.161102	0.429199	0.307293	0.374224	0.27368	0.374043
SPV_0425	0.0987866	0.171332	0.0571481	0.108291	0.255999	0.323608	0.665353	0.450951	0.317525	0.416789	0.607715	0.792739	0.508279	0.496513	0.497186	0.289992	0.3198	0.44254
SPV_0426	0.180107	0.340767	0.234431	0.118461	0.515864	0.368749	1.16974	0.584172	0.27422	0.607908	0.648573	0.867187	0.308896	0.493766	0.634524	0.45318	0.489767	0.806835
SPV_0427	0.1759	0.124803	0.0953985	0.130157	0.323882	0.234089	0.460142	0.443745	0.513313	0.445283	0.65322	0.765498	0.565654	0.502327	0.531176	0.461037	0.239165	0.48155
SPV_0428	0.166438	0.279916	0.240711	0.182452	0.257274	0.454352	0.693953	0.453197	0.356649	0.655401	0.832431	1.0959	0.634341	0.473192	0.912129	0.573893	0.488518	0.552297
SPV_0429	34.8009	30.5138	31.1721	14.4603	20.9754	22.1926	17.251	16.4839	16.2713	11.9247	15.4804	15.4544	36.0966	36.7907	35.2255	38.2182	29.7373	36.1479
SPV_0430	31.3676	27.889	27.4988	15.606	18.4188	21.1654	14.7806	14.8791	15.3005	11.1467	14.1506	13.5014	35.0297	34.4694	33.2189	41.017	32.2384	37.5955
SPV_0431	11.6003	10.8702	12.3843	6.64305	7.33694	9.35034	9.66517	11.3153	10.7346	8.02847	8.07135	7.45441	13.4624	12.9083	11.9714	12.3997	12.3678	11.876
SPV_0432	20.3161	18.3093	19.8882	11.4642	15.4216	18.909	20.0514	17.3354	18.7259	13.5617	14.1632	13.4142	22.8085	20.7377	19.5955	21.5487	19.346	20.7318
SPV_0433	15.3154	14.4886	14.1759	11.9921	13.727	13.0205	12.8415	13.457	13.4728	11.0772	11.4242	11.9931	17.3863	16.2618	16.444	15.6592	15.8657	14.9561
SPV_0434	17.7956	18.5463	16.7236	14.7887	17.539	17.3404	16.5453	14.9554	15.6271	13.7077	17.7158	15.0964	27.3388	27.548	25.7356	25.6398	21.1409	23.78
SPV_0435	18.1326	20.0539	16.9674	13.4755	19.5198	20.6979	19.5062	17.7583	17.2666	16.0577	19.4879	15.9795	34.0162	31.9447	30.2569	28.5351	24.0804	28.6211
SPV_0436	5.54793	7.34779	6.41896	2.51378	4.64103	4.8969	4.04806	3.73221	4.63018	3.38104	3.32973	3.1507	13.2683	12.9565	13.1545	7.23829	6.51357	7.17987
SPV_0437	148.456	173.116	176.624	86.05	113.42	107.82	142.59	152.663	157.844	118.902	114.11	111.233	122.3	115.731	119.27	95.5916	110.507	104.796
SPV_0438	28.9872	31.0318	29.5395	13.0364	21.978	20.2495	22.0982	21.8575	21.5768	20.1533	24.8917	24.3719	39.1349	35.5007	32.7693	28.5514	26.6024	30.2381
SPV_0439	39.5923	46.6491	34.4254	21.6921	33.5737	29.0319	29.8934	30.9486	32.1013	29.4426	36.4323	33.8126	48.9809	52.8519	50.8386	43.8306	40.0452	42.745
SPV_0440	26.2355	30.9587	24.9227	20.1167	30.0577	23.9736	27.0037	27.5188	30.6944	25.3422	30.7045	27.8723	45.8248	43.2182	44.8246	32.4275	29.6099	31.341
SPV_0441	122.9	124.063	122.51	78.2284	97.0724	88.2308	125.598	128.457	144.537	123.768	106.076	99.6482	147.167	146.207	148.547	138.576	133.952	138.127
SPV_0442	47.8778	45.0007	42.0657	18.9478	24.3338	23.5291	22.7407	23.9391	23.0435	20.9989	26.5434	20.1371	73.9125	74.1217	72.4452	63.6537	52.6755	63.0883
SPV_0443	13.6495	12.8046	14.6692	8.47685	11.5907	14.39	12.886	12.4864	13.4682	10.2165	12.7852	10.4916	23.9487	23.2943	23.723	30.6563	26.8157	26.9868
SPV_0444	0.63634	0.613792	0.584666	0.656533	0.740279	0.904324	0.720322	0.373221	0.455932	0.694883	0.876159	0.744021	1.53541	1.33406	1.36898	2.5273	1.89037	2.21096
SPV_0445	218.335	162.99	223.537	157.485	142.311	182.378	147.968	158.773	158.862	129.525	165.505	162.654	225.069	226.634	220.191	364.222	371.395	354.504
SPV_0446	17.6525	16.1429	14.8584	8.90144	10.4973	15.0831	17.4944	16.8798	15.7676	12.4626	12.5546	12.7709	23.5643	23.8209	21.974	31.0424	28.7102	29.5814
SPV_0447	127.494	207.302	120.676	39.7817	44.796	50.0322	38.4971	40.4584	42.6654	31.9439	35.2559	35.0687	271.199	262.92	258.769	154.23	141.789	155.77
SPV_0448	95.4655	169.103	90.0855	36.0147	43.5448	44.5406	41.7442	46.7815	46.1207	36.8426	38.9748	34.7343	238.93	242.435	232.423	140.581	127.861	147.342
SPV_2168	0.517806	0.244926	0	0	0	0.212031	0.186834	0.559831	0.788382	0.218467	0.233081	0.191782	0.444039	0.946384	0.521216	0.651446	0.201154	0.515478
SPV_0449	13.0577	21.9369	9.1819	4.29423	7.55373	6.08436	7.96074	8.76258	11.8829	8.35874	9.72859	7.17097	68.7295	74.0648	68.2114	33.7997	30.4355	37.6523
SPV_0453	4.52476	4.32627	3.84237	3.26253	3.40581	4.12172	4.15574	4.34262	3.68403	3.08304	3.74672	3.3517	8.50728	9.59651	8.6707	7.4277	6.16623	7.56355
SPV_0452	2.95889	3.27796	3.17569	2.02297	2.70815	3.76235	3.31524	3.73221	3.51709	4.00797	3.11943	3.08581	6.74404	6.72431	6.23108	4.9634	4.99105	5.69738
SPV_2169	1.68351	1.97872	2.03636	1.20796	1.96217	1.8383	1.95117	1.8753	1.76059	1.72191	2.11265	1.436	2.27488	2.47086	2.20811	2.69564	1.94218	2.79323
SPV_2170	20.813	20.833	20.6131	13.6231	15.2515	20.9556	20.4136	21.5364	20.7168	16.3213	18.1386	17.5514	23.4632	23.1257	23.1809	30.4684	25.7979	27.7796
SPV_0454	19.3116	16.643	17.0339	12.1016	13.9454	16.4411	14.4719	14.2558	13.4844	9.50869	13.5836	11.5069	20.3275	20.3822	19.866	23.8508	21.0882	23.3021
SPV_0455	17.025	15.6149	16.3213	11.7495	12.6361	14.4661	11.6423	11.5516	12.1601	8.71622	11.0728	9.99829	19.177	19.6819	19.7499	23.9701	19.2364	21.9575
SPV_0456	0.927414	0.731124	0.670637	0.203329	0.379474	0.506342	0.669255	0.557046	1.09824	0.912997	1.11322	0.801476	0.795293	0.706257	0.622348	0.777846	0.120092	0.615496
SPV_0457	0.243674	0.403408	0.422896	0.280475	0.648082	0.698455	0.923178	0.614717	0.432837	0.822464	0.987166	0.947627	0.835837	0.779375	1.34903	1.27734	0.851948	0.727733
SPV_0458	43.5858	68.977	46.4695	23.6331	16.9744	24.9029	41.6991	37.5168	46.2822	192.732	191.68	186.601	38.7922	36.5387	42.2412	95.067	120.856	93.9215
SPV_0459	67.6403	83.8628	67.6301	58.7738	36.9022	45.6048	47.9148	50.5874	43.6689	145.711	169.47	168.812	34.0007	30.0139	38.0637	88.0507	92.9219	87.1305
SPV_0460	70.1423	94.619	64.0586	50.4031	32.673	57.3739	57.4267	53.6996	62.3444	328.721	416.141	390.957	50.6701	52.0667	48.5726	137.061	116.762	121.731
SPV_2171	47.8645	68.0854	50.521	40.2396	29.1993	53.1681	63.4292	64.2316	74.2007	348.005	405.6	400.904	44.3292	43.6609	42.3981	103.063	97.7036	99.7168
SPV_0461	31.8736	39.9762	27.3933	37.0526	28.7874	44.6345	57.0218	54.3722	63.8033	281.02	355.932	345.289	53.6894	51.0743	47.9854	111.916	99.6605	105.555
SPV_0462	33.118	33.0651	48.3026	33.49	34.3411	32.6881	41.4926	43.7757	44.894	28.3097	24.7648	24.9316	28.77	28.3915	28.6669	39.9915	44.4216	34.7947
SPV_0463	17.5374	15.947	18.4322	17.6503	19.3624	18.6959	19.2016	21.9574	23.709	15.1173	13.1342	12.4308	18.8635	19.0658	18.4138	26.1212	27.8973	25.1342
SPV_0464	23.8106	21.9631	22.4295	20.2671	20.9442	24.7485	23.1245	22.7298	22.6606	19.4113	23.2699	22.7623	30.6823	30.486	29.1796	43.9637	36.9992	41.7875
SPV_0465	38.7911	37.4528	35.484	25.3	31.2119	37.0266	34.9112	34.7415	36.7611	28.0387	33.5636	31.4741	40.2172	42.1547	40.4464	60.8016	50.4381	61.062
SPV_0466	2.44781	1.60316	1.55222	1.36231	1.46385	1.31074	1.76643	2.51076	1.81567	2.6216	3.47502	3.27772	1.69542	0.688279	1.51627	19.7408	13.9711	21.8375
SPV_0467	22.9118	22.4552	23.7785	17.6015	21.7498	20.3399	19.2455	22.8557	18.6979	15.6987	18.6465	18.5332	28.2927	28.559	28.4132	36.9729	34.4633	39.1398
SPV_0468	26.7323	24.413	24.9504	18.5517	24.8046	24.237	21.0226	18.9645	20.5962	16.4117	20.314	20.4255	31.1188	28.6224	31.2306	44.5949	35.6845	41.9088
SPV_0469	16.5188	17.3366	16.8472	12.8764	16.9688	19.5049	14.6123	12.8081	12.2755	11.8275	15.8516	15.068	22.0927	21.4471	21.4317	28.4868	22.5185	27.9995
SPV_0470	0.995782	0.942025	1.72818	0.261982	0.651917	0.326201	1.14975	1.14837	1.01075	3.02493	2.86869	3.24554	0.341568	0.181997	0	8.85298	5.26096	11.4991
SPV_0471	1.80206	1.33792	1.48456	0.360081	0.784023	0.635158	1.30043	1.1509	1.18084	2.46377	3.45001	3.14286	0.645519	0.667055	0.505144	11.2114	8.09935	11.2406
SPV_0472	2.40427	2.07018	1.98637	0.643908	1.16638	0.8607	1.47528	1.47351	1.22751	2.28388	3.5513	2.87939	1.30866	1.05251	1.33323	14.9005	11.5771	15.4643
SPV_2176	10.3561	11.5555	10.7147	5.50162	9.45279	7.7201	13.5095	20.9578	12.8028	15.9089	22.5909	15.9326	11.841	12.4971	13.3645	72.1602	83.3502	84.0625
SPV_0473	11.2567	12.6084	9.68983	5.33077	9.83827	7.26436	11.0151	15.2209	14.8079	15.9196	23.9972	21.3461	12.1242	11.6446	13.5969	79.0421	68.1127	86.1072
SPV_0474	12.4805	11.3043	8.29527	3.75508	6.84512	5.32795	10.4435	10.0483	12.2637	16.9172	21.2761	21.8336	11.3856	7.52254	12.0281	71.2693	52.7128	79.4364
SPV_0475	6.09184	7.1557	5.46241	2.70458	5.02679	3.617	8.24266	8.74508	8.29605	14.1361	15.2188	16.7339	6.22525	4.26801	6.54075	42.0246	35.7345	48.3134
SPV_0476	45.0589	50.9447	48.0186	28.9683	38.9526	40.3579	52.0314	48.899	49.1871	42.5392	42.1832	35.2878	64.8129	62.8542	59.3203	70.6675	73.539	66.8759
SPV_0477	63.0161	70.5666	72.0619	43.3432	56.8059	57.2883	85.4147	85.7	85.8296	71.7232	67.8573	59.3076	81.6445	81.3801	78.0841	91.2024	94.7703	85.1511
SPV_0478	58.4474	78.7439	55.211	27.3313	39.0376	34.243	29.0526	29.3445	35.3458	26.9807	32.9227	32.2673	55.6158	52.7018	54.0762	79.6393	64.822	73.1978
SPV_0479	70.3069	96.4972	65.0398	36.3941	54.2037	44.7111	40.6203	39.784	45.9023	36.6149	50.6751	42.1009	65.8442	64.474	63.0961	96.7601	81.3747	89.2497
SPV_0480	62.6651	87.2738	61.7137	34.5442	53.6168	42.2331	39.8833	39.531	46.2303	39.0566	50.4216	41.8789	69.1432	61.4184	66.6944	93.8614	80.2976	93.1016
SPV_0481	53.5412	75.8292	47.6287	27.178	40.1711	32.4831	33.8542	31.7238	35.74	31.8962	42.7004	35.518	54.7056	54.5117	51.4962	79.9976	63.8867	73.9195
SPV_0482	79.3006	102.475	72.0081	43.0788	68.5367	53.5566	59.3212	60.6614	64.0416	61.6589	74.9664	66.7425	87.3578	83.599	83.6522	124.589	102.034	119.684
SPV_0483	57.9766	71.8451	52.1526	26.4893	47.5899	37.6219	50.5249	58.6946	58.1292	49.8927	58.8878	52.7154	56.2449	55.2462	58.4475	85.6716	72.6219	84.0625
SPV_0484	0.159325	0.037681	0.138254	0.0261982	0.0977875	0.195721	0.143718	0.114837	0.0808597	0	0.215151	0.0590098	0.10247	0.181997	0.120281	0.26726	0.123787	0.158609
SPV_0485	0	0	0	0	0.138933	0	0	0.122368	0.172324	0	0	0.125759	0	0	0	0.284785	0.131905	0
SPV_0486	0.440686	0	0	0	0.180317	0.360904	0	0	0	0	0	0.326437	0	0	0	0.369615	0.342391	0
SPV_2177	0	0	0	0	0	0	0	0	0	0	0	0	0	0	0	0	0	0
SPV_0487	12.2149	10.2995	12.3277	10.5666	11.8432	14.1354	11.0184	9.47407	12.8028	8.85072	8.60606	9.83496	21.1772	18.8064	18.844	28.6191	21.9723	25.5095
SPV_0488	14.2659	11.6024	13.1264	12.2914	12.1696	14.3514	12.6627	11.9934	13.1338	10.3882	12.3821	10.6363	20.6154	21.1607	20.2162	29.4737	24.4278	28.1717
SPV_0489	17.0572	14.638	16.07	13.2224	13.9587	18.5589	18.1998	18.8806	17.4372	16.4493	14.6978	14.5303	25.2841	24.94	25.9995	36.8897	30.9541	29.9583
SPV_0490	27.381	33.3991	31.1806	24.2532	28.6349	28.6563	34.5359	36.9828	41.9674	31.777	28.6054	23.7112	52.6791	53.27	54.2539	65.8684	78.8769	61.3106
SPV_0491	20.4361	23.2517	17.5537	16.938	21.5263	26.0091	17.7866	17.0686	17.1692	16.1374	20.2625	15.7005	46.1208	45.5526	45.867	59.8751	46.7751	55.1905
SPV_0492	17.8727	19.3308	16.427	18.1641	20.8683	20.3367	15.5092	14.8887	14.4113	13.4839	16.2906	13.9815	42.3985	41.9767	40.8006	50.1076	45.0759	47.8895
SPV_0493	14.4211	16.3284	13.5778	11.9892	15.0753	16.117	12.8979	11.8128	12.6403	10.9165	14.8126	12.881	34.7761	35.998	34.6828	43.7544	34.6913	42.2338
SPV_0494	31.0918	30.5659	29.0741	33.3257	38.5589	40.2475	39.9283	39.3233	35.7448	34.5099	43.4416	38.5212	72.1914	68.4523	68.1944	82.2414	69.6213	79.5142
SPV_0495	3.61643	3.61558	3.85137	3.08141	2.62319	4.20696	3.8553	3.64335	3.83763	2.18467	3.81069	2.83106	3.94701	3.0795	3.59888	5.85957	5.07676	6.79121
SPV_0496	5.98955	5.37376	7.44407	5.05782	5.91347	5.94952	6.72043	6.18321	6.90325	5.64102	6.22708	4.75161	6.06411	6.07381	5.9512	9.91753	8.91685	9.80946
SPV_2178	0.238463	0.644543	0.472976	0.24647	0.446048	0.390583	0.245834	0.171878	0.172891	0.20122	0.306685	0.151407	0.75954	0.59149	0.651521	1.05717	0.846966	0.881738
SPV_2179	0.212312	0.200851	0.0614114	0.186192	0.231661	0.173875	0.255353	0.153029	0.143669	0.0597177	0.127425	0.262116	0.728264	0.323366	0.498658	0.474858	0.384897	0.704525
SPV_0500	2.56983	2.27847	2.33997	1.78879	1.86725	2.41602	2.08732	2.02669	1.91832	1.8184	1.94003	1.61336	1.90726	2.16938	2.43595	2.88028	2.58755	2.92537
SPV_2185	1.48958	1.81178	1.66189	0.839778	1.21899	2.26554	1.9963	2.60743	2.15995	1.25693	1.53259	2.67969	1.82482	0.972313	1.71359	1.96326	2.97598	1.48288
SPV_0501	0.813696	0.454863	0.73818	0.462211	0.544816	0.666383	1.65481	1.65284	1.46414	0.811449	1.39848	1.50686	1.20525	1.35198	1.26581	1.42698	1.66671	1.54643
SPV_0502	0.827814	1.21464	0.982215	0.633373	0.857169	1.06534	2.43829	2.4719	2.60651	1.88174	2.00761	1.87715	2.34696	2.45473	2.65285	2.49384	2.06077	2.13591
SPV_0503	1.27258	1.45295	1.10428	0.995754	1.45438	1.32968	3.72084	3.43173	3.74148	2.68455	2.52833	2.77921	3.02925	2.64667	2.98153	2.88918	2.91504	3.03608
SPV_0504	12.8784	12.6042	12.4885	12.1398	12.3603	14.5323	14.3685	13.9664	16.114	11.0673	14.9065	13.7379	25.3446	26.6018	25.5978	33.9722	27.9426	33.1442
SPV_0505	20.2858	14.3498	17.603	13.7032	17.3487	18.3095	20.6176	17.6072	19.6632	14.4445	18.6465	16.8317	34.5305	32.3997	32.1928	43.9918	32.9893	36.5079
SPV_0506	19.4969	16.2673	17.715	16.6929	19.669	22.2143	23.5116	22.123	22.9789	18.1647	23.4652	20.9068	39.204	37.371	37.7931	47.3986	37.9205	44.9965
SPV_0507	35.9674	32.7644	32.0179	13.052	21.4664	24.3518	18.1016	18.5046	17.9078	13.579	21.5216	16.9962	44.6963	45.0241	46.8158	68.6294	49.578	66.2096
SPV_0508	0.443834	0.419874	0.440157	0.333626	0.622647	0.415407	0.366041	0.411305	0.57922	0.588524	0.513729	0.375736	0.598093	0.869128	0.765869	1.01041	0.886722	0.946796
SPV_0509	0.581805	0.220159	0.201945	0.229602	0.476119	0.667063	0.503821	0.754829	0.354329	0.294562	0.523777	0.517164	0.698488	0.531677	0.937018	0.39038	0.542439	1.04254
SPV_0510	2.3612	1.84185	1.78533	1.04444	1.24299	1.37961	1.29538	1.13459	1.12125	0.803959	1.59116	1.33992	1.27883	1.21137	1.34821	2.43206	1.86671	2.17188
SPV_0511	2.93842	3.18659	2.67419	1.86198	1.7595	2.08362	2.24976	1.60136	1.78227	2.17711	2.48404	2.20317	1.50574	2.0958	1.87566	3.03557	2.39436	2.96088
SPV_0512	60.5932	64.119	55.7945	37.4542	47.8293	46.5893	38.3389	37.2108	38.1158	31.7932	40.8302	37.8886	77.0509	71.6328	71.36	88.3306	76.0353	87.268
SPV_0513	54.3445	57.2129	48.1172	37.1659	45.2544	45.2058	35.2626	33.5537	32.1476	31.2217	39.4201	35.8241	71.1755	66.4766	67.0497	86.9438	73.6264	81.8258
SPV_0514	50.2711	54.5978	45.1459	30.4326	41.1392	40.8824	31.5907	31.5277	31.7491	29.0598	37.5142	35.8599	73.4545	72.4064	70.8854	91.8649	73.4793	89.1165
SPV_0515	39.5983	43.0808	35.1037	31.3969	40.7855	36.8782	32.8961	30.0909	32.1923	30.2343	38.0421	35.394	65.912	62.2543	63.5465	83.3502	67.9615	78.5413
SPV_0516	40.7823	41.9982	36.0158	35.5361	39.681	38.9874	35.3391	36.4541	33.7354	32.8547	38.7384	37.7617	64.093	61.1115	63.9197	83.9641	70.1078	78.8002
SPV_0517	39.4937	41.679	35.7634	33.3881	43.6961	45.5399	40.0014	38.2077	37.878	38.4502	46.2053	40.9308	67.1326	63.4879	64.6308	80.4996	70.2336	83.9442
SPV_2188	7.67633	8.24327	5.44593	2.04687	5.13588	4.07779	2.6949	2.42999	2.84291	2.23208	2.94172	2.4589	17.1685	15.4044	15.2971	13.8337	11.6058	12.2372
SPV_2189	3.29148	5.16434	2.99551	1.63688	3.74473	1.7094	1.39039	1.62018	1.71122	1.35483	1.8791	1.24881	9.70689	11.6647	10.8284	7.60862	8.10855	8.71117
SPV_0521	2.52826	3.77164	1.91966	1.3751	2.88465	1.81172	1.29819	1.3492	1.4065	1.2308	1.3569	1.35058	8.88077	8.73073	10.5467	7.2179	6.53516	8.05888
SPV_0522	2.20547	3.40176	2.32984	1.356	2.47185	1.64913	1.28016	1.31318	1.11931	1.53736	1.38122	1.45612	8.34628	9.3324	8.68694	7.6002	7.74817	8.44811
SPV_0523	2.49898	2.74744	2.03174	1.7325	2.39508	2.02812	1.72212	1.63893	1.18829	1.51977	1.62143	1.46755	8.82285	8.20885	9.06463	8.47824	7.18909	8.00111
SPV_0524	5.48544	6.08402	5.94999	6.28279	4.91468	5.53797	3.44661	3.30616	3.02393	2.15474	3.06517	3.04749	10.3001	10.0688	9.99593	13.5247	14.439	13.3224
SPV_0525	7.36384	5.57305	6.00455	5.38157	5.33747	5.89666	4.18372	4.06078	3.25082	3.15618	3.72508	3.35943	10.264	9.39975	10.0243	13.372	11.7514	13.8236
SPV_0526	496.319	426.705	541.79	364.579	334.384	423.744	360.983	397.036	413.284	340.601	317.275	315.853	712.063	702.32	718.853	1033.78	1174.85	1012.09
SPV_0527	1.35647	1.3326	1.47135	0.892191	1.40893	1.60225	5.81678	5.33979	5.98403	5.63502	6.2468	5.29453	2.12512	1.7402	2.38946	3.17245	2.79691	2.75268
SPV_0528	3.15391	2.4938	2.16494	3.56058	3.35144	4.51047	2.47979	2.57862	2.96241	3.29687	4.74637	4.2192	5.08626	4.38778	4.45403	8.72543	6.72953	7.73216
SPV_0529	2.65777	1.64729	2.10746	2.53172	2.17498	4.3532	2.24862	2.34502	2.09305	2.24267	2.92898	3.12282	4.04743	4.35504	3.18265	8.07101	4.80635	7.16195
SPV_0530	1.87583	1.70062	1.39037	2.26194	2.07875	2.68839	1.18445	1.29571	1.86435	1.58286	2.25165	2.05532	2.7145	2.32132	2.28155	5.80156	4.22045	4.9019
SPV_0531	1.02333	1.00681	0.994558	1.93846	1.4739	1.34091	0.827089	0.737591	1.288	1.17437	1.14237	1.24317	1.71999	1.1596	1.56571	4.60046	3.0849	3.66743
SPV_0532	23.3118	24.4464	22.9211	19.2212	22.7713	22.7425	22.3192	21.8896	22.2719	19.2345	21.2887	18.9452	31.616	30.882	30.1898	31.6609	28.5254	32.1808
SPV_0533	68.7168	71.6388	70.108	61.2792	66.3613	69.9166	84.527	90.9878	92.2151	76.3609	80.2067	74.5526	89.8337	86.0116	85.3515	110.048	108.275	107.58
SPV_0534	28.798	26.8666	25.0241	17.6052	22.9801	24.3672	22.4488	22.6803	25.2282	22.1492	27.2167	24.5481	38.4606	34.0698	33.1975	48.374	39.4572	46.7895
SPV_0535	31.5773	29.2708	29.4105	23.8989	29.9017	30.8825	25.1009	25.5294	28.7459	24.7775	30.4437	28.5364	56.2522	54.1788	55.733	78.6217	69.5688	77.9676
SPV_0536	28.0699	28.2708	28.6214	22.1748	26.1877	27.012	28.9842	28.3139	28.5685	25.4294	27.6521	26.9334	47.2345	46.6745	46.77	65.9582	62.4705	67.4762
SPV_0537	13.51	14.562	13.1939	12.106	16.1023	16.3842	17.9021	20.6968	20.4502	18.0732	20.9349	20.9565	30.2754	32.3921	31.1782	51.5629	45.7535	48.1269
SPV_0538	13.5724	12.6804	12.172	11.1975	11.1483	12.4943	10.0374	8.96944	9.52041	8.24136	9.86898	9.35521	14.0793	14.6651	14.0517	20.4226	16.511	19.3116
SPV_0539	22.6866	21.5676	22.1108	16.0978	17.2852	20.4099	16.3446	16.7547	16.5617	12.4479	16.2318	14.901	23.7034	23.1149	22.8735	31.6506	25.6436	29.8903
SPV_0540	12.9161	13.0994	14.0688	4.23489	6.12606	6.67063	15.5345	14.0901	17.244	11.6516	10.2311	9.42388	3.42592	3.29639	3.35765	4.09899	3.31491	3.70681
SPV_0541	63.0596	55.4843	54.9869	34.1926	41.3257	49.8797	44.4701	43.7518	46.7826	36.2093	47.8162	45.382	71.3979	70.6977	70.8029	86.5585	70.663	80.8943
SPV_0542	94.6022	84.9009	88.9417	63.6084	68.2349	71.5366	68.1563	69.1618	69.5082	56.8856	70.3135	62.6514	97.3652	95.0235	94.3324	119.911	98.1393	113.847
SPV_0543	23.6098	20.8632	22.8156	12.9878	15.5008	16.8746	13.785	11.2933	11.9279	12.044	15.5065	12.441	26.3662	26.8224	24.3054	32.7636	26.8067	32.1573
SPV_2192	19.202	21.1249	18.3475	9.86253	13.1538	16.7858	16.8929	13.5293	15.3297	12.3798	15.1503	15.3425	28.4	26.3213	21.9345	34.5628	30.5922	32.4321
SPV_0546	122.376	130.864	138.112	54.5231	81.1061	74.3355	115.11	113.824	149.686	129.103	109.959	106.825	168.775	168.144	165.893	24.132	28.3255	27.8731
SPV_0547	26.9678	20.8683	24.8818	16.517	17.0233	19.0705	15.3571	14.8641	17.1348	16.0378	16.7872	16.8945	31.2624	32.5764	30.6403	35.0701	31.115	33.4018
SPV_0548	25.0658	22.1526	21.7509	16.3564	18.4613	19.1773	14.8039	14.3108	16.2028	15.6406	16.4493	17.1993	32.016	28.6326	30.4762	34.5225	30.2372	32.3076
SPV_0549	26.9086	24.5541	27.7492	19.6651	21.7015	22.7467	20.794	19.9259	20.3638	19.013	21.8452	19.6115	36.675	34.3708	33.4538	43.6841	37.6386	40.7206
SPV_0550	508.617	688.14	576.657	330.743	487.069	431.408	799.648	871.707	871.366	736.265	660.899	625.1	778.256	754.441	813.611	652.975	816.461	662.28
SPV_0551	463.684	632.592	532.12	324.673	465.125	410.971	818.591	894.789	871.837	763.419	656.68	625.575	763.322	730.979	772.941	638.53	800.875	651.205
SPV_0552	0.122558	0.405795	0.10635	0.24183	0.0501474	0.150554	0.176884	0.0883363	0.0621998	0.361957	0.110334	0.226961	0	0	0.123365	0.205584	0.285663	0.244013
SPV_0553	0.941466	1.53838	1.33684	0.675524	0.910528	0.560743	0.555869	0.493515	0.608119	0.794426	0.770515	0.824186	3.30277	2.42462	2.843	2.44068	1.72893	2.38568
SPV_2193	7.49926	6.98181	4.44162	3.05345	7.50079	7.31141	4.72453	4.89048	7.37032	4.41956	6.21549	4.58513	9.90155	11.4219	10.7838	14.3767	9.80339	11.7316
SPV_0554	108.098	89.8606	92.3903	60.0279	67.9529	75.9468	47.7526	48.7104	50.4311	38.7301	46.8133	44.4748	128.221	122.315	122.793	171.541	138.9	167.476
SPV_0555	108.038	95.2432	99.7736	50.9742	62.2736	78.133	51.2458	49.4073	51.9042	40.1403	48.2554	44.173	111.416	100.913	103.06	141.902	116.979	142.748
SPV_0556	133.444	118.724	122.347	62.8117	78.5062	88.9235	73.5925	70.7125	73.8632	54.8336	66.6504	60.726	124.229	121.585	121.79	162.779	134.881	159.955
SPV_0557	176.331	175.659	169.241	101.421	109.692	122.794	107.676	106.649	110.637	84.698	90.7378	85.8207	168.497	155.441	157.202	214.127	182.855	214.949
SPV_2196	0	0	0	0	0	0	0	0	0	0	0	0	0	0	0	0	0	0
SPV_0558	8.62286	7.34894	8.13187	6.3098	6.02134	8.08584	10.8076	11.0105	10.9381	8.10722	10.888	9.26275	10.2553	9.23883	11.0901	13.1322	11.5085	13.4913
SPV_0559	1.30266	0.739401	1.24342	1.24236	1.75894	1.12016	0.423019	1.26754	1.19001	0.714484	1.52455	1.20617	1.67562	2.32132	2.81916	2.62217	3.28932	3.30684
SPV_0560	1.52296	0.672347	1.05724	0.801357	1.16322	1.16409	0.805949	1.39043	0.927509	0.685387	1.55387	0.977711	1.82839	2.04122	3.37258	3.3211	2.20876	3.84081
SPV_0561	1.91546	1.59302	1.95439	1.25986	1.41249	1.77554	1.36708	0.970981	1.23919	1.6163	1.51597	1.69953	2.6895	2.32749	2.71202	3.30137	2.58394	3.60415
SPV_0562	3.58213	2.72946	3.12856	3.18116	3.33826	4.00281	2.7191	2.50488	2.36267	2.74431	3.63476	3.97502	5.43444	5.22231	5.08356	5.98547	5.12227	5.68436
SPV_0563	0.904904	0.73376	0.673056	0.736893	0.740527	1.19984	0.808489	0.931758	0.743551	0.727214	0.698273	0.638386	0.923797	1.02383	1.17111	1.30108	0.90394	1.15822
SPV_2200	1.65257	1.56336	4.58887	3.04345	2.70476	1.89474	3.33915	2.38226	2.68385	2.51005	2.3804	4.65173	1.41714	2.71834	2.66153	1.66327	6.93341	1.64514
SPV_0564	5.70465	5.47971	6.85414	3.98302	5.81753	7.11561	6.58668	8.98261	8.64103	5.40613	5.2937	5.13585	10.6118	11.5491	12.1912	16.7094	14.865	16.9496
SPV_2201	9.15495	9.27496	9.04288	7.04642	8.10298	9.59789	8.64471	8.2132	8.10625	7.06765	8.91406	8.12818	12.0545	12.4899	11.3066	15.1936	12.2584	15.5451
SPV_0567	10.4118	9.21766	8.64834	8.09328	8.1104	10.6699	8.83944	8.38744	8.13814	7.65809	10.827	8.57862	13.8941	12.1605	11.4331	15.9242	12.9777	15.298
SPV_0568	7.18837	9.56654	9.09226	6.57113	8.77403	10.2773	8.70425	6.93752	8.28574	6.99095	10.9685	9.29577	12.642	13.3607	12.3866	20.7441	13.9152	13.4631
SPV_0569	11.5656	10.3119	10.3772	8.97929	11.8278	12.9138	13.2447	11.845	11.279	11.3539	13.5969	13.2483	17.593	15.8468	15.355	19.0457	16.2803	17.7595
SPV_0570	11.5469	10.275	10.5208	11.3446	13.8493	15.1303	17.8631	17.5037	16.5551	15.3155	19.2637	17.7214	18.9683	19.3893	17.9429	20.701	16.5129	19.6851
SPV_0571	1.57308	0.909432	1.09962	1.35081	1.10853	1.57458	1.63972	1.03935	0.975776	1.06929	1.49486	1.4242	1.79864	2.39591	2.37516	2.27227	1.96911	2.56651
SPV_0572	1.75342	1.24407	1.42643	1.11724	1.03134	1.52572	1.42349	1.22432	1.27921	0.739783	1.6772	1.66414	2.58435	2.65388	1.93043	2.4817	2.04347	2.6183
SPV_0573	1.47945	1.69006	1.79246	1.35863	1.82747	1.8517	1.91366	1.38826	1.50168	1.46037	1.60832	2.04705	3.23155	2.67845	3.09077	3.02018	2.79773	3.11232
SPV_0574	18.0601	14.6956	16.4388	11.4079	14.3316	14.5836	9.14421	10.1043	10.8963	8.38345	9.39903	8.41969	15.2706	16.2347	15.2551	21.2205	18.3819	20.5772
SPV_0575	13.8265	12.1595	12.9381	9.56513	10.819	11.3083	8.25513	8.61585	9.41213	7.49915	8.61242	8.21533	13.8565	13.1219	12.6608	17.6799	14.9939	18.0966
SPV_0576	122.401	126.476	118.307	78.0428	96.9206	90.9928	89.2031	93.7023	90.9715	76.7424	102.208	91.6472	126.834	123.735	127.199	120.679	98.9937	117.902
SPV_0577	157.146	161.993	150.1	109.032	141.188	142.039	162.729	159.918	161.574	138.478	169.586	154.57	182.933	176.5	182.884	147.046	131.675	143.543
SPV_0578	21.7046	21.4887	18.8028	14.6792	19.7699	20.7303	16.5221	16.0732	16.0607	14.8131	18.8739	18.8574	28.2823	26.6603	29.4387	29.0692	23.6619	27.7675
SPV_2202	25.0273	21.7712	24.4634	16.6504	22.3644	21.6743	23.6656	15.9656	18.9796	18.9338	25.1209	21.3091	36.5098	30.4946	36.4851	35.7089	30.1732	41.5246
SPV_0579	26.0158	23.6614	24.073	19.3613	24.2177	24.1844	22.805	21.3301	20.8961	19.8871	23.4493	24.5481	32.1861	32.3491	32.1891	33.1382	30.7462	33.9278
SPV_0580	30.4859	29.6361	28.0829	26.5863	27.1727	29.4458	30.1503	29.6711	31.7324	27.6907	30.9123	32.4591	35.2456	36.7611	37.2018	33.1423	32.4865	34.6337
SPV_0581	30.5506	31.6655	33.2181	20.4833	22.2164	22.5661	30.8542	31.2706	31.9107	26.4657	26.5046	22.0549	31.9391	29.8111	32.3526	36.6361	37.3285	39.2499
SPV_0582	369.55	361.804	372.863	196.34	251.125	290.296	294.738	334.327	404.426	331.457	301.288	292.45	294.935	310.314	308.524	528.014	430.541	477.495
SPV_0583	15.2007	16.9373	14.9268	12.7918	16.8636	14.3175	14.6934	14.4228	15.0372	13.7153	16.1813	14.5884	26.251	26.0175	24.9831	27.4711	24.7931	27.5387
SPV_0584	24.624	25.1213	21.0846	20.0058	25.5273	23.575	20.14	19.9172	19.8527	18.7892	25.7574	22.438	40.7053	39.574	40.3848	38.908	33.7238	39.9901
SPV_0585	20.065	23.268	19.7877	16.7669	22.1652	22.1817	20.3361	17.5844	20.973	16.5531	21.7393	22.4975	39.4938	40.5853	39.6425	35.4954	29.8637	35.34
SPV_0586	23.6521	23.7658	21.3358	16.9849	23.8938	23.4191	22.5406	21.7913	22.3799	20.6346	27.6088	24.5976	44.6044	42.2515	41.5964	38.4423	30.7831	38.877
SPV_0587	30.4519	30.3242	27.6728	24.6513	32.1845	30.593	33.5411	34.3896	32.9118	28.9209	35.4801	33.7597	56.3506	56.9333	55.1	47.4625	39.4646	45.002
SPV_0588	9.09152	9.60306	10.0542	6.49681	8.75462	8.67717	8.31194	10.2728	10.9975	7.3255	7.69244	8.15231	14.1858	14.0552	15.4129	19.4072	17.3936	19.6324
SPV_0589	26.5901	30.0531	34.4889	22.3676	23.4778	29.3405	33.2261	31.2699	40.7686	29.9949	29.2296	23.2211	39.6034	39.5179	38.8799	55.5196	59.3678	50.1546
SPV_0590	51.2914	47.4425	58.6602	35.9885	39.4384	51.2881	54.9026	59.8329	66.2158	52.7761	41.6976	41.739	72.6545	64.533	73.4628	87.2014	107.135	89.3765
SPV_0591	38.2863	44.2352	55.5531	37.5666	36.7246	47.0323	61.2588	66.8405	67.6894	57.0662	39.9769	42.0758	44.5384	43.0175	54.8067	66.7239	95.2131	68.4179
SPV_0592	1.45499	0.971609	1.26257	0.53479	1.19069	0.771021	1.42055	1.29548	1.08593	1.7694	1.27135	0.824186	3.15598	3.24586	2.79992	3.87637	2.56015	3.32291
SPV_0593	115.182	126.341	108.717	74.2945	100.125	90.8901	101.267	107.736	107.925	87.216	96.9525	80.9356	193.598	189.755	179.523	176.817	160.098	171.686
SPV_0594	181.049	196.402	157.952	78.2926	135	137.895	176.195	194.602	199.6	156.577	153.888	136.91	272.274	275.342	267.721	244.637	214.502	236.877
SPV_0595	1.1606	2.53372	1.08458	1.05696	1.46119	0.877369	1.15966	1.67306	1.08742	1.356	1.28596	0.727448	2.37331	2.93705	2.24662	3.07003	2.49709	2.93289
SPV_0596	0.983371	0.828535	1.03999	0.616474	0.628703	0.80534	0.85378	0.686638	0.779805	0.64827	0.843794	0.819483	1.48891	1.75516	1.5621	1.77843	1.64744	1.65198
SPV_0597	0.580717	0.915613	0.839863	0.381955	0.633639	0.753007	0.733366	0.941772	0.638565	0.775864	0.958463	1.07541	1.20347	1.14981	1.46135	1.7859	1.87995	1.25256
SPV_0598	21.7456	22.6136	21.9383	15.9641	18.5283	19.2567	16.0238	15.9384	17.4808	13.9121	16.4138	15.1724	31.5848	30.1752	29.7937	41.3112	37.4299	41.6725
SPV_0599	24.2328	22.0087	20.3152	16.614	18.6064	19.0527	16.1746	16.0284	15.8123	13.5165	16.692	15.7989	28.8814	29.0886	29.5011	41.7319	35.467	40.3913
SPV_0600	29.738	28.6015	27.3897	23.6259	24.2506	25.7428	23.3613	21.6036	21.3413	18.2258	22.7327	18.7048	42.9275	37.9746	40.8045	53.9973	49.9187	53.7291
SPV_0601	21.6986	20.5272	22.6803	15.0827	15.3356	23.8282	19.2172	24.7037	20.0224	17.2693	19.3124	18.6302	37.6376	34.7008	39.7117	49.634	38.1236	45.4111
SPV_0602	25.5114	35.8429	24.5486	18.2748	25.6315	26.478	26.7947	25.6703	26.4076	20.4613	23.4218	23.9493	50.0356	39.2403	47.2909	58.0475	59.0707	57.5826
SPV_2203	4.01081	4.2321	4.39064	2.92213	3.50947	4.06796	4.25246	4.09172	4.60346	3.12406	4.41627	3.22239	7.85776	8.2327	8.0434	11.4116	9.13285	11.7019
SPV_2205	2.71537	3.63911	3.00424	2.29201	3.51836	3.53951	3.54344	3.76755	3.67491	3.1696	3.50385	3.55348	8.7126	8.18867	9.38417	11.4821	10.4255	12.1642
SPV_2207	0.767121	0.907135	0.665669	0.630698	1.72637	1.09942	0.553581	1.52053	0.973312	0.64731	1.03591	0.994424	1.9735	3.50513	3.47478	4.34297	3.12907	4.96386
SPV_0605	3.19196	4.32815	3.38534	2.68263	4.905	4.70534	5.40026	5.90507	5.75987	5.11752	6.28999	5.25429	12.0742	11.5381	13.1732	14.5162	14.5493	15.076
SPV_0606	2.6543	2.51101	2.45431	2.28959	3.52528	4.0268	4.39608	3.92039	5.30005	4.00217	4.19154	4.48028	9.81363	8.82762	10.2929	10.5472	11.4945	11.6091
SPV_0607	0	0.0933053	0.0855861	0	0	0	0.0711747	0	0.100112	0	0.0887927	0	0	0	0	0.0827233	0	0
SPV_0608	22.3055	29.2656	22.1591	6.52044	7.78678	9.09739	2.33143	1.97775	2.2461	2.80086	2.789	2.29482	7.70426	7.27988	7.66233	7.461	5.67359	6.52057
SPV_0609	31.3629	43.5528	29.9835	10.5885	12.8931	14.1488	3.04601	2.90086	3.23822	3.14758	3.53487	3.01761	8.58615	7.89401	9.33743	7.36865	6.94031	7.32907
SPV_0610	18.641	21.989	15.1773	9.38478	14.8782	14.261	5.09295	7.02208	9.1102	6.86148	8.42544	7.84174	11.5779	11.0061	11.0421	10.3588	12.0395	14.4334
SPV_0611	5.80755	9.18234	5.39192	2.11024	3.92173	3.42575	1.34813	1.5807	2.5558	1.47358	1.86465	1.59442	3.90057	4.26801	4.16973	4.15563	3.53401	4.32597
SPV_0612	2.51683	4.17644	2.50621	1.00409	2.22846	1.95981	0.982551	1.01112	0.92135	1.00965	1.07719	1.03914	2.22904	2.11145	2.07656	2.42238	1.85928	2.6698
SPV_0613	5.15603	7.2123	4.74183	2.34781	4.36368	3.82558	2.28971	2.63637	4.02578	2.41708	2.69779	2.54621	4.53486	3.94662	5.5005	5.21157	5.27282	4.25543
SPV_0614	5.03423	7.89208	6.19905	3.72112	5.88536	4.47621	3.77127	4.00867	4.13657	4.00523	4.70478	3.80012	5.38602	5.43295	4.87434	5.7102	6.40714	5.77526
SPV_0615	2.5113	2.13816	2.21031	0.991055	1.14499	1.46904	1.57924	1.44806	1.27452	1.24118	1.61488	1.48819	0.76912	0.754047	0.686128	0.992966	0.668966	0.821431
SPV_0616	1.88293	1.54894	1.56288	0.996153	0.837442	1.30738	1.32925	1.00312	1.08026	0.794426	1.10552	1.09156	0.807343	0.523691	0.659246	1.23594	0.731471	0.692737
SPV_0617	1.78712	1.47389	1.51101	0.482233	0.524995	0.375276	0.859765	0.528454	0.41861	0.309334	0.907571	0.916479	0.353659	0.293128	0.230627	0.960835	0.498436	0.775497
SPV_0618	1.23179	0.863177	1.10847	0.450101	0.33601	0.410985	0.855978	0.427478	0.648303	0.577446	0.862502	0.675883	0.234734	0.333527	0.275533	0.382641	0.354457	0.408749
SPV_0619	4.22699	5.79826	6.96915	4.72637	5.01577	6.05802	5.49062	5.48406	7.5084	4.81519	6.46918	6.57537	7.79333	6.75989	7.23321	8.50868	7.55356	5.47038
SPV_0620	58.011	55.7269	54.8233	40.0058	45.0688	49.7099	46.4039	45.0118	48.5825	40.5637	46.7287	42.493	98.9214	101.532	97.5524	119.436	98.0112	113.924
SPV_0621	82.0839	81.375	85.6448	59.7941	72.7412	69.6849	86.4857	93.7484	99.1545	85.9573	83.0235	84.7281	83.8401	78.3826	78.1137	78.6319	75.8761	77.6617
SPV_0622	16.8577	23.9874	16.2805	10.3242	19.3821	13.4635	22.2525	25.3723	28.8484	20.7299	25.294	23.8738	28.9919	28.8584	28.0475	19.2415	15.5872	19.4171
SPV_2213	0.235367	0	0	0	0	0	0	0	0.238904	0	0.211892	0.174347	0	0	0.236917	0	0.182868	0
SPV_0623	9.04673	12.7249	8.47007	4.74981	12.1441	7.24642	16.5502	20.1911	20.5805	15.2676	17.8249	19.0459	25.1792	22.6625	26.3204	12.4798	11.129	12.9561
SPV_0624	6.9534	8.44413	6.59013	4.80051	8.19242	6.09841	14.662	16.5284	16.6687	13.649	13.2301	13.443	18.7342	16.9448	19.3098	8.31369	9.119	9.47497
SPV_0625	0.443043	0.366735	0.480564	0.291403	0.543845	0.589604	0.759324	0.439083	0.562126	0.700964	0.79771	1.02557	0.759852	0.910958	1.05916	0.557387	0.516332	0.82697
SPV_0626	0.336238	0.487732	0.622444	0.471795	0.733759	0.715948	0.970564	0.565486	0.728088	1.21055	1.37225	1.34496	1.09568	0.921803	0.879976	0.695628	0.557311	0.870287
SPV_0627	0.477241	0.361182	0.289888	0.502233	0.781098	0.820765	1.03318	0.619168	1.11415	1.04703	1.41782	1.308	1.02313	1.0903	0.720576	0.400274	0.44495	0.570114
SPV_0628	0.403485	0.508938	0.466833	0.324359	0.623695	0.146861	0.90586	0.710897	0.955615	1.28621	1.37225	1.66045	0.884233	1.31101	0.722031	0.789631	0.487647	0.847972
SPV_0629	0.473423	0.559832	0.718923	0.661692	0.823277	1.01775	1.19574	0.682461	0.780874	1.64787	2.6105	2.937	1.37018	1.18974	1.13178	1.04231	0.873585	1.0015
SPV_0630	0.579634	0.584899	0.570042	0.86415	1.48627	0.981038	1.64525	1.36476	2.00037	2.64117	2.6439	3.17728	1.12667	1.3772	2.21711	1.13436	0.840646	0.692433
SPV_0631	0.638055	0.696473	0.894395	1.06531	1.48612	1.48723	1.91261	2.05183	2.04257	3.76882	3.4465	3.5266	1.59938	1.79409	2.17379	1.60546	1.10587	1.12379
SPV_0632	42.6013	43.3817	47.8261	31.9678	39.9669	36.3344	33.5168	40.6019	41.0914	30.453	33.1964	31.2372	35.4894	34.0913	34.9057	28.657	31.6056	32.2174
SPV_0633	2.1183	1.78128	2.0424	0.877243	1.47669	1.02803	34.2528	31.6672	1.91123	1.58885	28.8879	14.2383	3.16209	3.01122	3.15889	2.82951	2.74302	3.20221
SPV_0634	1.92089	1.42215	1.95675	1.0437	1.29858	1.70993	38.1502	38.225	1.69545	1.62088	39.6237	16.2705	4.29715	3.28182	3.53082	4.20288	3.50398	3.99079
SPV_0635	1.97985	2.63263	2.6431	1.93054	2.11873	2.27905	57.5487	49.347	3.82246	3.5165	68.2042	24.2548	4.17919	4.30175	4.08333	6.57252	5.69041	6.7398
SPV_0636	1014.64	985.779	1010.33	466.889	626.228	636.221	855.13	918.086	912.659	684.378	724.535	661.803	835.663	818.063	807.692	425.655	378.469	426.836
SPV_0637	86.2415	102.7	94.5911	29.1252	55.0139	53.0077	55.0193	61.8388	62.5269	59.1368	50.7955	49.9955	99.5259	98.4729	102.176	47.3234	38.15	46.393
SPV_2214	0.0341036	0	0.0591869	0	0.111634	0	0.172272	0	0	0.0575544	0.0307022	0.126311	0.116981	0.0934957	0.102985	0.171621	0.264967	0.169751
SPV_0640	0.209215	0	0.0907731	0.0688034	0.0856052	0	0.377442	0.0753982	0.106179	0.0882695	0	0	0.448524	0.0955944	0.210592	0.26321	0.0812745	0
SPV_0641	8.58079	7.15341	8.81537	6.63854	6.45708	8.75048	7.47334	7.20376	8.84323	7.43482	6.95543	7.18421	10.6569	9.82437	11.3509	13.7045	11.6989	12.4042
SPV_0642	0.336238	0.445321	0.252868	0.309615	0.311848	0.238649	0.274993	0.242351	0.364044	0.245894	0.302702	0.348694	1.44168	1.16762	1.08305	1.18445	1.06237	1.24964
SPV_0643	3.49832	3.34886	4.01142	1.80789	2.55611	2.08052	1.95349	2.40142	2.49408	2.14367	2.54952	2.12862	2.39281	2.66408	2.05412	2.37525	2.49151	2.48756
SPV_0644	19.8265	17.0159	17.0862	12.6372	14.7753	14.619	18.9292	17.6789	19.2946	12.5906	14.2302	13.0714	28.3951	28.3293	26.6095	30.5151	26.5206	31.4713
SPV_0645	13.5264	13.5459	13.5486	10.6691	12.2367	11.2723	11.3625	12.8342	12.4693	9.65268	11.5113	9.94134	23.6292	21.7041	22.1251	25.8363	21.9012	23.7488
SPV_0646	23.7236	26.7856	21.8609	71.183	85.0797	79.489	62.1984	88.5937	74.1042	54.5703	56.799	56.6096	85.5325	85.5437	86.7215	44.7234	39.4035	45.4425
SPV_0647	2.2828	2.58095	2.99551	2.45362	2.00482	3.87583	3.05362	2.64866	3.10832	2.20816	2.65662	2.26839	5.34756	6.00394	4.76381	11.4412	8.82484	10.5313
SPV_0648	4.1159	2.70047	4.37806	3.88607	3.69419	7.50263	4.83851	4.92843	5.12112	4.8735	5.0202	4.42573	5.52202	5.52057	5.88039	14.755	12.2756	12.2922
SPV_0649	113.44	110.883	113.015	76.6533	87.0534	92.4337	93.434	105.431	108.799	86.7022	84.4676	73.2483	175.897	167.689	170.44	190.13	233.525	183.529
SPV_0650	99.3557	99.7609	103.186	66.9398	86.2118	88.9884	122.608	128.979	138.521	122.12	131.046	118.768	131.724	129.707	133.4	213.621	222.148	201.586
SPV_0651	24.8298	24.7877	21.8709	12.0638	18.8899	19.3127	21.7897	22.4832	21.7834	18.4249	22.0163	22.4593	28.4613	29.7598	29.8914	38.6158	31.9908	34.1582
SPV_0652	44.2878	54.4281	46.0241	31.0655	42.9658	41.0036	73.9803	73.0819	58.616	40.8257	41.1957	39.9818	36.5557	36.0213	34.8824	46.1455	44.9297	47.1256
SPV_0653	22.9977	25.8102	21.2268	13.764	21.6841	20.6767	30.6149	31.6852	22.7272	17.0254	24.0154	22.2731	15.8629	15.9254	14.7738	21.8946	17.2577	21.3301
SPV_0654	21.5563	28.2548	18.9872	14.4131	23.5385	20.9505	29.6591	28.2197	23.2643	16.409	23.7319	23.4467	18.4019	17.1477	17.6462	24.887	18.5894	22.3966
SPV_0655	21.1184	23.3208	17.9378	14.0772	22.9321	19.3572	28.6918	27.9843	23.4557	17.3746	20.8402	22.3219	18.3536	17.703	16.3519	24.7635	19.6264	25.9154
SPV_0656	24.7761	29.3085	23.6608	20.2047	29.6443	24.3343	36.2631	35.7788	27.7653	20.9065	26.1208	26.2183	19.9724	19.1273	20.3208	28.9898	26.7187	28.1446
SPV_0657	3.68848	3.89198	3.40586	3.2658	4.14071	3.56289	5.11873	5.24895	4.4159	4.10997	4.47004	4.86898	3.89294	4.14853	3.33198	6.8615	5.36412	6.1669
SPV_0658	90.6946	93.3096	87.7958	63.7601	79.2533	75.6115	86.0114	89.4599	91.4205	67.4997	78.6259	69.0414	94.809	91.5985	93.661	87.9386	88.3861	83.7261
SPV_0659	108.044	112.178	108.578	75.1038	98.2503	90.3563	113.006	117.621	116.676	85.3062	98.0756	86.609	111.759	109.592	107.718	102.84	99.8284	100.507
SPV_0660	130.005	135.637	133.228	83.3476	115.083	112.946	160.52	175.716	175.944	125.679	133.06	123.286	128.527	123.459	130.726	120.31	119.729	119.377
SPV_0661	6.72365	6.60324	6.84806	4.54415	5.57223	5.23807	8.02845	8.69651	7.96696	6.61111	7.20723	6.84822	12.5332	12.2236	13.034	8.19609	8.42248	8.66456
SPV_0662	2.70325	1.76491	2.44487	0.575975	0.84126	0.93543	0.659413	0.686068	0.850216	0.867443	0.822638	0.62047	2.38344	3.37497	3.21928	1.40508	1.27201	1.66772
SPV_0663	30.2593	31.7311	28.5644	23.3842	26.8625	28.0184	37.0164	42.4372	39.7241	28.6153	31.5283	27.3118	42.0251	43.9815	41.3948	48.3543	45.4932	45.6106
SPV_0664	65.3975	60.4358	60.0989	39.7197	47.3912	47.8965	54.5535	56.6694	61.1377	50.0328	51.9706	45.5445	81.4033	78.1423	77.119	103.312	89.0349	100.187
SPV_0665	55.4982	49.2993	53.372	40.1488	44.4661	55.5086	52.1936	52.5859	53.3674	46.7464	53.9074	49.0765	74.0918	73.8908	71.9345	106.124	93.5626	100.155
SPV_0666	61.9272	54.7333	59.4514	49.236	50.8495	60.8394	61.3419	63.2534	65.5922	56.5741	60.2507	57.9336	77.5913	75.656	74.3261	105.461	103.856	100.563
SPV_0667	368.976	419.722	423.168	220.195	312.607	262.708	400.268	461.944	510.341	356.988	324.19	314.712	312.981	311.745	305.66	167.785	171.718	175.977
SPV_0668	19.8346	18.6532	18.43	14.8161	14.1727	15.1416	16.72	18.0074	21.6768	14.0214	18.8045	14.129	28.85	32.1343	29.0939	42.3992	35.0486	41.4712
SPV_0669	26.0334	24.1679	24.6261	18.1766	19.1739	23.7803	20.8923	20.8674	22.7658	17.767	21.1447	17.8643	38.9822	37.5155	35.3621	55.3069	45.8099	52.1174
SPV_0670	15.335	16.3912	14.0559	10.8286	12.984	15.0596	12.1681	11.8187	11.5899	10.2511	13.686	11.7036	31.2535	31.9101	29.2015	41.1469	33.99	37.8017
SPV_0671	24.3792	22.1673	21.3299	15.2928	19.9012	21.5826	19.0178	19.8664	20.3691	16.7123	19.8255	17.3126	51.6087	49.0131	46.5039	61.0044	48.0892	55.6395
SPV_0672	40.2652	39.7366	40.5065	27.9578	31.8126	35.1591	36.5859	35.5953	40.9096	33.7809	32.5617	28.6528	56.5321	55.0174	53.9887	86.7622	69.7736	77.2447
SPV_0673	0	0.661963	0.364319	0.184096	0.458104	0.229223	0.201982	0.302612	0.142051	0.354271	0.12599	0	0.360031	0.12789	0.140869	0.469511	0	0.139318
SPV_2218	0.089793	0.127418	0.155836	0.206708	0.36741	0.0735367	0.323989	0.129441	0.227856	0.189422	0.161675	0.299313	0.346504	0.410282	0.271153	0.414214	0.348823	0.446946
SPV_0674	321.837	411.154	366.967	250.979	336.296	289.667	584.728	661.708	699.321	589.333	492.082	476.63	521.819	515.207	558.675	406.33	519.2	394.935
SPV_0675	306.93	419.682	387.32	262.755	355.946	294.935	607.022	691.298	682.739	615.859	474.319	472.167	493.66	481.473	520.565	381.313	506.306	413.929
SPV_2219	3.21397	4.14609	2.02831	1.40928	2.86925	2.31306	1.89762	2.31654	2.2737	1.64364	2.01662	1.94788	4.5935	4.62809	4.80369	4.0843	2.42142	2.42388
SPV_2220	46.5435	48.2403	44.2493	32.3742	37.6376	38.3429	41.9701	46.4894	46.1239	33.2602	36.1231	33.8061	48.8949	47.6071	47.7617	57.6641	57.5164	55.3893
SPV_0678	56.4499	51.7602	52.3609	34.8451	40.807	42.014	47.8208	51.6037	46.0573	35.5104	41.5504	37.2034	56.416	58.4789	55.7973	65.8224	60.3231	59.712
SPV_0679	49.8389	46.0054	45.1948	37.0661	40.7149	41.346	46.5216	49.0475	48.4855	36.5568	41.333	37.2376	53.4696	52.5638	49.5156	62.2131	58.9047	59.8384
SPV_0680	63.6031	60.9498	58.9294	38.6389	51.4495	53.5894	69.9717	74.7763	70.7916	56.6081	60.2297	55.2603	66.9594	67.4194	65.3135	81.94	72.4156	70.8896
SPV_0681	4.25859	3.93714	3.86337	4.01053	4.43547	5.46921	5.02879	4.53446	6.28741	4.98187	5.14085	5.73553	4.14989	5.30683	5.3583	11.1213	6.69262	10.0205
SPV_0683	39.1231	36.739	39.4409	28.0976	35.6653	38.9901	62.3817	69.4606	93.1459	154.869	88.7002	116.88	46.7474	46.3991	48.9364	92.4088	112.758	93.3587
SPV_0682	0.21135	0	0.183399	0	0	0.346173	0	0.152335	0.643577	0	0	0	0.36248	0.579419	0.212741	0.177264	0.164208	0.631197
SPV_0684	19.8444	18.4995	17.1698	11.9868	19.2224	17.9575	23.1715	29.6075	30.6544	16.0128	20.2611	22.7995	45.2473	43.9884	44.9586	28.8723	23.689	32.1958
SPV_0685	152.067	130.504	148.148	92.1454	94.6586	109.689	90.4957	93.4299	107.318	82.3266	90.8444	84.6061	34.455	34.5673	34.1054	47.9565	41.2344	47.0244
SPV_0686	20.0391	16.2631	17.6136	12.8227	13.5387	15.457	31.9859	32.1716	33.48	25.6262	28.296	30.5508	17.4285	17.6501	17.565	22.3229	20.6183	20.8768
SPV_0687	19.0305	18.2962	17.9731	13.6231	14.3059	19.3184	37.7819	35.3124	37.3752	29.7638	34.9024	37.9957	18.2549	17.1482	15.5474	26.5033	20.7688	25.6417
SPV_0688	28.8739	26.802	30.918	26.4352	24.6781	29.4622	62.6871	66.5755	65.6735	54.2006	56.0504	60.4569	24.7604	23.7047	24.1497	35.4262	35.748	35.9362
SPV_0689	42.5907	36.7022	38.8607	28.2689	31.6219	35.3512	33.1812	34.2175	35.0866	30.0605	33.4852	29.7866	55.6715	54.2679	52.106	64.4012	54.5594	61.5942
SPV_0690	0.161814	0.459237	0.702073	0.21286	0.397262	0.265039	0.467084	0.349895	0	0.409626	0.291351	0.479454	0.416286	0.59149	0.651521	1.35718	0.251443	0.48326
SPV_0691	4.74253	6.04305	5.12317	2.92832	3.40581	3.56687	3.56206	2.51139	3.92963	3.2668	3.13679	3.72809	5.80985	6.81043	5.84542	11.2836	11.8061	12.5256
SPV_0692	8.22816	9.02537	8.648	4.40884	5.25329	6.24474	8.4459	8.07793	11.0158	8.2	8.33344	7.69754	9.45863	8.58876	9.46043	19.4244	16.5332	15.888
SPV_0693	14.3444	13.3164	16.17	9.32453	8.6669	12.1043	18.768	18.8181	19.969	15.2998	13.2155	11.42	14.1115	13.5985	14.8774	30.6116	39.8663	26.9917
SPV_0694	11.667	9.54903	10.8066	7.67375	7.18759	9.34009	5.86516	5.66918	6.51996	5.19896	5.19269	5.24365	8.43111	11.8598	8.57698	14.6232	15.1757	17.3566
SPV_0695	16.4009	12.446	13.8076	9.82264	9.67523	10.738	7.37712	7.59256	7.08303	7.27598	8.76304	7.60542	13.9882	12.9569	12.706	20.9506	17.5773	19.7784
SPV_0696	19.2883	16.7162	18.8156	10.8985	11.653	14.7892	9.80876	10.8701	9.72338	8.08328	10.0807	11.0754	16.6514	16.266	15.0501	26.8721	19.5623	21.7145
SPV_0697	17.9847	14.6754	15.4583	9.11008	9.24219	11.8667	9.07258	8.87744	9.04098	7.19233	9.3616	8.58677	13.0836	14.9163	14.3281	21.8042	18.0791	21.1282
SPV_0698	17.284	14.3915	13.9446	10.9689	10.9005	12.3709	9.86997	10.0898	8.98937	7.62375	9.77332	9.76103	15.2811	15.5011	16.0319	21.655	18.8946	23.0365
SPV_0699	16.2739	13.196	14.1217	9.54542	11.0693	13.3853	9.65942	9.851	10.7263	8.61979	8.81584	9.96743	17.8824	16.1593	15.6719	21.3308	20.0333	19.7074
SPV_0700	89.7409	75.6647	78.4443	54.8934	60.2727	66.5512	70.5346	69.6943	70.5489	57.3933	69.4246	63.3941	111.998	108.327	106.515	149.748	127.374	148.037
SPV_0701	21.7709	24.079	23.365	20.8887	21.7334	22.692	37.6989	47.1088	50.3163	31.8865	42.0581	38.1177	23.8794	24.3536	23.4432	49.8766	47.8479	47.8363
SPV_0702	23.7144	23.535	25.5662	20.8479	21.4825	24.4908	34.6461	40.9117	38.5983	30.065	31.8037	29.7542	24.1677	24.5209	24.2453	50.5346	54.6055	50.5052
SPV_0703	87.4877	101.542	95.1075	29.7295	53.7627	66.0829	113.735	135.137	136.543	95.8524	90.8044	89.4182	84.7374	87.8363	92.5159	75.7306	72.3318	68.5156
SPV_0704	37.2152	40.1047	38.99	22.8955	28.9787	30.3136	33.5095	34.529	37.8763	27.5691	29.3231	28.2352	43.0574	42.4346	44.1521	53.6847	48.5366	48.2554
SPV_0705	11.1167	10.9842	9.97649	9.47112	11.8462	12.9969	10.3639	9.42874	10.7562	9.11305	11.0007	10.1971	21.2617	21.0475	20.3766	33.7763	27.162	32.8593
SPV_0706	12.2852	13.8071	11.6296	11.4026	13.5017	16.131	17.6759	16.8681	16.5148	14.0076	14.9903	14.3272	28.6666	27.9508	27.1339	39.5338	31.5536	37.1447
SPV_0707	17.2416	16.099	17.3902	17.7836	19.8359	20.8593	27.9543	30.3015	28.7511	24.2794	23.8876	22.143	40.5155	37.088	37.6403	51.6931	46.9723	48.8171
SPV_0708	29.0302	26.6814	25.6212	15.181	19.6095	21.5189	19.2001	21.3609	24.6579	15.5251	21.0269	17.954	44.7345	45.2049	43.638	51.8847	46.4367	52.6445
SPV_0709	39.6533	40.1845	39.9756	31.2764	35.1794	36.2641	37.4819	37.2876	37.4795	29.3668	34.6066	32.4817	62.9591	61.9014	62.7869	75.6708	72.9487	72.5799
SPV_0710	74.974	78.7847	88.7265	55.2018	65.916	71.1923	97.9838	98.3463	91.5035	74.6126	71.8504	67.5232	117.362	112.219	119.047	127.907	154.149	127.617
SPV_2221	0.83362	1.0616	0.862485	0.822445	1.60053	1.07657	0.76353	0.623961	0.78106	0.892807	0.83707	1.11625	3.54681	3.57458	2.61415	3.01184	3.53733	3.22373
SPV_0713	46.0164	38.4488	44.3392	27.6317	33.1001	36.5653	34.1941	35.632	40.5595	28.9366	29.9927	27.8626	40.8013	43.4801	41.9923	54.574	47.2903	54.4656
SPV_0714	93.1016	92.1903	95.5269	47.4083	65.9348	83.7098	72.043	76.5849	90.5063	58.9861	70.2972	62.5976	89.9622	90.0958	87.3559	109.095	95.1058	115.261
SPV_0715	0.0734477	0.0694827	0.254937	0.144926	0.120212	0	0.159007	0.105878	0.223655	0.185929	0.0661222	0.272031	0.314921	0.469836	0.0739314	0.24641	0.285326	0.438704
SPV_2223	6.74125	6.0654	6.3584	4.6508	5.93644	7.71112	7.42928	7.47322	10.3754	8.37801	8.47666	8.06026	8.16863	7.60009	7.70761	7.3134	6.37622	6.8933
SPV_0717	55.8241	58.405	51.3892	36.2106	46.9103	40.9757	41.6145	46.4915	44.4761	50.7261	79.6003	71.028	54.6645	53.2388	51.7755	126.633	102.164	120.689
SPV_0718	99.2574	94.7897	105.971	71.4769	75.834	87.7863	94.8241	117.492	135.424	90.5645	71.3167	71.034	146.475	134.46	141.473	177.441	269.286	157.321
SPV_0719	73.1742	56.2042	69.7245	25.0951	33.3421	42.1086	38.8745	39.0245	33.61	27.4042	32.3451	29.4402	30.1868	29.1802	27.661	45.3345	37.3371	43.0017
SPV_0720	68.3082	57.8626	63.9695	34.6137	35.6292	43.2024	38.3428	38.0838	34.5387	30.2465	35.3902	31.8123	28.0197	29.5504	28.5499	43.8197	36.9139	43.3843
SPV_0721	94.1595	77.4068	83.2098	42.3571	54.6097	59.7449	56.9556	57.499	58.2632	50.1058	52.7256	46.9178	45.5556	47.3192	43.4762	64.1811	53.5771	61.3999
SPV_0722	22.1714	22.0518	21.123	13.8103	14.8821	17.1082	14.279	13.1589	14.1602	10.5705	14.8339	12.021	17.3038	15.4479	17.3022	22.8043	18.7191	20.9734
SPV_0723	42.6055	37.8562	40.0847	25.5731	28.1754	27.8616	21.0434	20.8873	21.6229	17.4007	23.1854	22.3409	43.508	38.5195	36.8052	55.9253	48.877	55.3008
SPV_0724	63.4954	54.5386	57.6784	35.3896	40.151	45.5132	31.8912	30.0424	30.2083	28.5954	36.5314	33.7422	55.9445	55.3541	56.8177	78.109	62.8558	75.127
SPV_0725	74.381	69.4455	68.2679	43.8422	47.1973	57.9629	40.6699	36.5798	35.5425	35.4858	45.3799	44.3323	69.2308	68.4952	67.499	95.2095	75.9719	88.571
SPV_0726	65.1285	56.3149	58.3792	41.399	46.2981	50.6675	34.4881	33.0646	30.2116	28.2874	41.6438	38.2427	60.0932	56.9934	56.6775	78.3987	63.7138	75.5652
SPV_2226	0.258903	0.489853	0.449327	0.851442	0.423746	0.212031	0.373667	0.559831	0.262794	0.436934	0	0.383564	0.444039	0.946384	0.521216	0.868595	1.00577	0.257739
SPV_2227	74.1511	64.1101	62.5257	48.1952	52.2577	66.62	43.4854	41.2685	37.9503	39.9181	52.9255	48.5306	73.2194	70.3927	68.9391	93.2624	73.1449	89.7025
SPV_0729	66.6789	57.5219	57.2826	38.5589	46.0421	56.6408	43.0919	41.0325	38.0514	37.2033	52.1774	46.7005	66.8395	67.3538	68.764	86.2499	72.1803	79.7031
SPV_0730	38.0599	36.9973	34.9603	28.7119	32.4335	36.6447	28.3167	30.0781	26.9669	30.1614	37.4109	32.6595	56.095	52.1909	54.3209	61.4613	56.4251	61.1178
SPV_0731	13.7884	12.7082	14.2244	8.01815	12.2039	11.1468	9.7794	10.109	12.0735	10.6862	11.1346	9.64388	17.66	17.6839	18.4064	26.9512	24.8282	21.9152
SPV_0732	492.768	606.798	651.012	369.978	428.466	460.671	643.843	818.157	857.973	616.907	506.641	467.171	601.757	582.086	634.301	767.112	1206.93	762.646
SPV_0733	7.96106	6.41436	7.17167	4.0603	6.07323	6.10538	7.37597	9.94445	9.89544	6.37611	7.47073	6.97161	8.79399	9.09392	9.88104	12.3074	11.034	11.3842
SPV_0734	0.281799	0.533173	0.611329	0.370696	0.46122	0.807737	0.254195	0.152335	0.286034	0.356681	0.634233	0.887154	0.543721	0.515039	0.780052	0.709057	0.930511	0.841596
SPV_2228	0.517806	0	0.224663	0.170288	0.423746	0.212031	0.560501	0.18661	0	0	0.466162	0.191782	0	0.236596	0.781825	0.434297	0	0.515478
SPV_0735	8.09565	7.85754	6.97939	6.39662	7.31338	7.40493	7.35954	8.75269	8.96435	5.98844	7.95078	7.51551	14.4707	12.6345	13.3347	14.506	11.7221	13.0832
SPV_0736	19.5454	18.6742	19.5341	14.1507	16.3729	16.9027	17.5781	15.2618	16.7547	14.7696	17.5522	15.1445	25.9127	24.9925	24.8128	27.2812	24.0063	26.3789
SPV_0737	33.7863	37.0604	31.8392	26.9379	30.7168	32.9655	36.3522	34.4512	42.8081	32.7404	35.2258	33.705	61.7636	59.224	55.3763	81.357	76.1292	76.0854
SPV_0738	67.3945	64.6606	68.6433	46.6328	56.1952	63.4135	72.2615	68.9023	72.7738	66.4812	68.0596	63.9666	101.241	98.424	100.074	109.911	98.7204	103.73
SPV_0739	253.268	230.496	265.423	212.671	212.235	246.512	270.062	276.311	270.88	262.808	237.49	221.374	310.954	301.171	305.602	249.591	246.452	243.258
SPV_0740	20.5504	22.1582	20.7814	18.3991	20.2438	22.4289	21.4713	19.769	22.1117	19.2012	22.0152	21.2458	42.253	40.1474	38.9894	51.5389	47.4127	50.6417
SPV_0741	46.0305	44.0174	43.9398	37.1451	43.743	47.9562	44.5013	46.1398	42.2257	39.9553	48.8347	45.9624	87.2982	87.0781	81.9181	98.0798	87.1631	94.6843
SPV_0742	48.7615	50.1216	43.7495	36.0008	47.5817	46.6069	52.6882	53.4443	54.4042	51.9938	52.4907	52.5686	97.3823	93.6594	94.5052	102.461	89.2647	100.769
SPV_0743	1.14399	1.02527	1.09719	1.02965	1.13327	0.93688	0.955893	0.954751	0.916724	0.914513	1.19251	1.15961	4.13059	3.30134	3.09093	3.02998	2.15189	3.17678
SPV_0744	1.33341	1.48217	1.27277	0.789319	1.11847	1.2285	1.27496	0.889003	0.812068	0.956379	1.32046	1.30873	3.40175	3.29001	3.65746	3.80243	2.38277	3.1526
SPV_0745	13.792	17.3509	14.4876	21.7078	31.8403	34.0835	39.5319	52.7393	47.3029	31.4429	39.3406	37.1017	52.0397	52.1838	55.5315	34.3785	29.816	33.8192
SPV_0746	30.9405	29.4517	27.0706	21.3596	24.5354	23.4281	22.0625	21.4141	22.0131	18.273	23.1354	21.096	41.4025	38.9069	38.5121	54.7429	46.8243	51.0068
SPV_2233	26.178	29.9355	23.4648	14.3799	20.481	19.554	19.9289	18.2464	21.0235	14.079	20.4593	18.1127	32.8095	34.9636	34.4582	42.2233	40.6779	43.5292
SPV_0747	63.8628	67.4131	59.9103	35.3551	44.9978	46.8487	39.502	42.6538	47.5532	35.9951	49.058	40.7308	86.0589	83.5973	89.8478	100.716	92.5311	100.886
SPV_0748	37.1137	39.2365	30.4236	25.3587	32.2297	30.9795	26.7365	24.3605	23.5997	20.8566	28.1419	26.566	53.5034	50.3961	49.1818	63.1977	52.8154	62.289
SPV_0749	101.587	115.985	95.7949	71.0517	104.93	102.496	139.188	141.802	115.66	74.7273	102.036	96.3745	69.3013	64.9147	67.4983	95.5709	78.8337	91.4557
SPV_0750	92.5001	111.145	80.267	62.4632	99.7155	91.5973	125.648	127.912	98.4527	64.815	89.9791	86.1141	68.0229	64.9582	67.5142	88.1531	72.4499	85.4157
SPV_0751	87.0815	101.123	79.5504	58.9346	96.5035	91.6342	129.256	128.485	94.4688	64.6663	91.5703	89.0868	65.3702	65.6708	66.9423	89.4275	74.4447	80.6835
SPV_0752	79.6884	91.5452	68.5953	49.6932	82.7405	79.305	123.456	123.866	88.7016	63.242	81.215	78.8547	60.1182	57.4283	62.2752	76.9327	66.9557	74.8112
SPV_0753	93.2533	99.0642	93.46	61.6206	92.4751	98.5401	162.849	170.05	120.568	82.5094	106.458	97.443	71.3766	64.002	68.1703	87.7078	79.9004	88.6142
SPV_0754	57.5639	74.4322	75.7437	44.85	52.1703	48.4642	80.945	88.8944	101.159	61.9652	50.6118	47.2231	87.6544	86.5266	94.7666	113.03	198.124	108.317
SPV_0755	114.685	165.824	182.393	172.811	153.49	149.521	201.503	202.645	215.297	151.794	111.533	140.356	168.077	148.267	174.511	164.39	330.787	185.572
SPV_0756	139.808	235.946	280.829	388.825	269.785	223.339	318.24	327.19	306.593	277.453	160.826	233.654	193.897	182.968	217.174	184.938	359.396	195.022
SPV_0757	617.029	661.753	576.461	407.469	530.602	541.699	747.26	833.781	834.807	618.638	631.98	581.448	844.138	822.387	814.527	796.334	751.244	785.249
SPV_0758	0.140369	0.0663957	0.182708	0.06155	0.0957257	0.191594	0.0844128	0.134899	0.0474929	0.039482	0.126369	0.103978	0.180558	0.106896	0.164843	0.137353	0.10906	0.139738
SPV_0759	13.5378	14.4595	15.537	13.9924	16.0819	17.7288	20.7093	20.9543	20.5169	14.7926	20.1629	18.8547	34.8276	32.1543	33.7849	40.2902	35.4807	37.2013
SPV_0760	29.8114	28.9652	29.7435	25.7037	30.7062	33.3411	39.4517	40.0942	40.8854	32.9125	35.0297	31.9775	57.5802	55.5315	55.5398	73.1067	62.9555	67.7778
SPV_0761	55.4451	56.0693	49.9098	38.459	54.2395	53.758	73.3537	87.9653	87.8137	67.0862	66.697	60.0719	87.988	94.6384	91.5737	102.895	109.18	104.364
SPV_0762	206.639	225.675	204.837	138.802	181.007	165.335	199.628	193.087	205.695	159.2	201.882	189.782	219.808	213.434	205.972	163.546	147.305	164.271
SPV_0763	214.896	229.661	207.459	150.647	202.13	178.045	218.147	204.234	211.384	165.703	216.427	202.296	233.663	234.73	221.882	144.298	134.071	148.987
SPV_0764	211.604	231.872	203.043	139.995	206.237	176.986	221.313	207.781	212.677	173.962	222.663	213.183	268.573	262.165	248.731	138.232	119.827	140.275
SPV_0765	162.95	180.879	156.133	105.973	162.58	132.469	175.446	160.561	159.822	142.613	174.922	168.664	226.611	226.488	215.72	108.781	89.8216	115.649
SPV_0766	161.015	174.309	150.825	99.541	162.715	135.556	194.894	197.102	203.54	165.701	202.399	193.785	234.068	230.307	223.78	95.1397	84.9888	99.068
SPV_0767	21.0875	21.227	24.789	16.2226	18.8127	21.1211	22.5283	22.1769	25.1622	19.7148	18.7365	18.1776	25.8486	24.4597	24.0213	41.4785	40.2698	40.5908
SPV_0768	25.1066	25.1017	24.5308	13.531	17.3392	19.6902	26.8838	29.1516	30.7966	24.303	21.8718	20.8783	24.4101	23.1225	26.0045	26.7152	29.5969	24.9937
SPV_0769	5130.25	5804.03	5611.74	3286.36	4875.58	5618.93	6566.01	9155.47	8772.11	7104.09	5598.97	5786.47	3003.32	3049.83	3154.85	3264.71	3278.57	3383.77
SPV_0770	7.061	11.3557	17.4625	60.1428	28.3139	23.998	16.5603	20.3575	12.9008	14.2997	9.85296	18.0449	6.05507	5.48473	8.529	5.0339	23.5899	5.27193
SPV_0771	10.1465	6.06862	8.04059	4.49506	3.94581	5.76861	4.53847	4.59349	4.80903	4.42241	5.05795	5.0003	15.6762	15.4027	18.1898	15.5433	14.0401	17.2382
SPV_0772	10.9353	8.47575	10.1099	4.90699	4.34897	7.16999	5.35917	4.54249	5.63624	5.83537	6.74708	6.51049	16.0088	13.293	14.6078	12.9146	10.9047	14.1756
SPV_0773	16.5921	10.0679	14.8257	8.98788	7.52458	10.8914	9.35603	9.35632	10.5602	10.6851	11.6147	11.4067	12.2094	11.3682	11.7534	13.4225	12.4957	14.5537
SPV_0774	19.8762	20.0023	20.0793	18.6785	19.4989	21.1589	23.6461	25.0175	23.2682	18.6607	22.2884	19.298	29.1516	27.3441	27.4589	31.0002	30.3618	31.0361
SPV_0775	5.21427	5.61789	5.71871	12.2893	13.5125	13.997	14.4763	23.1762	18.2302	14.1774	18.0597	15.2889	8.69446	11.2507	8.01871	32.5571	28.3586	33.0915
SPV_0776	35.2271	35.8197	33.729	25.4941	30.6521	30.43	32.3453	31.4054	33.7701	26.9729	30.3678	29.2958	36.8051	35.1975	32.942	37.3199	31.34	35.4205
SPV_0777	30.4035	28.6171	26.893	19.3582	26.3246	25.5693	26.9225	28.1621	29.4849	24.792	29.1898	25.3057	32.6725	31.4994	30.1405	32.4919	26.2246	32.0996
SPV_0778	5.34753	7.41014	5.75138	4.95384	5.79376	6.29153	9.64741	9.41874	7.49202	4.95722	6.61102	6.44387	3.74607	3.88878	2.38812	5.08523	3.68661	4.23629
SPV_2238	5.96177	8.93651	5.68338	3.83839	7.48999	5.70764	10.0587	10.1677	8.13952	4.53467	6.95463	6.03335	3.34829	3.56812	3.67669	4.04953	3.68602	4.93187
SPV_0781	5.32449	7.60594	4.59723	3.92232	7.10237	5.55968	10.5472	10.9184	9.593	3.84143	4.6017	5.6795	3.12768	3.40601	3.02815	3.66194	3.30948	4.18743
SPV_2239	0	0.233263	0	0.162179	0	0.403868	0.355874	0.177724	0.25028	0.416128	0.221982	0.182649	0.211447	0	0	0.206808	0	0.490931
SPV_0782	7.63193	7.23959	6.89329	6.85257	8.15158	8.58342	6.75302	6.13042	6.77566	6.35222	7.88169	7.27076	8.38145	7.86753	7.91244	12.4185	10.8252	12.0692
SPV_0783	11.7776	12.2943	11.0129	8.94849	11.4245	14.4264	12.1991	10.4282	11.9546	10.8805	13.9391	11.8453	12.2328	13.4535	13.5925	19.0324	15.6191	18.6482
SPV_0784	25.4777	23.0235	24.4012	27.5937	30.622	36.1041	35.4198	34.8963	36.5983	31.9662	38.8621	34.7577	42.0107	40.4226	40.5214	54.6429	47.672	50.5879
SPV_0785	31.5321	37.4335	33.8001	53.5773	55.2767	68.103	66.9255	72.7502	74.8375	71.3442	70.133	63.4311	67.2023	66.6706	66.5912	80.6367	72.896	75.0905
SPV_0786	1.12136	1.06083	0.973065	1.69204	1.88931	3.34928	2.28484	2.42475	1.87471	2.28208	2.96918	2.88283	2.37575	2.35089	1.92551	3.65142	3.22872	3.61163
SPV_0787	0.737772	0.594544	0.841747	0.988481	0.838547	1.13009	1.12396	0.925667	1.04008	1.1298	1.56207	1.28529	1.17161	1.41084	1.21021	2.77309	2.14423	2.47538
SPV_0788	15.6644	15.122	13.6536	10.7838	13.6877	14.9447	13.1398	12.0918	12.7076	11.0797	14.2553	13.6139	21.8154	21.3348	20.2236	24.4282	19.5785	22.9223
SPV_0789	108	103.948	104.977	95.5034	96.3265	111.468	102.18	99.0813	97.5467	84.2399	94.7862	81.7356	267.348	266.818	254.341	340.174	301.42	318.461
SPV_0790	214.281	200.527	208.642	187.059	181.485	220.512	210.087	218.267	212.811	169.778	186.613	166.491	413.363	411.545	393.882	521.728	474.933	501.204
SPV_2240	0.190312	0.225047	0.0825716	0.125174	0.194676	0.116893	0.137336	0	0.0482929	0.0401471	0.342661	0.0704864	0.244799	0.173914	0.0957825	0.399048	0.295725	0.378912
SPV_0792	5.12468	4.34303	5.43516	4.1431	4.71799	5.62501	4.23746	3.59113	3.68454	3.99397	4.42133	4.29697	12.9092	12.8461	13.2901	18.1778	14.6546	17.714
SPV_0793	5.4605	5.87824	5.06514	4.08692	3.69814	5.85976	5.02752	3.2572	4.01358	4.92544	6.44151	3.62642	14.3707	15.1421	11.1825	22.8993	14.7757	15.5581
SPV_0794	0.363373	0.257817	0.315317	0.239001	0.371707	0.595174	0.327778	0.196432	0.737668	0.15331	0.163565	0.471043	0.545311	0.332065	0.822973	0.60954	0.705805	0.633043
SPV_0795	5.27764	4.52172	6.04863	5.63262	5.54129	6.60558	4.52712	5.67009	4.04299	4.62142	4.84091	4.79454	12.2111	12.4668	11.3264	17.873	15.3187	16.753
SPV_0796	3.85647	4.67307	4.66247	4.90203	4.53887	5.25198	4.19008	4.2163	4.39823	4.97264	5.4223	5.16768	11.2589	9.54304	10.3371	14.6462	14.1061	17.0388
SPV_0797	52.4279	47.9408	44.0737	26.57	35.9249	34.6733	40.8286	42.2069	40.3853	29.3324	36.2646	31.8978	51.7827	47.0061	48.979	50.6787	41.8875	49.9179
SPV_0798	52.6722	49.6017	47.0752	27.3815	35.6395	35.5819	34.1497	36.457	37.9746	25.8399	31.1495	31.1169	43.9922	43.0887	41.4212	45.9895	38.5257	48.4071
SPV_0799	43.3074	34.5124	42.4818	23.3759	35.6332	30.6481	25.9869	31.8934	32.0131	24.0314	25.8508	24.9316	30.0735	32.6933	32.2207	32.9671	25.4186	28.8199
SPV_2242	7.30883	8.33713	7.76975	4.54446	6.17348	6.69774	6.24098	6.9619	7.75263	5.86986	6.19903	5.8492	8.08137	7.47371	7.16771	9.16558	9.07478	9.80265
SPV_0802	15.4758	17.1104	14.6316	14.5057	17.4989	17.2014	18.2097	18.0092	18.8027	15.4465	19.198	17.6655	25.2414	23.4063	23.2712	26.9998	23.3113	26.0062
SPV_2244	19.2624	20.8351	17.2542	22.2056	23.6168	23.2951	25.0108	28.7629	26.77	23.5944	25.4835	25.4686	31.8524	31.2307	29.3271	36.5389	31.541	34.0903
SPV_0803	29.9303	28.8529	36.5387	40.6447	41.9089	41.1014	73.3373	98.596	82.1304	69.0452	64.9553	61.7917	61.3847	54.3911	63.2333	72.2556	84.5291	74.3194
SPV_2245	0.647258	0.459237	0.280829	0.319291	0.264841	0.397558	0.467084	0.233263	0.164246	0.409626	0.291351	0.359591	0.277524	0.295745	0.814401	0.814307	0.377165	0.966521
SPV_2246	1.39948	0.794356	0.971518	0.736382	0.458104	0.687668	0.807929	0.403482	0.568204	0.472361	0.503958	0.414663	1.68015	2.04624	0.281739	1.17378	1.30479	1.11455
SPV_0804	2.0876	1.85873	2.30879	0.834615	1.33991	1.50852	1.00432	1.12114	0.914067	0.863506	1.54773	1.24317	1.9657	1.64589	2.06014	1.95691	1.84458	2.8117
SPV_0805	2.3274	2.11309	2.1687	1.38696	1.43166	1.62461	2.09659	1.63249	1.52207	1.76619	2.0812	1.74715	1.88867	1.95558	2.20122	2.6464	2.41507	2.55018
SPV_0806	1.73478	2.53629	1.45974	0.795255	1.46268	1.11935	1.70711	1.66718	2.34781	1.02025	1.37246	1.28504	0.721281	1.05688	1.42872	0.837731	0.816871	1.15132
SPV_0807	3.97221	4.02619	3.75465	2.23941	3.07651	2.35267	2.68733	3.1187	2.80794	2.30438	2.55431	2.2068	3.19343	3.04658	3.07018	2.4987	1.95643	2.54208
SPV_0808	0	0	0	0	0	0	0	0	0.276625	0	0.490696	0	0	0	0	0	0	0
SPV_2247	100.972	113.712	122.14	58.6872	76.7393	82.6145	89.4067	97.9705	113.354	83.2839	61.8233	64.6913	85.9377	77.3842	88.7657	68.6402	81.026	68.9294
SPV_0809	32.205	28.0371	26.6674	11.8787	16.2436	16.4453	17.8175	16.4612	19.592	18.2944	23.4218	20.3164	22.942	23.3326	23.0734	19.0844	16.4031	20.1581
SPV_0810	0.411891	0.22266	0.357419	0.0774038	0.0963059	0.192755	0.339697	0.127234	0.0597259	0.0993032	0.105946	0.261521	0.100918	0.107544	0.236917	0.148056	0.137151	0.234308
SPV_0811	35.0376	30.9614	28.4939	13.5519	19.9914	19.5334	18.7485	17.7898	21.9026	21.4357	28.392	25.5531	29.3344	26.8087	26.3332	22.0326	18.7277	21.9123
SPV_0812	32.893	28.9946	26.1893	13.2176	19.5528	20.4761	19.1104	17.6836	18.8961	20.848	29.1462	26.3746	27.5938	26.6114	24.8943	21.4874	17.7208	21.5273
SPV_0813	44.8674	39.1882	36.5676	21.3404	27.5886	30.361	28.7406	26.4034	26.1955	31.4453	41.4834	37.9075	38.2629	37.3016	37.0396	28.2986	23.411	27.8029
SPV_0814	43.8848	40.6497	37.808	23.1442	32.4716	35.3775	31.1527	30.1876	28.9509	33.0718	45.1996	41.0265	43.0791	41.3847	38.6161	30.8567	24.4053	28.394
SPV_0815	43.5525	41.4026	39.0853	24.8668	34.306	33.5473	36.9828	36.9131	33.7312	35.7628	47.2547	45.0556	42.9136	41.4529	41.3046	31.5312	27.087	31.1405
SPV_0816	7.74792	6.9668	7.52207	6.15561	6.24633	8.54406	6.83673	7.04973	8.13688	6.14944	6.14643	6.67685	8.94656	7.78138	8.18503	12.1925	10.013	11.9133
SPV_2249	10.0762	9.79706	8.74366	4.14215	5.49724	6.41823	8.18028	6.96007	5.68204	6.61306	9.95318	6.42728	9.12079	10.1033	7.74781	17.2545	16.7448	17.1361
SPV_0817	9.84757	10.8905	9.50808	4.40925	5.78867	6.92886	8.34079	10.1969	9.15087	9.28485	9.69783	10.137	8.5636	6.92888	6.70135	15.9372	12.7158	13.9455
SPV_2250	0	0	0	0.103205	0.128408	0.128504	0.113232	0	0	0.397213	0.141261	0.232463	0.134557	0	0	0	0	0
SPV_0818	19.9261	20.0145	20.4347	16.1409	16.0548	19.9575	19.6823	18.1807	19.393	16.7275	18.7388	16.0768	24.8544	25.9241	23.1193	32.9378	29.2106	30.3843
SPV_0819	19.838	18.0037	19.8404	12.8711	14.1432	16.1364	15.9173	14.2503	13.7199	12.2001	15.014	13.898	25.6043	26.8552	23.2855	28.5395	25.2357	27.2467
SPV_0820	23.6512	21.8117	22.102	18.2024	19.1258	21.9194	19.5165	17.6019	17.0106	16.8279	19.3709	18.1674	32.6128	34.3704	32.1182	36.974	30.2547	34.8296
SPV_0821	25.9398	24.4614	25.0421	19.0137	22.1724	22.4996	27.8108	28.5621	26.0116	21.9163	24.6294	21.5113	36.0887	34.6606	36.2528	37.1781	36.4769	37.5281
SPV_0822	17.4935	18.9322	19.8918	14.2122	17.6828	19.0942	18.7844	16.7042	18.0405	15.4226	17.5126	17.4781	22.1779	23.2759	21.4121	28.1002	21.2463	24.4364
SPV_0823	31.1914	26.459	29.0728	23.7837	26.5521	27.5187	29.6981	29.9818	30.6115	25.8009	28.1247	28.2252	33.3925	32.9998	31.0749	39.0145	30.5793	35.1406
SPV_0824	32.431	32.485	29.5272	27.2974	30.8729	31.3104	36.6081	36.9854	36.9888	32.1951	34.5941	34.5496	37.8267	34.6177	36.446	42.0583	33.8182	39.9205
SPV_0825	14.732	11.9129	12.5727	11.6723	12.5333	14.2947	11.5082	11.2842	11.3014	10.3387	11.0303	11.2728	22.7231	24.3483	20.7508	25.1607	19.7566	22.9908
SPV_0826	16.3885	15.6357	14.7658	12.0865	13.5542	15.3348	13.0846	13.8984	14.7235	10.0039	14.0319	11.2874	27.3002	25.5237	24.4638	29.8305	24.8158	26.9367
SPV_0827	16.4135	16.9138	15.1754	11.374	14.7112	16.8024	15.3697	15.7034	14.8751	11.5417	16.0958	14.6188	32.2556	30.1772	27.3393	33.5966	28.0857	31.3177
SPV_0828	14.57	15.0672	12.891	11.9789	14.1151	14.4473	15.1528	16.0099	16.1301	12.3246	15.0458	12.9353	25.9074	25.9766	25.306	27.7351	24.8044	27.0537
SPV_0829	5.74675	6.62576	6.85678	5.5516	6.5154	7.4027	7.86213	8.11162	10.1472	8.38509	9.48491	6.78442	13.3982	12.8555	14.7628	16.9702	17.5807	17.997
SPV_0831	0.239725	0.0907135	0.0416043	0.0315349	0.0784714	0.039265	0.138395	0.069115	0.0486656	0.121371	0	0.0710303	0.164459	0.0876282	0.144782	0.321702	0.186254	0.190918
SPV_2251	1.15783	1.24137	1.10518	0.66	0.915923	0.884998	0.891231	0.667625	0.861834	0.618764	0.34745	0.686126	1.02598	1.12861	1.2043	1.87746	1.40933	1.61367
SPV_0833	21.1777	22.17	20.7599	17.0059	19.997	20.1072	22.5712	20.8333	22.9842	20.8747	21.6634	20.5142	25.5247	26.9879	24.2453	24.0669	21.7337	24.0016
SPV_0834	99.1831	105.099	100.825	80.0494	84.7147	83.4678	93.5383	92.6073	92.2984	76.126	84.7808	77.8353	145.775	138.495	139.415	151.086	137.407	146.932
SPV_0835	93.5392	92.2293	92.2811	65.6984	77.869	77.1063	96.3901	99.5256	93.306	80.0576	83.859	78.6511	128.771	130.967	127.894	130.896	117.059	127.761
SPV_0836	49.9735	50.3003	46.5008	27.2461	36.573	32.445	30.3448	28.6053	30.5123	26.304	33.9453	30.0415	57.725	57.9899	56.6342	51.591	42.4719	49.1953
SPV_0837	49.0478	54.5642	47.6786	23.3673	35.5476	36.0452	30.7237	30.5834	29.0534	26.3374	30.43	33.7749	60.5619	58.2289	59.3608	52.2363	40.1191	51.9773
SPV_0838	55.1792	59.7833	53.8914	38.4651	49.2227	44.1129	38.5467	39.7948	41.5914	35.09	41.8247	39.7814	75.2804	74.861	73.3899	76.6945	67.8071	73.9862
SPV_0839	52.0907	55.6144	49.991	33.9353	43.5925	44.1837	46.5406	46.7532	46.2644	38.356	47.007	43.2715	75.0877	71.8005	72.2837	76.1451	65.6221	76.1796
SPV_2252	78.5736	80.8033	79.065	54.9922	68.4991	73.9968	76.4475	80.2596	78.6936	66.5423	72.8752	65.0299	102.496	97.5036	100.8	109.73	106.003	102.623
SPV_0841	0.670541	0.660773	0.824305	0.349152	0.891695	0.572026	0.604857	0.523583	0.737336	0.872297	0.653968	0.641572	0.790644	0.689363	0.61871	0.796732	0.803171	1.11254
SPV_0842	3.81542	5.10478	3.73651	3.76427	5.79863	4.95483	5.58534	6.08939	7.52421	6.94495	7.70393	6.33889	13.7886	13.0003	14.7038	13.3946	12.154	13.3482
SPV_0843	0.334069	0.225739	0.248476	0.125558	0.117165	0.508092	10.5729	9.7347	23.0581	83.0779	60.5366	91.3836	0.85943	0.523346	0.28823	8.40575	7.37875	8.45668
SPV_0844	0.166363	0.104922	0.216543	0.127659	0.226905	0.18166	12.6857	10.6321	25.3296	71.5004	52.2326	79.4444	0.463655	0.595449	0.572152	18.9184	17.4819	18.2591
SPV_2256	33.1819	34.3897	34.8458	15.1522	19.7171	23.8859	52.3134	53.0126	70.3645	101.476	91.3296	120.705	32.0795	23.1768	24.8907	68.2467	61.7421	60.3845
SPV_2257	20.3424	19.0443	20.8158	12.7195	14.5284	16.2701	31.5711	33.1329	44.2996	64.7822	55.1783	76.3213	14.2274	16.61	15.7429	41.6571	45.5676	41.5538
SPV_0846	12.748	14.2231	13.0921	7.38204	10.1527	11.99	24.6582	24.5151	36.3643	55.1158	45.575	64.2907	12.7802	13.9556	14.0226	37.4995	34.8804	38.8832
SPV_0847	211.855	265.258	210.024	143.994	237.298	191.877	305.925	336.26	343.78	284.571	277.943	235.5	464.187	447.752	459.399	335.95	350.009	328.686
SPV_0848	358.755	403.288	350.207	196.416	344.056	314.312	478.963	543.9	556.339	470.324	440.697	377.839	669.107	655.406	671.202	501.711	506.549	505.63
SPV_0849	344.686	408.701	356.766	198.783	341.398	293.592	484.584	541.668	534.874	437.225	427.004	368.541	609.665	600.086	620.682	446.168	483.978	463.93
SPV_0850	104.621	125.588	98.9227	53.0978	95.226	72.1907	140.346	159.221	166.698	122.342	128.323	113.136	174.609	169.678	169.58	131.52	128.676	130.128
SPV_0851	25.0564	45.5728	23.9304	7.21972	12.3156	8.79888	5.0662	4.38919	4.88187	4.97483	4.32989	5.22911	10.9097	11.2361	10.151	6.83164	5.27371	6.25523
SPV_0852	25.5429	49.0792	24.5192	7.22501	13.0238	9.37542	2.93681	3.36257	3.66065	2.54064	3.96163	3.67633	8.28494	7.4078	7.56014	4.52335	3.67605	5.03949
SPV_0853	42.603	63.6321	41.9031	30.0366	35.2499	31.2828	47.3702	46.4641	45.7703	40.9463	49.189	39.644	15.1339	14.3506	14.6652	17.8785	16.6646	16.0729
SPV_0854	15.553	14.7488	16.052	10.6739	11.2692	14.6117	12.3473	12.3866	12.8731	10.9392	11.4514	9.22776	19.8691	21.1393	19.8289	29.6927	23.6138	27.4174
SPV_0855	41.6741	42.1392	43.3086	29.9133	32.6233	33.1586	37.8619	39.1207	39.5774	30.3748	33.1368	29.7146	41.4614	41.5041	39.3738	45.3134	42.0243	47.6972
SPV_0856	31.3037	32.8795	31.2486	20.5378	21.1873	24.7369	25.4207	25.7862	24.1293	19.8606	23.9438	23.0138	34.2448	34.9875	31.194	37.7707	31.6971	36.9426
SPV_0857	38.7664	38.1759	41.3081	26.2017	30.6227	30.6455	30.0428	29.3849	29.503	25.2548	28.8399	25.8778	44.0486	42.5242	44.3381	47.0778	38.2194	44.3654
SPV_0858	33.7421	32.2056	30.783	20.7071	25.9795	26.4614	24.9746	22.3118	23.1641	18.1129	22.7487	23.4322	39.4952	40.3676	37.2622	39.071	31.3362	38.8014
SPV_0859	31.9912	29.0517	27.4045	19.4904	27.061	22.5466	18.7204	18.8458	20.0348	15.1845	22.2927	22.634	36.3584	36.6372	36.2787	35.1308	31.2287	36.849
SPV_0860	23.7673	27.1379	21.2981	13.2314	20.1067	17.9802	18.8889	17.4108	17.9226	13.7853	17.1781	17.0302	34.4796	35.1345	33.9312	31.4431	25.084	30.4647
SPV_2259	21.955	28.8034	19.4109	10.4898	17.4583	14.5877	16.4414	18.661	18.7109	12.0594	18.46	15.6494	33.5693	34.6377	29.6051	30.7482	26.5524	27.4234
SPV_0861	88.0271	107.768	120.281	82.0877	87.0309	88.1831	129.538	147.47	145.682	112.931	83.5505	88.9081	136.058	116.599	161.844	162.694	252.629	175.395
SPV_0862	22.9946	22.6518	20.1138	10.9332	14.877	14.4667	16.9269	16.6024	17.957	13.9708	17.3875	16.8768	30.6811	29.1993	28.2851	29.8199	26.7625	30.5215
SPV_0863	22.5047	20.0965	16.1297	10.0426	15.4287	12.885	14.9467	13.8762	20.6866	12.884	19.9613	16.2769	26.8131	28.0882	26.9295	28.285	21.147	29.5408
SPV_0864	26.3053	25.5679	25.2375	13.3145	18.3377	17.1693	22.1336	21.483	23.8071	20.0046	25.0135	22.8534	30.5102	29.2159	30.9461	32.8976	27.3626	30.4258
SPV_0865	0.195399	0.308084	0.197817	0.0856797	0.213205	0.133353	0.893041	0.985867	1.85113	7.17232	5.2773	7.33354	0.251343	0.119042	0.295028	0.874057	0.506049	0.6484
SPV_0866	58.1563	61.6677	51.6763	25.1041	36.9738	33.3887	32.0073	31.3481	32.3399	34.6203	39.4958	38.2287	65.1355	66.1839	62.9276	58.5615	48.5448	55.8191
SPV_0867	60.0481	66.7682	55.5428	26.9027	41.4844	35.4216	36.6131	36.5067	36.6145	39.2139	46.5378	43.6747	70.1133	69.7461	64.9112	63.3563	48.5813	57.8721
SPV_0868	80.3424	91.6992	76.1566	60.6313	72.4416	67.2556	89.6563	102.053	99.9622	92.7024	102.793	97.601	98.6218	98.4662	98.8983	134.936	108.213	126.21
SPV_2260	0.0908432	0	0	0	0.0743414	0	0.131111	0	0	0	0.163565	0	0.0779015	0	0.0914415	0.152385	0	0.0904347
SPV_2262	0	0	0	0	0	0	0	0	0	0	0	0	0	0	0	0	0	0
SPV_0870	20.312	18.0323	18.0599	10.8261	14.2886	15.2007	14.4051	14.9649	14.5743	10.6384	14.773	14.2678	21.5798	25.2369	20.4961	26.8131	20.1738	25.6494
SPV_0871	15.8236	16.2473	16.2427	11.8038	14.16	14.6973	14.8074	14.4652	14.8209	12.0496	14.3033	13.1984	20.9608	19.6918	21.6904	29.7264	21.1899	27.4068
SPV_0872	15.4421	15.0268	15.2867	10.1567	12.8179	12.8879	13.8829	13.3881	15.5245	9.23626	13.4374	13.1039	20.1635	19.6349	19.6986	27.727	20.1584	27.3698
SPV_0873	27.306	28.8775	27.5991	20.103	24.4408	24.3002	38.4024	41.9629	45.3148	34.1365	33.0329	29.7082	31.9309	33.6728	32.4052	37.3788	34.8065	32.5118
SPV_0874	34.5805	34.1619	35.3015	28.4456	31.5783	36.6537	37.8541	38.2957	37.3396	29.3506	35.6107	32.1693	61.6828	59.2519	57.4471	68.0147	62.078	62.4624
SPV_0875	46.1474	45.7017	43.9945	37.3137	42.7471	47.0662	49.1105	48.8058	48.0538	38.3638	47.2821	42.0655	76.1697	73.7868	70.221	82.5642	74.7587	85.422
SPV_0876	43.693	40.8677	42.1083	37.5607	39.8725	45.9602	48.3276	44.7154	48.5543	32.7076	48.1256	42.0824	69.9467	68.5903	64.4323	78.6698	70.1167	73.1487
SPV_0877	43.8006	41.5633	42.9486	48.8307	46.4469	50.1164	53.6075	56.2255	51.1027	44.6013	48.7149	45.5295	68.8548	70.9993	64.4864	77.0079	74.5404	74.2645
SPV_0878	52.0964	56.2136	52.2206	44.8149	50.9528	58.8515	78.6524	79.9694	79.4792	62.9825	63.4435	60.6217	94.2228	96.8313	90.6408	108.998	96.0635	103.41
SPV_0879	13.2474	13.9745	13.0921	7.7451	11.2712	10.5047	9.74949	10.4957	8.27068	7.67407	8.8973	8.99525	31.4659	31.8504	29.1564	28.6151	24.3836	27.527
SPV_0880	11.3777	12.0797	10.255	6.13965	9.3397	9.63514	10.2822	10.8666	11.2984	8.1888	8.87927	8.70193	24.8601	24.7702	23.7029	24.0784	20.3891	23.705
SPV_2263	3.31708	4.8175	3.93245	3.41089	3.9762	4.32352	4.07943	4.78172	5.40605	4.37591	4.7948	4.84501	5.84929	5.93447	6.11352	5.48586	5.0092	4.60442
SPV_0883	0.463707	0.731124	0.53651	0.508323	0.758948	1.13927	0.669255	1.2255	1.56892	1.04342	0.556611	0.915973	1.45804	1.27126	1.40028	0.648205	0.960738	0.923244
[truncated: 1,218 more rows]

## Sheet: TableS14_transcriptome_rlog
locus_tag	NMC_1	NMC_2	NMC_3	LMC_1	LMC_2	LMC_3	CSFMC_1	CSFMC_2	CSFMC_3	FEVER_1	FEVER_2	FEVER_3	C.Y_1	C.Y_2	C.Y_3	CSP_1	CSP_2	CSP_3
[truncated: 2,146 more rows]

[truncated: 5 more sheets: TableS15_proteome_LFQ, TableS16_proteome_iBAQ, TableS17_proteome_ProteinPM, TableS18_transcriptome_DE, TableS19_proteome_DE]
