# Supplementary material for: Multi-omics profiling reveals atypical sugar utilization and a key membrane composition regulator in Streptococcus pneumoniae
Source: Nat Commun. 2025 Nov 21;16:10429. doi: 10.1038/s41467-025-66611-0 (PMC12647141; doi:10.1038/s41467-025-66611-0)
Supplement: Supplementary file 10 — Source Data [file 41467_2025_66611_MOESM10_ESM.xlsx]

## Sheet: Fig2a
Time	Well	OD	Group	Sugar	Strain	aTc	Sampled	Sampled_min	Abs540	Conc	Glucose_g_per_L	Experiment	Replicate
0	A1	0.001	Glc_WT_0_3h	Glc	WT	0	3h	180	0.5649	88.9555	1.77911	exp1	rep1
0.166667	A1	0.0015	Glc_WT_0_3h	Glc	WT	0	3h	180				exp1	rep1
0.333361	A1	0.0017	Glc_WT_0_3h	Glc	WT	0	3h	180				exp1	rep1
0.500028	A1	0.0019	Glc_WT_0_3h	Glc	WT	0	3h	180				exp1	rep1
0.666694	A1	0.0025	Glc_WT_0_3h	Glc	WT	0	3h	180				exp1	rep1
0.833361	A1	0.0029	Glc_WT_0_3h	Glc	WT	0	3h	180				exp1	rep1
1.00003	A1	0.0033	Glc_WT_0_3h	Glc	WT	0	3h	180				exp1	rep1
1.16669	A1	0.00400001	Glc_WT_0_3h	Glc	WT	0	3h	180				exp1	rep1
1.33336	A1	0.00490001	Glc_WT_0_3h	Glc	WT	0	3h	180				exp1	rep1
1.50003	A1	0.00570001	Glc_WT_0_3h	Glc	WT	0	3h	180				exp1	rep1
1.66672	A1	0.007	Glc_WT_0_3h	Glc	WT	0	3h	180				exp1	rep1
1.83339	A1	0.0085	Glc_WT_0_3h	Glc	WT	0	3h	180				exp1	rep1
2.00006	A1	0.0106	Glc_WT_0_3h	Glc	WT	0	3h	180				exp1	rep1
2.16672	A1	0.0135	Glc_WT_0_3h	Glc	WT	0	3h	180				exp1	rep1
2.33339	A1	0.0168	Glc_WT_0_3h	Glc	WT	0	3h	180				exp1	rep1
2.50006	A1	0.0221	Glc_WT_0_3h	Glc	WT	0	3h	180				exp1	rep1
2.66672	A1	0.0281	Glc_WT_0_3h	Glc	WT	0	3h	180				exp1	rep1
2.83339	A1	0.0359	Glc_WT_0_3h	Glc	WT	0	3h	180				exp1	rep1
3.00006	A1	0.046	Glc_WT_0_3h	Glc	WT	0	3h	180	0.562	88.4551	1.7691	exp1	rep1
3.16675	A1	0.0585	Glc_WT_0_3h	Glc	WT	0	3h	180				exp1	rep1
3.33342	A1	0.0042	Glc_WT_0_3h	Glc	WT	0	3h	180				exp1	rep1
3.50008	A1	0.00580001	Glc_WT_0_3h	Glc	WT	0	3h	180				exp1	rep1
3.66675	A1	0.0074	Glc_WT_0_3h	Glc	WT	0	3h	180				exp1	rep1
3.83342	A1	0.00880001	Glc_WT_0_3h	Glc	WT	0	3h	180				exp1	rep1
4.00008	A1	0.0106	Glc_WT_0_3h	Glc	WT	0	3h	180				exp1	rep1
4.16675	A1	0.0134	Glc_WT_0_3h	Glc	WT	0	3h	180				exp1	rep1
4.33342	A1	0.0161	Glc_WT_0_3h	Glc	WT	0	3h	180				exp1	rep1
4.50008	A1	0.0188	Glc_WT_0_3h	Glc	WT	0	3h	180				exp1	rep1
4.66678	A1	0.0203	Glc_WT_0_3h	Glc	WT	0	3h	180				exp1	rep1
4.83344	A1	0.0208	Glc_WT_0_3h	Glc	WT	0	3h	180				exp1	rep1
5.00011	A1	0.0203	Glc_WT_0_3h	Glc	WT	0	3h	180				exp1	rep1
5.16678	A1	0.0195	Glc_WT_0_3h	Glc	WT	0	3h	180				exp1	rep1
5.33344	A1	0.0194	Glc_WT_0_3h	Glc	WT	0	3h	180				exp1	rep1
5.50011	A1	0.0192	Glc_WT_0_3h	Glc	WT	0	3h	180				exp1	rep1
5.66678	A1	0.0187	Glc_WT_0_3h	Glc	WT	0	3h	180				exp1	rep1
5.83344	A1	0.0182	Glc_WT_0_3h	Glc	WT	0	3h	180				exp1	rep1
6.00011	A1	0.0179	Glc_WT_0_3h	Glc	WT	0	3h	180				exp1	rep1
6.16681	A1	0.0174	Glc_WT_0_3h	Glc	WT	0	3h	180				exp1	rep1
6.33347	A1	0.0169	Glc_WT_0_3h	Glc	WT	0	3h	180				exp1	rep1
6.50014	A1	0.0164	Glc_WT_0_3h	Glc	WT	0	3h	180				exp1	rep1
6.66681	A1	0.016	Glc_WT_0_3h	Glc	WT	0	3h	180				exp1	rep1
6.83347	A1	0.0155	Glc_WT_0_3h	Glc	WT	0	3h	180				exp1	rep1
7.00014	A1	0.0151	Glc_WT_0_3h	Glc	WT	0	3h	180				exp1	rep1
7.16681	A1	0.0142	Glc_WT_0_3h	Glc	WT	0	3h	180				exp1	rep1
7.33347	A1	0.0142	Glc_WT_0_3h	Glc	WT	0	3h	180				exp1	rep1
7.50014	A1	0.0135	Glc_WT_0_3h	Glc	WT	0	3h	180				exp1	rep1
7.66683	A1	0.0131	Glc_WT_0_3h	Glc	WT	0	3h	180				exp1	rep1
7.8335	A1	0.0125	Glc_WT_0_3h	Glc	WT	0	3h	180				exp1	rep1
8.00017	A1	0.0121	Glc_WT_0_3h	Glc	WT	0	3h	180				exp1	rep1
8.16683	A1	0.0117	Glc_WT_0_3h	Glc	WT	0	3h	180				exp1	rep1
8.3335	A1	0.0113	Glc_WT_0_3h	Glc	WT	0	3h	180				exp1	rep1
8.50017	A1	0.0108	Glc_WT_0_3h	Glc	WT	0	3h	180				exp1	rep1
8.66683	A1	0.0105	Glc_WT_0_3h	Glc	WT	0	3h	180				exp1	rep1
8.8335	A1	0.0101	Glc_WT_0_3h	Glc	WT	0	3h	180				exp1	rep1
9.00019	A1	0.00970001	Glc_WT_0_3h	Glc	WT	0	3h	180				exp1	rep1
9.16686	A1	0.00930001	Glc_WT_0_3h	Glc	WT	0	3h	180				exp1	rep1
9.33353	A1	0.00890001	Glc_WT_0_3h	Glc	WT	0	3h	180				exp1	rep1
9.50019	A1	0.0085	Glc_WT_0_3h	Glc	WT	0	3h	180				exp1	rep1
9.66686	A1	0.0083	Glc_WT_0_3h	Glc	WT	0	3h	180				exp1	rep1
9.83353	A1	0.00790001	Glc_WT_0_3h	Glc	WT	0	3h	180				exp1	rep1
10.0002	A1	0.00750001	Glc_WT_0_3h	Glc	WT	0	3h	180				exp1	rep1
10.1669	A1	0.0073	Glc_WT_0_3h	Glc	WT	0	3h	180				exp1	rep1
10.3335	A1	0.0068	Glc_WT_0_3h	Glc	WT	0	3h	180				exp1	rep1
10.5002	A1	0.0065	Glc_WT_0_3h	Glc	WT	0	3h	180				exp1	rep1
10.6669	A1	0.00620001	Glc_WT_0_3h	Glc	WT	0	3h	180				exp1	rep1
10.8336	A1	0.00580001	Glc_WT_0_3h	Glc	WT	0	3h	180				exp1	rep1
11.0002	A1	0.0055	Glc_WT_0_3h	Glc	WT	0	3h	180				exp1	rep1
11.1669	A1	0.00530001	Glc_WT_0_3h	Glc	WT	0	3h	180				exp1	rep1
11.3336	A1	0.005	Glc_WT_0_3h	Glc	WT	0	3h	180				exp1	rep1
11.5002	A1	0.0046	Glc_WT_0_3h	Glc	WT	0	3h	180				exp1	rep1
11.6669	A1	0.0042	Glc_WT_0_3h	Glc	WT	0	3h	180				exp1	rep1
11.8336	A1	0.00400001	Glc_WT_0_3h	Glc	WT	0	3h	180				exp1	rep1
12.0002	A1	0.0037	Glc_WT_0_3h	Glc	WT	0	3h	180				exp1	rep1
12.1669	A1	0.00350001	Glc_WT_0_3h	Glc	WT	0	3h	180				exp1	rep1
12.3336	A1	0.003	Glc_WT_0_3h	Glc	WT	0	3h	180				exp1	rep1
12.5002	A1	0.00270001	Glc_WT_0_3h	Glc	WT	0	3h	180				exp1	rep1
12.6669	A1	0.0024	Glc_WT_0_3h	Glc	WT	0	3h	180				exp1	rep1
12.8336	A1	0.002	Glc_WT_0_3h	Glc	WT	0	3h	180				exp1	rep1
13.0002	A1	0.0019	Glc_WT_0_3h	Glc	WT	0	3h	180				exp1	rep1
13.1669	A1	0.0015	Glc_WT_0_3h	Glc	WT	0	3h	180				exp1	rep1
13.3336	A1	0.00130001	Glc_WT_0_3h	Glc	WT	0	3h	180				exp1	rep1
13.5003	A1	0.001	Glc_WT_0_3h	Glc	WT	0	3h	180				exp1	rep1
13.6669	A1	0.001	Glc_WT_0_3h	Glc	WT	0	3h	180				exp1	rep1
13.8336	A1	0.001	Glc_WT_0_3h	Glc	WT	0	3h	180				exp1	rep1
14.0003	A1	0.001	Glc_WT_0_3h	Glc	WT	0	3h	180				exp1	rep1
14.1669	A1	0.001	Glc_WT_0_3h	Glc	WT	0	3h	180				exp1	rep1
14.3336	A1	0.001	Glc_WT_0_3h	Glc	WT	0	3h	180				exp1	rep1
14.5003	A1	0.001	Glc_WT_0_3h	Glc	WT	0	3h	180				exp1	rep1
14.6669	A1	0.001	Glc_WT_0_3h	Glc	WT	0	3h	180				exp1	rep1
14.8336	A1	0.001	Glc_WT_0_3h	Glc	WT	0	3h	180				exp1	rep1
15.0003	A1	0.001	Glc_WT_0_3h	Glc	WT	0	3h	180				exp1	rep1
15.167	A1	0.001	Glc_WT_0_3h	Glc	WT	0	3h	180				exp1	rep1
15.3336	A1	0.001	Glc_WT_0_3h	Glc	WT	0	3h	180				exp1	rep1
15.5003	A1	0.001	Glc_WT_0_3h	Glc	WT	0	3h	180				exp1	rep1
15.667	A1	0.001	Glc_WT_0_3h	Glc	WT	0	3h	180				exp1	rep1
15.8336	A1	0.001	Glc_WT_0_3h	Glc	WT	0	3h	180				exp1	rep1
16.0003	A1	0.001	Glc_WT_0_3h	Glc	WT	0	3h	180				exp1	rep1
16.167	A1	0.001	Glc_WT_0_3h	Glc	WT	0	3h	180				exp1	rep1
16.3337	A1	0.001	Glc_WT_0_3h	Glc	WT	0	3h	180				exp1	rep1
16.5003	A1	0.001	Glc_WT_0_3h	Glc	WT	0	3h	180				exp1	rep1
16.667	A1	0.001	Glc_WT_0_3h	Glc	WT	0	3h	180				exp1	rep1
16.8337	A1	0.001	Glc_WT_0_3h	Glc	WT	0	3h	180				exp1	rep1
17.0003	A1	0.001	Glc_WT_0_3h	Glc	WT	0	3h	180				exp1	rep1
17.167	A1	0.001	Glc_WT_0_3h	Glc	WT	0	3h	180				exp1	rep1
17.3337	A1	0.001	Glc_WT_0_3h	Glc	WT	0	3h	180				exp1	rep1
17.5003	A1	0.001	Glc_WT_0_3h	Glc	WT	0	3h	180				exp1	rep1
17.667	A1	0.001	Glc_WT_0_3h	Glc	WT	0	3h	180				exp1	rep1
17.8337	A1	0.001	Glc_WT_0_3h	Glc	WT	0	3h	180				exp1	rep1
18.0004	A1	0.001	Glc_WT_0_3h	Glc	WT	0	3h	180				exp1	rep1
18.167	A1	0.001	Glc_WT_0_3h	Glc	WT	0	3h	180				exp1	rep1
18.3337	A1	0.001	Glc_WT_0_3h	Glc	WT	0	3h	180				exp1	rep1
18.5004	A1	0.001	Glc_WT_0_3h	Glc	WT	0	3h	180				exp1	rep1
18.667	A1	0.001	Glc_WT_0_3h	Glc	WT	0	3h	180				exp1	rep1
18.8337	A1	0.001	Glc_WT_0_3h	Glc	WT	0	3h	180				exp1	rep1
19.0004	A1	0.001	Glc_WT_0_3h	Glc	WT	0	3h	180				exp1	rep1
19.167	A1	0.001	Glc_WT_0_3h	Glc	WT	0	3h	180				exp1	rep1
19.3337	A1	0.001	Glc_WT_0_3h	Glc	WT	0	3h	180				exp1	rep1
19.5004	A1	0.001	Glc_WT_0_3h	Glc	WT	0	3h	180				exp1	rep1
19.6671	A1	0.001	Glc_WT_0_3h	Glc	WT	0	3h	180				exp1	rep1
19.8337	A1	0.001	Glc_WT_0_3h	Glc	WT	0	3h	180				exp1	rep1
20.0004	A1	0.001	Glc_WT_0_3h	Glc	WT	0	3h	180				exp1	rep1
0	A2	0.001	Glc_WT_0_5h	Glc	WT	0	5h	300	0.5649	88.9555	1.77911	exp1	rep1
0.166667	A2	0.001	Glc_WT_0_5h	Glc	WT	0	5h	300				exp1	rep1
0.333361	A2	0.001	Glc_WT_0_5h	Glc	WT	0	5h	300				exp1	rep1
0.500028	A2	0.001	Glc_WT_0_5h	Glc	WT	0	5h	300				exp1	rep1
0.666694	A2	0.001	Glc_WT_0_5h	Glc	WT	0	5h	300				exp1	rep1
0.833361	A2	0.0014	Glc_WT_0_5h	Glc	WT	0	5h	300				exp1	rep1
1.00003	A2	0.0018	Glc_WT_0_5h	Glc	WT	0	5h	300				exp1	rep1
1.16669	A2	0.0025	Glc_WT_0_5h	Glc	WT	0	5h	300				exp1	rep1
1.33336	A2	0.0031	Glc_WT_0_5h	Glc	WT	0	5h	300				exp1	rep1
1.50003	A2	0.0038	Glc_WT_0_5h	Glc	WT	0	5h	300				exp1	rep1
1.66672	A2	0.005	Glc_WT_0_5h	Glc	WT	0	5h	300				exp1	rep1
1.83339	A2	0.0068	Glc_WT_0_5h	Glc	WT	0	5h	300				exp1	rep1
2.00006	A2	0.0088	Glc_WT_0_5h	Glc	WT	0	5h	300				exp1	rep1
2.16672	A2	0.0116	Glc_WT_0_5h	Glc	WT	0	5h	300				exp1	rep1
2.33339	A2	0.0153	Glc_WT_0_5h	Glc	WT	0	5h	300				exp1	rep1
2.50006	A2	0.0204	Glc_WT_0_5h	Glc	WT	0	5h	300				exp1	rep1
2.66672	A2	0.0267	Glc_WT_0_5h	Glc	WT	0	5h	300				exp1	rep1
2.83339	A2	0.0352	Glc_WT_0_5h	Glc	WT	0	5h	300				exp1	rep1
3.00006	A2	0.0451	Glc_WT_0_5h	Glc	WT	0	5h	300				exp1	rep1
3.16675	A2	0.0578	Glc_WT_0_5h	Glc	WT	0	5h	300				exp1	rep1
3.33342	A2	0.0751	Glc_WT_0_5h	Glc	WT	0	5h	300				exp1	rep1
3.50008	A2	0.0874	Glc_WT_0_5h	Glc	WT	0	5h	300				exp1	rep1
3.66675	A2	0.1091	Glc_WT_0_5h	Glc	WT	0	5h	300				exp1	rep1
3.83342	A2	0.1408	Glc_WT_0_5h	Glc	WT	0	5h	300				exp1	rep1
4.00008	A2	0.1725	Glc_WT_0_5h	Glc	WT	0	5h	300				exp1	rep1
4.16675	A2	0.2054	Glc_WT_0_5h	Glc	WT	0	5h	300				exp1	rep1
4.33342	A2	0.2422	Glc_WT_0_5h	Glc	WT	0	5h	300				exp1	rep1
4.50008	A2	0.284	Glc_WT_0_5h	Glc	WT	0	5h	300				exp1	rep1
4.66678	A2	0.3329	Glc_WT_0_5h	Glc	WT	0	5h	300				exp1	rep1
4.83344	A2	0.3957	Glc_WT_0_5h	Glc	WT	0	5h	300				exp1	rep1
5.00011	A2	0.4124	Glc_WT_0_5h	Glc	WT	0	5h	300	0.3075	44.5384	0.890767	exp1	rep1
5.16678	A2	0.0474	Glc_WT_0_5h	Glc	WT	0	5h	300				exp1	rep1
5.33344	A2	0.0402	Glc_WT_0_5h	Glc	WT	0	5h	300				exp1	rep1
5.50011	A2	0.0426	Glc_WT_0_5h	Glc	WT	0	5h	300				exp1	rep1
5.66678	A2	0.0437	Glc_WT_0_5h	Glc	WT	0	5h	300				exp1	rep1
5.83344	A2	0.0433	Glc_WT_0_5h	Glc	WT	0	5h	300				exp1	rep1
6.00011	A2	0.0447	Glc_WT_0_5h	Glc	WT	0	5h	300				exp1	rep1
6.16681	A2	0.0437	Glc_WT_0_5h	Glc	WT	0	5h	300				exp1	rep1
6.33347	A2	0.0436	Glc_WT_0_5h	Glc	WT	0	5h	300				exp1	rep1
6.50014	A2	0.0437	Glc_WT_0_5h	Glc	WT	0	5h	300				exp1	rep1
6.66681	A2	0.0431	Glc_WT_0_5h	Glc	WT	0	5h	300				exp1	rep1
6.83347	A2	0.0429	Glc_WT_0_5h	Glc	WT	0	5h	300				exp1	rep1
7.00014	A2	0.0429	Glc_WT_0_5h	Glc	WT	0	5h	300				exp1	rep1
7.16681	A2	0.0409	Glc_WT_0_5h	Glc	WT	0	5h	300				exp1	rep1
7.33347	A2	0.0466	Glc_WT_0_5h	Glc	WT	0	5h	300				exp1	rep1
7.50014	A2	0.0416	Glc_WT_0_5h	Glc	WT	0	5h	300				exp1	rep1
7.66683	A2	0.0412	Glc_WT_0_5h	Glc	WT	0	5h	300				exp1	rep1
7.8335	A2	0.0401	Glc_WT_0_5h	Glc	WT	0	5h	300				exp1	rep1
8.00017	A2	0.0399	Glc_WT_0_5h	Glc	WT	0	5h	300				exp1	rep1
8.16683	A2	0.0395	Glc_WT_0_5h	Glc	WT	0	5h	300				exp1	rep1
8.3335	A2	0.039	Glc_WT_0_5h	Glc	WT	0	5h	300				exp1	rep1
8.50017	A2	0.0395	Glc_WT_0_5h	Glc	WT	0	5h	300				exp1	rep1
8.66683	A2	0.0377	Glc_WT_0_5h	Glc	WT	0	5h	300				exp1	rep1
8.8335	A2	0.0372	Glc_WT_0_5h	Glc	WT	0	5h	300				exp1	rep1
9.00019	A2	0.0366	Glc_WT_0_5h	Glc	WT	0	5h	300				exp1	rep1
9.16686	A2	0.0363	Glc_WT_0_5h	Glc	WT	0	5h	300				exp1	rep1
9.33353	A2	0.0358	Glc_WT_0_5h	Glc	WT	0	5h	300				exp1	rep1
9.50019	A2	0.0352	Glc_WT_0_5h	Glc	WT	0	5h	300				exp1	rep1
9.66686	A2	0.0348	Glc_WT_0_5h	Glc	WT	0	5h	300				exp1	rep1
9.83353	A2	0.0343	Glc_WT_0_5h	Glc	WT	0	5h	300				exp1	rep1
10.0002	A2	0.0338	Glc_WT_0_5h	Glc	WT	0	5h	300				exp1	rep1
10.1669	A2	0.0334	Glc_WT_0_5h	Glc	WT	0	5h	300				exp1	rep1
10.3335	A2	0.0329	Glc_WT_0_5h	Glc	WT	0	5h	300				exp1	rep1
10.5002	A2	0.0324	Glc_WT_0_5h	Glc	WT	0	5h	300				exp1	rep1
10.6669	A2	0.032	Glc_WT_0_5h	Glc	WT	0	5h	300				exp1	rep1
10.8336	A2	0.0315	Glc_WT_0_5h	Glc	WT	0	5h	300				exp1	rep1
11.0002	A2	0.0312	Glc_WT_0_5h	Glc	WT	0	5h	300				exp1	rep1
11.1669	A2	0.0307	Glc_WT_0_5h	Glc	WT	0	5h	300				exp1	rep1
11.3336	A2	0.0302	Glc_WT_0_5h	Glc	WT	0	5h	300				exp1	rep1
11.5002	A2	0.0299	Glc_WT_0_5h	Glc	WT	0	5h	300				exp1	rep1
11.6669	A2	0.0293	Glc_WT_0_5h	Glc	WT	0	5h	300				exp1	rep1
11.8336	A2	0.0289	Glc_WT_0_5h	Glc	WT	0	5h	300				exp1	rep1
12.0002	A2	0.0285	Glc_WT_0_5h	Glc	WT	0	5h	300				exp1	rep1
12.1669	A2	0.0281	Glc_WT_0_5h	Glc	WT	0	5h	300				exp1	rep1
12.3336	A2	0.0275	Glc_WT_0_5h	Glc	WT	0	5h	300				exp1	rep1
12.5002	A2	0.0271	Glc_WT_0_5h	Glc	WT	0	5h	300				exp1	rep1
12.6669	A2	0.0266	Glc_WT_0_5h	Glc	WT	0	5h	300				exp1	rep1
12.8336	A2	0.0261	Glc_WT_0_5h	Glc	WT	0	5h	300				exp1	rep1
13.0002	A2	0.0258	Glc_WT_0_5h	Glc	WT	0	5h	300				exp1	rep1
13.1669	A2	0.0252	Glc_WT_0_5h	Glc	WT	0	5h	300				exp1	rep1
13.3336	A2	0.0246	Glc_WT_0_5h	Glc	WT	0	5h	300				exp1	rep1
13.5003	A2	0.0249	Glc_WT_0_5h	Glc	WT	0	5h	300				exp1	rep1
13.6669	A2	0.024	Glc_WT_0_5h	Glc	WT	0	5h	300				exp1	rep1
13.8336	A2	0.0235	Glc_WT_0_5h	Glc	WT	0	5h	300				exp1	rep1
14.0003	A2	0.0231	Glc_WT_0_5h	Glc	WT	0	5h	300				exp1	rep1
14.1669	A2	0.0226	Glc_WT_0_5h	Glc	WT	0	5h	300				exp1	rep1
14.3336	A2	0.0221	Glc_WT_0_5h	Glc	WT	0	5h	300				exp1	rep1
14.5003	A2	0.0218	Glc_WT_0_5h	Glc	WT	0	5h	300				exp1	rep1
14.6669	A2	0.0215	Glc_WT_0_5h	Glc	WT	0	5h	300				exp1	rep1
14.8336	A2	0.021	Glc_WT_0_5h	Glc	WT	0	5h	300				exp1	rep1
15.0003	A2	0.0205	Glc_WT_0_5h	Glc	WT	0	5h	300				exp1	rep1
15.167	A2	0.0201	Glc_WT_0_5h	Glc	WT	0	5h	300				exp1	rep1
15.3336	A2	0.0195	Glc_WT_0_5h	Glc	WT	0	5h	300				exp1	rep1
15.5003	A2	0.0192	Glc_WT_0_5h	Glc	WT	0	5h	300				exp1	rep1
15.667	A2	0.0188	Glc_WT_0_5h	Glc	WT	0	5h	300				exp1	rep1
15.8336	A2	0.0182	Glc_WT_0_5h	Glc	WT	0	5h	300				exp1	rep1
16.0003	A2	0.0176	Glc_WT_0_5h	Glc	WT	0	5h	300				exp1	rep1
16.167	A2	0.0171	Glc_WT_0_5h	Glc	WT	0	5h	300				exp1	rep1
16.3337	A2	0.0166	Glc_WT_0_5h	Glc	WT	0	5h	300				exp1	rep1
16.5003	A2	0.0162	Glc_WT_0_5h	Glc	WT	0	5h	300				exp1	rep1
16.667	A2	0.0157	Glc_WT_0_5h	Glc	WT	0	5h	300				exp1	rep1
16.8337	A2	0.0151	Glc_WT_0_5h	Glc	WT	0	5h	300				exp1	rep1
17.0003	A2	0.0148	Glc_WT_0_5h	Glc	WT	0	5h	300				exp1	rep1
17.167	A2	0.0142	Glc_WT_0_5h	Glc	WT	0	5h	300				exp1	rep1
17.3337	A2	0.0136	Glc_WT_0_5h	Glc	WT	0	5h	300				exp1	rep1
17.5003	A2	0.0174	Glc_WT_0_5h	Glc	WT	0	5h	300				exp1	rep1
17.667	A2	0.0125	Glc_WT_0_5h	Glc	WT	0	5h	300				exp1	rep1
17.8337	A2	0.0121	Glc_WT_0_5h	Glc	WT	0	5h	300				exp1	rep1
18.0004	A2	0.014	Glc_WT_0_5h	Glc	WT	0	5h	300				exp1	rep1
18.167	A2	0.0108	Glc_WT_0_5h	Glc	WT	0	5h	300				exp1	rep1
18.3337	A2	0.0101	Glc_WT_0_5h	Glc	WT	0	5h	300				exp1	rep1
18.5004	A2	0.0095	Glc_WT_0_5h	Glc	WT	0	5h	300				exp1	rep1
18.667	A2	0.0089	Glc_WT_0_5h	Glc	WT	0	5h	300				exp1	rep1
18.8337	A2	0.0081	Glc_WT_0_5h	Glc	WT	0	5h	300				exp1	rep1
19.0004	A2	0.0075	Glc_WT_0_5h	Glc	WT	0	5h	300				exp1	rep1
19.167	A2	0.0069	Glc_WT_0_5h	Glc	WT	0	5h	300				exp1	rep1
19.3337	A2	0.0062	Glc_WT_0_5h	Glc	WT	0	5h	300				exp1	rep1
19.5004	A2	0.0055	Glc_WT_0_5h	Glc	WT	0	5h	300				exp1	rep1
19.6671	A2	0.0049	Glc_WT_0_5h	Glc	WT	0	5h	300				exp1	rep1
19.8337	A2	0.0051	Glc_WT_0_5h	Glc	WT	0	5h	300				exp1	rep1
20.0004	A2	0.0037	Glc_WT_0_5h	Glc	WT	0	5h	300				exp1	rep1
0	A3	0.001	Glc_WT_0_7h	Glc	WT	0	7h	420	0.5649	88.9555	1.77911	exp1	rep1
0.166667	A3	0.00239999	Glc_WT_0_7h	Glc	WT	0	7h	420				exp1	rep1
0.333361	A3	0.0052	Glc_WT_0_7h	Glc	WT	0	7h	420				exp1	rep1
0.500028	A3	0.0056	Glc_WT_0_7h	Glc	WT	0	7h	420				exp1	rep1
0.666694	A3	0.0056	Glc_WT_0_7h	Glc	WT	0	7h	420				exp1	rep1
0.833361	A3	0.00549999	Glc_WT_0_7h	Glc	WT	0	7h	420				exp1	rep1
1.00003	A3	0.00369999	Glc_WT_0_7h	Glc	WT	0	7h	420				exp1	rep1
1.16669	A3	0.00459999	Glc_WT_0_7h	Glc	WT	0	7h	420				exp1	rep1
1.33336	A3	0.00499999	Glc_WT_0_7h	Glc	WT	0	7h	420				exp1	rep1
1.50003	A3	0.00589999	Glc_WT_0_7h	Glc	WT	0	7h	420				exp1	rep1
1.66672	A3	0.0071	Glc_WT_0_7h	Glc	WT	0	7h	420				exp1	rep1
1.83339	A3	0.00859999	Glc_WT_0_7h	Glc	WT	0	7h	420				exp1	rep1
2.00006	A3	0.0109	Glc_WT_0_7h	Glc	WT	0	7h	420				exp1	rep1
2.16672	A3	0.0138	Glc_WT_0_7h	Glc	WT	0	7h	420				exp1	rep1
2.33339	A3	0.0178	Glc_WT_0_7h	Glc	WT	0	7h	420				exp1	rep1
2.50006	A3	0.023	Glc_WT_0_7h	Glc	WT	0	7h	420				exp1	rep1
2.66672	A3	0.029	Glc_WT_0_7h	Glc	WT	0	7h	420				exp1	rep1
2.83339	A3	0.0374	Glc_WT_0_7h	Glc	WT	0	7h	420				exp1	rep1
3.00006	A3	0.0473	Glc_WT_0_7h	Glc	WT	0	7h	420				exp1	rep1
3.16675	A3	0.0603	Glc_WT_0_7h	Glc	WT	0	7h	420				exp1	rep1
3.33342	A3	0.0794	Glc_WT_0_7h	Glc	WT	0	7h	420				exp1	rep1
3.50008	A3	0.0899	Glc_WT_0_7h	Glc	WT	0	7h	420				exp1	rep1
3.66675	A3	0.1118	Glc_WT_0_7h	Glc	WT	0	7h	420				exp1	rep1
3.83342	A3	0.1406	Glc_WT_0_7h	Glc	WT	0	7h	420				exp1	rep1
4.00008	A3	0.1708	Glc_WT_0_7h	Glc	WT	0	7h	420				exp1	rep1
4.16675	A3	0.2035	Glc_WT_0_7h	Glc	WT	0	7h	420				exp1	rep1
4.33342	A3	0.2386	Glc_WT_0_7h	Glc	WT	0	7h	420				exp1	rep1
4.50008	A3	0.2805	Glc_WT_0_7h	Glc	WT	0	7h	420				exp1	rep1
4.66678	A3	0.3278	Glc_WT_0_7h	Glc	WT	0	7h	420				exp1	rep1
4.83344	A3	0.3916	Glc_WT_0_7h	Glc	WT	0	7h	420				exp1	rep1
5.00011	A3	0.4071	Glc_WT_0_7h	Glc	WT	0	7h	420				exp1	rep1
5.16678	A3	0.4282	Glc_WT_0_7h	Glc	WT	0	7h	420				exp1	rep1
5.33344	A3	0.4196	Glc_WT_0_7h	Glc	WT	0	7h	420				exp1	rep1
5.50011	A3	0.4168	Glc_WT_0_7h	Glc	WT	0	7h	420				exp1	rep1
5.66678	A3	0.4173	Glc_WT_0_7h	Glc	WT	0	7h	420				exp1	rep1
5.83344	A3	0.4201	Glc_WT_0_7h	Glc	WT	0	7h	420				exp1	rep1
6.00011	A3	0.4237	Glc_WT_0_7h	Glc	WT	0	7h	420				exp1	rep1
6.16681	A3	0.4279	Glc_WT_0_7h	Glc	WT	0	7h	420				exp1	rep1
6.33347	A3	0.4322	Glc_WT_0_7h	Glc	WT	0	7h	420				exp1	rep1
6.50014	A3	0.4366	Glc_WT_0_7h	Glc	WT	0	7h	420				exp1	rep1
6.66681	A3	0.4368	Glc_WT_0_7h	Glc	WT	0	7h	420				exp1	rep1
6.83347	A3	0.4369	Glc_WT_0_7h	Glc	WT	0	7h	420				exp1	rep1
7.00014	A3	0.4366	Glc_WT_0_7h	Glc	WT	0	7h	420	0.0691	3.39983	0.0679966	exp1	rep1
7.16681	A3	0.0642	Glc_WT_0_7h	Glc	WT	0	7h	420				exp1	rep1
7.33347	A3	0.0715	Glc_WT_0_7h	Glc	WT	0	7h	420				exp1	rep1
7.50014	A3	0.0616	Glc_WT_0_7h	Glc	WT	0	7h	420				exp1	rep1
7.66683	A3	0.0601	Glc_WT_0_7h	Glc	WT	0	7h	420				exp1	rep1
7.8335	A3	0.0601	Glc_WT_0_7h	Glc	WT	0	7h	420				exp1	rep1
8.00017	A3	0.0602	Glc_WT_0_7h	Glc	WT	0	7h	420				exp1	rep1
8.16683	A3	0.0603	Glc_WT_0_7h	Glc	WT	0	7h	420				exp1	rep1
8.3335	A3	0.0605	Glc_WT_0_7h	Glc	WT	0	7h	420				exp1	rep1
8.50017	A3	0.0605	Glc_WT_0_7h	Glc	WT	0	7h	420				exp1	rep1
8.66683	A3	0.0604	Glc_WT_0_7h	Glc	WT	0	7h	420				exp1	rep1
8.8335	A3	0.0605	Glc_WT_0_7h	Glc	WT	0	7h	420				exp1	rep1
9.00019	A3	0.0605	Glc_WT_0_7h	Glc	WT	0	7h	420				exp1	rep1
9.16686	A3	0.0601	Glc_WT_0_7h	Glc	WT	0	7h	420				exp1	rep1
9.33353	A3	0.0598	Glc_WT_0_7h	Glc	WT	0	7h	420				exp1	rep1
9.50019	A3	0.0596	Glc_WT_0_7h	Glc	WT	0	7h	420				exp1	rep1
9.66686	A3	0.0594	Glc_WT_0_7h	Glc	WT	0	7h	420				exp1	rep1
9.83353	A3	0.059	Glc_WT_0_7h	Glc	WT	0	7h	420				exp1	rep1
10.0002	A3	0.0584	Glc_WT_0_7h	Glc	WT	0	7h	420				exp1	rep1
10.1669	A3	0.0582	Glc_WT_0_7h	Glc	WT	0	7h	420				exp1	rep1
10.3335	A3	0.0577	Glc_WT_0_7h	Glc	WT	0	7h	420				exp1	rep1
10.5002	A3	0.0572	Glc_WT_0_7h	Glc	WT	0	7h	420				exp1	rep1
10.6669	A3	0.0567	Glc_WT_0_7h	Glc	WT	0	7h	420				exp1	rep1
10.8336	A3	0.0563	Glc_WT_0_7h	Glc	WT	0	7h	420				exp1	rep1
11.0002	A3	0.0557	Glc_WT_0_7h	Glc	WT	0	7h	420				exp1	rep1
11.1669	A3	0.0557	Glc_WT_0_7h	Glc	WT	0	7h	420				exp1	rep1
11.3336	A3	0.0549	Glc_WT_0_7h	Glc	WT	0	7h	420				exp1	rep1
11.5002	A3	0.0543	Glc_WT_0_7h	Glc	WT	0	7h	420				exp1	rep1
11.6669	A3	0.0538	Glc_WT_0_7h	Glc	WT	0	7h	420				exp1	rep1
11.8336	A3	0.0536	Glc_WT_0_7h	Glc	WT	0	7h	420				exp1	rep1
12.0002	A3	0.0531	Glc_WT_0_7h	Glc	WT	0	7h	420				exp1	rep1
12.1669	A3	0.0528	Glc_WT_0_7h	Glc	WT	0	7h	420				exp1	rep1
12.3336	A3	0.0523	Glc_WT_0_7h	Glc	WT	0	7h	420				exp1	rep1
12.5002	A3	0.0518	Glc_WT_0_7h	Glc	WT	0	7h	420				exp1	rep1
12.6669	A3	0.0516	Glc_WT_0_7h	Glc	WT	0	7h	420				exp1	rep1
12.8336	A3	0.0512	Glc_WT_0_7h	Glc	WT	0	7h	420				exp1	rep1
13.0002	A3	0.0506	Glc_WT_0_7h	Glc	WT	0	7h	420				exp1	rep1
13.1669	A3	0.0501	Glc_WT_0_7h	Glc	WT	0	7h	420				exp1	rep1
13.3336	A3	0.0497	Glc_WT_0_7h	Glc	WT	0	7h	420				exp1	rep1
13.5003	A3	0.0496	Glc_WT_0_7h	Glc	WT	0	7h	420				exp1	rep1
13.6669	A3	0.0495	Glc_WT_0_7h	Glc	WT	0	7h	420				exp1	rep1
13.8336	A3	0.0491	Glc_WT_0_7h	Glc	WT	0	7h	420				exp1	rep1
14.0003	A3	0.0487	Glc_WT_0_7h	Glc	WT	0	7h	420				exp1	rep1
14.1669	A3	0.0483	Glc_WT_0_7h	Glc	WT	0	7h	420				exp1	rep1
14.3336	A3	0.048	Glc_WT_0_7h	Glc	WT	0	7h	420				exp1	rep1
14.5003	A3	0.0477	Glc_WT_0_7h	Glc	WT	0	7h	420				exp1	rep1
14.6669	A3	0.0475	Glc_WT_0_7h	Glc	WT	0	7h	420				exp1	rep1
14.8336	A3	0.0472	Glc_WT_0_7h	Glc	WT	0	7h	420				exp1	rep1
15.0003	A3	0.0467	Glc_WT_0_7h	Glc	WT	0	7h	420				exp1	rep1
15.167	A3	0.0463	Glc_WT_0_7h	Glc	WT	0	7h	420				exp1	rep1
15.3336	A3	0.0459	Glc_WT_0_7h	Glc	WT	0	7h	420				exp1	rep1
15.5003	A3	0.0456	Glc_WT_0_7h	Glc	WT	0	7h	420				exp1	rep1
15.667	A3	0.0454	Glc_WT_0_7h	Glc	WT	0	7h	420				exp1	rep1
15.8336	A3	0.0448	Glc_WT_0_7h	Glc	WT	0	7h	420				exp1	rep1
16.0003	A3	0.0445	Glc_WT_0_7h	Glc	WT	0	7h	420				exp1	rep1
16.167	A3	0.0443	Glc_WT_0_7h	Glc	WT	0	7h	420				exp1	rep1
16.3337	A3	0.0437	Glc_WT_0_7h	Glc	WT	0	7h	420				exp1	rep1
16.5003	A3	0.0434	Glc_WT_0_7h	Glc	WT	0	7h	420				exp1	rep1
16.667	A3	0.043	Glc_WT_0_7h	Glc	WT	0	7h	420				exp1	rep1
16.8337	A3	0.0428	Glc_WT_0_7h	Glc	WT	0	7h	420				exp1	rep1
17.0003	A3	0.0422	Glc_WT_0_7h	Glc	WT	0	7h	420				exp1	rep1
17.167	A3	0.0421	Glc_WT_0_7h	Glc	WT	0	7h	420				exp1	rep1
17.3337	A3	0.0416	Glc_WT_0_7h	Glc	WT	0	7h	420				exp1	rep1
17.5003	A3	0.0411	Glc_WT_0_7h	Glc	WT	0	7h	420				exp1	rep1
17.667	A3	0.0409	Glc_WT_0_7h	Glc	WT	0	7h	420				exp1	rep1
17.8337	A3	0.0403	Glc_WT_0_7h	Glc	WT	0	7h	420				exp1	rep1
18.0004	A3	0.0398	Glc_WT_0_7h	Glc	WT	0	7h	420				exp1	rep1
18.167	A3	0.0393	Glc_WT_0_7h	Glc	WT	0	7h	420				exp1	rep1
18.3337	A3	0.0388	Glc_WT_0_7h	Glc	WT	0	7h	420				exp1	rep1
18.5004	A3	0.0384	Glc_WT_0_7h	Glc	WT	0	7h	420				exp1	rep1
18.667	A3	0.0379	Glc_WT_0_7h	Glc	WT	0	7h	420				exp1	rep1
18.8337	A3	0.0373	Glc_WT_0_7h	Glc	WT	0	7h	420				exp1	rep1
19.0004	A3	0.0365	Glc_WT_0_7h	Glc	WT	0	7h	420				exp1	rep1
19.167	A3	0.0361	Glc_WT_0_7h	Glc	WT	0	7h	420				exp1	rep1
19.3337	A3	0.0356	Glc_WT_0_7h	Glc	WT	0	7h	420				exp1	rep1
19.5004	A3	0.035	Glc_WT_0_7h	Glc	WT	0	7h	420				exp1	rep1
19.6671	A3	0.0347	Glc_WT_0_7h	Glc	WT	0	7h	420				exp1	rep1
19.8337	A3	0.034	Glc_WT_0_7h	Glc	WT	0	7h	420				exp1	rep1
20.0004	A3	0.0334	Glc_WT_0_7h	Glc	WT	0	7h	420				exp1	rep1
0	A4	0.001	Glc_WT_0_20h	Glc	WT	0	20h	1200	0.5649	88.9555	1.77911	exp1	rep1
0.166667	A4	0.001	Glc_WT_0_20h	Glc	WT	0	20h	1200				exp1	rep1
0.333361	A4	0.0014	Glc_WT_0_20h	Glc	WT	0	20h	1200				exp1	rep1
0.500028	A4	0.0041	Glc_WT_0_20h	Glc	WT	0	20h	1200				exp1	rep1
0.666694	A4	0.0057	Glc_WT_0_20h	Glc	WT	0	20h	1200				exp1	rep1
0.833361	A4	0.0062	Glc_WT_0_20h	Glc	WT	0	20h	1200				exp1	rep1
1.00003	A4	0.0058	Glc_WT_0_20h	Glc	WT	0	20h	1200				exp1	rep1
1.16669	A4	0.0055	Glc_WT_0_20h	Glc	WT	0	20h	1200				exp1	rep1
1.33336	A4	0.0061	Glc_WT_0_20h	Glc	WT	0	20h	1200				exp1	rep1
1.50003	A4	0.0068	Glc_WT_0_20h	Glc	WT	0	20h	1200				exp1	rep1
1.66672	A4	0.0081	Glc_WT_0_20h	Glc	WT	0	20h	1200				exp1	rep1
1.83339	A4	0.0087	Glc_WT_0_20h	Glc	WT	0	20h	1200				exp1	rep1
2.00006	A4	0.0109	Glc_WT_0_20h	Glc	WT	0	20h	1200				exp1	rep1
2.16672	A4	0.0139	Glc_WT_0_20h	Glc	WT	0	20h	1200				exp1	rep1
2.33339	A4	0.0168	Glc_WT_0_20h	Glc	WT	0	20h	1200				exp1	rep1
2.50006	A4	0.0219	Glc_WT_0_20h	Glc	WT	0	20h	1200				exp1	rep1
2.66672	A4	0.0284	Glc_WT_0_20h	Glc	WT	0	20h	1200				exp1	rep1
2.83339	A4	0.0374	Glc_WT_0_20h	Glc	WT	0	20h	1200				exp1	rep1
3.00006	A4	0.0477	Glc_WT_0_20h	Glc	WT	0	20h	1200				exp1	rep1
3.16675	A4	0.0617	Glc_WT_0_20h	Glc	WT	0	20h	1200				exp1	rep1
3.33342	A4	0.0791	Glc_WT_0_20h	Glc	WT	0	20h	1200				exp1	rep1
3.50008	A4	0.0926	Glc_WT_0_20h	Glc	WT	0	20h	1200				exp1	rep1
3.66675	A4	0.1132	Glc_WT_0_20h	Glc	WT	0	20h	1200				exp1	rep1
3.83342	A4	0.1436	Glc_WT_0_20h	Glc	WT	0	20h	1200				exp1	rep1
4.00008	A4	0.1741	Glc_WT_0_20h	Glc	WT	0	20h	1200				exp1	rep1
4.16675	A4	0.208	Glc_WT_0_20h	Glc	WT	0	20h	1200				exp1	rep1
4.33342	A4	0.2445	Glc_WT_0_20h	Glc	WT	0	20h	1200				exp1	rep1
4.50008	A4	0.288	Glc_WT_0_20h	Glc	WT	0	20h	1200				exp1	rep1
4.66678	A4	0.3369	Glc_WT_0_20h	Glc	WT	0	20h	1200				exp1	rep1
4.83344	A4	0.3979	Glc_WT_0_20h	Glc	WT	0	20h	1200				exp1	rep1
5.00011	A4	0.4189	Glc_WT_0_20h	Glc	WT	0	20h	1200				exp1	rep1
5.16678	A4	0.4295	Glc_WT_0_20h	Glc	WT	0	20h	1200				exp1	rep1
5.33344	A4	0.4237	Glc_WT_0_20h	Glc	WT	0	20h	1200				exp1	rep1
5.50011	A4	0.4215	Glc_WT_0_20h	Glc	WT	0	20h	1200				exp1	rep1
5.66678	A4	0.4217	Glc_WT_0_20h	Glc	WT	0	20h	1200				exp1	rep1
5.83344	A4	0.4234	Glc_WT_0_20h	Glc	WT	0	20h	1200				exp1	rep1
6.00011	A4	0.4249	Glc_WT_0_20h	Glc	WT	0	20h	1200				exp1	rep1
6.16681	A4	0.4258	Glc_WT_0_20h	Glc	WT	0	20h	1200				exp1	rep1
6.33347	A4	0.4266	Glc_WT_0_20h	Glc	WT	0	20h	1200				exp1	rep1
6.50014	A4	0.4268	Glc_WT_0_20h	Glc	WT	0	20h	1200				exp1	rep1
6.66681	A4	0.427	Glc_WT_0_20h	Glc	WT	0	20h	1200				exp1	rep1
6.83347	A4	0.4267	Glc_WT_0_20h	Glc	WT	0	20h	1200				exp1	rep1
7.00014	A4	0.4261	Glc_WT_0_20h	Glc	WT	0	20h	1200				exp1	rep1
7.16681	A4	0.4431	Glc_WT_0_20h	Glc	WT	0	20h	1200				exp1	rep1
7.33347	A4	0.4335	Glc_WT_0_20h	Glc	WT	0	20h	1200				exp1	rep1
7.50014	A4	0.4291	Glc_WT_0_20h	Glc	WT	0	20h	1200				exp1	rep1
7.66683	A4	0.4317	Glc_WT_0_20h	Glc	WT	0	20h	1200				exp1	rep1
7.8335	A4	0.4329	Glc_WT_0_20h	Glc	WT	0	20h	1200				exp1	rep1
8.00017	A4	0.4314	Glc_WT_0_20h	Glc	WT	0	20h	1200				exp1	rep1
8.16683	A4	0.4312	Glc_WT_0_20h	Glc	WT	0	20h	1200				exp1	rep1
8.3335	A4	0.4313	Glc_WT_0_20h	Glc	WT	0	20h	1200				exp1	rep1
8.50017	A4	0.4306	Glc_WT_0_20h	Glc	WT	0	20h	1200				exp1	rep1
8.66683	A4	0.4309	Glc_WT_0_20h	Glc	WT	0	20h	1200				exp1	rep1
8.8335	A4	0.4308	Glc_WT_0_20h	Glc	WT	0	20h	1200				exp1	rep1
9.00019	A4	0.4315	Glc_WT_0_20h	Glc	WT	0	20h	1200				exp1	rep1
9.16686	A4	0.4307	Glc_WT_0_20h	Glc	WT	0	20h	1200				exp1	rep1
9.33353	A4	0.4302	Glc_WT_0_20h	Glc	WT	0	20h	1200				exp1	rep1
9.50019	A4	0.4303	Glc_WT_0_20h	Glc	WT	0	20h	1200				exp1	rep1
9.66686	A4	0.4299	Glc_WT_0_20h	Glc	WT	0	20h	1200				exp1	rep1
9.83353	A4	0.4303	Glc_WT_0_20h	Glc	WT	0	20h	1200				exp1	rep1
10.0002	A4	0.4295	Glc_WT_0_20h	Glc	WT	0	20h	1200				exp1	rep1
10.1669	A4	0.4292	Glc_WT_0_20h	Glc	WT	0	20h	1200				exp1	rep1
10.3335	A4	0.4291	Glc_WT_0_20h	Glc	WT	0	20h	1200				exp1	rep1
10.5002	A4	0.4288	Glc_WT_0_20h	Glc	WT	0	20h	1200				exp1	rep1
10.6669	A4	0.4289	Glc_WT_0_20h	Glc	WT	0	20h	1200				exp1	rep1
10.8336	A4	0.4282	Glc_WT_0_20h	Glc	WT	0	20h	1200				exp1	rep1
11.0002	A4	0.4283	Glc_WT_0_20h	Glc	WT	0	20h	1200				exp1	rep1
11.1669	A4	0.4286	Glc_WT_0_20h	Glc	WT	0	20h	1200				exp1	rep1
11.3336	A4	0.4278	Glc_WT_0_20h	Glc	WT	0	20h	1200				exp1	rep1
11.5002	A4	0.4272	Glc_WT_0_20h	Glc	WT	0	20h	1200				exp1	rep1
11.6669	A4	0.4269	Glc_WT_0_20h	Glc	WT	0	20h	1200				exp1	rep1
11.8336	A4	0.4273	Glc_WT_0_20h	Glc	WT	0	20h	1200				exp1	rep1
12.0002	A4	0.4268	Glc_WT_0_20h	Glc	WT	0	20h	1200				exp1	rep1
12.1669	A4	0.4264	Glc_WT_0_20h	Glc	WT	0	20h	1200				exp1	rep1
12.3336	A4	0.4265	Glc_WT_0_20h	Glc	WT	0	20h	1200				exp1	rep1
12.5002	A4	0.426	Glc_WT_0_20h	Glc	WT	0	20h	1200				exp1	rep1
12.6669	A4	0.4261	Glc_WT_0_20h	Glc	WT	0	20h	1200				exp1	rep1
12.8336	A4	0.4257	Glc_WT_0_20h	Glc	WT	0	20h	1200				exp1	rep1
13.0002	A4	0.4261	Glc_WT_0_20h	Glc	WT	0	20h	1200				exp1	rep1
13.1669	A4	0.4255	Glc_WT_0_20h	Glc	WT	0	20h	1200				exp1	rep1
13.3336	A4	0.4252	Glc_WT_0_20h	Glc	WT	0	20h	1200				exp1	rep1
13.5003	A4	0.4251	Glc_WT_0_20h	Glc	WT	0	20h	1200				exp1	rep1
13.6669	A4	0.4258	Glc_WT_0_20h	Glc	WT	0	20h	1200				exp1	rep1
13.8336	A4	0.4254	Glc_WT_0_20h	Glc	WT	0	20h	1200				exp1	rep1
14.0003	A4	0.4251	Glc_WT_0_20h	Glc	WT	0	20h	1200				exp1	rep1
14.1669	A4	0.4254	Glc_WT_0_20h	Glc	WT	0	20h	1200				exp1	rep1
14.3336	A4	0.425	Glc_WT_0_20h	Glc	WT	0	20h	1200				exp1	rep1
14.5003	A4	0.4251	Glc_WT_0_20h	Glc	WT	0	20h	1200				exp1	rep1
14.6669	A4	0.4254	Glc_WT_0_20h	Glc	WT	0	20h	1200				exp1	rep1
14.8336	A4	0.4247	Glc_WT_0_20h	Glc	WT	0	20h	1200				exp1	rep1
15.0003	A4	0.4248	Glc_WT_0_20h	Glc	WT	0	20h	1200				exp1	rep1
15.167	A4	0.4251	Glc_WT_0_20h	Glc	WT	0	20h	1200				exp1	rep1
15.3336	A4	0.4241	Glc_WT_0_20h	Glc	WT	0	20h	1200				exp1	rep1
15.5003	A4	0.4246	Glc_WT_0_20h	Glc	WT	0	20h	1200				exp1	rep1
15.667	A4	0.4242	Glc_WT_0_20h	Glc	WT	0	20h	1200				exp1	rep1
15.8336	A4	0.4238	Glc_WT_0_20h	Glc	WT	0	20h	1200				exp1	rep1
16.0003	A4	0.4241	Glc_WT_0_20h	Glc	WT	0	20h	1200				exp1	rep1
16.167	A4	0.4239	Glc_WT_0_20h	Glc	WT	0	20h	1200				exp1	rep1
16.3337	A4	0.4227	Glc_WT_0_20h	Glc	WT	0	20h	1200				exp1	rep1
16.5003	A4	0.4235	Glc_WT_0_20h	Glc	WT	0	20h	1200				exp1	rep1
16.667	A4	0.4236	Glc_WT_0_20h	Glc	WT	0	20h	1200				exp1	rep1
16.8337	A4	0.4227	Glc_WT_0_20h	Glc	WT	0	20h	1200				exp1	rep1
17.0003	A4	0.423	Glc_WT_0_20h	Glc	WT	0	20h	1200				exp1	rep1
17.167	A4	0.4229	Glc_WT_0_20h	Glc	WT	0	20h	1200				exp1	rep1
17.3337	A4	0.4227	Glc_WT_0_20h	Glc	WT	0	20h	1200				exp1	rep1
17.5003	A4	0.4218	Glc_WT_0_20h	Glc	WT	0	20h	1200				exp1	rep1
17.667	A4	0.4219	Glc_WT_0_20h	Glc	WT	0	20h	1200				exp1	rep1
17.8337	A4	0.4222	Glc_WT_0_20h	Glc	WT	0	20h	1200				exp1	rep1
18.0004	A4	0.4218	Glc_WT_0_20h	Glc	WT	0	20h	1200				exp1	rep1
18.167	A4	0.4211	Glc_WT_0_20h	Glc	WT	0	20h	1200				exp1	rep1
18.3337	A4	0.4206	Glc_WT_0_20h	Glc	WT	0	20h	1200				exp1	rep1
18.5004	A4	0.4208	Glc_WT_0_20h	Glc	WT	0	20h	1200				exp1	rep1
18.667	A4	0.4207	Glc_WT_0_20h	Glc	WT	0	20h	1200				exp1	rep1
18.8337	A4	0.42	Glc_WT_0_20h	Glc	WT	0	20h	1200				exp1	rep1
19.0004	A4	0.4193	Glc_WT_0_20h	Glc	WT	0	20h	1200				exp1	rep1
19.167	A4	0.4193	Glc_WT_0_20h	Glc	WT	0	20h	1200				exp1	rep1
19.3337	A4	0.4188	Glc_WT_0_20h	Glc	WT	0	20h	1200				exp1	rep1
19.5004	A4	0.4183	Glc_WT_0_20h	Glc	WT	0	20h	1200				exp1	rep1
19.6671	A4	0.4179	Glc_WT_0_20h	Glc	WT	0	20h	1200				exp1	rep1
19.8337	A4	0.4174	Glc_WT_0_20h	Glc	WT	0	20h	1200				exp1	rep1
20.0004	A4	0.4165	Glc_WT_0_20h	Glc	WT	0	20h	1200	0.4335	66.281	1.32562	exp1	rep1
0	A5	0.001	GlcNAc_WT_0_3h	GlcNAc	WT	0	3h	180	0.0474	0	0	exp1	rep1
0.166667	A5	0.001	GlcNAc_WT_0_3h	GlcNAc	WT	0	3h	180				exp1	rep1
0.333361	A5	0.001	GlcNAc_WT_0_3h	GlcNAc	WT	0	3h	180				exp1	rep1
0.500028	A5	0.001	GlcNAc_WT_0_3h	GlcNAc	WT	0	3h	180				exp1	rep1
0.666694	A5	0.001	GlcNAc_WT_0_3h	GlcNAc	WT	0	3h	180				exp1	rep1
0.833361	A5	0.001	GlcNAc_WT_0_3h	GlcNAc	WT	0	3h	180				exp1	rep1
1.00003	A5	0.00180001	GlcNAc_WT_0_3h	GlcNAc	WT	0	3h	180				exp1	rep1
1.16669	A5	0.0017	GlcNAc_WT_0_3h	GlcNAc	WT	0	3h	180				exp1	rep1
1.33336	A5	0.0032	GlcNAc_WT_0_3h	GlcNAc	WT	0	3h	180				exp1	rep1
1.50003	A5	0.0046	GlcNAc_WT_0_3h	GlcNAc	WT	0	3h	180				exp1	rep1
1.66672	A5	0.00490001	GlcNAc_WT_0_3h	GlcNAc	WT	0	3h	180				exp1	rep1
1.83339	A5	0.0055	GlcNAc_WT_0_3h	GlcNAc	WT	0	3h	180				exp1	rep1
2.00006	A5	0.0063	GlcNAc_WT_0_3h	GlcNAc	WT	0	3h	180				exp1	rep1
2.16672	A5	0.0082	GlcNAc_WT_0_3h	GlcNAc	WT	0	3h	180				exp1	rep1
2.33339	A5	0.0094	GlcNAc_WT_0_3h	GlcNAc	WT	0	3h	180				exp1	rep1
2.50006	A5	0.012	GlcNAc_WT_0_3h	GlcNAc	WT	0	3h	180				exp1	rep1
2.66672	A5	0.014	GlcNAc_WT_0_3h	GlcNAc	WT	0	3h	180				exp1	rep1
2.83339	A5	0.0181	GlcNAc_WT_0_3h	GlcNAc	WT	0	3h	180				exp1	rep1
3.00006	A5	0.0216	GlcNAc_WT_0_3h	GlcNAc	WT	0	3h	180	0.0487	0	0	exp1	rep1
3.16675	A5	0.0259	GlcNAc_WT_0_3h	GlcNAc	WT	0	3h	180				exp1	rep1
3.33342	A5	0.001	GlcNAc_WT_0_3h	GlcNAc	WT	0	3h	180				exp1	rep1
3.50008	A5	0.001	GlcNAc_WT_0_3h	GlcNAc	WT	0	3h	180				exp1	rep1
3.66675	A5	0.001	GlcNAc_WT_0_3h	GlcNAc	WT	0	3h	180				exp1	rep1
3.83342	A5	0.001	GlcNAc_WT_0_3h	GlcNAc	WT	0	3h	180				exp1	rep1
4.00008	A5	0.001	GlcNAc_WT_0_3h	GlcNAc	WT	0	3h	180				exp1	rep1
4.16675	A5	0.001	GlcNAc_WT_0_3h	GlcNAc	WT	0	3h	180				exp1	rep1
4.33342	A5	0.001	GlcNAc_WT_0_3h	GlcNAc	WT	0	3h	180				exp1	rep1
4.50008	A5	0.001	GlcNAc_WT_0_3h	GlcNAc	WT	0	3h	180				exp1	rep1
4.66678	A5	0.002	GlcNAc_WT_0_3h	GlcNAc	WT	0	3h	180				exp1	rep1
4.83344	A5	0.00360001	GlcNAc_WT_0_3h	GlcNAc	WT	0	3h	180				exp1	rep1
5.00011	A5	0.00530001	GlcNAc_WT_0_3h	GlcNAc	WT	0	3h	180				exp1	rep1
5.16678	A5	0.0065	GlcNAc_WT_0_3h	GlcNAc	WT	0	3h	180				exp1	rep1
5.33344	A5	0.0085	GlcNAc_WT_0_3h	GlcNAc	WT	0	3h	180				exp1	rep1
5.50011	A5	0.0096	GlcNAc_WT_0_3h	GlcNAc	WT	0	3h	180				exp1	rep1
5.66678	A5	0.0103	GlcNAc_WT_0_3h	GlcNAc	WT	0	3h	180				exp1	rep1
5.83344	A5	0.0106	GlcNAc_WT_0_3h	GlcNAc	WT	0	3h	180				exp1	rep1
6.00011	A5	0.0107	GlcNAc_WT_0_3h	GlcNAc	WT	0	3h	180				exp1	rep1
6.16681	A5	0.0105	GlcNAc_WT_0_3h	GlcNAc	WT	0	3h	180				exp1	rep1
6.33347	A5	0.0103	GlcNAc_WT_0_3h	GlcNAc	WT	0	3h	180				exp1	rep1
6.50014	A5	0.0101	GlcNAc_WT_0_3h	GlcNAc	WT	0	3h	180				exp1	rep1
6.66681	A5	0.0099	GlcNAc_WT_0_3h	GlcNAc	WT	0	3h	180				exp1	rep1
6.83347	A5	0.0096	GlcNAc_WT_0_3h	GlcNAc	WT	0	3h	180				exp1	rep1
7.00014	A5	0.00930001	GlcNAc_WT_0_3h	GlcNAc	WT	0	3h	180				exp1	rep1
7.16681	A5	0.00890001	GlcNAc_WT_0_3h	GlcNAc	WT	0	3h	180				exp1	rep1
7.33347	A5	0.00880001	GlcNAc_WT_0_3h	GlcNAc	WT	0	3h	180				exp1	rep1
7.50014	A5	0.0085	GlcNAc_WT_0_3h	GlcNAc	WT	0	3h	180				exp1	rep1
7.66683	A5	0.0082	GlcNAc_WT_0_3h	GlcNAc	WT	0	3h	180				exp1	rep1
7.8335	A5	0.0078	GlcNAc_WT_0_3h	GlcNAc	WT	0	3h	180				exp1	rep1
8.00017	A5	0.0077	GlcNAc_WT_0_3h	GlcNAc	WT	0	3h	180				exp1	rep1
8.16683	A5	0.0074	GlcNAc_WT_0_3h	GlcNAc	WT	0	3h	180				exp1	rep1
8.3335	A5	0.0073	GlcNAc_WT_0_3h	GlcNAc	WT	0	3h	180				exp1	rep1
8.50017	A5	0.007	GlcNAc_WT_0_3h	GlcNAc	WT	0	3h	180				exp1	rep1
8.66683	A5	0.0068	GlcNAc_WT_0_3h	GlcNAc	WT	0	3h	180				exp1	rep1
8.8335	A5	0.0065	GlcNAc_WT_0_3h	GlcNAc	WT	0	3h	180				exp1	rep1
9.00019	A5	0.0064	GlcNAc_WT_0_3h	GlcNAc	WT	0	3h	180				exp1	rep1
9.16686	A5	0.0061	GlcNAc_WT_0_3h	GlcNAc	WT	0	3h	180				exp1	rep1
9.33353	A5	0.00580001	GlcNAc_WT_0_3h	GlcNAc	WT	0	3h	180				exp1	rep1
9.50019	A5	0.00570001	GlcNAc_WT_0_3h	GlcNAc	WT	0	3h	180				exp1	rep1
9.66686	A5	0.0055	GlcNAc_WT_0_3h	GlcNAc	WT	0	3h	180				exp1	rep1
9.83353	A5	0.0051	GlcNAc_WT_0_3h	GlcNAc	WT	0	3h	180				exp1	rep1
10.0002	A5	0.005	GlcNAc_WT_0_3h	GlcNAc	WT	0	3h	180				exp1	rep1
10.1669	A5	0.0048	GlcNAc_WT_0_3h	GlcNAc	WT	0	3h	180				exp1	rep1
10.3335	A5	0.00440001	GlcNAc_WT_0_3h	GlcNAc	WT	0	3h	180				exp1	rep1
10.5002	A5	0.0043	GlcNAc_WT_0_3h	GlcNAc	WT	0	3h	180				exp1	rep1
10.6669	A5	0.0041	GlcNAc_WT_0_3h	GlcNAc	WT	0	3h	180				exp1	rep1
10.8336	A5	0.0038	GlcNAc_WT_0_3h	GlcNAc	WT	0	3h	180				exp1	rep1
11.0002	A5	0.00360001	GlcNAc_WT_0_3h	GlcNAc	WT	0	3h	180				exp1	rep1
11.1669	A5	0.00350001	GlcNAc_WT_0_3h	GlcNAc	WT	0	3h	180				exp1	rep1
11.3336	A5	0.0033	GlcNAc_WT_0_3h	GlcNAc	WT	0	3h	180				exp1	rep1
11.5002	A5	0.003	GlcNAc_WT_0_3h	GlcNAc	WT	0	3h	180				exp1	rep1
11.6669	A5	0.0029	GlcNAc_WT_0_3h	GlcNAc	WT	0	3h	180				exp1	rep1
11.8336	A5	0.00270001	GlcNAc_WT_0_3h	GlcNAc	WT	0	3h	180				exp1	rep1
12.0002	A5	0.0026	GlcNAc_WT_0_3h	GlcNAc	WT	0	3h	180				exp1	rep1
12.1669	A5	0.0025	GlcNAc_WT_0_3h	GlcNAc	WT	0	3h	180				exp1	rep1
12.3336	A5	0.00220001	GlcNAc_WT_0_3h	GlcNAc	WT	0	3h	180				exp1	rep1
12.5002	A5	0.002	GlcNAc_WT_0_3h	GlcNAc	WT	0	3h	180				exp1	rep1
12.6669	A5	0.00180001	GlcNAc_WT_0_3h	GlcNAc	WT	0	3h	180				exp1	rep1
12.8336	A5	0.0015	GlcNAc_WT_0_3h	GlcNAc	WT	0	3h	180				exp1	rep1
13.0002	A5	0.0015	GlcNAc_WT_0_3h	GlcNAc	WT	0	3h	180				exp1	rep1
13.1669	A5	0.00130001	GlcNAc_WT_0_3h	GlcNAc	WT	0	3h	180				exp1	rep1
13.3336	A5	0.001	GlcNAc_WT_0_3h	GlcNAc	WT	0	3h	180				exp1	rep1
13.5003	A5	0.001	GlcNAc_WT_0_3h	GlcNAc	WT	0	3h	180				exp1	rep1
13.6669	A5	0.001	GlcNAc_WT_0_3h	GlcNAc	WT	0	3h	180				exp1	rep1
13.8336	A5	0.001	GlcNAc_WT_0_3h	GlcNAc	WT	0	3h	180				exp1	rep1
14.0003	A5	0.001	GlcNAc_WT_0_3h	GlcNAc	WT	0	3h	180				exp1	rep1
14.1669	A5	0.001	GlcNAc_WT_0_3h	GlcNAc	WT	0	3h	180				exp1	rep1
14.3336	A5	0.001	GlcNAc_WT_0_3h	GlcNAc	WT	0	3h	180				exp1	rep1
14.5003	A5	0.001	GlcNAc_WT_0_3h	GlcNAc	WT	0	3h	180				exp1	rep1
14.6669	A5	0.001	GlcNAc_WT_0_3h	GlcNAc	WT	0	3h	180				exp1	rep1
14.8336	A5	0.001	GlcNAc_WT_0_3h	GlcNAc	WT	0	3h	180				exp1	rep1
15.0003	A5	0.001	GlcNAc_WT_0_3h	GlcNAc	WT	0	3h	180				exp1	rep1
15.167	A5	0.001	GlcNAc_WT_0_3h	GlcNAc	WT	0	3h	180				exp1	rep1
15.3336	A5	0.001	GlcNAc_WT_0_3h	GlcNAc	WT	0	3h	180				exp1	rep1
15.5003	A5	0.001	GlcNAc_WT_0_3h	GlcNAc	WT	0	3h	180				exp1	rep1
15.667	A5	0.001	GlcNAc_WT_0_3h	GlcNAc	WT	0	3h	180				exp1	rep1
15.8336	A5	0.001	GlcNAc_WT_0_3h	GlcNAc	WT	0	3h	180				exp1	rep1
16.0003	A5	0.001	GlcNAc_WT_0_3h	GlcNAc	WT	0	3h	180				exp1	rep1
16.167	A5	0.001	GlcNAc_WT_0_3h	GlcNAc	WT	0	3h	180				exp1	rep1
16.3337	A5	0.001	GlcNAc_WT_0_3h	GlcNAc	WT	0	3h	180				exp1	rep1
16.5003	A5	0.001	GlcNAc_WT_0_3h	GlcNAc	WT	0	3h	180				exp1	rep1
16.667	A5	0.001	GlcNAc_WT_0_3h	GlcNAc	WT	0	3h	180				exp1	rep1
16.8337	A5	0.001	GlcNAc_WT_0_3h	GlcNAc	WT	0	3h	180				exp1	rep1
17.0003	A5	0.001	GlcNAc_WT_0_3h	GlcNAc	WT	0	3h	180				exp1	rep1
17.167	A5	0.001	GlcNAc_WT_0_3h	GlcNAc	WT	0	3h	180				exp1	rep1
17.3337	A5	0.001	GlcNAc_WT_0_3h	GlcNAc	WT	0	3h	180				exp1	rep1
17.5003	A5	0.001	GlcNAc_WT_0_3h	GlcNAc	WT	0	3h	180				exp1	rep1
17.667	A5	0.001	GlcNAc_WT_0_3h	GlcNAc	WT	0	3h	180				exp1	rep1
17.8337	A5	0.001	GlcNAc_WT_0_3h	GlcNAc	WT	0	3h	180				exp1	rep1
18.0004	A5	0.001	GlcNAc_WT_0_3h	GlcNAc	WT	0	3h	180				exp1	rep1
18.167	A5	0.001	GlcNAc_WT_0_3h	GlcNAc	WT	0	3h	180				exp1	rep1
18.3337	A5	0.001	GlcNAc_WT_0_3h	GlcNAc	WT	0	3h	180				exp1	rep1
18.5004	A5	0.001	GlcNAc_WT_0_3h	GlcNAc	WT	0	3h	180				exp1	rep1
18.667	A5	0.001	GlcNAc_WT_0_3h	GlcNAc	WT	0	3h	180				exp1	rep1
18.8337	A5	0.001	GlcNAc_WT_0_3h	GlcNAc	WT	0	3h	180				exp1	rep1
19.0004	A5	0.001	GlcNAc_WT_0_3h	GlcNAc	WT	0	3h	180				exp1	rep1
19.167	A5	0.001	GlcNAc_WT_0_3h	GlcNAc	WT	0	3h	180				exp1	rep1
19.3337	A5	0.001	GlcNAc_WT_0_3h	GlcNAc	WT	0	3h	180				exp1	rep1
19.5004	A5	0.001	GlcNAc_WT_0_3h	GlcNAc	WT	0	3h	180				exp1	rep1
19.6671	A5	0.001	GlcNAc_WT_0_3h	GlcNAc	WT	0	3h	180				exp1	rep1
19.8337	A5	0.001	GlcNAc_WT_0_3h	GlcNAc	WT	0	3h	180				exp1	rep1
20.0004	A5	0.001	GlcNAc_WT_0_3h	GlcNAc	WT	0	3h	180				exp1	rep1
0	A6	0.001	GlcNAc_WT_0_5h	GlcNAc	WT	0	5h	300	0.0474	0	0	exp1	rep1
0.166667	A6	0.0011	GlcNAc_WT_0_5h	GlcNAc	WT	0	5h	300				exp1	rep1
0.333361	A6	0.0034	GlcNAc_WT_0_5h	GlcNAc	WT	0	5h	300				exp1	rep1
0.500028	A6	0.0062	GlcNAc_WT_0_5h	GlcNAc	WT	0	5h	300				exp1	rep1
0.666694	A6	0.007	GlcNAc_WT_0_5h	GlcNAc	WT	0	5h	300				exp1	rep1
0.833361	A6	0.0064	GlcNAc_WT_0_5h	GlcNAc	WT	0	5h	300				exp1	rep1
1.00003	A6	0.0056	GlcNAc_WT_0_5h	GlcNAc	WT	0	5h	300				exp1	rep1
1.16669	A6	0.0051	GlcNAc_WT_0_5h	GlcNAc	WT	0	5h	300				exp1	rep1
1.33336	A6	0.0058	GlcNAc_WT_0_5h	GlcNAc	WT	0	5h	300				exp1	rep1
1.50003	A6	0.0053	GlcNAc_WT_0_5h	GlcNAc	WT	0	5h	300				exp1	rep1
1.66672	A6	0.0061	GlcNAc_WT_0_5h	GlcNAc	WT	0	5h	300				exp1	rep1
1.83339	A6	0.0069	GlcNAc_WT_0_5h	GlcNAc	WT	0	5h	300				exp1	rep1
2.00006	A6	0.0081	GlcNAc_WT_0_5h	GlcNAc	WT	0	5h	300				exp1	rep1
2.16672	A6	0.0096	GlcNAc_WT_0_5h	GlcNAc	WT	0	5h	300				exp1	rep1
2.33339	A6	0.0119	GlcNAc_WT_0_5h	GlcNAc	WT	0	5h	300				exp1	rep1
2.50006	A6	0.0145	GlcNAc_WT_0_5h	GlcNAc	WT	0	5h	300				exp1	rep1
2.66672	A6	0.0174	GlcNAc_WT_0_5h	GlcNAc	WT	0	5h	300				exp1	rep1
2.83339	A6	0.0217	GlcNAc_WT_0_5h	GlcNAc	WT	0	5h	300				exp1	rep1
3.00006	A6	0.0263	GlcNAc_WT_0_5h	GlcNAc	WT	0	5h	300				exp1	rep1
3.16675	A6	0.0317	GlcNAc_WT_0_5h	GlcNAc	WT	0	5h	300				exp1	rep1
3.33342	A6	0.0386	GlcNAc_WT_0_5h	GlcNAc	WT	0	5h	300				exp1	rep1
3.50008	A6	0.0437	GlcNAc_WT_0_5h	GlcNAc	WT	0	5h	300				exp1	rep1
3.66675	A6	0.0517	GlcNAc_WT_0_5h	GlcNAc	WT	0	5h	300				exp1	rep1
3.83342	A6	0.0616	GlcNAc_WT_0_5h	GlcNAc	WT	0	5h	300				exp1	rep1
4.00008	A6	0.0728	GlcNAc_WT_0_5h	GlcNAc	WT	0	5h	300				exp1	rep1
4.16675	A6	0.0863	GlcNAc_WT_0_5h	GlcNAc	WT	0	5h	300				exp1	rep1
4.33342	A6	0.1021	GlcNAc_WT_0_5h	GlcNAc	WT	0	5h	300				exp1	rep1
4.50008	A6	0.1204	GlcNAc_WT_0_5h	GlcNAc	WT	0	5h	300				exp1	rep1
4.66678	A6	0.1415	GlcNAc_WT_0_5h	GlcNAc	WT	0	5h	300				exp1	rep1
4.83344	A6	0.1655	GlcNAc_WT_0_5h	GlcNAc	WT	0	5h	300				exp1	rep1
5.00011	A6	0.1926	GlcNAc_WT_0_5h	GlcNAc	WT	0	5h	300	0.0479	0	0	exp1	rep1
5.16678	A6	0.0082	GlcNAc_WT_0_5h	GlcNAc	WT	0	5h	300				exp1	rep1
5.33344	A6	0.0136	GlcNAc_WT_0_5h	GlcNAc	WT	0	5h	300				exp1	rep1
5.50011	A6	0.0159	GlcNAc_WT_0_5h	GlcNAc	WT	0	5h	300				exp1	rep1
5.66678	A6	0.0184	GlcNAc_WT_0_5h	GlcNAc	WT	0	5h	300				exp1	rep1
5.83344	A6	0.0207	GlcNAc_WT_0_5h	GlcNAc	WT	0	5h	300				exp1	rep1
6.00011	A6	0.0215	GlcNAc_WT_0_5h	GlcNAc	WT	0	5h	300				exp1	rep1
6.16681	A6	0.0215	GlcNAc_WT_0_5h	GlcNAc	WT	0	5h	300				exp1	rep1
6.33347	A6	0.0215	GlcNAc_WT_0_5h	GlcNAc	WT	0	5h	300				exp1	rep1
6.50014	A6	0.0212	GlcNAc_WT_0_5h	GlcNAc	WT	0	5h	300				exp1	rep1
6.66681	A6	0.0209	GlcNAc_WT_0_5h	GlcNAc	WT	0	5h	300				exp1	rep1
6.83347	A6	0.0204	GlcNAc_WT_0_5h	GlcNAc	WT	0	5h	300				exp1	rep1
7.00014	A6	0.0201	GlcNAc_WT_0_5h	GlcNAc	WT	0	5h	300				exp1	rep1
7.16681	A6	0.0175	GlcNAc_WT_0_5h	GlcNAc	WT	0	5h	300				exp1	rep1
7.33347	A6	0.017	GlcNAc_WT_0_5h	GlcNAc	WT	0	5h	300				exp1	rep1
7.50014	A6	0.0165	GlcNAc_WT_0_5h	GlcNAc	WT	0	5h	300				exp1	rep1
7.66683	A6	0.0162	GlcNAc_WT_0_5h	GlcNAc	WT	0	5h	300				exp1	rep1
7.8335	A6	0.0157	GlcNAc_WT_0_5h	GlcNAc	WT	0	5h	300				exp1	rep1
8.00017	A6	0.0152	GlcNAc_WT_0_5h	GlcNAc	WT	0	5h	300				exp1	rep1
8.16683	A6	0.0149	GlcNAc_WT_0_5h	GlcNAc	WT	0	5h	300				exp1	rep1
8.3335	A6	0.0145	GlcNAc_WT_0_5h	GlcNAc	WT	0	5h	300				exp1	rep1
8.50017	A6	0.0142	GlcNAc_WT_0_5h	GlcNAc	WT	0	5h	300				exp1	rep1
8.66683	A6	0.0139	GlcNAc_WT_0_5h	GlcNAc	WT	0	5h	300				exp1	rep1
8.8335	A6	0.0133	GlcNAc_WT_0_5h	GlcNAc	WT	0	5h	300				exp1	rep1
9.00019	A6	0.0131	GlcNAc_WT_0_5h	GlcNAc	WT	0	5h	300				exp1	rep1
9.16686	A6	0.0127	GlcNAc_WT_0_5h	GlcNAc	WT	0	5h	300				exp1	rep1
9.33353	A6	0.0123	GlcNAc_WT_0_5h	GlcNAc	WT	0	5h	300				exp1	rep1
9.50019	A6	0.012	GlcNAc_WT_0_5h	GlcNAc	WT	0	5h	300				exp1	rep1
9.66686	A6	0.0116	GlcNAc_WT_0_5h	GlcNAc	WT	0	5h	300				exp1	rep1
9.83353	A6	0.0114	GlcNAc_WT_0_5h	GlcNAc	WT	0	5h	300				exp1	rep1
10.0002	A6	0.011	GlcNAc_WT_0_5h	GlcNAc	WT	0	5h	300				exp1	rep1
10.1669	A6	0.0107	GlcNAc_WT_0_5h	GlcNAc	WT	0	5h	300				exp1	rep1
10.3335	A6	0.0103	GlcNAc_WT_0_5h	GlcNAc	WT	0	5h	300				exp1	rep1
10.5002	A6	0.01	GlcNAc_WT_0_5h	GlcNAc	WT	0	5h	300				exp1	rep1
10.6669	A6	0.0098	GlcNAc_WT_0_5h	GlcNAc	WT	0	5h	300				exp1	rep1
10.8336	A6	0.0093	GlcNAc_WT_0_5h	GlcNAc	WT	0	5h	300				exp1	rep1
11.0002	A6	0.009	GlcNAc_WT_0_5h	GlcNAc	WT	0	5h	300				exp1	rep1
11.1669	A6	0.0089	GlcNAc_WT_0_5h	GlcNAc	WT	0	5h	300				exp1	rep1
11.3336	A6	0.0086	GlcNAc_WT_0_5h	GlcNAc	WT	0	5h	300				exp1	rep1
11.5002	A6	0.0081	GlcNAc_WT_0_5h	GlcNAc	WT	0	5h	300				exp1	rep1
11.6669	A6	0.0079	GlcNAc_WT_0_5h	GlcNAc	WT	0	5h	300				exp1	rep1
11.8336	A6	0.0075	GlcNAc_WT_0_5h	GlcNAc	WT	0	5h	300				exp1	rep1
12.0002	A6	0.0073	GlcNAc_WT_0_5h	GlcNAc	WT	0	5h	300				exp1	rep1
12.1669	A6	0.0069	GlcNAc_WT_0_5h	GlcNAc	WT	0	5h	300				exp1	rep1
12.3336	A6	0.0067	GlcNAc_WT_0_5h	GlcNAc	WT	0	5h	300				exp1	rep1
12.5002	A6	0.0063	GlcNAc_WT_0_5h	GlcNAc	WT	0	5h	300				exp1	rep1
12.6669	A6	0.0061	GlcNAc_WT_0_5h	GlcNAc	WT	0	5h	300				exp1	rep1
12.8336	A6	0.0056	GlcNAc_WT_0_5h	GlcNAc	WT	0	5h	300				exp1	rep1
13.0002	A6	0.0054	GlcNAc_WT_0_5h	GlcNAc	WT	0	5h	300				exp1	rep1
13.1669	A6	0.0051	GlcNAc_WT_0_5h	GlcNAc	WT	0	5h	300				exp1	rep1
13.3336	A6	0.0047	GlcNAc_WT_0_5h	GlcNAc	WT	0	5h	300				exp1	rep1
13.5003	A6	0.0044	GlcNAc_WT_0_5h	GlcNAc	WT	0	5h	300				exp1	rep1
13.6669	A6	0.0042	GlcNAc_WT_0_5h	GlcNAc	WT	0	5h	300				exp1	rep1
13.8336	A6	0.0038	GlcNAc_WT_0_5h	GlcNAc	WT	0	5h	300				exp1	rep1
14.0003	A6	0.0036	GlcNAc_WT_0_5h	GlcNAc	WT	0	5h	300				exp1	rep1
14.1669	A6	0.0033	GlcNAc_WT_0_5h	GlcNAc	WT	0	5h	300				exp1	rep1
14.3336	A6	0.0029	GlcNAc_WT_0_5h	GlcNAc	WT	0	5h	300				exp1	rep1
14.5003	A6	0.0028	GlcNAc_WT_0_5h	GlcNAc	WT	0	5h	300				exp1	rep1
14.6669	A6	0.0027	GlcNAc_WT_0_5h	GlcNAc	WT	0	5h	300				exp1	rep1
14.8336	A6	0.0023	GlcNAc_WT_0_5h	GlcNAc	WT	0	5h	300				exp1	rep1
15.0003	A6	0.002	GlcNAc_WT_0_5h	GlcNAc	WT	0	5h	300				exp1	rep1
15.167	A6	0.0019	GlcNAc_WT_0_5h	GlcNAc	WT	0	5h	300				exp1	rep1
15.3336	A6	0.0013	GlcNAc_WT_0_5h	GlcNAc	WT	0	5h	300				exp1	rep1
15.5003	A6	0.0013	GlcNAc_WT_0_5h	GlcNAc	WT	0	5h	300				exp1	rep1
15.667	A6	0.001	GlcNAc_WT_0_5h	GlcNAc	WT	0	5h	300				exp1	rep1
15.8336	A6	0.001	GlcNAc_WT_0_5h	GlcNAc	WT	0	5h	300				exp1	rep1
16.0003	A6	0.001	GlcNAc_WT_0_5h	GlcNAc	WT	0	5h	300				exp1	rep1
16.167	A6	0.001	GlcNAc_WT_0_5h	GlcNAc	WT	0	5h	300				exp1	rep1
16.3337	A6	0.001	GlcNAc_WT_0_5h	GlcNAc	WT	0	5h	300				exp1	rep1
16.5003	A6	0.001	GlcNAc_WT_0_5h	GlcNAc	WT	0	5h	300				exp1	rep1
16.667	A6	0.001	GlcNAc_WT_0_5h	GlcNAc	WT	0	5h	300				exp1	rep1
16.8337	A6	0.001	GlcNAc_WT_0_5h	GlcNAc	WT	0	5h	300				exp1	rep1
17.0003	A6	0.001	GlcNAc_WT_0_5h	GlcNAc	WT	0	5h	300				exp1	rep1
17.167	A6	0.001	GlcNAc_WT_0_5h	GlcNAc	WT	0	5h	300				exp1	rep1
17.3337	A6	0.001	GlcNAc_WT_0_5h	GlcNAc	WT	0	5h	300				exp1	rep1
17.5003	A6	0.001	GlcNAc_WT_0_5h	GlcNAc	WT	0	5h	300				exp1	rep1
17.667	A6	0.001	GlcNAc_WT_0_5h	GlcNAc	WT	0	5h	300				exp1	rep1
17.8337	A6	0.001	GlcNAc_WT_0_5h	GlcNAc	WT	0	5h	300				exp1	rep1
18.0004	A6	0.001	GlcNAc_WT_0_5h	GlcNAc	WT	0	5h	300				exp1	rep1
18.167	A6	0.001	GlcNAc_WT_0_5h	GlcNAc	WT	0	5h	300				exp1	rep1
18.3337	A6	0.001	GlcNAc_WT_0_5h	GlcNAc	WT	0	5h	300				exp1	rep1
18.5004	A6	0.001	GlcNAc_WT_0_5h	GlcNAc	WT	0	5h	300				exp1	rep1
18.667	A6	0.001	GlcNAc_WT_0_5h	GlcNAc	WT	0	5h	300				exp1	rep1
18.8337	A6	0.001	GlcNAc_WT_0_5h	GlcNAc	WT	0	5h	300				exp1	rep1
19.0004	A6	0.001	GlcNAc_WT_0_5h	GlcNAc	WT	0	5h	300				exp1	rep1
19.167	A6	0.001	GlcNAc_WT_0_5h	GlcNAc	WT	0	5h	300				exp1	rep1
19.3337	A6	0.001	GlcNAc_WT_0_5h	GlcNAc	WT	0	5h	300				exp1	rep1
19.5004	A6	0.001	GlcNAc_WT_0_5h	GlcNAc	WT	0	5h	300				exp1	rep1
19.6671	A6	0.001	GlcNAc_WT_0_5h	GlcNAc	WT	0	5h	300				exp1	rep1
19.8337	A6	0.001	GlcNAc_WT_0_5h	GlcNAc	WT	0	5h	300				exp1	rep1
20.0004	A6	0.001	GlcNAc_WT_0_5h	GlcNAc	WT	0	5h	300				exp1	rep1
0	A7	0.001	GlcNAc_WT_0_7h	GlcNAc	WT	0	7h	420	0.0474	0	0	exp1	rep1
0.166667	A7	0.001	GlcNAc_WT_0_7h	GlcNAc	WT	0	7h	420				exp1	rep1
0.333361	A7	0.001	GlcNAc_WT_0_7h	GlcNAc	WT	0	7h	420				exp1	rep1
0.500028	A7	0.0032	GlcNAc_WT_0_7h	GlcNAc	WT	0	7h	420				exp1	rep1
0.666694	A7	0.0038	GlcNAc_WT_0_7h	GlcNAc	WT	0	7h	420				exp1	rep1
0.833361	A7	0.004	GlcNAc_WT_0_7h	GlcNAc	WT	0	7h	420				exp1	rep1
1.00003	A7	0.0034	GlcNAc_WT_0_7h	GlcNAc	WT	0	7h	420				exp1	rep1
1.16669	A7	0.0037	GlcNAc_WT_0_7h	GlcNAc	WT	0	7h	420				exp1	rep1
1.33336	A7	0.0038	GlcNAc_WT_0_7h	GlcNAc	WT	0	7h	420				exp1	rep1
1.50003	A7	0.0044	GlcNAc_WT_0_7h	GlcNAc	WT	0	7h	420				exp1	rep1
1.66672	A7	0.0044	GlcNAc_WT_0_7h	GlcNAc	WT	0	7h	420				exp1	rep1
1.83339	A7	0.0055	GlcNAc_WT_0_7h	GlcNAc	WT	0	7h	420				exp1	rep1
2.00006	A7	0.0065	GlcNAc_WT_0_7h	GlcNAc	WT	0	7h	420				exp1	rep1
2.16672	A7	0.008	GlcNAc_WT_0_7h	GlcNAc	WT	0	7h	420				exp1	rep1
2.33339	A7	0.0099	GlcNAc_WT_0_7h	GlcNAc	WT	0	7h	420				exp1	rep1
2.50006	A7	0.0128	GlcNAc_WT_0_7h	GlcNAc	WT	0	7h	420				exp1	rep1
2.66672	A7	0.0158	GlcNAc_WT_0_7h	GlcNAc	WT	0	7h	420				exp1	rep1
2.83339	A7	0.0197	GlcNAc_WT_0_7h	GlcNAc	WT	0	7h	420				exp1	rep1
3.00006	A7	0.0244	GlcNAc_WT_0_7h	GlcNAc	WT	0	7h	420				exp1	rep1
3.16675	A7	0.03	GlcNAc_WT_0_7h	GlcNAc	WT	0	7h	420				exp1	rep1
3.33342	A7	0.0364	GlcNAc_WT_0_7h	GlcNAc	WT	0	7h	420				exp1	rep1
3.50008	A7	0.0417	GlcNAc_WT_0_7h	GlcNAc	WT	0	7h	420				exp1	rep1
3.66675	A7	0.0488	GlcNAc_WT_0_7h	GlcNAc	WT	0	7h	420				exp1	rep1
3.83342	A7	0.0573	GlcNAc_WT_0_7h	GlcNAc	WT	0	7h	420				exp1	rep1
4.00008	A7	0.0685	GlcNAc_WT_0_7h	GlcNAc	WT	0	7h	420				exp1	rep1
4.16675	A7	0.0823	GlcNAc_WT_0_7h	GlcNAc	WT	0	7h	420				exp1	rep1
4.33342	A7	0.0988	GlcNAc_WT_0_7h	GlcNAc	WT	0	7h	420				exp1	rep1
4.50008	A7	0.1185	GlcNAc_WT_0_7h	GlcNAc	WT	0	7h	420				exp1	rep1
4.66678	A7	0.1395	GlcNAc_WT_0_7h	GlcNAc	WT	0	7h	420				exp1	rep1
4.83344	A7	0.1653	GlcNAc_WT_0_7h	GlcNAc	WT	0	7h	420				exp1	rep1
5.00011	A7	0.1931	GlcNAc_WT_0_7h	GlcNAc	WT	0	7h	420				exp1	rep1
5.16678	A7	0.2198	GlcNAc_WT_0_7h	GlcNAc	WT	0	7h	420				exp1	rep1
5.33344	A7	0.2522	GlcNAc_WT_0_7h	GlcNAc	WT	0	7h	420				exp1	rep1
5.50011	A7	0.2831	GlcNAc_WT_0_7h	GlcNAc	WT	0	7h	420				exp1	rep1
5.66678	A7	0.3178	GlcNAc_WT_0_7h	GlcNAc	WT	0	7h	420				exp1	rep1
5.83344	A7	0.3578	GlcNAc_WT_0_7h	GlcNAc	WT	0	7h	420				exp1	rep1
6.00011	A7	0.4	GlcNAc_WT_0_7h	GlcNAc	WT	0	7h	420				exp1	rep1
6.16681	A7	0.4394	GlcNAc_WT_0_7h	GlcNAc	WT	0	7h	420				exp1	rep1
6.33347	A7	0.4555	GlcNAc_WT_0_7h	GlcNAc	WT	0	7h	420				exp1	rep1
6.50014	A7	0.4529	GlcNAc_WT_0_7h	GlcNAc	WT	0	7h	420				exp1	rep1
6.66681	A7	0.4525	GlcNAc_WT_0_7h	GlcNAc	WT	0	7h	420				exp1	rep1
6.83347	A7	0.4511	GlcNAc_WT_0_7h	GlcNAc	WT	0	7h	420				exp1	rep1
7.00014	A7	0.4508	GlcNAc_WT_0_7h	GlcNAc	WT	0	7h	420	0.056	1.13928	0.0227856	exp1	rep1
7.16681	A7	0.069	GlcNAc_WT_0_7h	GlcNAc	WT	0	7h	420				exp1	rep1
7.33347	A7	0.0454	GlcNAc_WT_0_7h	GlcNAc	WT	0	7h	420				exp1	rep1
7.50014	A7	0.0478	GlcNAc_WT_0_7h	GlcNAc	WT	0	7h	420				exp1	rep1
7.66683	A7	0.0479	GlcNAc_WT_0_7h	GlcNAc	WT	0	7h	420				exp1	rep1
7.8335	A7	0.0476	GlcNAc_WT_0_7h	GlcNAc	WT	0	7h	420				exp1	rep1
8.00017	A7	0.0485	GlcNAc_WT_0_7h	GlcNAc	WT	0	7h	420				exp1	rep1
8.16683	A7	0.0467	GlcNAc_WT_0_7h	GlcNAc	WT	0	7h	420				exp1	rep1
8.3335	A7	0.0464	GlcNAc_WT_0_7h	GlcNAc	WT	0	7h	420				exp1	rep1
8.50017	A7	0.0459	GlcNAc_WT_0_7h	GlcNAc	WT	0	7h	420				exp1	rep1
8.66683	A7	0.0453	GlcNAc_WT_0_7h	GlcNAc	WT	0	7h	420				exp1	rep1
8.8335	A7	0.0449	GlcNAc_WT_0_7h	GlcNAc	WT	0	7h	420				exp1	rep1
9.00019	A7	0.0445	GlcNAc_WT_0_7h	GlcNAc	WT	0	7h	420				exp1	rep1
9.16686	A7	0.0441	GlcNAc_WT_0_7h	GlcNAc	WT	0	7h	420				exp1	rep1
9.33353	A7	0.0434	GlcNAc_WT_0_7h	GlcNAc	WT	0	7h	420				exp1	rep1
9.50019	A7	0.043	GlcNAc_WT_0_7h	GlcNAc	WT	0	7h	420				exp1	rep1
9.66686	A7	0.0424	GlcNAc_WT_0_7h	GlcNAc	WT	0	7h	420				exp1	rep1
9.83353	A7	0.0419	GlcNAc_WT_0_7h	GlcNAc	WT	0	7h	420				exp1	rep1
10.0002	A7	0.0413	GlcNAc_WT_0_7h	GlcNAc	WT	0	7h	420				exp1	rep1
10.1669	A7	0.0407	GlcNAc_WT_0_7h	GlcNAc	WT	0	7h	420				exp1	rep1
10.3335	A7	0.0402	GlcNAc_WT_0_7h	GlcNAc	WT	0	7h	420				exp1	rep1
10.5002	A7	0.0403	GlcNAc_WT_0_7h	GlcNAc	WT	0	7h	420				exp1	rep1
10.6669	A7	0.0391	GlcNAc_WT_0_7h	GlcNAc	WT	0	7h	420				exp1	rep1
10.8336	A7	0.0387	GlcNAc_WT_0_7h	GlcNAc	WT	0	7h	420				exp1	rep1
11.0002	A7	0.038	GlcNAc_WT_0_7h	GlcNAc	WT	0	7h	420				exp1	rep1
11.1669	A7	0.0378	GlcNAc_WT_0_7h	GlcNAc	WT	0	7h	420				exp1	rep1
11.3336	A7	0.0371	GlcNAc_WT_0_7h	GlcNAc	WT	0	7h	420				exp1	rep1
11.5002	A7	0.0366	GlcNAc_WT_0_7h	GlcNAc	WT	0	7h	420				exp1	rep1
11.6669	A7	0.0363	GlcNAc_WT_0_7h	GlcNAc	WT	0	7h	420				exp1	rep1
11.8336	A7	0.0363	GlcNAc_WT_0_7h	GlcNAc	WT	0	7h	420				exp1	rep1
12.0002	A7	0.0356	GlcNAc_WT_0_7h	GlcNAc	WT	0	7h	420				exp1	rep1
12.1669	A7	0.0352	GlcNAc_WT_0_7h	GlcNAc	WT	0	7h	420				exp1	rep1
12.3336	A7	0.0348	GlcNAc_WT_0_7h	GlcNAc	WT	0	7h	420				exp1	rep1
12.5002	A7	0.0346	GlcNAc_WT_0_7h	GlcNAc	WT	0	7h	420				exp1	rep1
12.6669	A7	0.034	GlcNAc_WT_0_7h	GlcNAc	WT	0	7h	420				exp1	rep1
12.8336	A7	0.0336	GlcNAc_WT_0_7h	GlcNAc	WT	0	7h	420				exp1	rep1
13.0002	A7	0.0333	GlcNAc_WT_0_7h	GlcNAc	WT	0	7h	420				exp1	rep1
13.1669	A7	0.0331	GlcNAc_WT_0_7h	GlcNAc	WT	0	7h	420				exp1	rep1
13.3336	A7	0.0325	GlcNAc_WT_0_7h	GlcNAc	WT	0	7h	420				exp1	rep1
13.5003	A7	0.0321	GlcNAc_WT_0_7h	GlcNAc	WT	0	7h	420				exp1	rep1
13.6669	A7	0.0319	GlcNAc_WT_0_7h	GlcNAc	WT	0	7h	420				exp1	rep1
13.8336	A7	0.0315	GlcNAc_WT_0_7h	GlcNAc	WT	0	7h	420				exp1	rep1
14.0003	A7	0.0313	GlcNAc_WT_0_7h	GlcNAc	WT	0	7h	420				exp1	rep1
14.1669	A7	0.0308	GlcNAc_WT_0_7h	GlcNAc	WT	0	7h	420				exp1	rep1
14.3336	A7	0.0306	GlcNAc_WT_0_7h	GlcNAc	WT	0	7h	420				exp1	rep1
14.5003	A7	0.0302	GlcNAc_WT_0_7h	GlcNAc	WT	0	7h	420				exp1	rep1
14.6669	A7	0.0299	GlcNAc_WT_0_7h	GlcNAc	WT	0	7h	420				exp1	rep1
14.8336	A7	0.0295	GlcNAc_WT_0_7h	GlcNAc	WT	0	7h	420				exp1	rep1
15.0003	A7	0.0291	GlcNAc_WT_0_7h	GlcNAc	WT	0	7h	420				exp1	rep1
15.167	A7	0.0287	GlcNAc_WT_0_7h	GlcNAc	WT	0	7h	420				exp1	rep1
15.3336	A7	0.0282	GlcNAc_WT_0_7h	GlcNAc	WT	0	7h	420				exp1	rep1
15.5003	A7	0.0281	GlcNAc_WT_0_7h	GlcNAc	WT	0	7h	420				exp1	rep1
15.667	A7	0.0275	GlcNAc_WT_0_7h	GlcNAc	WT	0	7h	420				exp1	rep1
15.8336	A7	0.0278	GlcNAc_WT_0_7h	GlcNAc	WT	0	7h	420				exp1	rep1
16.0003	A7	0.0268	GlcNAc_WT_0_7h	GlcNAc	WT	0	7h	420				exp1	rep1
16.167	A7	0.0264	GlcNAc_WT_0_7h	GlcNAc	WT	0	7h	420				exp1	rep1
16.3337	A7	0.026	GlcNAc_WT_0_7h	GlcNAc	WT	0	7h	420				exp1	rep1
16.5003	A7	0.0267	GlcNAc_WT_0_7h	GlcNAc	WT	0	7h	420				exp1	rep1
16.667	A7	0.0253	GlcNAc_WT_0_7h	GlcNAc	WT	0	7h	420				exp1	rep1
16.8337	A7	0.0249	GlcNAc_WT_0_7h	GlcNAc	WT	0	7h	420				exp1	rep1
17.0003	A7	0.0245	GlcNAc_WT_0_7h	GlcNAc	WT	0	7h	420				exp1	rep1
17.167	A7	0.0241	GlcNAc_WT_0_7h	GlcNAc	WT	0	7h	420				exp1	rep1
17.3337	A7	0.0236	GlcNAc_WT_0_7h	GlcNAc	WT	0	7h	420				exp1	rep1
17.5003	A7	0.0233	GlcNAc_WT_0_7h	GlcNAc	WT	0	7h	420				exp1	rep1
17.667	A7	0.0231	GlcNAc_WT_0_7h	GlcNAc	WT	0	7h	420				exp1	rep1
17.8337	A7	0.0225	GlcNAc_WT_0_7h	GlcNAc	WT	0	7h	420				exp1	rep1
18.0004	A7	0.022	GlcNAc_WT_0_7h	GlcNAc	WT	0	7h	420				exp1	rep1
18.167	A7	0.0216	GlcNAc_WT_0_7h	GlcNAc	WT	0	7h	420				exp1	rep1
18.3337	A7	0.0215	GlcNAc_WT_0_7h	GlcNAc	WT	0	7h	420				exp1	rep1
18.5004	A7	0.021	GlcNAc_WT_0_7h	GlcNAc	WT	0	7h	420				exp1	rep1
18.667	A7	0.0206	GlcNAc_WT_0_7h	GlcNAc	WT	0	7h	420				exp1	rep1
18.8337	A7	0.0201	GlcNAc_WT_0_7h	GlcNAc	WT	0	7h	420				exp1	rep1
19.0004	A7	0.0196	GlcNAc_WT_0_7h	GlcNAc	WT	0	7h	420				exp1	rep1
19.167	A7	0.0194	GlcNAc_WT_0_7h	GlcNAc	WT	0	7h	420				exp1	rep1
19.3337	A7	0.0191	GlcNAc_WT_0_7h	GlcNAc	WT	0	7h	420				exp1	rep1
19.5004	A7	0.0186	GlcNAc_WT_0_7h	GlcNAc	WT	0	7h	420				exp1	rep1
19.6671	A7	0.0184	GlcNAc_WT_0_7h	GlcNAc	WT	0	7h	420				exp1	rep1
19.8337	A7	0.0181	GlcNAc_WT_0_7h	GlcNAc	WT	0	7h	420				exp1	rep1
20.0004	A7	0.0176	GlcNAc_WT_0_7h	GlcNAc	WT	0	7h	420				exp1	rep1
0	A8	0.001	GlcNAc_WT_0_20h	GlcNAc	WT	0	20h	1200	0.0474	0	0	exp1	rep1
0.166667	A8	0.001	GlcNAc_WT_0_20h	GlcNAc	WT	0	20h	1200				exp1	rep1
0.333361	A8	0.001	GlcNAc_WT_0_20h	GlcNAc	WT	0	20h	1200				exp1	rep1
0.500028	A8	0.001	GlcNAc_WT_0_20h	GlcNAc	WT	0	20h	1200				exp1	rep1
0.666694	A8	0.001	GlcNAc_WT_0_20h	GlcNAc	WT	0	20h	1200				exp1	rep1
0.833361	A8	0.00140001	GlcNAc_WT_0_20h	GlcNAc	WT	0	20h	1200				exp1	rep1
1.00003	A8	0.00130001	GlcNAc_WT_0_20h	GlcNAc	WT	0	20h	1200				exp1	rep1
1.16669	A8	0.0015	GlcNAc_WT_0_20h	GlcNAc	WT	0	20h	1200				exp1	rep1
1.33336	A8	0.0025	GlcNAc_WT_0_20h	GlcNAc	WT	0	20h	1200				exp1	rep1
1.50003	A8	0.00350001	GlcNAc_WT_0_20h	GlcNAc	WT	0	20h	1200				exp1	rep1
1.66672	A8	0.00350001	GlcNAc_WT_0_20h	GlcNAc	WT	0	20h	1200				exp1	rep1
1.83339	A8	0.0042	GlcNAc_WT_0_20h	GlcNAc	WT	0	20h	1200				exp1	rep1
2.00006	A8	0.00620001	GlcNAc_WT_0_20h	GlcNAc	WT	0	20h	1200				exp1	rep1
2.16672	A8	0.0064	GlcNAc_WT_0_20h	GlcNAc	WT	0	20h	1200				exp1	rep1
2.33339	A8	0.0074	GlcNAc_WT_0_20h	GlcNAc	WT	0	20h	1200				exp1	rep1
2.50006	A8	0.0089	GlcNAc_WT_0_20h	GlcNAc	WT	0	20h	1200				exp1	rep1
2.66672	A8	0.0121	GlcNAc_WT_0_20h	GlcNAc	WT	0	20h	1200				exp1	rep1
2.83339	A8	0.0154	GlcNAc_WT_0_20h	GlcNAc	WT	0	20h	1200				exp1	rep1
3.00006	A8	0.0193	GlcNAc_WT_0_20h	GlcNAc	WT	0	20h	1200				exp1	rep1
3.16675	A8	0.0244	GlcNAc_WT_0_20h	GlcNAc	WT	0	20h	1200				exp1	rep1
3.33342	A8	0.031	GlcNAc_WT_0_20h	GlcNAc	WT	0	20h	1200				exp1	rep1
3.50008	A8	0.0362	GlcNAc_WT_0_20h	GlcNAc	WT	0	20h	1200				exp1	rep1
3.66675	A8	0.0424	GlcNAc_WT_0_20h	GlcNAc	WT	0	20h	1200				exp1	rep1
3.83342	A8	0.0508	GlcNAc_WT_0_20h	GlcNAc	WT	0	20h	1200				exp1	rep1
4.00008	A8	0.0606	GlcNAc_WT_0_20h	GlcNAc	WT	0	20h	1200				exp1	rep1
4.16675	A8	0.0728	GlcNAc_WT_0_20h	GlcNAc	WT	0	20h	1200				exp1	rep1
4.33342	A8	0.0872	GlcNAc_WT_0_20h	GlcNAc	WT	0	20h	1200				exp1	rep1
4.50008	A8	0.1066	GlcNAc_WT_0_20h	GlcNAc	WT	0	20h	1200				exp1	rep1
4.66678	A8	0.1286	GlcNAc_WT_0_20h	GlcNAc	WT	0	20h	1200				exp1	rep1
4.83344	A8	0.1547	GlcNAc_WT_0_20h	GlcNAc	WT	0	20h	1200				exp1	rep1
5.00011	A8	0.1843	GlcNAc_WT_0_20h	GlcNAc	WT	0	20h	1200				exp1	rep1
5.16678	A8	0.2111	GlcNAc_WT_0_20h	GlcNAc	WT	0	20h	1200				exp1	rep1
5.33344	A8	0.2401	GlcNAc_WT_0_20h	GlcNAc	WT	0	20h	1200				exp1	rep1
5.50011	A8	0.2682	GlcNAc_WT_0_20h	GlcNAc	WT	0	20h	1200				exp1	rep1
5.66678	A8	0.2988	GlcNAc_WT_0_20h	GlcNAc	WT	0	20h	1200				exp1	rep1
5.83344	A8	0.3346	GlcNAc_WT_0_20h	GlcNAc	WT	0	20h	1200				exp1	rep1
6.00011	A8	0.3801	GlcNAc_WT_0_20h	GlcNAc	WT	0	20h	1200				exp1	rep1
6.16681	A8	0.4279	GlcNAc_WT_0_20h	GlcNAc	WT	0	20h	1200				exp1	rep1
6.33347	A8	0.4613	GlcNAc_WT_0_20h	GlcNAc	WT	0	20h	1200				exp1	rep1
6.50014	A8	0.4586	GlcNAc_WT_0_20h	GlcNAc	WT	0	20h	1200				exp1	rep1
6.66681	A8	0.4566	GlcNAc_WT_0_20h	GlcNAc	WT	0	20h	1200				exp1	rep1
6.83347	A8	0.4564	GlcNAc_WT_0_20h	GlcNAc	WT	0	20h	1200				exp1	rep1
7.00014	A8	0.4561	GlcNAc_WT_0_20h	GlcNAc	WT	0	20h	1200				exp1	rep1
7.16681	A8	0.4677	GlcNAc_WT_0_20h	GlcNAc	WT	0	20h	1200				exp1	rep1
7.33347	A8	0.459	GlcNAc_WT_0_20h	GlcNAc	WT	0	20h	1200				exp1	rep1
7.50014	A8	0.4505	GlcNAc_WT_0_20h	GlcNAc	WT	0	20h	1200				exp1	rep1
7.66683	A8	0.4491	GlcNAc_WT_0_20h	GlcNAc	WT	0	20h	1200				exp1	rep1
7.8335	A8	0.4541	GlcNAc_WT_0_20h	GlcNAc	WT	0	20h	1200				exp1	rep1
8.00017	A8	0.4554	GlcNAc_WT_0_20h	GlcNAc	WT	0	20h	1200				exp1	rep1
8.16683	A8	0.4556	GlcNAc_WT_0_20h	GlcNAc	WT	0	20h	1200				exp1	rep1
8.3335	A8	0.4565	GlcNAc_WT_0_20h	GlcNAc	WT	0	20h	1200				exp1	rep1
8.50017	A8	0.4565	GlcNAc_WT_0_20h	GlcNAc	WT	0	20h	1200				exp1	rep1
8.66683	A8	0.4574	GlcNAc_WT_0_20h	GlcNAc	WT	0	20h	1200				exp1	rep1
8.8335	A8	0.4575	GlcNAc_WT_0_20h	GlcNAc	WT	0	20h	1200				exp1	rep1
9.00019	A8	0.4579	GlcNAc_WT_0_20h	GlcNAc	WT	0	20h	1200				exp1	rep1
9.16686	A8	0.4586	GlcNAc_WT_0_20h	GlcNAc	WT	0	20h	1200				exp1	rep1
9.33353	A8	0.4577	GlcNAc_WT_0_20h	GlcNAc	WT	0	20h	1200				exp1	rep1
9.50019	A8	0.4575	GlcNAc_WT_0_20h	GlcNAc	WT	0	20h	1200				exp1	rep1
9.66686	A8	0.457	GlcNAc_WT_0_20h	GlcNAc	WT	0	20h	1200				exp1	rep1
9.83353	A8	0.4564	GlcNAc_WT_0_20h	GlcNAc	WT	0	20h	1200				exp1	rep1
10.0002	A8	0.4558	GlcNAc_WT_0_20h	GlcNAc	WT	0	20h	1200				exp1	rep1
10.1669	A8	0.4558	GlcNAc_WT_0_20h	GlcNAc	WT	0	20h	1200				exp1	rep1
10.3335	A8	0.4552	GlcNAc_WT_0_20h	GlcNAc	WT	0	20h	1200				exp1	rep1
10.5002	A8	0.4555	GlcNAc_WT_0_20h	GlcNAc	WT	0	20h	1200				exp1	rep1
10.6669	A8	0.4551	GlcNAc_WT_0_20h	GlcNAc	WT	0	20h	1200				exp1	rep1
10.8336	A8	0.4544	GlcNAc_WT_0_20h	GlcNAc	WT	0	20h	1200				exp1	rep1
11.0002	A8	0.4539	GlcNAc_WT_0_20h	GlcNAc	WT	0	20h	1200				exp1	rep1
11.1669	A8	0.4545	GlcNAc_WT_0_20h	GlcNAc	WT	0	20h	1200				exp1	rep1
11.3336	A8	0.4529	GlcNAc_WT_0_20h	GlcNAc	WT	0	20h	1200				exp1	rep1
11.5002	A8	0.4524	GlcNAc_WT_0_20h	GlcNAc	WT	0	20h	1200				exp1	rep1
11.6669	A8	0.4521	GlcNAc_WT_0_20h	GlcNAc	WT	0	20h	1200				exp1	rep1
11.8336	A8	0.4515	GlcNAc_WT_0_20h	GlcNAc	WT	0	20h	1200				exp1	rep1
12.0002	A8	0.451	GlcNAc_WT_0_20h	GlcNAc	WT	0	20h	1200				exp1	rep1
12.1669	A8	0.4502	GlcNAc_WT_0_20h	GlcNAc	WT	0	20h	1200				exp1	rep1
12.3336	A8	0.4503	GlcNAc_WT_0_20h	GlcNAc	WT	0	20h	1200				exp1	rep1
12.5002	A8	0.4496	GlcNAc_WT_0_20h	GlcNAc	WT	0	20h	1200				exp1	rep1
12.6669	A8	0.4492	GlcNAc_WT_0_20h	GlcNAc	WT	0	20h	1200				exp1	rep1
12.8336	A8	0.4488	GlcNAc_WT_0_20h	GlcNAc	WT	0	20h	1200				exp1	rep1
13.0002	A8	0.4484	GlcNAc_WT_0_20h	GlcNAc	WT	0	20h	1200				exp1	rep1
13.1669	A8	0.4474	GlcNAc_WT_0_20h	GlcNAc	WT	0	20h	1200				exp1	rep1
13.3336	A8	0.4472	GlcNAc_WT_0_20h	GlcNAc	WT	0	20h	1200				exp1	rep1
13.5003	A8	0.447	GlcNAc_WT_0_20h	GlcNAc	WT	0	20h	1200				exp1	rep1
13.6669	A8	0.4477	GlcNAc_WT_0_20h	GlcNAc	WT	0	20h	1200				exp1	rep1
13.8336	A8	0.4457	GlcNAc_WT_0_20h	GlcNAc	WT	0	20h	1200				exp1	rep1
14.0003	A8	0.4469	GlcNAc_WT_0_20h	GlcNAc	WT	0	20h	1200				exp1	rep1
14.1669	A8	0.4461	GlcNAc_WT_0_20h	GlcNAc	WT	0	20h	1200				exp1	rep1
14.3336	A8	0.4463	GlcNAc_WT_0_20h	GlcNAc	WT	0	20h	1200				exp1	rep1
14.5003	A8	0.4465	GlcNAc_WT_0_20h	GlcNAc	WT	0	20h	1200				exp1	rep1
14.6669	A8	0.4462	GlcNAc_WT_0_20h	GlcNAc	WT	0	20h	1200				exp1	rep1
14.8336	A8	0.4462	GlcNAc_WT_0_20h	GlcNAc	WT	0	20h	1200				exp1	rep1
15.0003	A8	0.4462	GlcNAc_WT_0_20h	GlcNAc	WT	0	20h	1200				exp1	rep1
15.167	A8	0.447	GlcNAc_WT_0_20h	GlcNAc	WT	0	20h	1200				exp1	rep1
15.3336	A8	0.4458	GlcNAc_WT_0_20h	GlcNAc	WT	0	20h	1200				exp1	rep1
15.5003	A8	0.4473	GlcNAc_WT_0_20h	GlcNAc	WT	0	20h	1200				exp1	rep1
15.667	A8	0.4464	GlcNAc_WT_0_20h	GlcNAc	WT	0	20h	1200				exp1	rep1
15.8336	A8	0.4468	GlcNAc_WT_0_20h	GlcNAc	WT	0	20h	1200				exp1	rep1
16.0003	A8	0.4465	GlcNAc_WT_0_20h	GlcNAc	WT	0	20h	1200				exp1	rep1
16.167	A8	0.4468	GlcNAc_WT_0_20h	GlcNAc	WT	0	20h	1200				exp1	rep1
16.3337	A8	0.4464	GlcNAc_WT_0_20h	GlcNAc	WT	0	20h	1200				exp1	rep1
16.5003	A8	0.4467	GlcNAc_WT_0_20h	GlcNAc	WT	0	20h	1200				exp1	rep1
16.667	A8	0.4463	GlcNAc_WT_0_20h	GlcNAc	WT	0	20h	1200				exp1	rep1
16.8337	A8	0.446	GlcNAc_WT_0_20h	GlcNAc	WT	0	20h	1200				exp1	rep1
17.0003	A8	0.4455	GlcNAc_WT_0_20h	GlcNAc	WT	0	20h	1200				exp1	rep1
17.167	A8	0.4457	GlcNAc_WT_0_20h	GlcNAc	WT	0	20h	1200				exp1	rep1
17.3337	A8	0.4457	GlcNAc_WT_0_20h	GlcNAc	WT	0	20h	1200				exp1	rep1
17.5003	A8	0.4451	GlcNAc_WT_0_20h	GlcNAc	WT	0	20h	1200				exp1	rep1
17.667	A8	0.4457	GlcNAc_WT_0_20h	GlcNAc	WT	0	20h	1200				exp1	rep1
17.8337	A8	0.4462	GlcNAc_WT_0_20h	GlcNAc	WT	0	20h	1200				exp1	rep1
18.0004	A8	0.4453	GlcNAc_WT_0_20h	GlcNAc	WT	0	20h	1200				exp1	rep1
18.167	A8	0.4459	GlcNAc_WT_0_20h	GlcNAc	WT	0	20h	1200				exp1	rep1
18.3337	A8	0.4455	GlcNAc_WT_0_20h	GlcNAc	WT	0	20h	1200				exp1	rep1
18.5004	A8	0.4459	GlcNAc_WT_0_20h	GlcNAc	WT	0	20h	1200				exp1	rep1
18.667	A8	0.4452	GlcNAc_WT_0_20h	GlcNAc	WT	0	20h	1200				exp1	rep1
18.8337	A8	0.4452	GlcNAc_WT_0_20h	GlcNAc	WT	0	20h	1200				exp1	rep1
19.0004	A8	0.4455	GlcNAc_WT_0_20h	GlcNAc	WT	0	20h	1200				exp1	rep1
19.167	A8	0.4464	GlcNAc_WT_0_20h	GlcNAc	WT	0	20h	1200				exp1	rep1
19.3337	A8	0.4462	GlcNAc_WT_0_20h	GlcNAc	WT	0	20h	1200				exp1	rep1
19.5004	A8	0.4458	GlcNAc_WT_0_20h	GlcNAc	WT	0	20h	1200				exp1	rep1
19.6671	A8	0.4461	GlcNAc_WT_0_20h	GlcNAc	WT	0	20h	1200				exp1	rep1
19.8337	A8	0.446	GlcNAc_WT_0_20h	GlcNAc	WT	0	20h	1200				exp1	rep1
20.0004	A8	0.4458	GlcNAc_WT_0_20h	GlcNAc	WT	0	20h	1200	0.4266	65.0904	1.30181	exp1	rep1
0	A9	0.001	Glc+GlcNAc1:1_WT_0_3h	Glc+GlcNAc1:1	WT	0	3h	180	0.5285	82.6743	1.65349	exp1	rep1
0.166667	A9	0.001	Glc+GlcNAc1:1_WT_0_3h	Glc+GlcNAc1:1	WT	0	3h	180				exp1	rep1
0.333361	A9	0.001	Glc+GlcNAc1:1_WT_0_3h	Glc+GlcNAc1:1	WT	0	3h	180				exp1	rep1
0.500028	A9	0.001	Glc+GlcNAc1:1_WT_0_3h	Glc+GlcNAc1:1	WT	0	3h	180				exp1	rep1
0.666694	A9	0.001	Glc+GlcNAc1:1_WT_0_3h	Glc+GlcNAc1:1	WT	0	3h	180				exp1	rep1
0.833361	A9	0.0032	Glc+GlcNAc1:1_WT_0_3h	Glc+GlcNAc1:1	WT	0	3h	180				exp1	rep1
1.00003	A9	0.0038	Glc+GlcNAc1:1_WT_0_3h	Glc+GlcNAc1:1	WT	0	3h	180				exp1	rep1
1.16669	A9	0.0026	Glc+GlcNAc1:1_WT_0_3h	Glc+GlcNAc1:1	WT	0	3h	180				exp1	rep1
1.33336	A9	0.0036	Glc+GlcNAc1:1_WT_0_3h	Glc+GlcNAc1:1	WT	0	3h	180				exp1	rep1
1.50003	A9	0.0056	Glc+GlcNAc1:1_WT_0_3h	Glc+GlcNAc1:1	WT	0	3h	180				exp1	rep1
1.66672	A9	0.00639999	Glc+GlcNAc1:1_WT_0_3h	Glc+GlcNAc1:1	WT	0	3h	180				exp1	rep1
1.83339	A9	0.0078	Glc+GlcNAc1:1_WT_0_3h	Glc+GlcNAc1:1	WT	0	3h	180				exp1	rep1
2.00006	A9	0.0085	Glc+GlcNAc1:1_WT_0_3h	Glc+GlcNAc1:1	WT	0	3h	180				exp1	rep1
2.16672	A9	0.0121	Glc+GlcNAc1:1_WT_0_3h	Glc+GlcNAc1:1	WT	0	3h	180				exp1	rep1
2.33339	A9	0.0143	Glc+GlcNAc1:1_WT_0_3h	Glc+GlcNAc1:1	WT	0	3h	180				exp1	rep1
2.50006	A9	0.0189	Glc+GlcNAc1:1_WT_0_3h	Glc+GlcNAc1:1	WT	0	3h	180				exp1	rep1
2.66672	A9	0.0229	Glc+GlcNAc1:1_WT_0_3h	Glc+GlcNAc1:1	WT	0	3h	180				exp1	rep1
2.83339	A9	0.0306	Glc+GlcNAc1:1_WT_0_3h	Glc+GlcNAc1:1	WT	0	3h	180				exp1	rep1
3.00006	A9	0.0386	Glc+GlcNAc1:1_WT_0_3h	Glc+GlcNAc1:1	WT	0	3h	180	0.5084	79.2058	1.58412	exp1	rep1
3.16675	A9	0.0492	Glc+GlcNAc1:1_WT_0_3h	Glc+GlcNAc1:1	WT	0	3h	180				exp1	rep1
3.33342	A9	0.001	Glc+GlcNAc1:1_WT_0_3h	Glc+GlcNAc1:1	WT	0	3h	180				exp1	rep1
3.50008	A9	0.001	Glc+GlcNAc1:1_WT_0_3h	Glc+GlcNAc1:1	WT	0	3h	180				exp1	rep1
3.66675	A9	0.001	Glc+GlcNAc1:1_WT_0_3h	Glc+GlcNAc1:1	WT	0	3h	180				exp1	rep1
3.83342	A9	0.001	Glc+GlcNAc1:1_WT_0_3h	Glc+GlcNAc1:1	WT	0	3h	180				exp1	rep1
4.00008	A9	0.001	Glc+GlcNAc1:1_WT_0_3h	Glc+GlcNAc1:1	WT	0	3h	180				exp1	rep1
4.16675	A9	0.0023	Glc+GlcNAc1:1_WT_0_3h	Glc+GlcNAc1:1	WT	0	3h	180				exp1	rep1
4.33342	A9	0.00369999	Glc+GlcNAc1:1_WT_0_3h	Glc+GlcNAc1:1	WT	0	3h	180				exp1	rep1
4.50008	A9	0.0054	Glc+GlcNAc1:1_WT_0_3h	Glc+GlcNAc1:1	WT	0	3h	180				exp1	rep1
4.66678	A9	0.007	Glc+GlcNAc1:1_WT_0_3h	Glc+GlcNAc1:1	WT	0	3h	180				exp1	rep1
4.83344	A9	0.00769999	Glc+GlcNAc1:1_WT_0_3h	Glc+GlcNAc1:1	WT	0	3h	180				exp1	rep1
5.00011	A9	0.00769999	Glc+GlcNAc1:1_WT_0_3h	Glc+GlcNAc1:1	WT	0	3h	180				exp1	rep1
5.16678	A9	0.00769999	Glc+GlcNAc1:1_WT_0_3h	Glc+GlcNAc1:1	WT	0	3h	180				exp1	rep1
5.33344	A9	0.0074	Glc+GlcNAc1:1_WT_0_3h	Glc+GlcNAc1:1	WT	0	3h	180				exp1	rep1
5.50011	A9	0.0071	Glc+GlcNAc1:1_WT_0_3h	Glc+GlcNAc1:1	WT	0	3h	180				exp1	rep1
5.66678	A9	0.00679999	Glc+GlcNAc1:1_WT_0_3h	Glc+GlcNAc1:1	WT	0	3h	180				exp1	rep1
5.83344	A9	0.0067	Glc+GlcNAc1:1_WT_0_3h	Glc+GlcNAc1:1	WT	0	3h	180				exp1	rep1
6.00011	A9	0.00639999	Glc+GlcNAc1:1_WT_0_3h	Glc+GlcNAc1:1	WT	0	3h	180				exp1	rep1
6.16681	A9	0.0062	Glc+GlcNAc1:1_WT_0_3h	Glc+GlcNAc1:1	WT	0	3h	180				exp1	rep1
6.33347	A9	0.0061	Glc+GlcNAc1:1_WT_0_3h	Glc+GlcNAc1:1	WT	0	3h	180				exp1	rep1
6.50014	A9	0.00589999	Glc+GlcNAc1:1_WT_0_3h	Glc+GlcNAc1:1	WT	0	3h	180				exp1	rep1
6.66681	A9	0.0056	Glc+GlcNAc1:1_WT_0_3h	Glc+GlcNAc1:1	WT	0	3h	180				exp1	rep1
6.83347	A9	0.0053	Glc+GlcNAc1:1_WT_0_3h	Glc+GlcNAc1:1	WT	0	3h	180				exp1	rep1
7.00014	A9	0.00509999	Glc+GlcNAc1:1_WT_0_3h	Glc+GlcNAc1:1	WT	0	3h	180				exp1	rep1
7.16681	A9	0.00459999	Glc+GlcNAc1:1_WT_0_3h	Glc+GlcNAc1:1	WT	0	3h	180				exp1	rep1
7.33347	A9	0.0043	Glc+GlcNAc1:1_WT_0_3h	Glc+GlcNAc1:1	WT	0	3h	180				exp1	rep1
7.50014	A9	0.0041	Glc+GlcNAc1:1_WT_0_3h	Glc+GlcNAc1:1	WT	0	3h	180				exp1	rep1
7.66683	A9	0.0039	Glc+GlcNAc1:1_WT_0_3h	Glc+GlcNAc1:1	WT	0	3h	180				exp1	rep1
7.8335	A9	0.0036	Glc+GlcNAc1:1_WT_0_3h	Glc+GlcNAc1:1	WT	0	3h	180				exp1	rep1
8.00017	A9	0.00329999	Glc+GlcNAc1:1_WT_0_3h	Glc+GlcNAc1:1	WT	0	3h	180				exp1	rep1
8.16683	A9	0.0032	Glc+GlcNAc1:1_WT_0_3h	Glc+GlcNAc1:1	WT	0	3h	180				exp1	rep1
8.3335	A9	0.003	Glc+GlcNAc1:1_WT_0_3h	Glc+GlcNAc1:1	WT	0	3h	180				exp1	rep1
8.50017	A9	0.0027	Glc+GlcNAc1:1_WT_0_3h	Glc+GlcNAc1:1	WT	0	3h	180				exp1	rep1
8.66683	A9	0.0025	Glc+GlcNAc1:1_WT_0_3h	Glc+GlcNAc1:1	WT	0	3h	180				exp1	rep1
8.8335	A9	0.0023	Glc+GlcNAc1:1_WT_0_3h	Glc+GlcNAc1:1	WT	0	3h	180				exp1	rep1
9.00019	A9	0.0021	Glc+GlcNAc1:1_WT_0_3h	Glc+GlcNAc1:1	WT	0	3h	180				exp1	rep1
9.16686	A9	0.0019	Glc+GlcNAc1:1_WT_0_3h	Glc+GlcNAc1:1	WT	0	3h	180				exp1	rep1
9.33353	A9	0.0017	Glc+GlcNAc1:1_WT_0_3h	Glc+GlcNAc1:1	WT	0	3h	180				exp1	rep1
9.50019	A9	0.00149999	Glc+GlcNAc1:1_WT_0_3h	Glc+GlcNAc1:1	WT	0	3h	180				exp1	rep1
9.66686	A9	0.0013	Glc+GlcNAc1:1_WT_0_3h	Glc+GlcNAc1:1	WT	0	3h	180				exp1	rep1
9.83353	A9	0.001	Glc+GlcNAc1:1_WT_0_3h	Glc+GlcNAc1:1	WT	0	3h	180				exp1	rep1
10.0002	A9	0.001	Glc+GlcNAc1:1_WT_0_3h	Glc+GlcNAc1:1	WT	0	3h	180				exp1	rep1
10.1669	A9	0.001	Glc+GlcNAc1:1_WT_0_3h	Glc+GlcNAc1:1	WT	0	3h	180				exp1	rep1
10.3335	A9	0.001	Glc+GlcNAc1:1_WT_0_3h	Glc+GlcNAc1:1	WT	0	3h	180				exp1	rep1
10.5002	A9	0.001	Glc+GlcNAc1:1_WT_0_3h	Glc+GlcNAc1:1	WT	0	3h	180				exp1	rep1
10.6669	A9	0.001	Glc+GlcNAc1:1_WT_0_3h	Glc+GlcNAc1:1	WT	0	3h	180				exp1	rep1
10.8336	A9	0.001	Glc+GlcNAc1:1_WT_0_3h	Glc+GlcNAc1:1	WT	0	3h	180				exp1	rep1
11.0002	A9	0.001	Glc+GlcNAc1:1_WT_0_3h	Glc+GlcNAc1:1	WT	0	3h	180				exp1	rep1
11.1669	A9	0.001	Glc+GlcNAc1:1_WT_0_3h	Glc+GlcNAc1:1	WT	0	3h	180				exp1	rep1
11.3336	A9	0.001	Glc+GlcNAc1:1_WT_0_3h	Glc+GlcNAc1:1	WT	0	3h	180				exp1	rep1
11.5002	A9	0.001	Glc+GlcNAc1:1_WT_0_3h	Glc+GlcNAc1:1	WT	0	3h	180				exp1	rep1
11.6669	A9	0.001	Glc+GlcNAc1:1_WT_0_3h	Glc+GlcNAc1:1	WT	0	3h	180				exp1	rep1
11.8336	A9	0.001	Glc+GlcNAc1:1_WT_0_3h	Glc+GlcNAc1:1	WT	0	3h	180				exp1	rep1
12.0002	A9	0.001	Glc+GlcNAc1:1_WT_0_3h	Glc+GlcNAc1:1	WT	0	3h	180				exp1	rep1
12.1669	A9	0.001	Glc+GlcNAc1:1_WT_0_3h	Glc+GlcNAc1:1	WT	0	3h	180				exp1	rep1
12.3336	A9	0.001	Glc+GlcNAc1:1_WT_0_3h	Glc+GlcNAc1:1	WT	0	3h	180				exp1	rep1
12.5002	A9	0.001	Glc+GlcNAc1:1_WT_0_3h	Glc+GlcNAc1:1	WT	0	3h	180				exp1	rep1
12.6669	A9	0.001	Glc+GlcNAc1:1_WT_0_3h	Glc+GlcNAc1:1	WT	0	3h	180				exp1	rep1
12.8336	A9	0.001	Glc+GlcNAc1:1_WT_0_3h	Glc+GlcNAc1:1	WT	0	3h	180				exp1	rep1
13.0002	A9	0.001	Glc+GlcNAc1:1_WT_0_3h	Glc+GlcNAc1:1	WT	0	3h	180				exp1	rep1
13.1669	A9	0.001	Glc+GlcNAc1:1_WT_0_3h	Glc+GlcNAc1:1	WT	0	3h	180				exp1	rep1
13.3336	A9	0.001	Glc+GlcNAc1:1_WT_0_3h	Glc+GlcNAc1:1	WT	0	3h	180				exp1	rep1
13.5003	A9	0.001	Glc+GlcNAc1:1_WT_0_3h	Glc+GlcNAc1:1	WT	0	3h	180				exp1	rep1
13.6669	A9	0.001	Glc+GlcNAc1:1_WT_0_3h	Glc+GlcNAc1:1	WT	0	3h	180				exp1	rep1
13.8336	A9	0.001	Glc+GlcNAc1:1_WT_0_3h	Glc+GlcNAc1:1	WT	0	3h	180				exp1	rep1
14.0003	A9	0.001	Glc+GlcNAc1:1_WT_0_3h	Glc+GlcNAc1:1	WT	0	3h	180				exp1	rep1
14.1669	A9	0.001	Glc+GlcNAc1:1_WT_0_3h	Glc+GlcNAc1:1	WT	0	3h	180				exp1	rep1
14.3336	A9	0.001	Glc+GlcNAc1:1_WT_0_3h	Glc+GlcNAc1:1	WT	0	3h	180				exp1	rep1
14.5003	A9	0.001	Glc+GlcNAc1:1_WT_0_3h	Glc+GlcNAc1:1	WT	0	3h	180				exp1	rep1
14.6669	A9	0.001	Glc+GlcNAc1:1_WT_0_3h	Glc+GlcNAc1:1	WT	0	3h	180				exp1	rep1
14.8336	A9	0.001	Glc+GlcNAc1:1_WT_0_3h	Glc+GlcNAc1:1	WT	0	3h	180				exp1	rep1
15.0003	A9	0.001	Glc+GlcNAc1:1_WT_0_3h	Glc+GlcNAc1:1	WT	0	3h	180				exp1	rep1
15.167	A9	0.001	Glc+GlcNAc1:1_WT_0_3h	Glc+GlcNAc1:1	WT	0	3h	180				exp1	rep1
15.3336	A9	0.001	Glc+GlcNAc1:1_WT_0_3h	Glc+GlcNAc1:1	WT	0	3h	180				exp1	rep1
15.5003	A9	0.001	Glc+GlcNAc1:1_WT_0_3h	Glc+GlcNAc1:1	WT	0	3h	180				exp1	rep1
15.667	A9	0.001	Glc+GlcNAc1:1_WT_0_3h	Glc+GlcNAc1:1	WT	0	3h	180				exp1	rep1
15.8336	A9	0.001	Glc+GlcNAc1:1_WT_0_3h	Glc+GlcNAc1:1	WT	0	3h	180				exp1	rep1
16.0003	A9	0.001	Glc+GlcNAc1:1_WT_0_3h	Glc+GlcNAc1:1	WT	0	3h	180				exp1	rep1
16.167	A9	0.001	Glc+GlcNAc1:1_WT_0_3h	Glc+GlcNAc1:1	WT	0	3h	180				exp1	rep1
16.3337	A9	0.001	Glc+GlcNAc1:1_WT_0_3h	Glc+GlcNAc1:1	WT	0	3h	180				exp1	rep1
16.5003	A9	0.001	Glc+GlcNAc1:1_WT_0_3h	Glc+GlcNAc1:1	WT	0	3h	180				exp1	rep1
16.667	A9	0.001	Glc+GlcNAc1:1_WT_0_3h	Glc+GlcNAc1:1	WT	0	3h	180				exp1	rep1
16.8337	A9	0.001	Glc+GlcNAc1:1_WT_0_3h	Glc+GlcNAc1:1	WT	0	3h	180				exp1	rep1
17.0003	A9	0.001	Glc+GlcNAc1:1_WT_0_3h	Glc+GlcNAc1:1	WT	0	3h	180				exp1	rep1
17.167	A9	0.001	Glc+GlcNAc1:1_WT_0_3h	Glc+GlcNAc1:1	WT	0	3h	180				exp1	rep1
17.3337	A9	0.001	Glc+GlcNAc1:1_WT_0_3h	Glc+GlcNAc1:1	WT	0	3h	180				exp1	rep1
17.5003	A9	0.001	Glc+GlcNAc1:1_WT_0_3h	Glc+GlcNAc1:1	WT	0	3h	180				exp1	rep1
17.667	A9	0.001	Glc+GlcNAc1:1_WT_0_3h	Glc+GlcNAc1:1	WT	0	3h	180				exp1	rep1
17.8337	A9	0.001	Glc+GlcNAc1:1_WT_0_3h	Glc+GlcNAc1:1	WT	0	3h	180				exp1	rep1
18.0004	A9	0.001	Glc+GlcNAc1:1_WT_0_3h	Glc+GlcNAc1:1	WT	0	3h	180				exp1	rep1
18.167	A9	0.001	Glc+GlcNAc1:1_WT_0_3h	Glc+GlcNAc1:1	WT	0	3h	180				exp1	rep1
18.3337	A9	0.001	Glc+GlcNAc1:1_WT_0_3h	Glc+GlcNAc1:1	WT	0	3h	180				exp1	rep1
18.5004	A9	0.001	Glc+GlcNAc1:1_WT_0_3h	Glc+GlcNAc1:1	WT	0	3h	180				exp1	rep1
18.667	A9	0.001	Glc+GlcNAc1:1_WT_0_3h	Glc+GlcNAc1:1	WT	0	3h	180				exp1	rep1
18.8337	A9	0.001	Glc+GlcNAc1:1_WT_0_3h	Glc+GlcNAc1:1	WT	0	3h	180				exp1	rep1
19.0004	A9	0.001	Glc+GlcNAc1:1_WT_0_3h	Glc+GlcNAc1:1	WT	0	3h	180				exp1	rep1
19.167	A9	0.001	Glc+GlcNAc1:1_WT_0_3h	Glc+GlcNAc1:1	WT	0	3h	180				exp1	rep1
19.3337	A9	0.001	Glc+GlcNAc1:1_WT_0_3h	Glc+GlcNAc1:1	WT	0	3h	180				exp1	rep1
19.5004	A9	0.001	Glc+GlcNAc1:1_WT_0_3h	Glc+GlcNAc1:1	WT	0	3h	180				exp1	rep1
19.6671	A9	0.001	Glc+GlcNAc1:1_WT_0_3h	Glc+GlcNAc1:1	WT	0	3h	180				exp1	rep1
19.8337	A9	0.001	Glc+GlcNAc1:1_WT_0_3h	Glc+GlcNAc1:1	WT	0	3h	180				exp1	rep1
20.0004	A9	0.001	Glc+GlcNAc1:1_WT_0_3h	Glc+GlcNAc1:1	WT	0	3h	180				exp1	rep1
0	A10	0.001	Glc+GlcNAc1:1_WT_0_5h	Glc+GlcNAc1:1	WT	0	5h	300	0.5285	82.6743	1.65349	exp1	rep1
0.166667	A10	0.001	Glc+GlcNAc1:1_WT_0_5h	Glc+GlcNAc1:1	WT	0	5h	300				exp1	rep1
0.333361	A10	0.001	Glc+GlcNAc1:1_WT_0_5h	Glc+GlcNAc1:1	WT	0	5h	300				exp1	rep1
0.500028	A10	0.001	Glc+GlcNAc1:1_WT_0_5h	Glc+GlcNAc1:1	WT	0	5h	300				exp1	rep1
0.666694	A10	0.001	Glc+GlcNAc1:1_WT_0_5h	Glc+GlcNAc1:1	WT	0	5h	300				exp1	rep1
0.833361	A10	0.001	Glc+GlcNAc1:1_WT_0_5h	Glc+GlcNAc1:1	WT	0	5h	300				exp1	rep1
1.00003	A10	0.0034	Glc+GlcNAc1:1_WT_0_5h	Glc+GlcNAc1:1	WT	0	5h	300				exp1	rep1
1.16669	A10	0.003	Glc+GlcNAc1:1_WT_0_5h	Glc+GlcNAc1:1	WT	0	5h	300				exp1	rep1
1.33336	A10	0.00509999	Glc+GlcNAc1:1_WT_0_5h	Glc+GlcNAc1:1	WT	0	5h	300				exp1	rep1
1.50003	A10	0.00459999	Glc+GlcNAc1:1_WT_0_5h	Glc+GlcNAc1:1	WT	0	5h	300				exp1	rep1
1.66672	A10	0.0065	Glc+GlcNAc1:1_WT_0_5h	Glc+GlcNAc1:1	WT	0	5h	300				exp1	rep1
1.83339	A10	0.00809999	Glc+GlcNAc1:1_WT_0_5h	Glc+GlcNAc1:1	WT	0	5h	300				exp1	rep1
2.00006	A10	0.0092	Glc+GlcNAc1:1_WT_0_5h	Glc+GlcNAc1:1	WT	0	5h	300				exp1	rep1
2.16672	A10	0.01	Glc+GlcNAc1:1_WT_0_5h	Glc+GlcNAc1:1	WT	0	5h	300				exp1	rep1
2.33339	A10	0.0133	Glc+GlcNAc1:1_WT_0_5h	Glc+GlcNAc1:1	WT	0	5h	300				exp1	rep1
2.50006	A10	0.0176	Glc+GlcNAc1:1_WT_0_5h	Glc+GlcNAc1:1	WT	0	5h	300				exp1	rep1
2.66672	A10	0.0218	Glc+GlcNAc1:1_WT_0_5h	Glc+GlcNAc1:1	WT	0	5h	300				exp1	rep1
2.83339	A10	0.0281	Glc+GlcNAc1:1_WT_0_5h	Glc+GlcNAc1:1	WT	0	5h	300				exp1	rep1
3.00006	A10	0.0367	Glc+GlcNAc1:1_WT_0_5h	Glc+GlcNAc1:1	WT	0	5h	300				exp1	rep1
3.16675	A10	0.0462	Glc+GlcNAc1:1_WT_0_5h	Glc+GlcNAc1:1	WT	0	5h	300				exp1	rep1
3.33342	A10	0.0579	Glc+GlcNAc1:1_WT_0_5h	Glc+GlcNAc1:1	WT	0	5h	300				exp1	rep1
3.50008	A10	0.068	Glc+GlcNAc1:1_WT_0_5h	Glc+GlcNAc1:1	WT	0	5h	300				exp1	rep1
3.66675	A10	0.0824	Glc+GlcNAc1:1_WT_0_5h	Glc+GlcNAc1:1	WT	0	5h	300				exp1	rep1
3.83342	A10	0.1024	Glc+GlcNAc1:1_WT_0_5h	Glc+GlcNAc1:1	WT	0	5h	300				exp1	rep1
4.00008	A10	0.1273	Glc+GlcNAc1:1_WT_0_5h	Glc+GlcNAc1:1	WT	0	5h	300				exp1	rep1
4.16675	A10	0.1553	Glc+GlcNAc1:1_WT_0_5h	Glc+GlcNAc1:1	WT	0	5h	300				exp1	rep1
4.33342	A10	0.1867	Glc+GlcNAc1:1_WT_0_5h	Glc+GlcNAc1:1	WT	0	5h	300				exp1	rep1
4.50008	A10	0.2215	Glc+GlcNAc1:1_WT_0_5h	Glc+GlcNAc1:1	WT	0	5h	300				exp1	rep1
4.66678	A10	0.2597	Glc+GlcNAc1:1_WT_0_5h	Glc+GlcNAc1:1	WT	0	5h	300				exp1	rep1
4.83344	A10	0.3042	Glc+GlcNAc1:1_WT_0_5h	Glc+GlcNAc1:1	WT	0	5h	300				exp1	rep1
5.00011	A10	0.3637	Glc+GlcNAc1:1_WT_0_5h	Glc+GlcNAc1:1	WT	0	5h	300	0.3061	40.4206	0.808413	exp1	rep1
5.16678	A10	0.0202	Glc+GlcNAc1:1_WT_0_5h	Glc+GlcNAc1:1	WT	0	5h	300				exp1	rep1
5.33344	A10	0.0297	Glc+GlcNAc1:1_WT_0_5h	Glc+GlcNAc1:1	WT	0	5h	300				exp1	rep1
5.50011	A10	0.0307	Glc+GlcNAc1:1_WT_0_5h	Glc+GlcNAc1:1	WT	0	5h	300				exp1	rep1
5.66678	A10	0.0304	Glc+GlcNAc1:1_WT_0_5h	Glc+GlcNAc1:1	WT	0	5h	300				exp1	rep1
5.83344	A10	0.0296	Glc+GlcNAc1:1_WT_0_5h	Glc+GlcNAc1:1	WT	0	5h	300				exp1	rep1
6.00011	A10	0.029	Glc+GlcNAc1:1_WT_0_5h	Glc+GlcNAc1:1	WT	0	5h	300				exp1	rep1
6.16681	A10	0.0292	Glc+GlcNAc1:1_WT_0_5h	Glc+GlcNAc1:1	WT	0	5h	300				exp1	rep1
6.33347	A10	0.0283	Glc+GlcNAc1:1_WT_0_5h	Glc+GlcNAc1:1	WT	0	5h	300				exp1	rep1
6.50014	A10	0.0279	Glc+GlcNAc1:1_WT_0_5h	Glc+GlcNAc1:1	WT	0	5h	300				exp1	rep1
6.66681	A10	0.0275	Glc+GlcNAc1:1_WT_0_5h	Glc+GlcNAc1:1	WT	0	5h	300				exp1	rep1
6.83347	A10	0.0271	Glc+GlcNAc1:1_WT_0_5h	Glc+GlcNAc1:1	WT	0	5h	300				exp1	rep1
7.00014	A10	0.0268	Glc+GlcNAc1:1_WT_0_5h	Glc+GlcNAc1:1	WT	0	5h	300				exp1	rep1
7.16681	A10	0.0261	Glc+GlcNAc1:1_WT_0_5h	Glc+GlcNAc1:1	WT	0	5h	300				exp1	rep1
7.33347	A10	0.0257	Glc+GlcNAc1:1_WT_0_5h	Glc+GlcNAc1:1	WT	0	5h	300				exp1	rep1
7.50014	A10	0.0253	Glc+GlcNAc1:1_WT_0_5h	Glc+GlcNAc1:1	WT	0	5h	300				exp1	rep1
7.66683	A10	0.025	Glc+GlcNAc1:1_WT_0_5h	Glc+GlcNAc1:1	WT	0	5h	300				exp1	rep1
7.8335	A10	0.0246	Glc+GlcNAc1:1_WT_0_5h	Glc+GlcNAc1:1	WT	0	5h	300				exp1	rep1
8.00017	A10	0.0243	Glc+GlcNAc1:1_WT_0_5h	Glc+GlcNAc1:1	WT	0	5h	300				exp1	rep1
8.16683	A10	0.0239	Glc+GlcNAc1:1_WT_0_5h	Glc+GlcNAc1:1	WT	0	5h	300				exp1	rep1
8.3335	A10	0.0236	Glc+GlcNAc1:1_WT_0_5h	Glc+GlcNAc1:1	WT	0	5h	300				exp1	rep1
8.50017	A10	0.0232	Glc+GlcNAc1:1_WT_0_5h	Glc+GlcNAc1:1	WT	0	5h	300				exp1	rep1
8.66683	A10	0.0229	Glc+GlcNAc1:1_WT_0_5h	Glc+GlcNAc1:1	WT	0	5h	300				exp1	rep1
8.8335	A10	0.0224	Glc+GlcNAc1:1_WT_0_5h	Glc+GlcNAc1:1	WT	0	5h	300				exp1	rep1
9.00019	A10	0.022	Glc+GlcNAc1:1_WT_0_5h	Glc+GlcNAc1:1	WT	0	5h	300				exp1	rep1
9.16686	A10	0.0217	Glc+GlcNAc1:1_WT_0_5h	Glc+GlcNAc1:1	WT	0	5h	300				exp1	rep1
9.33353	A10	0.0212	Glc+GlcNAc1:1_WT_0_5h	Glc+GlcNAc1:1	WT	0	5h	300				exp1	rep1
9.50019	A10	0.0208	Glc+GlcNAc1:1_WT_0_5h	Glc+GlcNAc1:1	WT	0	5h	300				exp1	rep1
9.66686	A10	0.0205	Glc+GlcNAc1:1_WT_0_5h	Glc+GlcNAc1:1	WT	0	5h	300				exp1	rep1
9.83353	A10	0.02	Glc+GlcNAc1:1_WT_0_5h	Glc+GlcNAc1:1	WT	0	5h	300				exp1	rep1
10.0002	A10	0.0195	Glc+GlcNAc1:1_WT_0_5h	Glc+GlcNAc1:1	WT	0	5h	300				exp1	rep1
10.1669	A10	0.0192	Glc+GlcNAc1:1_WT_0_5h	Glc+GlcNAc1:1	WT	0	5h	300				exp1	rep1
10.3335	A10	0.0187	Glc+GlcNAc1:1_WT_0_5h	Glc+GlcNAc1:1	WT	0	5h	300				exp1	rep1
10.5002	A10	0.0185	Glc+GlcNAc1:1_WT_0_5h	Glc+GlcNAc1:1	WT	0	5h	300				exp1	rep1
10.6669	A10	0.0181	Glc+GlcNAc1:1_WT_0_5h	Glc+GlcNAc1:1	WT	0	5h	300				exp1	rep1
10.8336	A10	0.0176	Glc+GlcNAc1:1_WT_0_5h	Glc+GlcNAc1:1	WT	0	5h	300				exp1	rep1
11.0002	A10	0.0172	Glc+GlcNAc1:1_WT_0_5h	Glc+GlcNAc1:1	WT	0	5h	300				exp1	rep1
11.1669	A10	0.017	Glc+GlcNAc1:1_WT_0_5h	Glc+GlcNAc1:1	WT	0	5h	300				exp1	rep1
11.3336	A10	0.0166	Glc+GlcNAc1:1_WT_0_5h	Glc+GlcNAc1:1	WT	0	5h	300				exp1	rep1
11.5002	A10	0.0161	Glc+GlcNAc1:1_WT_0_5h	Glc+GlcNAc1:1	WT	0	5h	300				exp1	rep1
11.6669	A10	0.0158	Glc+GlcNAc1:1_WT_0_5h	Glc+GlcNAc1:1	WT	0	5h	300				exp1	rep1
11.8336	A10	0.0155	Glc+GlcNAc1:1_WT_0_5h	Glc+GlcNAc1:1	WT	0	5h	300				exp1	rep1
12.0002	A10	0.0152	Glc+GlcNAc1:1_WT_0_5h	Glc+GlcNAc1:1	WT	0	5h	300				exp1	rep1
12.1669	A10	0.0148	Glc+GlcNAc1:1_WT_0_5h	Glc+GlcNAc1:1	WT	0	5h	300				exp1	rep1
12.3336	A10	0.0144	Glc+GlcNAc1:1_WT_0_5h	Glc+GlcNAc1:1	WT	0	5h	300				exp1	rep1
12.5002	A10	0.0149	Glc+GlcNAc1:1_WT_0_5h	Glc+GlcNAc1:1	WT	0	5h	300				exp1	rep1
12.6669	A10	0.0138	Glc+GlcNAc1:1_WT_0_5h	Glc+GlcNAc1:1	WT	0	5h	300				exp1	rep1
12.8336	A10	0.0132	Glc+GlcNAc1:1_WT_0_5h	Glc+GlcNAc1:1	WT	0	5h	300				exp1	rep1
13.0002	A10	0.013	Glc+GlcNAc1:1_WT_0_5h	Glc+GlcNAc1:1	WT	0	5h	300				exp1	rep1
13.1669	A10	0.0126	Glc+GlcNAc1:1_WT_0_5h	Glc+GlcNAc1:1	WT	0	5h	300				exp1	rep1
13.3336	A10	0.0123	Glc+GlcNAc1:1_WT_0_5h	Glc+GlcNAc1:1	WT	0	5h	300				exp1	rep1
13.5003	A10	0.0119	Glc+GlcNAc1:1_WT_0_5h	Glc+GlcNAc1:1	WT	0	5h	300				exp1	rep1
13.6669	A10	0.0117	Glc+GlcNAc1:1_WT_0_5h	Glc+GlcNAc1:1	WT	0	5h	300				exp1	rep1
13.8336	A10	0.0115	Glc+GlcNAc1:1_WT_0_5h	Glc+GlcNAc1:1	WT	0	5h	300				exp1	rep1
14.0003	A10	0.0111	Glc+GlcNAc1:1_WT_0_5h	Glc+GlcNAc1:1	WT	0	5h	300				exp1	rep1
14.1669	A10	0.0107	Glc+GlcNAc1:1_WT_0_5h	Glc+GlcNAc1:1	WT	0	5h	300				exp1	rep1
14.3336	A10	0.0103	Glc+GlcNAc1:1_WT_0_5h	Glc+GlcNAc1:1	WT	0	5h	300				exp1	rep1
14.5003	A10	0.0101	Glc+GlcNAc1:1_WT_0_5h	Glc+GlcNAc1:1	WT	0	5h	300				exp1	rep1
14.6669	A10	0.0098	Glc+GlcNAc1:1_WT_0_5h	Glc+GlcNAc1:1	WT	0	5h	300				exp1	rep1
14.8336	A10	0.0096	Glc+GlcNAc1:1_WT_0_5h	Glc+GlcNAc1:1	WT	0	5h	300				exp1	rep1
15.0003	A10	0.0091	Glc+GlcNAc1:1_WT_0_5h	Glc+GlcNAc1:1	WT	0	5h	300				exp1	rep1
15.167	A10	0.0089	Glc+GlcNAc1:1_WT_0_5h	Glc+GlcNAc1:1	WT	0	5h	300				exp1	rep1
15.3336	A10	0.0083	Glc+GlcNAc1:1_WT_0_5h	Glc+GlcNAc1:1	WT	0	5h	300				exp1	rep1
15.5003	A10	0.0083	Glc+GlcNAc1:1_WT_0_5h	Glc+GlcNAc1:1	WT	0	5h	300				exp1	rep1
15.667	A10	0.0078	Glc+GlcNAc1:1_WT_0_5h	Glc+GlcNAc1:1	WT	0	5h	300				exp1	rep1
15.8336	A10	0.00729999	Glc+GlcNAc1:1_WT_0_5h	Glc+GlcNAc1:1	WT	0	5h	300				exp1	rep1
16.0003	A10	0.0071	Glc+GlcNAc1:1_WT_0_5h	Glc+GlcNAc1:1	WT	0	5h	300				exp1	rep1
16.167	A10	0.00679999	Glc+GlcNAc1:1_WT_0_5h	Glc+GlcNAc1:1	WT	0	5h	300				exp1	rep1
16.3337	A10	0.0062	Glc+GlcNAc1:1_WT_0_5h	Glc+GlcNAc1:1	WT	0	5h	300				exp1	rep1
16.5003	A10	0.0061	Glc+GlcNAc1:1_WT_0_5h	Glc+GlcNAc1:1	WT	0	5h	300				exp1	rep1
16.667	A10	0.0057	Glc+GlcNAc1:1_WT_0_5h	Glc+GlcNAc1:1	WT	0	5h	300				exp1	rep1
16.8337	A10	0.0054	Glc+GlcNAc1:1_WT_0_5h	Glc+GlcNAc1:1	WT	0	5h	300				exp1	rep1
17.0003	A10	0.0052	Glc+GlcNAc1:1_WT_0_5h	Glc+GlcNAc1:1	WT	0	5h	300				exp1	rep1
17.167	A10	0.0048	Glc+GlcNAc1:1_WT_0_5h	Glc+GlcNAc1:1	WT	0	5h	300				exp1	rep1
17.3337	A10	0.0044	Glc+GlcNAc1:1_WT_0_5h	Glc+GlcNAc1:1	WT	0	5h	300				exp1	rep1
17.5003	A10	0.004	Glc+GlcNAc1:1_WT_0_5h	Glc+GlcNAc1:1	WT	0	5h	300				exp1	rep1
17.667	A10	0.00369999	Glc+GlcNAc1:1_WT_0_5h	Glc+GlcNAc1:1	WT	0	5h	300				exp1	rep1
17.8337	A10	0.0035	Glc+GlcNAc1:1_WT_0_5h	Glc+GlcNAc1:1	WT	0	5h	300				exp1	rep1
18.0004	A10	0.0031	Glc+GlcNAc1:1_WT_0_5h	Glc+GlcNAc1:1	WT	0	5h	300				exp1	rep1
18.167	A10	0.0027	Glc+GlcNAc1:1_WT_0_5h	Glc+GlcNAc1:1	WT	0	5h	300				exp1	rep1
18.3337	A10	0.00239999	Glc+GlcNAc1:1_WT_0_5h	Glc+GlcNAc1:1	WT	0	5h	300				exp1	rep1
18.5004	A10	0.0022	Glc+GlcNAc1:1_WT_0_5h	Glc+GlcNAc1:1	WT	0	5h	300				exp1	rep1
18.667	A10	0.0018	Glc+GlcNAc1:1_WT_0_5h	Glc+GlcNAc1:1	WT	0	5h	300				exp1	rep1
18.8337	A10	0.0014	Glc+GlcNAc1:1_WT_0_5h	Glc+GlcNAc1:1	WT	0	5h	300				exp1	rep1
19.0004	A10	0.001	Glc+GlcNAc1:1_WT_0_5h	Glc+GlcNAc1:1	WT	0	5h	300				exp1	rep1
19.167	A10	0.001	Glc+GlcNAc1:1_WT_0_5h	Glc+GlcNAc1:1	WT	0	5h	300				exp1	rep1
19.3337	A10	0.001	Glc+GlcNAc1:1_WT_0_5h	Glc+GlcNAc1:1	WT	0	5h	300				exp1	rep1
19.5004	A10	0.001	Glc+GlcNAc1:1_WT_0_5h	Glc+GlcNAc1:1	WT	0	5h	300				exp1	rep1
19.6671	A10	0.001	Glc+GlcNAc1:1_WT_0_5h	Glc+GlcNAc1:1	WT	0	5h	300				exp1	rep1
19.8337	A10	0.001	Glc+GlcNAc1:1_WT_0_5h	Glc+GlcNAc1:1	WT	0	5h	300				exp1	rep1
20.0004	A10	0.001	Glc+GlcNAc1:1_WT_0_5h	Glc+GlcNAc1:1	WT	0	5h	300				exp1	rep1
0	A11	0.001	Glc+GlcNAc1:1_WT_0_7h	Glc+GlcNAc1:1	WT	0	7h	420	0.5285	82.6743	1.65349	exp1	rep1
0.166667	A11	0.001	Glc+GlcNAc1:1_WT_0_7h	Glc+GlcNAc1:1	WT	0	7h	420				exp1	rep1
0.333361	A11	0.001	Glc+GlcNAc1:1_WT_0_7h	Glc+GlcNAc1:1	WT	0	7h	420				exp1	rep1
0.500028	A11	0.001	Glc+GlcNAc1:1_WT_0_7h	Glc+GlcNAc1:1	WT	0	7h	420				exp1	rep1
0.666694	A11	0.001	Glc+GlcNAc1:1_WT_0_7h	Glc+GlcNAc1:1	WT	0	7h	420				exp1	rep1
0.833361	A11	0.001	Glc+GlcNAc1:1_WT_0_7h	Glc+GlcNAc1:1	WT	0	7h	420				exp1	rep1
1.00003	A11	0.001	Glc+GlcNAc1:1_WT_0_7h	Glc+GlcNAc1:1	WT	0	7h	420				exp1	rep1
1.16669	A11	0.003	Glc+GlcNAc1:1_WT_0_7h	Glc+GlcNAc1:1	WT	0	7h	420				exp1	rep1
1.33336	A11	0.0041	Glc+GlcNAc1:1_WT_0_7h	Glc+GlcNAc1:1	WT	0	7h	420				exp1	rep1
1.50003	A11	0.0042	Glc+GlcNAc1:1_WT_0_7h	Glc+GlcNAc1:1	WT	0	7h	420				exp1	rep1
1.66672	A11	0.0049	Glc+GlcNAc1:1_WT_0_7h	Glc+GlcNAc1:1	WT	0	7h	420				exp1	rep1
1.83339	A11	0.0068	Glc+GlcNAc1:1_WT_0_7h	Glc+GlcNAc1:1	WT	0	7h	420				exp1	rep1
2.00006	A11	0.0078	Glc+GlcNAc1:1_WT_0_7h	Glc+GlcNAc1:1	WT	0	7h	420				exp1	rep1
2.16672	A11	0.0098	Glc+GlcNAc1:1_WT_0_7h	Glc+GlcNAc1:1	WT	0	7h	420				exp1	rep1
2.33339	A11	0.0116	Glc+GlcNAc1:1_WT_0_7h	Glc+GlcNAc1:1	WT	0	7h	420				exp1	rep1
2.50006	A11	0.016	Glc+GlcNAc1:1_WT_0_7h	Glc+GlcNAc1:1	WT	0	7h	420				exp1	rep1
2.66672	A11	0.0208	Glc+GlcNAc1:1_WT_0_7h	Glc+GlcNAc1:1	WT	0	7h	420				exp1	rep1
2.83339	A11	0.0275	Glc+GlcNAc1:1_WT_0_7h	Glc+GlcNAc1:1	WT	0	7h	420				exp1	rep1
3.00006	A11	0.0354	Glc+GlcNAc1:1_WT_0_7h	Glc+GlcNAc1:1	WT	0	7h	420				exp1	rep1
3.16675	A11	0.0456	Glc+GlcNAc1:1_WT_0_7h	Glc+GlcNAc1:1	WT	0	7h	420				exp1	rep1
3.33342	A11	0.058	Glc+GlcNAc1:1_WT_0_7h	Glc+GlcNAc1:1	WT	0	7h	420				exp1	rep1
3.50008	A11	0.0678	Glc+GlcNAc1:1_WT_0_7h	Glc+GlcNAc1:1	WT	0	7h	420				exp1	rep1
3.66675	A11	0.0821	Glc+GlcNAc1:1_WT_0_7h	Glc+GlcNAc1:1	WT	0	7h	420				exp1	rep1
3.83342	A11	0.1019	Glc+GlcNAc1:1_WT_0_7h	Glc+GlcNAc1:1	WT	0	7h	420				exp1	rep1
4.00008	A11	0.1265	Glc+GlcNAc1:1_WT_0_7h	Glc+GlcNAc1:1	WT	0	7h	420				exp1	rep1
4.16675	A11	0.1541	Glc+GlcNAc1:1_WT_0_7h	Glc+GlcNAc1:1	WT	0	7h	420				exp1	rep1
4.33342	A11	0.1847	Glc+GlcNAc1:1_WT_0_7h	Glc+GlcNAc1:1	WT	0	7h	420				exp1	rep1
4.50008	A11	0.2181	Glc+GlcNAc1:1_WT_0_7h	Glc+GlcNAc1:1	WT	0	7h	420				exp1	rep1
4.66678	A11	0.2546	Glc+GlcNAc1:1_WT_0_7h	Glc+GlcNAc1:1	WT	0	7h	420				exp1	rep1
4.83344	A11	0.2966	Glc+GlcNAc1:1_WT_0_7h	Glc+GlcNAc1:1	WT	0	7h	420				exp1	rep1
5.00011	A11	0.3514	Glc+GlcNAc1:1_WT_0_7h	Glc+GlcNAc1:1	WT	0	7h	420				exp1	rep1
5.16678	A11	0.4213	Glc+GlcNAc1:1_WT_0_7h	Glc+GlcNAc1:1	WT	0	7h	420				exp1	rep1
5.33344	A11	0.4451	Glc+GlcNAc1:1_WT_0_7h	Glc+GlcNAc1:1	WT	0	7h	420				exp1	rep1
5.50011	A11	0.4526	Glc+GlcNAc1:1_WT_0_7h	Glc+GlcNAc1:1	WT	0	7h	420				exp1	rep1
5.66678	A11	0.4548	Glc+GlcNAc1:1_WT_0_7h	Glc+GlcNAc1:1	WT	0	7h	420				exp1	rep1
5.83344	A11	0.4531	Glc+GlcNAc1:1_WT_0_7h	Glc+GlcNAc1:1	WT	0	7h	420				exp1	rep1
6.00011	A11	0.4511	Glc+GlcNAc1:1_WT_0_7h	Glc+GlcNAc1:1	WT	0	7h	420				exp1	rep1
6.16681	A11	0.4448	Glc+GlcNAc1:1_WT_0_7h	Glc+GlcNAc1:1	WT	0	7h	420				exp1	rep1
6.33347	A11	0.4386	Glc+GlcNAc1:1_WT_0_7h	Glc+GlcNAc1:1	WT	0	7h	420				exp1	rep1
6.50014	A11	0.4342	Glc+GlcNAc1:1_WT_0_7h	Glc+GlcNAc1:1	WT	0	7h	420				exp1	rep1
6.66681	A11	0.4311	Glc+GlcNAc1:1_WT_0_7h	Glc+GlcNAc1:1	WT	0	7h	420				exp1	rep1
6.83347	A11	0.4277	Glc+GlcNAc1:1_WT_0_7h	Glc+GlcNAc1:1	WT	0	7h	420				exp1	rep1
7.00014	A11	0.4252	Glc+GlcNAc1:1_WT_0_7h	Glc+GlcNAc1:1	WT	0	7h	420	0.109	10.285	0.2057	exp1	rep1
7.16681	A11	0.1026	Glc+GlcNAc1:1_WT_0_7h	Glc+GlcNAc1:1	WT	0	7h	420				exp1	rep1
7.33347	A11	0.061	Glc+GlcNAc1:1_WT_0_7h	Glc+GlcNAc1:1	WT	0	7h	420				exp1	rep1
7.50014	A11	0.0604	Glc+GlcNAc1:1_WT_0_7h	Glc+GlcNAc1:1	WT	0	7h	420				exp1	rep1
7.66683	A11	0.0591	Glc+GlcNAc1:1_WT_0_7h	Glc+GlcNAc1:1	WT	0	7h	420				exp1	rep1
7.8335	A11	0.0578	Glc+GlcNAc1:1_WT_0_7h	Glc+GlcNAc1:1	WT	0	7h	420				exp1	rep1
8.00017	A11	0.0571	Glc+GlcNAc1:1_WT_0_7h	Glc+GlcNAc1:1	WT	0	7h	420				exp1	rep1
8.16683	A11	0.0562	Glc+GlcNAc1:1_WT_0_7h	Glc+GlcNAc1:1	WT	0	7h	420				exp1	rep1
8.3335	A11	0.0556	Glc+GlcNAc1:1_WT_0_7h	Glc+GlcNAc1:1	WT	0	7h	420				exp1	rep1
8.50017	A11	0.0549	Glc+GlcNAc1:1_WT_0_7h	Glc+GlcNAc1:1	WT	0	7h	420				exp1	rep1
8.66683	A11	0.0543	Glc+GlcNAc1:1_WT_0_7h	Glc+GlcNAc1:1	WT	0	7h	420				exp1	rep1
8.8335	A11	0.0541	Glc+GlcNAc1:1_WT_0_7h	Glc+GlcNAc1:1	WT	0	7h	420				exp1	rep1
9.00019	A11	0.0538	Glc+GlcNAc1:1_WT_0_7h	Glc+GlcNAc1:1	WT	0	7h	420				exp1	rep1
9.16686	A11	0.0532	Glc+GlcNAc1:1_WT_0_7h	Glc+GlcNAc1:1	WT	0	7h	420				exp1	rep1
9.33353	A11	0.0528	Glc+GlcNAc1:1_WT_0_7h	Glc+GlcNAc1:1	WT	0	7h	420				exp1	rep1
9.50019	A11	0.0526	Glc+GlcNAc1:1_WT_0_7h	Glc+GlcNAc1:1	WT	0	7h	420				exp1	rep1
9.66686	A11	0.052	Glc+GlcNAc1:1_WT_0_7h	Glc+GlcNAc1:1	WT	0	7h	420				exp1	rep1
9.83353	A11	0.0516	Glc+GlcNAc1:1_WT_0_7h	Glc+GlcNAc1:1	WT	0	7h	420				exp1	rep1
10.0002	A11	0.0511	Glc+GlcNAc1:1_WT_0_7h	Glc+GlcNAc1:1	WT	0	7h	420				exp1	rep1
10.1669	A11	0.0509	Glc+GlcNAc1:1_WT_0_7h	Glc+GlcNAc1:1	WT	0	7h	420				exp1	rep1
10.3335	A11	0.0504	Glc+GlcNAc1:1_WT_0_7h	Glc+GlcNAc1:1	WT	0	7h	420				exp1	rep1
10.5002	A11	0.05	Glc+GlcNAc1:1_WT_0_7h	Glc+GlcNAc1:1	WT	0	7h	420				exp1	rep1
10.6669	A11	0.0497	Glc+GlcNAc1:1_WT_0_7h	Glc+GlcNAc1:1	WT	0	7h	420				exp1	rep1
10.8336	A11	0.0492	Glc+GlcNAc1:1_WT_0_7h	Glc+GlcNAc1:1	WT	0	7h	420				exp1	rep1
11.0002	A11	0.0489	Glc+GlcNAc1:1_WT_0_7h	Glc+GlcNAc1:1	WT	0	7h	420				exp1	rep1
11.1669	A11	0.0485	Glc+GlcNAc1:1_WT_0_7h	Glc+GlcNAc1:1	WT	0	7h	420				exp1	rep1
11.3336	A11	0.0481	Glc+GlcNAc1:1_WT_0_7h	Glc+GlcNAc1:1	WT	0	7h	420				exp1	rep1
11.5002	A11	0.0478	Glc+GlcNAc1:1_WT_0_7h	Glc+GlcNAc1:1	WT	0	7h	420				exp1	rep1
11.6669	A11	0.0473	Glc+GlcNAc1:1_WT_0_7h	Glc+GlcNAc1:1	WT	0	7h	420				exp1	rep1
11.8336	A11	0.047	Glc+GlcNAc1:1_WT_0_7h	Glc+GlcNAc1:1	WT	0	7h	420				exp1	rep1
12.0002	A11	0.0468	Glc+GlcNAc1:1_WT_0_7h	Glc+GlcNAc1:1	WT	0	7h	420				exp1	rep1
12.1669	A11	0.0465	Glc+GlcNAc1:1_WT_0_7h	Glc+GlcNAc1:1	WT	0	7h	420				exp1	rep1
12.3336	A11	0.0461	Glc+GlcNAc1:1_WT_0_7h	Glc+GlcNAc1:1	WT	0	7h	420				exp1	rep1
12.5002	A11	0.0456	Glc+GlcNAc1:1_WT_0_7h	Glc+GlcNAc1:1	WT	0	7h	420				exp1	rep1
12.6669	A11	0.0453	Glc+GlcNAc1:1_WT_0_7h	Glc+GlcNAc1:1	WT	0	7h	420				exp1	rep1
12.8336	A11	0.045	Glc+GlcNAc1:1_WT_0_7h	Glc+GlcNAc1:1	WT	0	7h	420				exp1	rep1
13.0002	A11	0.0446	Glc+GlcNAc1:1_WT_0_7h	Glc+GlcNAc1:1	WT	0	7h	420				exp1	rep1
13.1669	A11	0.0443	Glc+GlcNAc1:1_WT_0_7h	Glc+GlcNAc1:1	WT	0	7h	420				exp1	rep1
13.3336	A11	0.0438	Glc+GlcNAc1:1_WT_0_7h	Glc+GlcNAc1:1	WT	0	7h	420				exp1	rep1
13.5003	A11	0.0434	Glc+GlcNAc1:1_WT_0_7h	Glc+GlcNAc1:1	WT	0	7h	420				exp1	rep1
13.6669	A11	0.0432	Glc+GlcNAc1:1_WT_0_7h	Glc+GlcNAc1:1	WT	0	7h	420				exp1	rep1
13.8336	A11	0.0428	Glc+GlcNAc1:1_WT_0_7h	Glc+GlcNAc1:1	WT	0	7h	420				exp1	rep1
14.0003	A11	0.0425	Glc+GlcNAc1:1_WT_0_7h	Glc+GlcNAc1:1	WT	0	7h	420				exp1	rep1
14.1669	A11	0.042	Glc+GlcNAc1:1_WT_0_7h	Glc+GlcNAc1:1	WT	0	7h	420				exp1	rep1
14.3336	A11	0.0416	Glc+GlcNAc1:1_WT_0_7h	Glc+GlcNAc1:1	WT	0	7h	420				exp1	rep1
14.5003	A11	0.0413	Glc+GlcNAc1:1_WT_0_7h	Glc+GlcNAc1:1	WT	0	7h	420				exp1	rep1
14.6669	A11	0.041	Glc+GlcNAc1:1_WT_0_7h	Glc+GlcNAc1:1	WT	0	7h	420				exp1	rep1
14.8336	A11	0.0407	Glc+GlcNAc1:1_WT_0_7h	Glc+GlcNAc1:1	WT	0	7h	420				exp1	rep1
15.0003	A11	0.0403	Glc+GlcNAc1:1_WT_0_7h	Glc+GlcNAc1:1	WT	0	7h	420				exp1	rep1
15.167	A11	0.0399	Glc+GlcNAc1:1_WT_0_7h	Glc+GlcNAc1:1	WT	0	7h	420				exp1	rep1
15.3336	A11	0.0391	Glc+GlcNAc1:1_WT_0_7h	Glc+GlcNAc1:1	WT	0	7h	420				exp1	rep1
15.5003	A11	0.039	Glc+GlcNAc1:1_WT_0_7h	Glc+GlcNAc1:1	WT	0	7h	420				exp1	rep1
15.667	A11	0.0386	Glc+GlcNAc1:1_WT_0_7h	Glc+GlcNAc1:1	WT	0	7h	420				exp1	rep1
15.8336	A11	0.0382	Glc+GlcNAc1:1_WT_0_7h	Glc+GlcNAc1:1	WT	0	7h	420				exp1	rep1
16.0003	A11	0.0379	Glc+GlcNAc1:1_WT_0_7h	Glc+GlcNAc1:1	WT	0	7h	420				exp1	rep1
16.167	A11	0.0373	Glc+GlcNAc1:1_WT_0_7h	Glc+GlcNAc1:1	WT	0	7h	420				exp1	rep1
16.3337	A11	0.037	Glc+GlcNAc1:1_WT_0_7h	Glc+GlcNAc1:1	WT	0	7h	420				exp1	rep1
16.5003	A11	0.0368	Glc+GlcNAc1:1_WT_0_7h	Glc+GlcNAc1:1	WT	0	7h	420				exp1	rep1
16.667	A11	0.0362	Glc+GlcNAc1:1_WT_0_7h	Glc+GlcNAc1:1	WT	0	7h	420				exp1	rep1
16.8337	A11	0.0358	Glc+GlcNAc1:1_WT_0_7h	Glc+GlcNAc1:1	WT	0	7h	420				exp1	rep1
17.0003	A11	0.0353	Glc+GlcNAc1:1_WT_0_7h	Glc+GlcNAc1:1	WT	0	7h	420				exp1	rep1
17.167	A11	0.0348	Glc+GlcNAc1:1_WT_0_7h	Glc+GlcNAc1:1	WT	0	7h	420				exp1	rep1
17.3337	A11	0.0343	Glc+GlcNAc1:1_WT_0_7h	Glc+GlcNAc1:1	WT	0	7h	420				exp1	rep1
17.5003	A11	0.0337	Glc+GlcNAc1:1_WT_0_7h	Glc+GlcNAc1:1	WT	0	7h	420				exp1	rep1
17.667	A11	0.0332	Glc+GlcNAc1:1_WT_0_7h	Glc+GlcNAc1:1	WT	0	7h	420				exp1	rep1
17.8337	A11	0.0327	Glc+GlcNAc1:1_WT_0_7h	Glc+GlcNAc1:1	WT	0	7h	420				exp1	rep1
18.0004	A11	0.0321	Glc+GlcNAc1:1_WT_0_7h	Glc+GlcNAc1:1	WT	0	7h	420				exp1	rep1
18.167	A11	0.0315	Glc+GlcNAc1:1_WT_0_7h	Glc+GlcNAc1:1	WT	0	7h	420				exp1	rep1
18.3337	A11	0.0309	Glc+GlcNAc1:1_WT_0_7h	Glc+GlcNAc1:1	WT	0	7h	420				exp1	rep1
18.5004	A11	0.0305	Glc+GlcNAc1:1_WT_0_7h	Glc+GlcNAc1:1	WT	0	7h	420				exp1	rep1
18.667	A11	0.0298	Glc+GlcNAc1:1_WT_0_7h	Glc+GlcNAc1:1	WT	0	7h	420				exp1	rep1
18.8337	A11	0.0291	Glc+GlcNAc1:1_WT_0_7h	Glc+GlcNAc1:1	WT	0	7h	420				exp1	rep1
19.0004	A11	0.0285	Glc+GlcNAc1:1_WT_0_7h	Glc+GlcNAc1:1	WT	0	7h	420				exp1	rep1
19.167	A11	0.0279	Glc+GlcNAc1:1_WT_0_7h	Glc+GlcNAc1:1	WT	0	7h	420				exp1	rep1
19.3337	A11	0.0274	Glc+GlcNAc1:1_WT_0_7h	Glc+GlcNAc1:1	WT	0	7h	420				exp1	rep1
19.5004	A11	0.0267	Glc+GlcNAc1:1_WT_0_7h	Glc+GlcNAc1:1	WT	0	7h	420				exp1	rep1
19.6671	A11	0.0262	Glc+GlcNAc1:1_WT_0_7h	Glc+GlcNAc1:1	WT	0	7h	420				exp1	rep1
19.8337	A11	0.0256	Glc+GlcNAc1:1_WT_0_7h	Glc+GlcNAc1:1	WT	0	7h	420				exp1	rep1
20.0004	A11	0.0248	Glc+GlcNAc1:1_WT_0_7h	Glc+GlcNAc1:1	WT	0	7h	420				exp1	rep1
0	A12	0.001	Glc+GlcNAc1:1_WT_0_20h	Glc+GlcNAc1:1	WT	0	20h	1200	0.5285	82.6743	1.65349	exp1	rep1
0.166667	A12	0.001	Glc+GlcNAc1:1_WT_0_20h	Glc+GlcNAc1:1	WT	0	20h	1200				exp1	rep1
0.333361	A12	0.001	Glc+GlcNAc1:1_WT_0_20h	Glc+GlcNAc1:1	WT	0	20h	1200				exp1	rep1
0.500028	A12	0.001	Glc+GlcNAc1:1_WT_0_20h	Glc+GlcNAc1:1	WT	0	20h	1200				exp1	rep1
0.666694	A12	0.001	Glc+GlcNAc1:1_WT_0_20h	Glc+GlcNAc1:1	WT	0	20h	1200				exp1	rep1
0.833361	A12	0.0016	Glc+GlcNAc1:1_WT_0_20h	Glc+GlcNAc1:1	WT	0	20h	1200				exp1	rep1
1.00003	A12	0.0016	Glc+GlcNAc1:1_WT_0_20h	Glc+GlcNAc1:1	WT	0	20h	1200				exp1	rep1
1.16669	A12	0.001	Glc+GlcNAc1:1_WT_0_20h	Glc+GlcNAc1:1	WT	0	20h	1200				exp1	rep1
1.33336	A12	0.0014	Glc+GlcNAc1:1_WT_0_20h	Glc+GlcNAc1:1	WT	0	20h	1200				exp1	rep1
1.50003	A12	0.003	Glc+GlcNAc1:1_WT_0_20h	Glc+GlcNAc1:1	WT	0	20h	1200				exp1	rep1
1.66672	A12	0.00289999	Glc+GlcNAc1:1_WT_0_20h	Glc+GlcNAc1:1	WT	0	20h	1200				exp1	rep1
1.83339	A12	0.003	Glc+GlcNAc1:1_WT_0_20h	Glc+GlcNAc1:1	WT	0	20h	1200				exp1	rep1
2.00006	A12	0.005	Glc+GlcNAc1:1_WT_0_20h	Glc+GlcNAc1:1	WT	0	20h	1200				exp1	rep1
2.16672	A12	0.0069	Glc+GlcNAc1:1_WT_0_20h	Glc+GlcNAc1:1	WT	0	20h	1200				exp1	rep1
2.33339	A12	0.0098	Glc+GlcNAc1:1_WT_0_20h	Glc+GlcNAc1:1	WT	0	20h	1200				exp1	rep1
2.50006	A12	0.0138	Glc+GlcNAc1:1_WT_0_20h	Glc+GlcNAc1:1	WT	0	20h	1200				exp1	rep1
2.66672	A12	0.0188	Glc+GlcNAc1:1_WT_0_20h	Glc+GlcNAc1:1	WT	0	20h	1200				exp1	rep1
2.83339	A12	0.0254	Glc+GlcNAc1:1_WT_0_20h	Glc+GlcNAc1:1	WT	0	20h	1200				exp1	rep1
3.00006	A12	0.0334	Glc+GlcNAc1:1_WT_0_20h	Glc+GlcNAc1:1	WT	0	20h	1200				exp1	rep1
3.16675	A12	0.0432	Glc+GlcNAc1:1_WT_0_20h	Glc+GlcNAc1:1	WT	0	20h	1200				exp1	rep1
3.33342	A12	0.0543	Glc+GlcNAc1:1_WT_0_20h	Glc+GlcNAc1:1	WT	0	20h	1200				exp1	rep1
3.50008	A12	0.0639	Glc+GlcNAc1:1_WT_0_20h	Glc+GlcNAc1:1	WT	0	20h	1200				exp1	rep1
3.66675	A12	0.0791	Glc+GlcNAc1:1_WT_0_20h	Glc+GlcNAc1:1	WT	0	20h	1200				exp1	rep1
3.83342	A12	0.0984	Glc+GlcNAc1:1_WT_0_20h	Glc+GlcNAc1:1	WT	0	20h	1200				exp1	rep1
4.00008	A12	0.1232	Glc+GlcNAc1:1_WT_0_20h	Glc+GlcNAc1:1	WT	0	20h	1200				exp1	rep1
4.16675	A12	0.151	Glc+GlcNAc1:1_WT_0_20h	Glc+GlcNAc1:1	WT	0	20h	1200				exp1	rep1
4.33342	A12	0.1817	Glc+GlcNAc1:1_WT_0_20h	Glc+GlcNAc1:1	WT	0	20h	1200				exp1	rep1
4.50008	A12	0.2173	Glc+GlcNAc1:1_WT_0_20h	Glc+GlcNAc1:1	WT	0	20h	1200				exp1	rep1
4.66678	A12	0.2544	Glc+GlcNAc1:1_WT_0_20h	Glc+GlcNAc1:1	WT	0	20h	1200				exp1	rep1
4.83344	A12	0.2956	Glc+GlcNAc1:1_WT_0_20h	Glc+GlcNAc1:1	WT	0	20h	1200				exp1	rep1
5.00011	A12	0.3485	Glc+GlcNAc1:1_WT_0_20h	Glc+GlcNAc1:1	WT	0	20h	1200				exp1	rep1
5.16678	A12	0.4108	Glc+GlcNAc1:1_WT_0_20h	Glc+GlcNAc1:1	WT	0	20h	1200				exp1	rep1
5.33344	A12	0.4348	Glc+GlcNAc1:1_WT_0_20h	Glc+GlcNAc1:1	WT	0	20h	1200				exp1	rep1
5.50011	A12	0.4444	Glc+GlcNAc1:1_WT_0_20h	Glc+GlcNAc1:1	WT	0	20h	1200				exp1	rep1
5.66678	A12	0.448	Glc+GlcNAc1:1_WT_0_20h	Glc+GlcNAc1:1	WT	0	20h	1200				exp1	rep1
5.83344	A12	0.448	Glc+GlcNAc1:1_WT_0_20h	Glc+GlcNAc1:1	WT	0	20h	1200				exp1	rep1
6.00011	A12	0.4448	Glc+GlcNAc1:1_WT_0_20h	Glc+GlcNAc1:1	WT	0	20h	1200				exp1	rep1
6.16681	A12	0.4418	Glc+GlcNAc1:1_WT_0_20h	Glc+GlcNAc1:1	WT	0	20h	1200				exp1	rep1
6.33347	A12	0.4366	Glc+GlcNAc1:1_WT_0_20h	Glc+GlcNAc1:1	WT	0	20h	1200				exp1	rep1
6.50014	A12	0.4306	Glc+GlcNAc1:1_WT_0_20h	Glc+GlcNAc1:1	WT	0	20h	1200				exp1	rep1
6.66681	A12	0.4263	Glc+GlcNAc1:1_WT_0_20h	Glc+GlcNAc1:1	WT	0	20h	1200				exp1	rep1
6.83347	A12	0.4216	Glc+GlcNAc1:1_WT_0_20h	Glc+GlcNAc1:1	WT	0	20h	1200				exp1	rep1
7.00014	A12	0.4164	Glc+GlcNAc1:1_WT_0_20h	Glc+GlcNAc1:1	WT	0	20h	1200				exp1	rep1
7.16681	A12	0.437	Glc+GlcNAc1:1_WT_0_20h	Glc+GlcNAc1:1	WT	0	20h	1200				exp1	rep1
7.33347	A12	0.4293	Glc+GlcNAc1:1_WT_0_20h	Glc+GlcNAc1:1	WT	0	20h	1200				exp1	rep1
7.50014	A12	0.4279	Glc+GlcNAc1:1_WT_0_20h	Glc+GlcNAc1:1	WT	0	20h	1200				exp1	rep1
7.66683	A12	0.4258	Glc+GlcNAc1:1_WT_0_20h	Glc+GlcNAc1:1	WT	0	20h	1200				exp1	rep1
7.8335	A12	0.4204	Glc+GlcNAc1:1_WT_0_20h	Glc+GlcNAc1:1	WT	0	20h	1200				exp1	rep1
8.00017	A12	0.4189	Glc+GlcNAc1:1_WT_0_20h	Glc+GlcNAc1:1	WT	0	20h	1200				exp1	rep1
8.16683	A12	0.4181	Glc+GlcNAc1:1_WT_0_20h	Glc+GlcNAc1:1	WT	0	20h	1200				exp1	rep1
8.3335	A12	0.4166	Glc+GlcNAc1:1_WT_0_20h	Glc+GlcNAc1:1	WT	0	20h	1200				exp1	rep1
8.50017	A12	0.4148	Glc+GlcNAc1:1_WT_0_20h	Glc+GlcNAc1:1	WT	0	20h	1200				exp1	rep1
8.66683	A12	0.4142	Glc+GlcNAc1:1_WT_0_20h	Glc+GlcNAc1:1	WT	0	20h	1200				exp1	rep1
8.8335	A12	0.4131	Glc+GlcNAc1:1_WT_0_20h	Glc+GlcNAc1:1	WT	0	20h	1200				exp1	rep1
9.00019	A12	0.412	Glc+GlcNAc1:1_WT_0_20h	Glc+GlcNAc1:1	WT	0	20h	1200				exp1	rep1
9.16686	A12	0.413	Glc+GlcNAc1:1_WT_0_20h	Glc+GlcNAc1:1	WT	0	20h	1200				exp1	rep1
9.33353	A12	0.4112	Glc+GlcNAc1:1_WT_0_20h	Glc+GlcNAc1:1	WT	0	20h	1200				exp1	rep1
9.50019	A12	0.4115	Glc+GlcNAc1:1_WT_0_20h	Glc+GlcNAc1:1	WT	0	20h	1200				exp1	rep1
9.66686	A12	0.4112	Glc+GlcNAc1:1_WT_0_20h	Glc+GlcNAc1:1	WT	0	20h	1200				exp1	rep1
9.83353	A12	0.4112	Glc+GlcNAc1:1_WT_0_20h	Glc+GlcNAc1:1	WT	0	20h	1200				exp1	rep1
10.0002	A12	0.4102	Glc+GlcNAc1:1_WT_0_20h	Glc+GlcNAc1:1	WT	0	20h	1200				exp1	rep1
10.1669	A12	0.411	Glc+GlcNAc1:1_WT_0_20h	Glc+GlcNAc1:1	WT	0	20h	1200				exp1	rep1
10.3335	A12	0.4104	Glc+GlcNAc1:1_WT_0_20h	Glc+GlcNAc1:1	WT	0	20h	1200				exp1	rep1
10.5002	A12	0.4121	Glc+GlcNAc1:1_WT_0_20h	Glc+GlcNAc1:1	WT	0	20h	1200				exp1	rep1
10.6669	A12	0.4127	Glc+GlcNAc1:1_WT_0_20h	Glc+GlcNAc1:1	WT	0	20h	1200				exp1	rep1
10.8336	A12	0.4126	Glc+GlcNAc1:1_WT_0_20h	Glc+GlcNAc1:1	WT	0	20h	1200				exp1	rep1
11.0002	A12	0.4134	Glc+GlcNAc1:1_WT_0_20h	Glc+GlcNAc1:1	WT	0	20h	1200				exp1	rep1
11.1669	A12	0.4147	Glc+GlcNAc1:1_WT_0_20h	Glc+GlcNAc1:1	WT	0	20h	1200				exp1	rep1
11.3336	A12	0.415	Glc+GlcNAc1:1_WT_0_20h	Glc+GlcNAc1:1	WT	0	20h	1200				exp1	rep1
11.5002	A12	0.415	Glc+GlcNAc1:1_WT_0_20h	Glc+GlcNAc1:1	WT	0	20h	1200				exp1	rep1
11.6669	A12	0.4149	Glc+GlcNAc1:1_WT_0_20h	Glc+GlcNAc1:1	WT	0	20h	1200				exp1	rep1
11.8336	A12	0.416	Glc+GlcNAc1:1_WT_0_20h	Glc+GlcNAc1:1	WT	0	20h	1200				exp1	rep1
12.0002	A12	0.4171	Glc+GlcNAc1:1_WT_0_20h	Glc+GlcNAc1:1	WT	0	20h	1200				exp1	rep1
12.1669	A12	0.4174	Glc+GlcNAc1:1_WT_0_20h	Glc+GlcNAc1:1	WT	0	20h	1200				exp1	rep1
12.3336	A12	0.4184	Glc+GlcNAc1:1_WT_0_20h	Glc+GlcNAc1:1	WT	0	20h	1200				exp1	rep1
12.5002	A12	0.4191	Glc+GlcNAc1:1_WT_0_20h	Glc+GlcNAc1:1	WT	0	20h	1200				exp1	rep1
12.6669	A12	0.4201	Glc+GlcNAc1:1_WT_0_20h	Glc+GlcNAc1:1	WT	0	20h	1200				exp1	rep1
12.8336	A12	0.4201	Glc+GlcNAc1:1_WT_0_20h	Glc+GlcNAc1:1	WT	0	20h	1200				exp1	rep1
13.0002	A12	0.4211	Glc+GlcNAc1:1_WT_0_20h	Glc+GlcNAc1:1	WT	0	20h	1200				exp1	rep1
13.1669	A12	0.4212	Glc+GlcNAc1:1_WT_0_20h	Glc+GlcNAc1:1	WT	0	20h	1200				exp1	rep1
13.3336	A12	0.4225	Glc+GlcNAc1:1_WT_0_20h	Glc+GlcNAc1:1	WT	0	20h	1200				exp1	rep1
13.5003	A12	0.4237	Glc+GlcNAc1:1_WT_0_20h	Glc+GlcNAc1:1	WT	0	20h	1200				exp1	rep1
13.6669	A12	0.4254	Glc+GlcNAc1:1_WT_0_20h	Glc+GlcNAc1:1	WT	0	20h	1200				exp1	rep1
13.8336	A12	0.4256	Glc+GlcNAc1:1_WT_0_20h	Glc+GlcNAc1:1	WT	0	20h	1200				exp1	rep1
14.0003	A12	0.4268	Glc+GlcNAc1:1_WT_0_20h	Glc+GlcNAc1:1	WT	0	20h	1200				exp1	rep1
14.1669	A12	0.4263	Glc+GlcNAc1:1_WT_0_20h	Glc+GlcNAc1:1	WT	0	20h	1200				exp1	rep1
14.3336	A12	0.4272	Glc+GlcNAc1:1_WT_0_20h	Glc+GlcNAc1:1	WT	0	20h	1200				exp1	rep1
14.5003	A12	0.4288	Glc+GlcNAc1:1_WT_0_20h	Glc+GlcNAc1:1	WT	0	20h	1200				exp1	rep1
14.6669	A12	0.4291	Glc+GlcNAc1:1_WT_0_20h	Glc+GlcNAc1:1	WT	0	20h	1200				exp1	rep1
14.8336	A12	0.4289	Glc+GlcNAc1:1_WT_0_20h	Glc+GlcNAc1:1	WT	0	20h	1200				exp1	rep1
15.0003	A12	0.4301	Glc+GlcNAc1:1_WT_0_20h	Glc+GlcNAc1:1	WT	0	20h	1200				exp1	rep1
15.167	A12	0.4307	Glc+GlcNAc1:1_WT_0_20h	Glc+GlcNAc1:1	WT	0	20h	1200				exp1	rep1
15.3336	A12	0.4299	Glc+GlcNAc1:1_WT_0_20h	Glc+GlcNAc1:1	WT	0	20h	1200				exp1	rep1
15.5003	A12	0.4306	Glc+GlcNAc1:1_WT_0_20h	Glc+GlcNAc1:1	WT	0	20h	1200				exp1	rep1
15.667	A12	0.4312	Glc+GlcNAc1:1_WT_0_20h	Glc+GlcNAc1:1	WT	0	20h	1200				exp1	rep1
15.8336	A12	0.431	Glc+GlcNAc1:1_WT_0_20h	Glc+GlcNAc1:1	WT	0	20h	1200				exp1	rep1
16.0003	A12	0.4307	Glc+GlcNAc1:1_WT_0_20h	Glc+GlcNAc1:1	WT	0	20h	1200				exp1	rep1
16.167	A12	0.4312	Glc+GlcNAc1:1_WT_0_20h	Glc+GlcNAc1:1	WT	0	20h	1200				exp1	rep1
16.3337	A12	0.4305	Glc+GlcNAc1:1_WT_0_20h	Glc+GlcNAc1:1	WT	0	20h	1200				exp1	rep1
16.5003	A12	0.431	Glc+GlcNAc1:1_WT_0_20h	Glc+GlcNAc1:1	WT	0	20h	1200				exp1	rep1
16.667	A12	0.4316	Glc+GlcNAc1:1_WT_0_20h	Glc+GlcNAc1:1	WT	0	20h	1200				exp1	rep1
16.8337	A12	0.4316	Glc+GlcNAc1:1_WT_0_20h	Glc+GlcNAc1:1	WT	0	20h	1200				exp1	rep1
17.0003	A12	0.4314	Glc+GlcNAc1:1_WT_0_20h	Glc+GlcNAc1:1	WT	0	20h	1200				exp1	rep1
17.167	A12	0.4319	Glc+GlcNAc1:1_WT_0_20h	Glc+GlcNAc1:1	WT	0	20h	1200				exp1	rep1
17.3337	A12	0.4313	Glc+GlcNAc1:1_WT_0_20h	Glc+GlcNAc1:1	WT	0	20h	1200				exp1	rep1
17.5003	A12	0.4305	Glc+GlcNAc1:1_WT_0_20h	Glc+GlcNAc1:1	WT	0	20h	1200				exp1	rep1
17.667	A12	0.4311	Glc+GlcNAc1:1_WT_0_20h	Glc+GlcNAc1:1	WT	0	20h	1200				exp1	rep1
17.8337	A12	0.4312	Glc+GlcNAc1:1_WT_0_20h	Glc+GlcNAc1:1	WT	0	20h	1200				exp1	rep1
18.0004	A12	0.4306	Glc+GlcNAc1:1_WT_0_20h	Glc+GlcNAc1:1	WT	0	20h	1200				exp1	rep1
18.167	A12	0.43	Glc+GlcNAc1:1_WT_0_20h	Glc+GlcNAc1:1	WT	0	20h	1200				exp1	rep1
18.3337	A12	0.4302	Glc+GlcNAc1:1_WT_0_20h	Glc+GlcNAc1:1	WT	0	20h	1200				exp1	rep1
18.5004	A12	0.4303	Glc+GlcNAc1:1_WT_0_20h	Glc+GlcNAc1:1	WT	0	20h	1200				exp1	rep1
18.667	A12	0.4302	Glc+GlcNAc1:1_WT_0_20h	Glc+GlcNAc1:1	WT	0	20h	1200				exp1	rep1
18.8337	A12	0.429	Glc+GlcNAc1:1_WT_0_20h	Glc+GlcNAc1:1	WT	0	20h	1200				exp1	rep1
19.0004	A12	0.4282	Glc+GlcNAc1:1_WT_0_20h	Glc+GlcNAc1:1	WT	0	20h	1200				exp1	rep1
19.167	A12	0.4292	Glc+GlcNAc1:1_WT_0_20h	Glc+GlcNAc1:1	WT	0	20h	1200				exp1	rep1
19.3337	A12	0.4286	Glc+GlcNAc1:1_WT_0_20h	Glc+GlcNAc1:1	WT	0	20h	1200				exp1	rep1
19.5004	A12	0.4286	Glc+GlcNAc1:1_WT_0_20h	Glc+GlcNAc1:1	WT	0	20h	1200				exp1	rep1
19.6671	A12	0.4283	Glc+GlcNAc1:1_WT_0_20h	Glc+GlcNAc1:1	WT	0	20h	1200				exp1	rep1
19.8337	A12	0.4283	Glc+GlcNAc1:1_WT_0_20h	Glc+GlcNAc1:1	WT	0	20h	1200				exp1	rep1
20.0004	A12	0.4276	Glc+GlcNAc1:1_WT_0_20h	Glc+GlcNAc1:1	WT	0	20h	1200	0.0966	8.14525	0.162905	exp1	rep1
0	B1	0.001	Glc_A-_0_3h	Glc	nagA<sup>-</sup>	0	3h	180	0.4746	73.3733	1.46747	exp1	rep1
0.166667	B1	0.0014	Glc_A-_0_3h	Glc	nagA<sup>-</sup>	0	3h	180				exp1	rep1
0.333361	B1	0.00149999	Glc_A-_0_3h	Glc	nagA<sup>-</sup>	0	3h	180				exp1	rep1
0.500028	B1	0.00149999	Glc_A-_0_3h	Glc	nagA<sup>-</sup>	0	3h	180				exp1	rep1
0.666694	B1	0.0019	Glc_A-_0_3h	Glc	nagA<sup>-</sup>	0	3h	180				exp1	rep1
0.833361	B1	0.0022	Glc_A-_0_3h	Glc	nagA<sup>-</sup>	0	3h	180				exp1	rep1
1.00003	B1	0.0026	Glc_A-_0_3h	Glc	nagA<sup>-</sup>	0	3h	180				exp1	rep1
1.16669	B1	0.0032	Glc_A-_0_3h	Glc	nagA<sup>-</sup>	0	3h	180				exp1	rep1
1.33336	B1	0.004	Glc_A-_0_3h	Glc	nagA<sup>-</sup>	0	3h	180				exp1	rep1
1.50003	B1	0.0052	Glc_A-_0_3h	Glc	nagA<sup>-</sup>	0	3h	180				exp1	rep1
1.66672	B1	0.0062	Glc_A-_0_3h	Glc	nagA<sup>-</sup>	0	3h	180				exp1	rep1
1.83339	B1	0.00769999	Glc_A-_0_3h	Glc	nagA<sup>-</sup>	0	3h	180				exp1	rep1
2.00006	B1	0.0098	Glc_A-_0_3h	Glc	nagA<sup>-</sup>	0	3h	180				exp1	rep1
2.16672	B1	0.0122	Glc_A-_0_3h	Glc	nagA<sup>-</sup>	0	3h	180				exp1	rep1
2.33339	B1	0.0156	Glc_A-_0_3h	Glc	nagA<sup>-</sup>	0	3h	180				exp1	rep1
2.50006	B1	0.0202	Glc_A-_0_3h	Glc	nagA<sup>-</sup>	0	3h	180				exp1	rep1
2.66672	B1	0.0257	Glc_A-_0_3h	Glc	nagA<sup>-</sup>	0	3h	180				exp1	rep1
2.83339	B1	0.0329	Glc_A-_0_3h	Glc	nagA<sup>-</sup>	0	3h	180				exp1	rep1
3.00006	B1	0.042	Glc_A-_0_3h	Glc	nagA<sup>-</sup>	0	3h	180	0.5093	79.3611	1.58722	exp1	rep1
3.16675	B1	0.053	Glc_A-_0_3h	Glc	nagA<sup>-</sup>	0	3h	180				exp1	rep1
3.33342	B1	0.0019	Glc_A-_0_3h	Glc	nagA<sup>-</sup>	0	3h	180				exp1	rep1
3.50008	B1	0.00329999	Glc_A-_0_3h	Glc	nagA<sup>-</sup>	0	3h	180				exp1	rep1
3.66675	B1	0.0047	Glc_A-_0_3h	Glc	nagA<sup>-</sup>	0	3h	180				exp1	rep1
3.83342	B1	0.0061	Glc_A-_0_3h	Glc	nagA<sup>-</sup>	0	3h	180				exp1	rep1
4.00008	B1	0.0076	Glc_A-_0_3h	Glc	nagA<sup>-</sup>	0	3h	180				exp1	rep1
4.16675	B1	0.0098	Glc_A-_0_3h	Glc	nagA<sup>-</sup>	0	3h	180				exp1	rep1
4.33342	B1	0.0123	Glc_A-_0_3h	Glc	nagA<sup>-</sup>	0	3h	180				exp1	rep1
4.50008	B1	0.0146	Glc_A-_0_3h	Glc	nagA<sup>-</sup>	0	3h	180				exp1	rep1
4.66678	B1	0.0165	Glc_A-_0_3h	Glc	nagA<sup>-</sup>	0	3h	180				exp1	rep1
4.83344	B1	0.0172	Glc_A-_0_3h	Glc	nagA<sup>-</sup>	0	3h	180				exp1	rep1
5.00011	B1	0.0171	Glc_A-_0_3h	Glc	nagA<sup>-</sup>	0	3h	180				exp1	rep1
5.16678	B1	0.0165	Glc_A-_0_3h	Glc	nagA<sup>-</sup>	0	3h	180				exp1	rep1
5.33344	B1	0.0166	Glc_A-_0_3h	Glc	nagA<sup>-</sup>	0	3h	180				exp1	rep1
5.50011	B1	0.0162	Glc_A-_0_3h	Glc	nagA<sup>-</sup>	0	3h	180				exp1	rep1
5.66678	B1	0.0158	Glc_A-_0_3h	Glc	nagA<sup>-</sup>	0	3h	180				exp1	rep1
5.83344	B1	0.0156	Glc_A-_0_3h	Glc	nagA<sup>-</sup>	0	3h	180				exp1	rep1
6.00011	B1	0.0152	Glc_A-_0_3h	Glc	nagA<sup>-</sup>	0	3h	180				exp1	rep1
6.16681	B1	0.015	Glc_A-_0_3h	Glc	nagA<sup>-</sup>	0	3h	180				exp1	rep1
6.33347	B1	0.0147	Glc_A-_0_3h	Glc	nagA<sup>-</sup>	0	3h	180				exp1	rep1
6.50014	B1	0.0143	Glc_A-_0_3h	Glc	nagA<sup>-</sup>	0	3h	180				exp1	rep1
6.66681	B1	0.0139	Glc_A-_0_3h	Glc	nagA<sup>-</sup>	0	3h	180				exp1	rep1
6.83347	B1	0.0136	Glc_A-_0_3h	Glc	nagA<sup>-</sup>	0	3h	180				exp1	rep1
7.00014	B1	0.0134	Glc_A-_0_3h	Glc	nagA<sup>-</sup>	0	3h	180				exp1	rep1
7.16681	B1	0.0128	Glc_A-_0_3h	Glc	nagA<sup>-</sup>	0	3h	180				exp1	rep1
7.33347	B1	0.0127	Glc_A-_0_3h	Glc	nagA<sup>-</sup>	0	3h	180				exp1	rep1
7.50014	B1	0.0123	Glc_A-_0_3h	Glc	nagA<sup>-</sup>	0	3h	180				exp1	rep1
7.66683	B1	0.0119	Glc_A-_0_3h	Glc	nagA<sup>-</sup>	0	3h	180				exp1	rep1
7.8335	B1	0.0117	Glc_A-_0_3h	Glc	nagA<sup>-</sup>	0	3h	180				exp1	rep1
8.00017	B1	0.0113	Glc_A-_0_3h	Glc	nagA<sup>-</sup>	0	3h	180				exp1	rep1
8.16683	B1	0.0111	Glc_A-_0_3h	Glc	nagA<sup>-</sup>	0	3h	180				exp1	rep1
8.3335	B1	0.0111	Glc_A-_0_3h	Glc	nagA<sup>-</sup>	0	3h	180				exp1	rep1
8.50017	B1	0.0105	Glc_A-_0_3h	Glc	nagA<sup>-</sup>	0	3h	180				exp1	rep1
8.66683	B1	0.0103	Glc_A-_0_3h	Glc	nagA<sup>-</sup>	0	3h	180				exp1	rep1
8.8335	B1	0.00989999	Glc_A-_0_3h	Glc	nagA<sup>-</sup>	0	3h	180				exp1	rep1
9.00019	B1	0.0097	Glc_A-_0_3h	Glc	nagA<sup>-</sup>	0	3h	180				exp1	rep1
9.16686	B1	0.00949999	Glc_A-_0_3h	Glc	nagA<sup>-</sup>	0	3h	180				exp1	rep1
9.33353	B1	0.0092	Glc_A-_0_3h	Glc	nagA<sup>-</sup>	0	3h	180				exp1	rep1
9.50019	B1	0.00899999	Glc_A-_0_3h	Glc	nagA<sup>-</sup>	0	3h	180				exp1	rep1
9.66686	B1	0.0087	Glc_A-_0_3h	Glc	nagA<sup>-</sup>	0	3h	180				exp1	rep1
9.83353	B1	0.0083	Glc_A-_0_3h	Glc	nagA<sup>-</sup>	0	3h	180				exp1	rep1
10.0002	B1	0.00809999	Glc_A-_0_3h	Glc	nagA<sup>-</sup>	0	3h	180				exp1	rep1
10.1669	B1	0.008	Glc_A-_0_3h	Glc	nagA<sup>-</sup>	0	3h	180				exp1	rep1
10.3335	B1	0.0076	Glc_A-_0_3h	Glc	nagA<sup>-</sup>	0	3h	180				exp1	rep1
10.5002	B1	0.0074	Glc_A-_0_3h	Glc	nagA<sup>-</sup>	0	3h	180				exp1	rep1
10.6669	B1	0.00729999	Glc_A-_0_3h	Glc	nagA<sup>-</sup>	0	3h	180				exp1	rep1
10.8336	B1	0.0069	Glc_A-_0_3h	Glc	nagA<sup>-</sup>	0	3h	180				exp1	rep1
11.0002	B1	0.0067	Glc_A-_0_3h	Glc	nagA<sup>-</sup>	0	3h	180				exp1	rep1
11.1669	B1	0.0065	Glc_A-_0_3h	Glc	nagA<sup>-</sup>	0	3h	180				exp1	rep1
11.3336	B1	0.0063	Glc_A-_0_3h	Glc	nagA<sup>-</sup>	0	3h	180				exp1	rep1
11.5002	B1	0.006	Glc_A-_0_3h	Glc	nagA<sup>-</sup>	0	3h	180				exp1	rep1
11.6669	B1	0.0058	Glc_A-_0_3h	Glc	nagA<sup>-</sup>	0	3h	180				exp1	rep1
11.8336	B1	0.00549999	Glc_A-_0_3h	Glc	nagA<sup>-</sup>	0	3h	180				exp1	rep1
12.0002	B1	0.0054	Glc_A-_0_3h	Glc	nagA<sup>-</sup>	0	3h	180				exp1	rep1
12.1669	B1	0.0053	Glc_A-_0_3h	Glc	nagA<sup>-</sup>	0	3h	180				exp1	rep1
12.3336	B1	0.005	Glc_A-_0_3h	Glc	nagA<sup>-</sup>	0	3h	180				exp1	rep1
12.5002	B1	0.0048	Glc_A-_0_3h	Glc	nagA<sup>-</sup>	0	3h	180				exp1	rep1
12.6669	B1	0.0045	Glc_A-_0_3h	Glc	nagA<sup>-</sup>	0	3h	180				exp1	rep1
12.8336	B1	0.0041	Glc_A-_0_3h	Glc	nagA<sup>-</sup>	0	3h	180				exp1	rep1
13.0002	B1	0.0041	Glc_A-_0_3h	Glc	nagA<sup>-</sup>	0	3h	180				exp1	rep1
13.1669	B1	0.00369999	Glc_A-_0_3h	Glc	nagA<sup>-</sup>	0	3h	180				exp1	rep1
13.3336	B1	0.0035	Glc_A-_0_3h	Glc	nagA<sup>-</sup>	0	3h	180				exp1	rep1
13.5003	B1	0.00329999	Glc_A-_0_3h	Glc	nagA<sup>-</sup>	0	3h	180				exp1	rep1
13.6669	B1	0.0032	Glc_A-_0_3h	Glc	nagA<sup>-</sup>	0	3h	180				exp1	rep1
13.8336	B1	0.00289999	Glc_A-_0_3h	Glc	nagA<sup>-</sup>	0	3h	180				exp1	rep1
14.0003	B1	0.0028	Glc_A-_0_3h	Glc	nagA<sup>-</sup>	0	3h	180				exp1	rep1
14.1669	B1	0.0026	Glc_A-_0_3h	Glc	nagA<sup>-</sup>	0	3h	180				exp1	rep1
14.3336	B1	0.00239999	Glc_A-_0_3h	Glc	nagA<sup>-</sup>	0	3h	180				exp1	rep1
14.5003	B1	0.0023	Glc_A-_0_3h	Glc	nagA<sup>-</sup>	0	3h	180				exp1	rep1
14.6669	B1	0.0021	Glc_A-_0_3h	Glc	nagA<sup>-</sup>	0	3h	180				exp1	rep1
14.8336	B1	0.0021	Glc_A-_0_3h	Glc	nagA<sup>-</sup>	0	3h	180				exp1	rep1
15.0003	B1	0.0017	Glc_A-_0_3h	Glc	nagA<sup>-</sup>	0	3h	180				exp1	rep1
15.167	B1	0.0016	Glc_A-_0_3h	Glc	nagA<sup>-</sup>	0	3h	180				exp1	rep1
15.3336	B1	0.0012	Glc_A-_0_3h	Glc	nagA<sup>-</sup>	0	3h	180				exp1	rep1
15.5003	B1	0.0012	Glc_A-_0_3h	Glc	nagA<sup>-</sup>	0	3h	180				exp1	rep1
15.667	B1	0.001	Glc_A-_0_3h	Glc	nagA<sup>-</sup>	0	3h	180				exp1	rep1
15.8336	B1	0.001	Glc_A-_0_3h	Glc	nagA<sup>-</sup>	0	3h	180				exp1	rep1
16.0003	B1	0.001	Glc_A-_0_3h	Glc	nagA<sup>-</sup>	0	3h	180				exp1	rep1
16.167	B1	0.001	Glc_A-_0_3h	Glc	nagA<sup>-</sup>	0	3h	180				exp1	rep1
16.3337	B1	0.001	Glc_A-_0_3h	Glc	nagA<sup>-</sup>	0	3h	180				exp1	rep1
16.5003	B1	0.001	Glc_A-_0_3h	Glc	nagA<sup>-</sup>	0	3h	180				exp1	rep1
16.667	B1	0.001	Glc_A-_0_3h	Glc	nagA<sup>-</sup>	0	3h	180				exp1	rep1
16.8337	B1	0.001	Glc_A-_0_3h	Glc	nagA<sup>-</sup>	0	3h	180				exp1	rep1
17.0003	B1	0.001	Glc_A-_0_3h	Glc	nagA<sup>-</sup>	0	3h	180				exp1	rep1
17.167	B1	0.001	Glc_A-_0_3h	Glc	nagA<sup>-</sup>	0	3h	180				exp1	rep1
17.3337	B1	0.001	Glc_A-_0_3h	Glc	nagA<sup>-</sup>	0	3h	180				exp1	rep1
17.5003	B1	0.001	Glc_A-_0_3h	Glc	nagA<sup>-</sup>	0	3h	180				exp1	rep1
17.667	B1	0.001	Glc_A-_0_3h	Glc	nagA<sup>-</sup>	0	3h	180				exp1	rep1
17.8337	B1	0.001	Glc_A-_0_3h	Glc	nagA<sup>-</sup>	0	3h	180				exp1	rep1
18.0004	B1	0.001	Glc_A-_0_3h	Glc	nagA<sup>-</sup>	0	3h	180				exp1	rep1
18.167	B1	0.001	Glc_A-_0_3h	Glc	nagA<sup>-</sup>	0	3h	180				exp1	rep1
18.3337	B1	0.001	Glc_A-_0_3h	Glc	nagA<sup>-</sup>	0	3h	180				exp1	rep1
18.5004	B1	0.001	Glc_A-_0_3h	Glc	nagA<sup>-</sup>	0	3h	180				exp1	rep1
18.667	B1	0.001	Glc_A-_0_3h	Glc	nagA<sup>-</sup>	0	3h	180				exp1	rep1
18.8337	B1	0.001	Glc_A-_0_3h	Glc	nagA<sup>-</sup>	0	3h	180				exp1	rep1
19.0004	B1	0.001	Glc_A-_0_3h	Glc	nagA<sup>-</sup>	0	3h	180				exp1	rep1
19.167	B1	0.001	Glc_A-_0_3h	Glc	nagA<sup>-</sup>	0	3h	180				exp1	rep1
19.3337	B1	0.001	Glc_A-_0_3h	Glc	nagA<sup>-</sup>	0	3h	180				exp1	rep1
19.5004	B1	0.001	Glc_A-_0_3h	Glc	nagA<sup>-</sup>	0	3h	180				exp1	rep1
19.6671	B1	0.001	Glc_A-_0_3h	Glc	nagA<sup>-</sup>	0	3h	180				exp1	rep1
19.8337	B1	0.001	Glc_A-_0_3h	Glc	nagA<sup>-</sup>	0	3h	180				exp1	rep1
20.0004	B1	0.001	Glc_A-_0_3h	Glc	nagA<sup>-</sup>	0	3h	180				exp1	rep1
0	B2	0.001	Glc_A-_0_5h	Glc	nagA<sup>-</sup>	0	5h	300	0.4746	73.3733	1.46747	exp1	rep1
0.166667	B2	0.00130001	Glc_A-_0_5h	Glc	nagA<sup>-</sup>	0	5h	300				exp1	rep1
0.333361	B2	0.00130001	Glc_A-_0_5h	Glc	nagA<sup>-</sup>	0	5h	300				exp1	rep1
0.500028	B2	0.0016	Glc_A-_0_5h	Glc	nagA<sup>-</sup>	0	5h	300				exp1	rep1
0.666694	B2	0.002	Glc_A-_0_5h	Glc	nagA<sup>-</sup>	0	5h	300				exp1	rep1
0.833361	B2	0.0023	Glc_A-_0_5h	Glc	nagA<sup>-</sup>	0	5h	300				exp1	rep1
1.00003	B2	0.0028	Glc_A-_0_5h	Glc	nagA<sup>-</sup>	0	5h	300				exp1	rep1
1.16669	B2	0.0034	Glc_A-_0_5h	Glc	nagA<sup>-</sup>	0	5h	300				exp1	rep1
1.33336	B2	0.0043	Glc_A-_0_5h	Glc	nagA<sup>-</sup>	0	5h	300				exp1	rep1
1.50003	B2	0.00530001	Glc_A-_0_5h	Glc	nagA<sup>-</sup>	0	5h	300				exp1	rep1
1.66672	B2	0.00660001	Glc_A-_0_5h	Glc	nagA<sup>-</sup>	0	5h	300				exp1	rep1
1.83339	B2	0.0081	Glc_A-_0_5h	Glc	nagA<sup>-</sup>	0	5h	300				exp1	rep1
2.00006	B2	0.0105	Glc_A-_0_5h	Glc	nagA<sup>-</sup>	0	5h	300				exp1	rep1
2.16672	B2	0.0134	Glc_A-_0_5h	Glc	nagA<sup>-</sup>	0	5h	300				exp1	rep1
2.33339	B2	0.0172	Glc_A-_0_5h	Glc	nagA<sup>-</sup>	0	5h	300				exp1	rep1
2.50006	B2	0.0224	Glc_A-_0_5h	Glc	nagA<sup>-</sup>	0	5h	300				exp1	rep1
2.66672	B2	0.0292	Glc_A-_0_5h	Glc	nagA<sup>-</sup>	0	5h	300				exp1	rep1
2.83339	B2	0.0377	Glc_A-_0_5h	Glc	nagA<sup>-</sup>	0	5h	300				exp1	rep1
3.00006	B2	0.0492	Glc_A-_0_5h	Glc	nagA<sup>-</sup>	0	5h	300				exp1	rep1
3.16675	B2	0.0648	Glc_A-_0_5h	Glc	nagA<sup>-</sup>	0	5h	300				exp1	rep1
3.33342	B2	0.0825	Glc_A-_0_5h	Glc	nagA<sup>-</sup>	0	5h	300				exp1	rep1
3.50008	B2	0.1022	Glc_A-_0_5h	Glc	nagA<sup>-</sup>	0	5h	300				exp1	rep1
3.66675	B2	0.1248	Glc_A-_0_5h	Glc	nagA<sup>-</sup>	0	5h	300				exp1	rep1
3.83342	B2	0.1581	Glc_A-_0_5h	Glc	nagA<sup>-</sup>	0	5h	300				exp1	rep1
4.00008	B2	0.1956	Glc_A-_0_5h	Glc	nagA<sup>-</sup>	0	5h	300				exp1	rep1
4.16675	B2	0.2311	Glc_A-_0_5h	Glc	nagA<sup>-</sup>	0	5h	300				exp1	rep1
4.33342	B2	0.272	Glc_A-_0_5h	Glc	nagA<sup>-</sup>	0	5h	300				exp1	rep1
4.50008	B2	0.3182	Glc_A-_0_5h	Glc	nagA<sup>-</sup>	0	5h	300				exp1	rep1
4.66678	B2	0.3683	Glc_A-_0_5h	Glc	nagA<sup>-</sup>	0	5h	300				exp1	rep1
4.83344	B2	0.413	Glc_A-_0_5h	Glc	nagA<sup>-</sup>	0	5h	300				exp1	rep1
5.00011	B2	0.4576	Glc_A-_0_5h	Glc	nagA<sup>-</sup>	0	5h	300	0.5572	87.6268	1.75254	exp1	rep1
5.16678	B2	0.0972	Glc_A-_0_5h	Glc	nagA<sup>-</sup>	0	5h	300				exp1	rep1
5.33344	B2	0.0781	Glc_A-_0_5h	Glc	nagA<sup>-</sup>	0	5h	300				exp1	rep1
5.50011	B2	0.0688	Glc_A-_0_5h	Glc	nagA<sup>-</sup>	0	5h	300				exp1	rep1
5.66678	B2	0.0679	Glc_A-_0_5h	Glc	nagA<sup>-</sup>	0	5h	300				exp1	rep1
5.83344	B2	0.0688	Glc_A-_0_5h	Glc	nagA<sup>-</sup>	0	5h	300				exp1	rep1
6.00011	B2	0.0687	Glc_A-_0_5h	Glc	nagA<sup>-</sup>	0	5h	300				exp1	rep1
6.16681	B2	0.0692	Glc_A-_0_5h	Glc	nagA<sup>-</sup>	0	5h	300				exp1	rep1
6.33347	B2	0.0696	Glc_A-_0_5h	Glc	nagA<sup>-</sup>	0	5h	300				exp1	rep1
6.50014	B2	0.0695	Glc_A-_0_5h	Glc	nagA<sup>-</sup>	0	5h	300				exp1	rep1
6.66681	B2	0.0698	Glc_A-_0_5h	Glc	nagA<sup>-</sup>	0	5h	300				exp1	rep1
6.83347	B2	0.0698	Glc_A-_0_5h	Glc	nagA<sup>-</sup>	0	5h	300				exp1	rep1
7.00014	B2	0.0698	Glc_A-_0_5h	Glc	nagA<sup>-</sup>	0	5h	300				exp1	rep1
7.16681	B2	0.0692	Glc_A-_0_5h	Glc	nagA<sup>-</sup>	0	5h	300				exp1	rep1
7.33347	B2	0.0691	Glc_A-_0_5h	Glc	nagA<sup>-</sup>	0	5h	300				exp1	rep1
7.50014	B2	0.0697	Glc_A-_0_5h	Glc	nagA<sup>-</sup>	0	5h	300				exp1	rep1
7.66683	B2	0.0692	Glc_A-_0_5h	Glc	nagA<sup>-</sup>	0	5h	300				exp1	rep1
7.8335	B2	0.0688	Glc_A-_0_5h	Glc	nagA<sup>-</sup>	0	5h	300				exp1	rep1
8.00017	B2	0.0681	Glc_A-_0_5h	Glc	nagA<sup>-</sup>	0	5h	300				exp1	rep1
8.16683	B2	0.068	Glc_A-_0_5h	Glc	nagA<sup>-</sup>	0	5h	300				exp1	rep1
8.3335	B2	0.0674	Glc_A-_0_5h	Glc	nagA<sup>-</sup>	0	5h	300				exp1	rep1
8.50017	B2	0.067	Glc_A-_0_5h	Glc	nagA<sup>-</sup>	0	5h	300				exp1	rep1
8.66683	B2	0.0667	Glc_A-_0_5h	Glc	nagA<sup>-</sup>	0	5h	300				exp1	rep1
8.8335	B2	0.0662	Glc_A-_0_5h	Glc	nagA<sup>-</sup>	0	5h	300				exp1	rep1
9.00019	B2	0.066	Glc_A-_0_5h	Glc	nagA<sup>-</sup>	0	5h	300				exp1	rep1
9.16686	B2	0.0655	Glc_A-_0_5h	Glc	nagA<sup>-</sup>	0	5h	300				exp1	rep1
9.33353	B2	0.065	Glc_A-_0_5h	Glc	nagA<sup>-</sup>	0	5h	300				exp1	rep1
9.50019	B2	0.0649	Glc_A-_0_5h	Glc	nagA<sup>-</sup>	0	5h	300				exp1	rep1
9.66686	B2	0.0643	Glc_A-_0_5h	Glc	nagA<sup>-</sup>	0	5h	300				exp1	rep1
9.83353	B2	0.0639	Glc_A-_0_5h	Glc	nagA<sup>-</sup>	0	5h	300				exp1	rep1
10.0002	B2	0.0636	Glc_A-_0_5h	Glc	nagA<sup>-</sup>	0	5h	300				exp1	rep1
10.1669	B2	0.0637	Glc_A-_0_5h	Glc	nagA<sup>-</sup>	0	5h	300				exp1	rep1
10.3335	B2	0.0632	Glc_A-_0_5h	Glc	nagA<sup>-</sup>	0	5h	300				exp1	rep1
10.5002	B2	0.063	Glc_A-_0_5h	Glc	nagA<sup>-</sup>	0	5h	300				exp1	rep1
10.6669	B2	0.0628	Glc_A-_0_5h	Glc	nagA<sup>-</sup>	0	5h	300				exp1	rep1
10.8336	B2	0.0628	Glc_A-_0_5h	Glc	nagA<sup>-</sup>	0	5h	300				exp1	rep1
11.0002	B2	0.0626	Glc_A-_0_5h	Glc	nagA<sup>-</sup>	0	5h	300				exp1	rep1
11.1669	B2	0.0623	Glc_A-_0_5h	Glc	nagA<sup>-</sup>	0	5h	300				exp1	rep1
11.3336	B2	0.062	Glc_A-_0_5h	Glc	nagA<sup>-</sup>	0	5h	300				exp1	rep1
11.5002	B2	0.0622	Glc_A-_0_5h	Glc	nagA<sup>-</sup>	0	5h	300				exp1	rep1
11.6669	B2	0.0619	Glc_A-_0_5h	Glc	nagA<sup>-</sup>	0	5h	300				exp1	rep1
11.8336	B2	0.0616	Glc_A-_0_5h	Glc	nagA<sup>-</sup>	0	5h	300				exp1	rep1
12.0002	B2	0.0613	Glc_A-_0_5h	Glc	nagA<sup>-</sup>	0	5h	300				exp1	rep1
12.1669	B2	0.0614	Glc_A-_0_5h	Glc	nagA<sup>-</sup>	0	5h	300				exp1	rep1
12.3336	B2	0.0611	Glc_A-_0_5h	Glc	nagA<sup>-</sup>	0	5h	300				exp1	rep1
12.5002	B2	0.0608	Glc_A-_0_5h	Glc	nagA<sup>-</sup>	0	5h	300				exp1	rep1
12.6669	B2	0.0607	Glc_A-_0_5h	Glc	nagA<sup>-</sup>	0	5h	300				exp1	rep1
12.8336	B2	0.0603	Glc_A-_0_5h	Glc	nagA<sup>-</sup>	0	5h	300				exp1	rep1
13.0002	B2	0.0602	Glc_A-_0_5h	Glc	nagA<sup>-</sup>	0	5h	300				exp1	rep1
13.1669	B2	0.0599	Glc_A-_0_5h	Glc	nagA<sup>-</sup>	0	5h	300				exp1	rep1
13.3336	B2	0.0595	Glc_A-_0_5h	Glc	nagA<sup>-</sup>	0	5h	300				exp1	rep1
13.5003	B2	0.0598	Glc_A-_0_5h	Glc	nagA<sup>-</sup>	0	5h	300				exp1	rep1
13.6669	B2	0.0595	Glc_A-_0_5h	Glc	nagA<sup>-</sup>	0	5h	300				exp1	rep1
13.8336	B2	0.0589	Glc_A-_0_5h	Glc	nagA<sup>-</sup>	0	5h	300				exp1	rep1
14.0003	B2	0.059	Glc_A-_0_5h	Glc	nagA<sup>-</sup>	0	5h	300				exp1	rep1
14.1669	B2	0.0587	Glc_A-_0_5h	Glc	nagA<sup>-</sup>	0	5h	300				exp1	rep1
14.3336	B2	0.0582	Glc_A-_0_5h	Glc	nagA<sup>-</sup>	0	5h	300				exp1	rep1
14.5003	B2	0.058	Glc_A-_0_5h	Glc	nagA<sup>-</sup>	0	5h	300				exp1	rep1
14.6669	B2	0.0578	Glc_A-_0_5h	Glc	nagA<sup>-</sup>	0	5h	300				exp1	rep1
14.8336	B2	0.0577	Glc_A-_0_5h	Glc	nagA<sup>-</sup>	0	5h	300				exp1	rep1
15.0003	B2	0.057	Glc_A-_0_5h	Glc	nagA<sup>-</sup>	0	5h	300				exp1	rep1
15.167	B2	0.0568	Glc_A-_0_5h	Glc	nagA<sup>-</sup>	0	5h	300				exp1	rep1
15.3336	B2	0.0562	Glc_A-_0_5h	Glc	nagA<sup>-</sup>	0	5h	300				exp1	rep1
15.5003	B2	0.0561	Glc_A-_0_5h	Glc	nagA<sup>-</sup>	0	5h	300				exp1	rep1
15.667	B2	0.0555	Glc_A-_0_5h	Glc	nagA<sup>-</sup>	0	5h	300				exp1	rep1
15.8336	B2	0.0551	Glc_A-_0_5h	Glc	nagA<sup>-</sup>	0	5h	300				exp1	rep1
16.0003	B2	0.055	Glc_A-_0_5h	Glc	nagA<sup>-</sup>	0	5h	300				exp1	rep1
16.167	B2	0.0543	Glc_A-_0_5h	Glc	nagA<sup>-</sup>	0	5h	300				exp1	rep1
16.3337	B2	0.0538	Glc_A-_0_5h	Glc	nagA<sup>-</sup>	0	5h	300				exp1	rep1
16.5003	B2	0.0532	Glc_A-_0_5h	Glc	nagA<sup>-</sup>	0	5h	300				exp1	rep1
16.667	B2	0.0528	Glc_A-_0_5h	Glc	nagA<sup>-</sup>	0	5h	300				exp1	rep1
16.8337	B2	0.0525	Glc_A-_0_5h	Glc	nagA<sup>-</sup>	0	5h	300				exp1	rep1
17.0003	B2	0.0518	Glc_A-_0_5h	Glc	nagA<sup>-</sup>	0	5h	300				exp1	rep1
17.167	B2	0.0515	Glc_A-_0_5h	Glc	nagA<sup>-</sup>	0	5h	300				exp1	rep1
17.3337	B2	0.0507	Glc_A-_0_5h	Glc	nagA<sup>-</sup>	0	5h	300				exp1	rep1
17.5003	B2	0.0503	Glc_A-_0_5h	Glc	nagA<sup>-</sup>	0	5h	300				exp1	rep1
17.667	B2	0.0496	Glc_A-_0_5h	Glc	nagA<sup>-</sup>	0	5h	300				exp1	rep1
17.8337	B2	0.0489	Glc_A-_0_5h	Glc	nagA<sup>-</sup>	0	5h	300				exp1	rep1
18.0004	B2	0.0482	Glc_A-_0_5h	Glc	nagA<sup>-</sup>	0	5h	300				exp1	rep1
18.167	B2	0.0471	Glc_A-_0_5h	Glc	nagA<sup>-</sup>	0	5h	300				exp1	rep1
18.3337	B2	0.0462	Glc_A-_0_5h	Glc	nagA<sup>-</sup>	0	5h	300				exp1	rep1
18.5004	B2	0.0452	Glc_A-_0_5h	Glc	nagA<sup>-</sup>	0	5h	300				exp1	rep1
18.667	B2	0.0444	Glc_A-_0_5h	Glc	nagA<sup>-</sup>	0	5h	300				exp1	rep1
18.8337	B2	0.0431	Glc_A-_0_5h	Glc	nagA<sup>-</sup>	0	5h	300				exp1	rep1
19.0004	B2	0.042	Glc_A-_0_5h	Glc	nagA<sup>-</sup>	0	5h	300				exp1	rep1
19.167	B2	0.041	Glc_A-_0_5h	Glc	nagA<sup>-</sup>	0	5h	300				exp1	rep1
19.3337	B2	0.0397	Glc_A-_0_5h	Glc	nagA<sup>-</sup>	0	5h	300				exp1	rep1
19.5004	B2	0.0382	Glc_A-_0_5h	Glc	nagA<sup>-</sup>	0	5h	300				exp1	rep1
19.6671	B2	0.0368	Glc_A-_0_5h	Glc	nagA<sup>-</sup>	0	5h	300				exp1	rep1
19.8337	B2	0.0355	Glc_A-_0_5h	Glc	nagA<sup>-</sup>	0	5h	300				exp1	rep1
20.0004	B2	0.0338	Glc_A-_0_5h	Glc	nagA<sup>-</sup>	0	5h	300				exp1	rep1
0	B3	0.001	Glc_A-_0_7h	Glc	nagA<sup>-</sup>	0	7h	420	0.4746	73.3733	1.46747	exp1	rep1
0.166667	B3	0.0022	Glc_A-_0_7h	Glc	nagA<sup>-</sup>	0	7h	420				exp1	rep1
0.333361	B3	0.00239999	Glc_A-_0_7h	Glc	nagA<sup>-</sup>	0	7h	420				exp1	rep1
0.500028	B3	0.0018	Glc_A-_0_7h	Glc	nagA<sup>-</sup>	0	7h	420				exp1	rep1
0.666694	B3	0.0023	Glc_A-_0_7h	Glc	nagA<sup>-</sup>	0	7h	420				exp1	rep1
0.833361	B3	0.0032	Glc_A-_0_7h	Glc	nagA<sup>-</sup>	0	7h	420				exp1	rep1
1.00003	B3	0.0032	Glc_A-_0_7h	Glc	nagA<sup>-</sup>	0	7h	420				exp1	rep1
1.16669	B3	0.0036	Glc_A-_0_7h	Glc	nagA<sup>-</sup>	0	7h	420				exp1	rep1
1.33336	B3	0.0047	Glc_A-_0_7h	Glc	nagA<sup>-</sup>	0	7h	420				exp1	rep1
1.50003	B3	0.00549999	Glc_A-_0_7h	Glc	nagA<sup>-</sup>	0	7h	420				exp1	rep1
1.66672	B3	0.0067	Glc_A-_0_7h	Glc	nagA<sup>-</sup>	0	7h	420				exp1	rep1
1.83339	B3	0.0084	Glc_A-_0_7h	Glc	nagA<sup>-</sup>	0	7h	420				exp1	rep1
2.00006	B3	0.0106	Glc_A-_0_7h	Glc	nagA<sup>-</sup>	0	7h	420				exp1	rep1
2.16672	B3	0.0137	Glc_A-_0_7h	Glc	nagA<sup>-</sup>	0	7h	420				exp1	rep1
2.33339	B3	0.0175	Glc_A-_0_7h	Glc	nagA<sup>-</sup>	0	7h	420				exp1	rep1
2.50006	B3	0.0229	Glc_A-_0_7h	Glc	nagA<sup>-</sup>	0	7h	420				exp1	rep1
2.66672	B3	0.0297	Glc_A-_0_7h	Glc	nagA<sup>-</sup>	0	7h	420				exp1	rep1
2.83339	B3	0.0389	Glc_A-_0_7h	Glc	nagA<sup>-</sup>	0	7h	420				exp1	rep1
3.00006	B3	0.0508	Glc_A-_0_7h	Glc	nagA<sup>-</sup>	0	7h	420				exp1	rep1
3.16675	B3	0.0669	Glc_A-_0_7h	Glc	nagA<sup>-</sup>	0	7h	420				exp1	rep1
3.33342	B3	0.087	Glc_A-_0_7h	Glc	nagA<sup>-</sup>	0	7h	420				exp1	rep1
3.50008	B3	0.1026	Glc_A-_0_7h	Glc	nagA<sup>-</sup>	0	7h	420				exp1	rep1
3.66675	B3	0.1269	Glc_A-_0_7h	Glc	nagA<sup>-</sup>	0	7h	420				exp1	rep1
3.83342	B3	0.1562	Glc_A-_0_7h	Glc	nagA<sup>-</sup>	0	7h	420				exp1	rep1
4.00008	B3	0.1894	Glc_A-_0_7h	Glc	nagA<sup>-</sup>	0	7h	420				exp1	rep1
4.16675	B3	0.2266	Glc_A-_0_7h	Glc	nagA<sup>-</sup>	0	7h	420				exp1	rep1
4.33342	B3	0.2645	Glc_A-_0_7h	Glc	nagA<sup>-</sup>	0	7h	420				exp1	rep1
4.50008	B3	0.3082	Glc_A-_0_7h	Glc	nagA<sup>-</sup>	0	7h	420				exp1	rep1
4.66678	B3	0.3584	Glc_A-_0_7h	Glc	nagA<sup>-</sup>	0	7h	420				exp1	rep1
4.83344	B3	0.4103	Glc_A-_0_7h	Glc	nagA<sup>-</sup>	0	7h	420				exp1	rep1
5.00011	B3	0.4584	Glc_A-_0_7h	Glc	nagA<sup>-</sup>	0	7h	420				exp1	rep1
5.16678	B3	0.4594	Glc_A-_0_7h	Glc	nagA<sup>-</sup>	0	7h	420				exp1	rep1
5.33344	B3	0.4526	Glc_A-_0_7h	Glc	nagA<sup>-</sup>	0	7h	420				exp1	rep1
5.50011	B3	0.4499	Glc_A-_0_7h	Glc	nagA<sup>-</sup>	0	7h	420				exp1	rep1
5.66678	B3	0.4502	Glc_A-_0_7h	Glc	nagA<sup>-</sup>	0	7h	420				exp1	rep1
5.83344	B3	0.4507	Glc_A-_0_7h	Glc	nagA<sup>-</sup>	0	7h	420				exp1	rep1
6.00011	B3	0.4504	Glc_A-_0_7h	Glc	nagA<sup>-</sup>	0	7h	420				exp1	rep1
6.16681	B3	0.45	Glc_A-_0_7h	Glc	nagA<sup>-</sup>	0	7h	420				exp1	rep1
6.33347	B3	0.4487	Glc_A-_0_7h	Glc	nagA<sup>-</sup>	0	7h	420				exp1	rep1
6.50014	B3	0.448	Glc_A-_0_7h	Glc	nagA<sup>-</sup>	0	7h	420				exp1	rep1
6.66681	B3	0.448	Glc_A-_0_7h	Glc	nagA<sup>-</sup>	0	7h	420				exp1	rep1
6.83347	B3	0.4457	Glc_A-_0_7h	Glc	nagA<sup>-</sup>	0	7h	420				exp1	rep1
7.00014	B3	0.4455	Glc_A-_0_7h	Glc	nagA<sup>-</sup>	0	7h	420	0.065	2.69233	0.0538466	exp1	rep1
7.16681	B3	0.0858	Glc_A-_0_7h	Glc	nagA<sup>-</sup>	0	7h	420				exp1	rep1
7.33347	B3	0.07	Glc_A-_0_7h	Glc	nagA<sup>-</sup>	0	7h	420				exp1	rep1
7.50014	B3	0.0643	Glc_A-_0_7h	Glc	nagA<sup>-</sup>	0	7h	420				exp1	rep1
7.66683	B3	0.0636	Glc_A-_0_7h	Glc	nagA<sup>-</sup>	0	7h	420				exp1	rep1
7.8335	B3	0.0638	Glc_A-_0_7h	Glc	nagA<sup>-</sup>	0	7h	420				exp1	rep1
8.00017	B3	0.0638	Glc_A-_0_7h	Glc	nagA<sup>-</sup>	0	7h	420				exp1	rep1
8.16683	B3	0.0641	Glc_A-_0_7h	Glc	nagA<sup>-</sup>	0	7h	420				exp1	rep1
8.3335	B3	0.0644	Glc_A-_0_7h	Glc	nagA<sup>-</sup>	0	7h	420				exp1	rep1
8.50017	B3	0.0648	Glc_A-_0_7h	Glc	nagA<sup>-</sup>	0	7h	420				exp1	rep1
8.66683	B3	0.0648	Glc_A-_0_7h	Glc	nagA<sup>-</sup>	0	7h	420				exp1	rep1
8.8335	B3	0.0646	Glc_A-_0_7h	Glc	nagA<sup>-</sup>	0	7h	420				exp1	rep1
9.00019	B3	0.0648	Glc_A-_0_7h	Glc	nagA<sup>-</sup>	0	7h	420				exp1	rep1
9.16686	B3	0.0649	Glc_A-_0_7h	Glc	nagA<sup>-</sup>	0	7h	420				exp1	rep1
9.33353	B3	0.0646	Glc_A-_0_7h	Glc	nagA<sup>-</sup>	0	7h	420				exp1	rep1
9.50019	B3	0.0643	Glc_A-_0_7h	Glc	nagA<sup>-</sup>	0	7h	420				exp1	rep1
9.66686	B3	0.0641	Glc_A-_0_7h	Glc	nagA<sup>-</sup>	0	7h	420				exp1	rep1
9.83353	B3	0.064	Glc_A-_0_7h	Glc	nagA<sup>-</sup>	0	7h	420				exp1	rep1
10.0002	B3	0.0639	Glc_A-_0_7h	Glc	nagA<sup>-</sup>	0	7h	420				exp1	rep1
10.1669	B3	0.0639	Glc_A-_0_7h	Glc	nagA<sup>-</sup>	0	7h	420				exp1	rep1
10.3335	B3	0.0633	Glc_A-_0_7h	Glc	nagA<sup>-</sup>	0	7h	420				exp1	rep1
10.5002	B3	0.0633	Glc_A-_0_7h	Glc	nagA<sup>-</sup>	0	7h	420				exp1	rep1
10.6669	B3	0.063	Glc_A-_0_7h	Glc	nagA<sup>-</sup>	0	7h	420				exp1	rep1
10.8336	B3	0.0627	Glc_A-_0_7h	Glc	nagA<sup>-</sup>	0	7h	420				exp1	rep1
11.0002	B3	0.0622	Glc_A-_0_7h	Glc	nagA<sup>-</sup>	0	7h	420				exp1	rep1
11.1669	B3	0.062	Glc_A-_0_7h	Glc	nagA<sup>-</sup>	0	7h	420				exp1	rep1
11.3336	B3	0.0616	Glc_A-_0_7h	Glc	nagA<sup>-</sup>	0	7h	420				exp1	rep1
11.5002	B3	0.0613	Glc_A-_0_7h	Glc	nagA<sup>-</sup>	0	7h	420				exp1	rep1
11.6669	B3	0.0612	Glc_A-_0_7h	Glc	nagA<sup>-</sup>	0	7h	420				exp1	rep1
11.8336	B3	0.0607	Glc_A-_0_7h	Glc	nagA<sup>-</sup>	0	7h	420				exp1	rep1
12.0002	B3	0.0606	Glc_A-_0_7h	Glc	nagA<sup>-</sup>	0	7h	420				exp1	rep1
12.1669	B3	0.0602	Glc_A-_0_7h	Glc	nagA<sup>-</sup>	0	7h	420				exp1	rep1
12.3336	B3	0.06	Glc_A-_0_7h	Glc	nagA<sup>-</sup>	0	7h	420				exp1	rep1
12.5002	B3	0.0601	Glc_A-_0_7h	Glc	nagA<sup>-</sup>	0	7h	420				exp1	rep1
12.6669	B3	0.0597	Glc_A-_0_7h	Glc	nagA<sup>-</sup>	0	7h	420				exp1	rep1
12.8336	B3	0.0594	Glc_A-_0_7h	Glc	nagA<sup>-</sup>	0	7h	420				exp1	rep1
13.0002	B3	0.0595	Glc_A-_0_7h	Glc	nagA<sup>-</sup>	0	7h	420				exp1	rep1
13.1669	B3	0.0595	Glc_A-_0_7h	Glc	nagA<sup>-</sup>	0	7h	420				exp1	rep1
13.3336	B3	0.0591	Glc_A-_0_7h	Glc	nagA<sup>-</sup>	0	7h	420				exp1	rep1
13.5003	B3	0.059	Glc_A-_0_7h	Glc	nagA<sup>-</sup>	0	7h	420				exp1	rep1
13.6669	B3	0.0592	Glc_A-_0_7h	Glc	nagA<sup>-</sup>	0	7h	420				exp1	rep1
13.8336	B3	0.0589	Glc_A-_0_7h	Glc	nagA<sup>-</sup>	0	7h	420				exp1	rep1
14.0003	B3	0.0591	Glc_A-_0_7h	Glc	nagA<sup>-</sup>	0	7h	420				exp1	rep1
14.1669	B3	0.0588	Glc_A-_0_7h	Glc	nagA<sup>-</sup>	0	7h	420				exp1	rep1
14.3336	B3	0.0586	Glc_A-_0_7h	Glc	nagA<sup>-</sup>	0	7h	420				exp1	rep1
14.5003	B3	0.0586	Glc_A-_0_7h	Glc	nagA<sup>-</sup>	0	7h	420				exp1	rep1
14.6669	B3	0.0585	Glc_A-_0_7h	Glc	nagA<sup>-</sup>	0	7h	420				exp1	rep1
14.8336	B3	0.0587	Glc_A-_0_7h	Glc	nagA<sup>-</sup>	0	7h	420				exp1	rep1
15.0003	B3	0.0584	Glc_A-_0_7h	Glc	nagA<sup>-</sup>	0	7h	420				exp1	rep1
15.167	B3	0.0582	Glc_A-_0_7h	Glc	nagA<sup>-</sup>	0	7h	420				exp1	rep1
15.3336	B3	0.0577	Glc_A-_0_7h	Glc	nagA<sup>-</sup>	0	7h	420				exp1	rep1
15.5003	B3	0.058	Glc_A-_0_7h	Glc	nagA<sup>-</sup>	0	7h	420				exp1	rep1
15.667	B3	0.058	Glc_A-_0_7h	Glc	nagA<sup>-</sup>	0	7h	420				exp1	rep1
15.8336	B3	0.0581	Glc_A-_0_7h	Glc	nagA<sup>-</sup>	0	7h	420				exp1	rep1
16.0003	B3	0.0576	Glc_A-_0_7h	Glc	nagA<sup>-</sup>	0	7h	420				exp1	rep1
16.167	B3	0.0575	Glc_A-_0_7h	Glc	nagA<sup>-</sup>	0	7h	420				exp1	rep1
16.3337	B3	0.0571	Glc_A-_0_7h	Glc	nagA<sup>-</sup>	0	7h	420				exp1	rep1
16.5003	B3	0.0568	Glc_A-_0_7h	Glc	nagA<sup>-</sup>	0	7h	420				exp1	rep1
16.667	B3	0.0568	Glc_A-_0_7h	Glc	nagA<sup>-</sup>	0	7h	420				exp1	rep1
16.8337	B3	0.0565	Glc_A-_0_7h	Glc	nagA<sup>-</sup>	0	7h	420				exp1	rep1
17.0003	B3	0.0565	Glc_A-_0_7h	Glc	nagA<sup>-</sup>	0	7h	420				exp1	rep1
17.167	B3	0.0565	Glc_A-_0_7h	Glc	nagA<sup>-</sup>	0	7h	420				exp1	rep1
17.3337	B3	0.056	Glc_A-_0_7h	Glc	nagA<sup>-</sup>	0	7h	420				exp1	rep1
17.5003	B3	0.056	Glc_A-_0_7h	Glc	nagA<sup>-</sup>	0	7h	420				exp1	rep1
17.667	B3	0.0555	Glc_A-_0_7h	Glc	nagA<sup>-</sup>	0	7h	420				exp1	rep1
17.8337	B3	0.0555	Glc_A-_0_7h	Glc	nagA<sup>-</sup>	0	7h	420				exp1	rep1
18.0004	B3	0.0549	Glc_A-_0_7h	Glc	nagA<sup>-</sup>	0	7h	420				exp1	rep1
18.167	B3	0.0547	Glc_A-_0_7h	Glc	nagA<sup>-</sup>	0	7h	420				exp1	rep1
18.3337	B3	0.0544	Glc_A-_0_7h	Glc	nagA<sup>-</sup>	0	7h	420				exp1	rep1
18.5004	B3	0.054	Glc_A-_0_7h	Glc	nagA<sup>-</sup>	0	7h	420				exp1	rep1
18.667	B3	0.0536	Glc_A-_0_7h	Glc	nagA<sup>-</sup>	0	7h	420				exp1	rep1
18.8337	B3	0.0532	Glc_A-_0_7h	Glc	nagA<sup>-</sup>	0	7h	420				exp1	rep1
19.0004	B3	0.0528	Glc_A-_0_7h	Glc	nagA<sup>-</sup>	0	7h	420				exp1	rep1
19.167	B3	0.0524	Glc_A-_0_7h	Glc	nagA<sup>-</sup>	0	7h	420				exp1	rep1
19.3337	B3	0.0517	Glc_A-_0_7h	Glc	nagA<sup>-</sup>	0	7h	420				exp1	rep1
19.5004	B3	0.0514	Glc_A-_0_7h	Glc	nagA<sup>-</sup>	0	7h	420				exp1	rep1
19.6671	B3	0.0508	Glc_A-_0_7h	Glc	nagA<sup>-</sup>	0	7h	420				exp1	rep1
19.8337	B3	0.0504	Glc_A-_0_7h	Glc	nagA<sup>-</sup>	0	7h	420				exp1	rep1
20.0004	B3	0.0496	Glc_A-_0_7h	Glc	nagA<sup>-</sup>	0	7h	420				exp1	rep1
0	B4	0.001	Glc_A-_0_20h	Glc	nagA<sup>-</sup>	0	20h	1200	0.4746	73.3733	1.46747	exp1	rep1
0.166667	B4	0.0025	Glc_A-_0_20h	Glc	nagA<sup>-</sup>	0	20h	1200				exp1	rep1
0.333361	B4	0.0035	Glc_A-_0_20h	Glc	nagA<sup>-</sup>	0	20h	1200				exp1	rep1
0.500028	B4	0.0043	Glc_A-_0_20h	Glc	nagA<sup>-</sup>	0	20h	1200				exp1	rep1
0.666694	B4	0.0043	Glc_A-_0_20h	Glc	nagA<sup>-</sup>	0	20h	1200				exp1	rep1
0.833361	B4	0.0043	Glc_A-_0_20h	Glc	nagA<sup>-</sup>	0	20h	1200				exp1	rep1
1.00003	B4	0.0048	Glc_A-_0_20h	Glc	nagA<sup>-</sup>	0	20h	1200				exp1	rep1
1.16669	B4	0.0056	Glc_A-_0_20h	Glc	nagA<sup>-</sup>	0	20h	1200				exp1	rep1
1.33336	B4	0.0061	Glc_A-_0_20h	Glc	nagA<sup>-</sup>	0	20h	1200				exp1	rep1
1.50003	B4	0.00719999	Glc_A-_0_20h	Glc	nagA<sup>-</sup>	0	20h	1200				exp1	rep1
1.66672	B4	0.008	Glc_A-_0_20h	Glc	nagA<sup>-</sup>	0	20h	1200				exp1	rep1
1.83339	B4	0.0097	Glc_A-_0_20h	Glc	nagA<sup>-</sup>	0	20h	1200				exp1	rep1
2.00006	B4	0.0122	Glc_A-_0_20h	Glc	nagA<sup>-</sup>	0	20h	1200				exp1	rep1
2.16672	B4	0.0156	Glc_A-_0_20h	Glc	nagA<sup>-</sup>	0	20h	1200				exp1	rep1
2.33339	B4	0.0189	Glc_A-_0_20h	Glc	nagA<sup>-</sup>	0	20h	1200				exp1	rep1
2.50006	B4	0.024	Glc_A-_0_20h	Glc	nagA<sup>-</sup>	0	20h	1200				exp1	rep1
2.66672	B4	0.0309	Glc_A-_0_20h	Glc	nagA<sup>-</sup>	0	20h	1200				exp1	rep1
2.83339	B4	0.0399	Glc_A-_0_20h	Glc	nagA<sup>-</sup>	0	20h	1200				exp1	rep1
3.00006	B4	0.0528	Glc_A-_0_20h	Glc	nagA<sup>-</sup>	0	20h	1200				exp1	rep1
3.16675	B4	0.0695	Glc_A-_0_20h	Glc	nagA<sup>-</sup>	0	20h	1200				exp1	rep1
3.33342	B4	0.0845	Glc_A-_0_20h	Glc	nagA<sup>-</sup>	0	20h	1200				exp1	rep1
3.50008	B4	0.1026	Glc_A-_0_20h	Glc	nagA<sup>-</sup>	0	20h	1200				exp1	rep1
3.66675	B4	0.1316	Glc_A-_0_20h	Glc	nagA<sup>-</sup>	0	20h	1200				exp1	rep1
3.83342	B4	0.1649	Glc_A-_0_20h	Glc	nagA<sup>-</sup>	0	20h	1200				exp1	rep1
4.00008	B4	0.2055	Glc_A-_0_20h	Glc	nagA<sup>-</sup>	0	20h	1200				exp1	rep1
4.16675	B4	0.2423	Glc_A-_0_20h	Glc	nagA<sup>-</sup>	0	20h	1200				exp1	rep1
4.33342	B4	0.2831	Glc_A-_0_20h	Glc	nagA<sup>-</sup>	0	20h	1200				exp1	rep1
4.50008	B4	0.3257	Glc_A-_0_20h	Glc	nagA<sup>-</sup>	0	20h	1200				exp1	rep1
4.66678	B4	0.3677	Glc_A-_0_20h	Glc	nagA<sup>-</sup>	0	20h	1200				exp1	rep1
4.83344	B4	0.4147	Glc_A-_0_20h	Glc	nagA<sup>-</sup>	0	20h	1200				exp1	rep1
5.00011	B4	0.4567	Glc_A-_0_20h	Glc	nagA<sup>-</sup>	0	20h	1200				exp1	rep1
5.16678	B4	0.4506	Glc_A-_0_20h	Glc	nagA<sup>-</sup>	0	20h	1200				exp1	rep1
5.33344	B4	0.4465	Glc_A-_0_20h	Glc	nagA<sup>-</sup>	0	20h	1200				exp1	rep1
5.50011	B4	0.4452	Glc_A-_0_20h	Glc	nagA<sup>-</sup>	0	20h	1200				exp1	rep1
5.66678	B4	0.4421	Glc_A-_0_20h	Glc	nagA<sup>-</sup>	0	20h	1200				exp1	rep1
5.83344	B4	0.4408	Glc_A-_0_20h	Glc	nagA<sup>-</sup>	0	20h	1200				exp1	rep1
6.00011	B4	0.4401	Glc_A-_0_20h	Glc	nagA<sup>-</sup>	0	20h	1200				exp1	rep1
6.16681	B4	0.4396	Glc_A-_0_20h	Glc	nagA<sup>-</sup>	0	20h	1200				exp1	rep1
6.33347	B4	0.4387	Glc_A-_0_20h	Glc	nagA<sup>-</sup>	0	20h	1200				exp1	rep1
6.50014	B4	0.4379	Glc_A-_0_20h	Glc	nagA<sup>-</sup>	0	20h	1200				exp1	rep1
6.66681	B4	0.4381	Glc_A-_0_20h	Glc	nagA<sup>-</sup>	0	20h	1200				exp1	rep1
6.83347	B4	0.4368	Glc_A-_0_20h	Glc	nagA<sup>-</sup>	0	20h	1200				exp1	rep1
7.00014	B4	0.4368	Glc_A-_0_20h	Glc	nagA<sup>-</sup>	0	20h	1200				exp1	rep1
7.16681	B4	0.4435	Glc_A-_0_20h	Glc	nagA<sup>-</sup>	0	20h	1200				exp1	rep1
7.33347	B4	0.4398	Glc_A-_0_20h	Glc	nagA<sup>-</sup>	0	20h	1200				exp1	rep1
7.50014	B4	0.4401	Glc_A-_0_20h	Glc	nagA<sup>-</sup>	0	20h	1200				exp1	rep1
7.66683	B4	0.4414	Glc_A-_0_20h	Glc	nagA<sup>-</sup>	0	20h	1200				exp1	rep1
7.8335	B4	0.4401	Glc_A-_0_20h	Glc	nagA<sup>-</sup>	0	20h	1200				exp1	rep1
8.00017	B4	0.4409	Glc_A-_0_20h	Glc	nagA<sup>-</sup>	0	20h	1200				exp1	rep1
8.16683	B4	0.4392	Glc_A-_0_20h	Glc	nagA<sup>-</sup>	0	20h	1200				exp1	rep1
8.3335	B4	0.4381	Glc_A-_0_20h	Glc	nagA<sup>-</sup>	0	20h	1200				exp1	rep1
8.50017	B4	0.437	Glc_A-_0_20h	Glc	nagA<sup>-</sup>	0	20h	1200				exp1	rep1
8.66683	B4	0.4365	Glc_A-_0_20h	Glc	nagA<sup>-</sup>	0	20h	1200				exp1	rep1
8.8335	B4	0.4353	Glc_A-_0_20h	Glc	nagA<sup>-</sup>	0	20h	1200				exp1	rep1
9.00019	B4	0.4343	Glc_A-_0_20h	Glc	nagA<sup>-</sup>	0	20h	1200				exp1	rep1
9.16686	B4	0.4334	Glc_A-_0_20h	Glc	nagA<sup>-</sup>	0	20h	1200				exp1	rep1
9.33353	B4	0.4332	Glc_A-_0_20h	Glc	nagA<sup>-</sup>	0	20h	1200				exp1	rep1
9.50019	B4	0.432	Glc_A-_0_20h	Glc	nagA<sup>-</sup>	0	20h	1200				exp1	rep1
9.66686	B4	0.4311	Glc_A-_0_20h	Glc	nagA<sup>-</sup>	0	20h	1200				exp1	rep1
9.83353	B4	0.4305	Glc_A-_0_20h	Glc	nagA<sup>-</sup>	0	20h	1200				exp1	rep1
10.0002	B4	0.4308	Glc_A-_0_20h	Glc	nagA<sup>-</sup>	0	20h	1200				exp1	rep1
10.1669	B4	0.4307	Glc_A-_0_20h	Glc	nagA<sup>-</sup>	0	20h	1200				exp1	rep1
10.3335	B4	0.4306	Glc_A-_0_20h	Glc	nagA<sup>-</sup>	0	20h	1200				exp1	rep1
10.5002	B4	0.4295	Glc_A-_0_20h	Glc	nagA<sup>-</sup>	0	20h	1200				exp1	rep1
10.6669	B4	0.4299	Glc_A-_0_20h	Glc	nagA<sup>-</sup>	0	20h	1200				exp1	rep1
10.8336	B4	0.4295	Glc_A-_0_20h	Glc	nagA<sup>-</sup>	0	20h	1200				exp1	rep1
11.0002	B4	0.4289	Glc_A-_0_20h	Glc	nagA<sup>-</sup>	0	20h	1200				exp1	rep1
11.1669	B4	0.4294	Glc_A-_0_20h	Glc	nagA<sup>-</sup>	0	20h	1200				exp1	rep1
11.3336	B4	0.4288	Glc_A-_0_20h	Glc	nagA<sup>-</sup>	0	20h	1200				exp1	rep1
11.5002	B4	0.4288	Glc_A-_0_20h	Glc	nagA<sup>-</sup>	0	20h	1200				exp1	rep1
11.6669	B4	0.4287	Glc_A-_0_20h	Glc	nagA<sup>-</sup>	0	20h	1200				exp1	rep1
11.8336	B4	0.4282	Glc_A-_0_20h	Glc	nagA<sup>-</sup>	0	20h	1200				exp1	rep1
12.0002	B4	0.428	Glc_A-_0_20h	Glc	nagA<sup>-</sup>	0	20h	1200				exp1	rep1
12.1669	B4	0.4279	Glc_A-_0_20h	Glc	nagA<sup>-</sup>	0	20h	1200				exp1	rep1
12.3336	B4	0.4277	Glc_A-_0_20h	Glc	nagA<sup>-</sup>	0	20h	1200				exp1	rep1
12.5002	B4	0.428	Glc_A-_0_20h	Glc	nagA<sup>-</sup>	0	20h	1200				exp1	rep1
12.6669	B4	0.4278	Glc_A-_0_20h	Glc	nagA<sup>-</sup>	0	20h	1200				exp1	rep1
12.8336	B4	0.4276	Glc_A-_0_20h	Glc	nagA<sup>-</sup>	0	20h	1200				exp1	rep1
13.0002	B4	0.4287	Glc_A-_0_20h	Glc	nagA<sup>-</sup>	0	20h	1200				exp1	rep1
13.1669	B4	0.4278	Glc_A-_0_20h	Glc	nagA<sup>-</sup>	0	20h	1200				exp1	rep1
13.3336	B4	0.4279	Glc_A-_0_20h	Glc	nagA<sup>-</sup>	0	20h	1200				exp1	rep1
13.5003	B4	0.4279	Glc_A-_0_20h	Glc	nagA<sup>-</sup>	0	20h	1200				exp1	rep1
13.6669	B4	0.4283	Glc_A-_0_20h	Glc	nagA<sup>-</sup>	0	20h	1200				exp1	rep1
13.8336	B4	0.4284	Glc_A-_0_20h	Glc	nagA<sup>-</sup>	0	20h	1200				exp1	rep1
14.0003	B4	0.4286	Glc_A-_0_20h	Glc	nagA<sup>-</sup>	0	20h	1200				exp1	rep1
14.1669	B4	0.4284	Glc_A-_0_20h	Glc	nagA<sup>-</sup>	0	20h	1200				exp1	rep1
14.3336	B4	0.4287	Glc_A-_0_20h	Glc	nagA<sup>-</sup>	0	20h	1200				exp1	rep1
14.5003	B4	0.4288	Glc_A-_0_20h	Glc	nagA<sup>-</sup>	0	20h	1200				exp1	rep1
14.6669	B4	0.4285	Glc_A-_0_20h	Glc	nagA<sup>-</sup>	0	20h	1200				exp1	rep1
14.8336	B4	0.4298	Glc_A-_0_20h	Glc	nagA<sup>-</sup>	0	20h	1200				exp1	rep1
15.0003	B4	0.43	Glc_A-_0_20h	Glc	nagA<sup>-</sup>	0	20h	1200				exp1	rep1
15.167	B4	0.4296	Glc_A-_0_20h	Glc	nagA<sup>-</sup>	0	20h	1200				exp1	rep1
15.3336	B4	0.4294	Glc_A-_0_20h	Glc	nagA<sup>-</sup>	0	20h	1200				exp1	rep1
15.5003	B4	0.4303	Glc_A-_0_20h	Glc	nagA<sup>-</sup>	0	20h	1200				exp1	rep1
15.667	B4	0.4303	Glc_A-_0_20h	Glc	nagA<sup>-</sup>	0	20h	1200				exp1	rep1
15.8336	B4	0.4302	Glc_A-_0_20h	Glc	nagA<sup>-</sup>	0	20h	1200				exp1	rep1
16.0003	B4	0.4302	Glc_A-_0_20h	Glc	nagA<sup>-</sup>	0	20h	1200				exp1	rep1
16.167	B4	0.43	Glc_A-_0_20h	Glc	nagA<sup>-</sup>	0	20h	1200				exp1	rep1
16.3337	B4	0.4308	Glc_A-_0_20h	Glc	nagA<sup>-</sup>	0	20h	1200				exp1	rep1
16.5003	B4	0.4304	Glc_A-_0_20h	Glc	nagA<sup>-</sup>	0	20h	1200				exp1	rep1
16.667	B4	0.4306	Glc_A-_0_20h	Glc	nagA<sup>-</sup>	0	20h	1200				exp1	rep1
16.8337	B4	0.4297	Glc_A-_0_20h	Glc	nagA<sup>-</sup>	0	20h	1200				exp1	rep1
17.0003	B4	0.4307	Glc_A-_0_20h	Glc	nagA<sup>-</sup>	0	20h	1200				exp1	rep1
17.167	B4	0.4308	Glc_A-_0_20h	Glc	nagA<sup>-</sup>	0	20h	1200				exp1	rep1
17.3337	B4	0.43	Glc_A-_0_20h	Glc	nagA<sup>-</sup>	0	20h	1200				exp1	rep1
17.5003	B4	0.4299	Glc_A-_0_20h	Glc	nagA<sup>-</sup>	0	20h	1200				exp1	rep1
17.667	B4	0.4299	Glc_A-_0_20h	Glc	nagA<sup>-</sup>	0	20h	1200				exp1	rep1
17.8337	B4	0.4302	Glc_A-_0_20h	Glc	nagA<sup>-</sup>	0	20h	1200				exp1	rep1
18.0004	B4	0.4297	Glc_A-_0_20h	Glc	nagA<sup>-</sup>	0	20h	1200				exp1	rep1
18.167	B4	0.4286	Glc_A-_0_20h	Glc	nagA<sup>-</sup>	0	20h	1200				exp1	rep1
18.3337	B4	0.4287	Glc_A-_0_20h	Glc	nagA<sup>-</sup>	0	20h	1200				exp1	rep1
18.5004	B4	0.4284	Glc_A-_0_20h	Glc	nagA<sup>-</sup>	0	20h	1200				exp1	rep1
18.667	B4	0.4283	Glc_A-_0_20h	Glc	nagA<sup>-</sup>	0	20h	1200				exp1	rep1
18.8337	B4	0.4273	Glc_A-_0_20h	Glc	nagA<sup>-</sup>	0	20h	1200				exp1	rep1
19.0004	B4	0.4271	Glc_A-_0_20h	Glc	nagA<sup>-</sup>	0	20h	1200				exp1	rep1
19.167	B4	0.4272	Glc_A-_0_20h	Glc	nagA<sup>-</sup>	0	20h	1200				exp1	rep1
19.3337	B4	0.4259	Glc_A-_0_20h	Glc	nagA<sup>-</sup>	0	20h	1200				exp1	rep1
19.5004	B4	0.4257	Glc_A-_0_20h	Glc	nagA<sup>-</sup>	0	20h	1200				exp1	rep1
19.6671	B4	0.4242	Glc_A-_0_20h	Glc	nagA<sup>-</sup>	0	20h	1200				exp1	rep1
19.8337	B4	0.4242	Glc_A-_0_20h	Glc	nagA<sup>-</sup>	0	20h	1200				exp1	rep1
20.0004	B4	0.4227	Glc_A-_0_20h	Glc	nagA<sup>-</sup>	0	20h	1200	0.3701	55.3407	1.10681	exp1	rep1
0	B5	0.001	GlcNAc_A-_0_3h	GlcNAc	nagA<sup>-</sup>	0	3h	180	0.0479	0	0	exp1	rep1
0.166667	B5	0.00130001	GlcNAc_A-_0_3h	GlcNAc	nagA<sup>-</sup>	0	3h	180				exp1	rep1
0.333361	B5	0.00130001	GlcNAc_A-_0_3h	GlcNAc	nagA<sup>-</sup>	0	3h	180				exp1	rep1
0.500028	B5	0.0014	GlcNAc_A-_0_3h	GlcNAc	nagA<sup>-</sup>	0	3h	180				exp1	rep1
0.666694	B5	0.0015	GlcNAc_A-_0_3h	GlcNAc	nagA<sup>-</sup>	0	3h	180				exp1	rep1
0.833361	B5	0.0016	GlcNAc_A-_0_3h	GlcNAc	nagA<sup>-</sup>	0	3h	180				exp1	rep1
1.00003	B5	0.0014	GlcNAc_A-_0_3h	GlcNAc	nagA<sup>-</sup>	0	3h	180				exp1	rep1
1.16669	B5	0.0015	GlcNAc_A-_0_3h	GlcNAc	nagA<sup>-</sup>	0	3h	180				exp1	rep1
1.33336	B5	0.0015	GlcNAc_A-_0_3h	GlcNAc	nagA<sup>-</sup>	0	3h	180				exp1	rep1
1.50003	B5	0.0016	GlcNAc_A-_0_3h	GlcNAc	nagA<sup>-</sup>	0	3h	180				exp1	rep1
1.66672	B5	0.0015	GlcNAc_A-_0_3h	GlcNAc	nagA<sup>-</sup>	0	3h	180				exp1	rep1
1.83339	B5	0.0016	GlcNAc_A-_0_3h	GlcNAc	nagA<sup>-</sup>	0	3h	180				exp1	rep1
2.00006	B5	0.0016	GlcNAc_A-_0_3h	GlcNAc	nagA<sup>-</sup>	0	3h	180				exp1	rep1
2.16672	B5	0.0016	GlcNAc_A-_0_3h	GlcNAc	nagA<sup>-</sup>	0	3h	180				exp1	rep1
2.33339	B5	0.00180001	GlcNAc_A-_0_3h	GlcNAc	nagA<sup>-</sup>	0	3h	180				exp1	rep1
2.50006	B5	0.0017	GlcNAc_A-_0_3h	GlcNAc	nagA<sup>-</sup>	0	3h	180				exp1	rep1
2.66672	B5	0.0017	GlcNAc_A-_0_3h	GlcNAc	nagA<sup>-</sup>	0	3h	180				exp1	rep1
2.83339	B5	0.00180001	GlcNAc_A-_0_3h	GlcNAc	nagA<sup>-</sup>	0	3h	180				exp1	rep1
3.00006	B5	0.00180001	GlcNAc_A-_0_3h	GlcNAc	nagA<sup>-</sup>	0	3h	180	0.0484	0	0	exp1	rep1
3.16675	B5	0.0017	GlcNAc_A-_0_3h	GlcNAc	nagA<sup>-</sup>	0	3h	180				exp1	rep1
3.33342	B5	0.001	GlcNAc_A-_0_3h	GlcNAc	nagA<sup>-</sup>	0	3h	180				exp1	rep1
3.50008	B5	0.001	GlcNAc_A-_0_3h	GlcNAc	nagA<sup>-</sup>	0	3h	180				exp1	rep1
3.66675	B5	0.001	GlcNAc_A-_0_3h	GlcNAc	nagA<sup>-</sup>	0	3h	180				exp1	rep1
3.83342	B5	0.001	GlcNAc_A-_0_3h	GlcNAc	nagA<sup>-</sup>	0	3h	180				exp1	rep1
4.00008	B5	0.001	GlcNAc_A-_0_3h	GlcNAc	nagA<sup>-</sup>	0	3h	180				exp1	rep1
4.16675	B5	0.001	GlcNAc_A-_0_3h	GlcNAc	nagA<sup>-</sup>	0	3h	180				exp1	rep1
4.33342	B5	0.001	GlcNAc_A-_0_3h	GlcNAc	nagA<sup>-</sup>	0	3h	180				exp1	rep1
4.50008	B5	0.001	GlcNAc_A-_0_3h	GlcNAc	nagA<sup>-</sup>	0	3h	180				exp1	rep1
4.66678	B5	0.001	GlcNAc_A-_0_3h	GlcNAc	nagA<sup>-</sup>	0	3h	180				exp1	rep1
4.83344	B5	0.001	GlcNAc_A-_0_3h	GlcNAc	nagA<sup>-</sup>	0	3h	180				exp1	rep1
5.00011	B5	0.001	GlcNAc_A-_0_3h	GlcNAc	nagA<sup>-</sup>	0	3h	180				exp1	rep1
5.16678	B5	0.001	GlcNAc_A-_0_3h	GlcNAc	nagA<sup>-</sup>	0	3h	180				exp1	rep1
5.33344	B5	0.001	GlcNAc_A-_0_3h	GlcNAc	nagA<sup>-</sup>	0	3h	180				exp1	rep1
5.50011	B5	0.001	GlcNAc_A-_0_3h	GlcNAc	nagA<sup>-</sup>	0	3h	180				exp1	rep1
5.66678	B5	0.001	GlcNAc_A-_0_3h	GlcNAc	nagA<sup>-</sup>	0	3h	180				exp1	rep1
5.83344	B5	0.001	GlcNAc_A-_0_3h	GlcNAc	nagA<sup>-</sup>	0	3h	180				exp1	rep1
6.00011	B5	0.001	GlcNAc_A-_0_3h	GlcNAc	nagA<sup>-</sup>	0	3h	180				exp1	rep1
6.16681	B5	0.001	GlcNAc_A-_0_3h	GlcNAc	nagA<sup>-</sup>	0	3h	180				exp1	rep1
6.33347	B5	0.001	GlcNAc_A-_0_3h	GlcNAc	nagA<sup>-</sup>	0	3h	180				exp1	rep1
6.50014	B5	0.001	GlcNAc_A-_0_3h	GlcNAc	nagA<sup>-</sup>	0	3h	180				exp1	rep1
6.66681	B5	0.001	GlcNAc_A-_0_3h	GlcNAc	nagA<sup>-</sup>	0	3h	180				exp1	rep1
6.83347	B5	0.001	GlcNAc_A-_0_3h	GlcNAc	nagA<sup>-</sup>	0	3h	180				exp1	rep1
7.00014	B5	0.001	GlcNAc_A-_0_3h	GlcNAc	nagA<sup>-</sup>	0	3h	180				exp1	rep1
7.16681	B5	0.001	GlcNAc_A-_0_3h	GlcNAc	nagA<sup>-</sup>	0	3h	180				exp1	rep1
7.33347	B5	0.001	GlcNAc_A-_0_3h	GlcNAc	nagA<sup>-</sup>	0	3h	180				exp1	rep1
7.50014	B5	0.001	GlcNAc_A-_0_3h	GlcNAc	nagA<sup>-</sup>	0	3h	180				exp1	rep1
7.66683	B5	0.001	GlcNAc_A-_0_3h	GlcNAc	nagA<sup>-</sup>	0	3h	180				exp1	rep1
7.8335	B5	0.001	GlcNAc_A-_0_3h	GlcNAc	nagA<sup>-</sup>	0	3h	180				exp1	rep1
8.00017	B5	0.001	GlcNAc_A-_0_3h	GlcNAc	nagA<sup>-</sup>	0	3h	180				exp1	rep1
8.16683	B5	0.001	GlcNAc_A-_0_3h	GlcNAc	nagA<sup>-</sup>	0	3h	180				exp1	rep1
8.3335	B5	0.001	GlcNAc_A-_0_3h	GlcNAc	nagA<sup>-</sup>	0	3h	180				exp1	rep1
8.50017	B5	0.001	GlcNAc_A-_0_3h	GlcNAc	nagA<sup>-</sup>	0	3h	180				exp1	rep1
8.66683	B5	0.001	GlcNAc_A-_0_3h	GlcNAc	nagA<sup>-</sup>	0	3h	180				exp1	rep1
8.8335	B5	0.001	GlcNAc_A-_0_3h	GlcNAc	nagA<sup>-</sup>	0	3h	180				exp1	rep1
9.00019	B5	0.001	GlcNAc_A-_0_3h	GlcNAc	nagA<sup>-</sup>	0	3h	180				exp1	rep1
9.16686	B5	0.001	GlcNAc_A-_0_3h	GlcNAc	nagA<sup>-</sup>	0	3h	180				exp1	rep1
9.33353	B5	0.001	GlcNAc_A-_0_3h	GlcNAc	nagA<sup>-</sup>	0	3h	180				exp1	rep1
9.50019	B5	0.001	GlcNAc_A-_0_3h	GlcNAc	nagA<sup>-</sup>	0	3h	180				exp1	rep1
9.66686	B5	0.001	GlcNAc_A-_0_3h	GlcNAc	nagA<sup>-</sup>	0	3h	180				exp1	rep1
9.83353	B5	0.001	GlcNAc_A-_0_3h	GlcNAc	nagA<sup>-</sup>	0	3h	180				exp1	rep1
10.0002	B5	0.001	GlcNAc_A-_0_3h	GlcNAc	nagA<sup>-</sup>	0	3h	180				exp1	rep1
10.1669	B5	0.001	GlcNAc_A-_0_3h	GlcNAc	nagA<sup>-</sup>	0	3h	180				exp1	rep1
10.3335	B5	0.001	GlcNAc_A-_0_3h	GlcNAc	nagA<sup>-</sup>	0	3h	180				exp1	rep1
[truncated: 45,433 more rows]

## Sheet: Fig2b
Time	Well	OD	Group	Sugar	Strain	Sampled	Sampled_min	Abs540	Conc	Glucose_g_per_L	experiment
0	A1	0.001	Glc_WT_3h	Glc	WT	3h	180	0.5262	77.11	1.5422	exp1
0.166639	A1	0.00140001	Glc_WT_3h	Glc	WT	3h	180				exp1
0.333306	A1	0.0017	Glc_WT_3h	Glc	WT	3h	180				exp1
0.499972	A1	0.002	Glc_WT_3h	Glc	WT	3h	180				exp1
0.666667	A1	0.00220001	Glc_WT_3h	Glc	WT	3h	180				exp1
0.833333	A1	0.00270001	Glc_WT_3h	Glc	WT	3h	180				exp1
1	A1	0.003	Glc_WT_3h	Glc	WT	3h	180				exp1
1.16667	A1	0.00360001	Glc_WT_3h	Glc	WT	3h	180				exp1
1.33333	A1	0.00440001	Glc_WT_3h	Glc	WT	3h	180				exp1
1.5	A1	0.0054	Glc_WT_3h	Glc	WT	3h	180				exp1
1.66667	A1	0.0065	Glc_WT_3h	Glc	WT	3h	180				exp1
1.83333	A1	0.00800001	Glc_WT_3h	Glc	WT	3h	180				exp1
2	A1	0.0099	Glc_WT_3h	Glc	WT	3h	180				exp1
2.16667	A1	0.0122	Glc_WT_3h	Glc	WT	3h	180				exp1
2.33336	A1	0.0154	Glc_WT_3h	Glc	WT	3h	180				exp1
2.50003	A1	0.0195	Glc_WT_3h	Glc	WT	3h	180				exp1
2.66669	A1	0.025	Glc_WT_3h	Glc	WT	3h	180				exp1
2.83336	A1	0.0322	Glc_WT_3h	Glc	WT	3h	180				exp1
3.00003	A1	0.0414	Glc_WT_3h	Glc	WT	3h	180	0.4807	69.2834	1.38567	exp1
3.16669	A1	0.00140001	Glc_WT_3h	Glc	WT	3h	180				exp1
3.33336	A1	0.0021	Glc_WT_3h	Glc	WT	3h	180				exp1
3.50003	A1	0.003	Glc_WT_3h	Glc	WT	3h	180				exp1
3.66669	A1	0.0041	Glc_WT_3h	Glc	WT	3h	180				exp1
3.83339	A1	0.0051	Glc_WT_3h	Glc	WT	3h	180				exp1
4.00006	A1	0.00660001	Glc_WT_3h	Glc	WT	3h	180				exp1
4.16672	A1	0.00790001	Glc_WT_3h	Glc	WT	3h	180				exp1
4.33339	A1	0.0101	Glc_WT_3h	Glc	WT	3h	180				exp1
4.50006	A1	0.0116	Glc_WT_3h	Glc	WT	3h	180				exp1
4.66672	A1	0.0132	Glc_WT_3h	Glc	WT	3h	180				exp1
4.83339	A1	0.0135	Glc_WT_3h	Glc	WT	3h	180				exp1
5.00006	A1	0.0134	Glc_WT_3h	Glc	WT	3h	180				exp1
5.16672	A1	0.0131	Glc_WT_3h	Glc	WT	3h	180				exp1
5.33342	A1	0.0128	Glc_WT_3h	Glc	WT	3h	180				exp1
5.50008	A1	0.0121	Glc_WT_3h	Glc	WT	3h	180				exp1
5.66675	A1	0.012	Glc_WT_3h	Glc	WT	3h	180				exp1
5.83342	A1	0.0114	Glc_WT_3h	Glc	WT	3h	180				exp1
6.00008	A1	0.0112	Glc_WT_3h	Glc	WT	3h	180				exp1
6.16675	A1	0.0104	Glc_WT_3h	Glc	WT	3h	180				exp1
6.33342	A1	0.0102	Glc_WT_3h	Glc	WT	3h	180				exp1
6.50008	A1	0.00970001	Glc_WT_3h	Glc	WT	3h	180				exp1
6.66675	A1	0.0094	Glc_WT_3h	Glc	WT	3h	180				exp1
6.83342	A1	0.0091	Glc_WT_3h	Glc	WT	3h	180				exp1
7.00011	A1	0.0087	Glc_WT_3h	Glc	WT	3h	180				exp1
7.16678	A1	0.0081	Glc_WT_3h	Glc	WT	3h	180				exp1
7.33344	A1	0.0078	Glc_WT_3h	Glc	WT	3h	180				exp1
7.50011	A1	0.00750001	Glc_WT_3h	Glc	WT	3h	180				exp1
7.66678	A1	0.00710001	Glc_WT_3h	Glc	WT	3h	180				exp1
7.83344	A1	0.0069	Glc_WT_3h	Glc	WT	3h	180				exp1
8.00011	A1	0.0064	Glc_WT_3h	Glc	WT	3h	180				exp1
8.16678	A1	0.0063	Glc_WT_3h	Glc	WT	3h	180				exp1
8.33344	A1	0.00580001	Glc_WT_3h	Glc	WT	3h	180				exp1
8.50011	A1	0.0055	Glc_WT_3h	Glc	WT	3h	180				exp1
8.66681	A1	0.0052	Glc_WT_3h	Glc	WT	3h	180				exp1
8.83347	A1	0.0048	Glc_WT_3h	Glc	WT	3h	180				exp1
9.00014	A1	0.0047	Glc_WT_3h	Glc	WT	3h	180				exp1
9.16681	A1	0.0043	Glc_WT_3h	Glc	WT	3h	180				exp1
9.33347	A1	0.0041	Glc_WT_3h	Glc	WT	3h	180				exp1
9.50014	A1	0.0039	Glc_WT_3h	Glc	WT	3h	180				exp1
9.66681	A1	0.00350001	Glc_WT_3h	Glc	WT	3h	180				exp1
9.83347	A1	0.0033	Glc_WT_3h	Glc	WT	3h	180				exp1
10.0001	A1	0.00310001	Glc_WT_3h	Glc	WT	3h	180				exp1
10.1668	A1	0.0028	Glc_WT_3h	Glc	WT	3h	180				exp1
10.3335	A1	0.0026	Glc_WT_3h	Glc	WT	3h	180				exp1
10.5002	A1	0.00220001	Glc_WT_3h	Glc	WT	3h	180				exp1
10.6668	A1	0.0021	Glc_WT_3h	Glc	WT	3h	180				exp1
10.8335	A1	0.00180001	Glc_WT_3h	Glc	WT	3h	180				exp1
11.0002	A1	0.0015	Glc_WT_3h	Glc	WT	3h	180				exp1
11.1668	A1	0.00130001	Glc_WT_3h	Glc	WT	3h	180				exp1
11.3335	A1	0.0012	Glc_WT_3h	Glc	WT	3h	180				exp1
11.5002	A1	0.001	Glc_WT_3h	Glc	WT	3h	180				exp1
11.6668	A1	0.001	Glc_WT_3h	Glc	WT	3h	180				exp1
11.8335	A1	0.001	Glc_WT_3h	Glc	WT	3h	180				exp1
12.0002	A1	0.001	Glc_WT_3h	Glc	WT	3h	180				exp1
12.1669	A1	0.001	Glc_WT_3h	Glc	WT	3h	180				exp1
12.3335	A1	0.001	Glc_WT_3h	Glc	WT	3h	180				exp1
12.5002	A1	0.001	Glc_WT_3h	Glc	WT	3h	180				exp1
12.6669	A1	0.001	Glc_WT_3h	Glc	WT	3h	180				exp1
12.8335	A1	0.001	Glc_WT_3h	Glc	WT	3h	180				exp1
13.0002	A1	0.001	Glc_WT_3h	Glc	WT	3h	180				exp1
13.1669	A1	0.001	Glc_WT_3h	Glc	WT	3h	180				exp1
13.3336	A1	0.001	Glc_WT_3h	Glc	WT	3h	180				exp1
13.5002	A1	0.001	Glc_WT_3h	Glc	WT	3h	180				exp1
13.6669	A1	0.001	Glc_WT_3h	Glc	WT	3h	180				exp1
13.8336	A1	0.001	Glc_WT_3h	Glc	WT	3h	180				exp1
14.0002	A1	0.001	Glc_WT_3h	Glc	WT	3h	180				exp1
14.1669	A1	0.001	Glc_WT_3h	Glc	WT	3h	180				exp1
14.3336	A1	0.001	Glc_WT_3h	Glc	WT	3h	180				exp1
14.5002	A1	0.001	Glc_WT_3h	Glc	WT	3h	180				exp1
14.6669	A1	0.001	Glc_WT_3h	Glc	WT	3h	180				exp1
14.8336	A1	0.001	Glc_WT_3h	Glc	WT	3h	180				exp1
15.0002	A1	0.001	Glc_WT_3h	Glc	WT	3h	180				exp1
15.1669	A1	0.001	Glc_WT_3h	Glc	WT	3h	180				exp1
15.3336	A1	0.001	Glc_WT_3h	Glc	WT	3h	180				exp1
15.5002	A1	0.001	Glc_WT_3h	Glc	WT	3h	180				exp1
15.6669	A1	0.001	Glc_WT_3h	Glc	WT	3h	180				exp1
15.8336	A1	0.001	Glc_WT_3h	Glc	WT	3h	180				exp1
16.0003	A1	0.001	Glc_WT_3h	Glc	WT	3h	180				exp1
16.1669	A1	0.001	Glc_WT_3h	Glc	WT	3h	180				exp1
16.3336	A1	0.001	Glc_WT_3h	Glc	WT	3h	180				exp1
16.5003	A1	0.001	Glc_WT_3h	Glc	WT	3h	180				exp1
16.6669	A1	0.001	Glc_WT_3h	Glc	WT	3h	180				exp1
16.8336	A1	0.001	Glc_WT_3h	Glc	WT	3h	180				exp1
17.0003	A1	0.001	Glc_WT_3h	Glc	WT	3h	180				exp1
17.1669	A1	0.001	Glc_WT_3h	Glc	WT	3h	180				exp1
17.3336	A1	0.001	Glc_WT_3h	Glc	WT	3h	180				exp1
17.5003	A1	0.001	Glc_WT_3h	Glc	WT	3h	180				exp1
17.6669	A1	0.001	Glc_WT_3h	Glc	WT	3h	180				exp1
17.8336	A1	0.001	Glc_WT_3h	Glc	WT	3h	180				exp1
18.0003	A1	0.001	Glc_WT_3h	Glc	WT	3h	180				exp1
18.167	A1	0.001	Glc_WT_3h	Glc	WT	3h	180				exp1
18.3336	A1	0.001	Glc_WT_3h	Glc	WT	3h	180				exp1
18.5003	A1	0.001	Glc_WT_3h	Glc	WT	3h	180				exp1
18.667	A1	0.001	Glc_WT_3h	Glc	WT	3h	180				exp1
18.8336	A1	0.001	Glc_WT_3h	Glc	WT	3h	180				exp1
19.0003	A1	0.001	Glc_WT_3h	Glc	WT	3h	180				exp1
19.167	A1	0.001	Glc_WT_3h	Glc	WT	3h	180				exp1
19.3336	A1	0.001	Glc_WT_3h	Glc	WT	3h	180				exp1
19.5003	A1	0.001	Glc_WT_3h	Glc	WT	3h	180				exp1
19.667	A1	0.001	Glc_WT_3h	Glc	WT	3h	180				exp1
19.8337	A1	0.001	Glc_WT_3h	Glc	WT	3h	180				exp1
20.0003	A1	0.001	Glc_WT_3h	Glc	WT	3h	180				exp1
0	A5	0.001	Glc+GlcNAc_WT_3h	Glc+GlcNAc	WT	3h	180	0.4918	71.1928	1.42386	exp1
0.166639	A5	0.0012	Glc+GlcNAc_WT_3h	Glc+GlcNAc	WT	3h	180				exp1
0.333306	A5	0.0014	Glc+GlcNAc_WT_3h	Glc+GlcNAc	WT	3h	180				exp1
0.499972	A5	0.0014	Glc+GlcNAc_WT_3h	Glc+GlcNAc	WT	3h	180				exp1
0.666667	A5	0.0015	Glc+GlcNAc_WT_3h	Glc+GlcNAc	WT	3h	180				exp1
0.833333	A5	0.002	Glc+GlcNAc_WT_3h	Glc+GlcNAc	WT	3h	180				exp1
1	A5	0.0023	Glc+GlcNAc_WT_3h	Glc+GlcNAc	WT	3h	180				exp1
1.16667	A5	0.0026	Glc+GlcNAc_WT_3h	Glc+GlcNAc	WT	3h	180				exp1
1.33333	A5	0.0035	Glc+GlcNAc_WT_3h	Glc+GlcNAc	WT	3h	180				exp1
1.5	A5	0.0048	Glc+GlcNAc_WT_3h	Glc+GlcNAc	WT	3h	180				exp1
1.66667	A5	0.0059	Glc+GlcNAc_WT_3h	Glc+GlcNAc	WT	3h	180				exp1
1.83333	A5	0.007	Glc+GlcNAc_WT_3h	Glc+GlcNAc	WT	3h	180				exp1
2	A5	0.0084	Glc+GlcNAc_WT_3h	Glc+GlcNAc	WT	3h	180				exp1
2.16667	A5	0.0103	Glc+GlcNAc_WT_3h	Glc+GlcNAc	WT	3h	180				exp1
2.33336	A5	0.013	Glc+GlcNAc_WT_3h	Glc+GlcNAc	WT	3h	180				exp1
2.50003	A5	0.0159	Glc+GlcNAc_WT_3h	Glc+GlcNAc	WT	3h	180				exp1
2.66669	A5	0.0205	Glc+GlcNAc_WT_3h	Glc+GlcNAc	WT	3h	180				exp1
2.83336	A5	0.0259	Glc+GlcNAc_WT_3h	Glc+GlcNAc	WT	3h	180				exp1
3.00003	A5	0.0329	Glc+GlcNAc_WT_3h	Glc+GlcNAc	WT	3h	180	0.5066	73.7386	1.47477	exp1
3.16669	A5	0.0074	Glc+GlcNAc_WT_3h	Glc+GlcNAc	WT	3h	180				exp1
3.33336	A5	0.0021	Glc+GlcNAc_WT_3h	Glc+GlcNAc	WT	3h	180				exp1
3.50003	A5	0.0032	Glc+GlcNAc_WT_3h	Glc+GlcNAc	WT	3h	180				exp1
3.66669	A5	0.0052	Glc+GlcNAc_WT_3h	Glc+GlcNAc	WT	3h	180				exp1
3.83339	A5	0.007	Glc+GlcNAc_WT_3h	Glc+GlcNAc	WT	3h	180				exp1
4.00006	A5	0.0095	Glc+GlcNAc_WT_3h	Glc+GlcNAc	WT	3h	180				exp1
4.16672	A5	0.0115	Glc+GlcNAc_WT_3h	Glc+GlcNAc	WT	3h	180				exp1
4.33339	A5	0.0143	Glc+GlcNAc_WT_3h	Glc+GlcNAc	WT	3h	180				exp1
4.50006	A5	0.017	Glc+GlcNAc_WT_3h	Glc+GlcNAc	WT	3h	180				exp1
4.66672	A5	0.0213	Glc+GlcNAc_WT_3h	Glc+GlcNAc	WT	3h	180				exp1
4.83339	A5	0.0243	Glc+GlcNAc_WT_3h	Glc+GlcNAc	WT	3h	180				exp1
5.00006	A5	0.0266	Glc+GlcNAc_WT_3h	Glc+GlcNAc	WT	3h	180				exp1
5.16672	A5	0.027	Glc+GlcNAc_WT_3h	Glc+GlcNAc	WT	3h	180				exp1
5.33342	A5	0.0274	Glc+GlcNAc_WT_3h	Glc+GlcNAc	WT	3h	180				exp1
5.50008	A5	0.0266	Glc+GlcNAc_WT_3h	Glc+GlcNAc	WT	3h	180				exp1
5.66675	A5	0.0266	Glc+GlcNAc_WT_3h	Glc+GlcNAc	WT	3h	180				exp1
5.83342	A5	0.0259	Glc+GlcNAc_WT_3h	Glc+GlcNAc	WT	3h	180				exp1
6.00008	A5	0.0261	Glc+GlcNAc_WT_3h	Glc+GlcNAc	WT	3h	180				exp1
6.16675	A5	0.0251	Glc+GlcNAc_WT_3h	Glc+GlcNAc	WT	3h	180				exp1
6.33342	A5	0.025	Glc+GlcNAc_WT_3h	Glc+GlcNAc	WT	3h	180				exp1
6.50008	A5	0.0247	Glc+GlcNAc_WT_3h	Glc+GlcNAc	WT	3h	180				exp1
6.66675	A5	0.0244	Glc+GlcNAc_WT_3h	Glc+GlcNAc	WT	3h	180				exp1
6.83342	A5	0.0236	Glc+GlcNAc_WT_3h	Glc+GlcNAc	WT	3h	180				exp1
7.00011	A5	0.0236	Glc+GlcNAc_WT_3h	Glc+GlcNAc	WT	3h	180				exp1
7.16678	A5	0.0233	Glc+GlcNAc_WT_3h	Glc+GlcNAc	WT	3h	180				exp1
7.33344	A5	0.0231	Glc+GlcNAc_WT_3h	Glc+GlcNAc	WT	3h	180				exp1
7.50011	A5	0.0228	Glc+GlcNAc_WT_3h	Glc+GlcNAc	WT	3h	180				exp1
7.66678	A5	0.0224	Glc+GlcNAc_WT_3h	Glc+GlcNAc	WT	3h	180				exp1
7.83344	A5	0.0223	Glc+GlcNAc_WT_3h	Glc+GlcNAc	WT	3h	180				exp1
8.00011	A5	0.0218	Glc+GlcNAc_WT_3h	Glc+GlcNAc	WT	3h	180				exp1
8.16678	A5	0.0213	Glc+GlcNAc_WT_3h	Glc+GlcNAc	WT	3h	180				exp1
8.33344	A5	0.0209	Glc+GlcNAc_WT_3h	Glc+GlcNAc	WT	3h	180				exp1
8.50011	A5	0.0205	Glc+GlcNAc_WT_3h	Glc+GlcNAc	WT	3h	180				exp1
8.66681	A5	0.02	Glc+GlcNAc_WT_3h	Glc+GlcNAc	WT	3h	180				exp1
8.83347	A5	0.0199	Glc+GlcNAc_WT_3h	Glc+GlcNAc	WT	3h	180				exp1
9.00014	A5	0.0195	Glc+GlcNAc_WT_3h	Glc+GlcNAc	WT	3h	180				exp1
9.16681	A5	0.0193	Glc+GlcNAc_WT_3h	Glc+GlcNAc	WT	3h	180				exp1
9.33347	A5	0.0189	Glc+GlcNAc_WT_3h	Glc+GlcNAc	WT	3h	180				exp1
9.50014	A5	0.0185	Glc+GlcNAc_WT_3h	Glc+GlcNAc	WT	3h	180				exp1
9.66681	A5	0.0182	Glc+GlcNAc_WT_3h	Glc+GlcNAc	WT	3h	180				exp1
9.83347	A5	0.018	Glc+GlcNAc_WT_3h	Glc+GlcNAc	WT	3h	180				exp1
10.0001	A5	0.0178	Glc+GlcNAc_WT_3h	Glc+GlcNAc	WT	3h	180				exp1
10.1668	A5	0.0172	Glc+GlcNAc_WT_3h	Glc+GlcNAc	WT	3h	180				exp1
10.3335	A5	0.017	Glc+GlcNAc_WT_3h	Glc+GlcNAc	WT	3h	180				exp1
10.5002	A5	0.0168	Glc+GlcNAc_WT_3h	Glc+GlcNAc	WT	3h	180				exp1
10.6668	A5	0.0165	Glc+GlcNAc_WT_3h	Glc+GlcNAc	WT	3h	180				exp1
10.8335	A5	0.0162	Glc+GlcNAc_WT_3h	Glc+GlcNAc	WT	3h	180				exp1
11.0002	A5	0.0156	Glc+GlcNAc_WT_3h	Glc+GlcNAc	WT	3h	180				exp1
11.1668	A5	0.0156	Glc+GlcNAc_WT_3h	Glc+GlcNAc	WT	3h	180				exp1
11.3335	A5	0.0153	Glc+GlcNAc_WT_3h	Glc+GlcNAc	WT	3h	180				exp1
11.5002	A5	0.0151	Glc+GlcNAc_WT_3h	Glc+GlcNAc	WT	3h	180				exp1
11.6668	A5	0.0147	Glc+GlcNAc_WT_3h	Glc+GlcNAc	WT	3h	180				exp1
11.8335	A5	0.0143	Glc+GlcNAc_WT_3h	Glc+GlcNAc	WT	3h	180				exp1
12.0002	A5	0.014	Glc+GlcNAc_WT_3h	Glc+GlcNAc	WT	3h	180				exp1
12.1669	A5	0.0138	Glc+GlcNAc_WT_3h	Glc+GlcNAc	WT	3h	180				exp1
12.3335	A5	0.0136	Glc+GlcNAc_WT_3h	Glc+GlcNAc	WT	3h	180				exp1
12.5002	A5	0.0134	Glc+GlcNAc_WT_3h	Glc+GlcNAc	WT	3h	180				exp1
12.6669	A5	0.0133	Glc+GlcNAc_WT_3h	Glc+GlcNAc	WT	3h	180				exp1
12.8335	A5	0.0128	Glc+GlcNAc_WT_3h	Glc+GlcNAc	WT	3h	180				exp1
13.0002	A5	0.0124	Glc+GlcNAc_WT_3h	Glc+GlcNAc	WT	3h	180				exp1
13.1669	A5	0.0124	Glc+GlcNAc_WT_3h	Glc+GlcNAc	WT	3h	180				exp1
13.3336	A5	0.0121	Glc+GlcNAc_WT_3h	Glc+GlcNAc	WT	3h	180				exp1
13.5002	A5	0.0119	Glc+GlcNAc_WT_3h	Glc+GlcNAc	WT	3h	180				exp1
13.6669	A5	0.0115	Glc+GlcNAc_WT_3h	Glc+GlcNAc	WT	3h	180				exp1
13.8336	A5	0.0113	Glc+GlcNAc_WT_3h	Glc+GlcNAc	WT	3h	180				exp1
14.0002	A5	0.0114	Glc+GlcNAc_WT_3h	Glc+GlcNAc	WT	3h	180				exp1
14.1669	A5	0.0111	Glc+GlcNAc_WT_3h	Glc+GlcNAc	WT	3h	180				exp1
14.3336	A5	0.011	Glc+GlcNAc_WT_3h	Glc+GlcNAc	WT	3h	180				exp1
14.5002	A5	0.0108	Glc+GlcNAc_WT_3h	Glc+GlcNAc	WT	3h	180				exp1
14.6669	A5	0.0106	Glc+GlcNAc_WT_3h	Glc+GlcNAc	WT	3h	180				exp1
14.8336	A5	0.0105	Glc+GlcNAc_WT_3h	Glc+GlcNAc	WT	3h	180				exp1
15.0002	A5	0.0102	Glc+GlcNAc_WT_3h	Glc+GlcNAc	WT	3h	180				exp1
15.1669	A5	0.0102	Glc+GlcNAc_WT_3h	Glc+GlcNAc	WT	3h	180				exp1
15.3336	A5	0.0099	Glc+GlcNAc_WT_3h	Glc+GlcNAc	WT	3h	180				exp1
15.5002	A5	0.0097	Glc+GlcNAc_WT_3h	Glc+GlcNAc	WT	3h	180				exp1
15.6669	A5	0.0095	Glc+GlcNAc_WT_3h	Glc+GlcNAc	WT	3h	180				exp1
15.8336	A5	0.0093	Glc+GlcNAc_WT_3h	Glc+GlcNAc	WT	3h	180				exp1
16.0003	A5	0.0092	Glc+GlcNAc_WT_3h	Glc+GlcNAc	WT	3h	180				exp1
16.1669	A5	0.0089	Glc+GlcNAc_WT_3h	Glc+GlcNAc	WT	3h	180				exp1
16.3336	A5	0.0086	Glc+GlcNAc_WT_3h	Glc+GlcNAc	WT	3h	180				exp1
16.5003	A5	0.0083	Glc+GlcNAc_WT_3h	Glc+GlcNAc	WT	3h	180				exp1
16.6669	A5	0.0082	Glc+GlcNAc_WT_3h	Glc+GlcNAc	WT	3h	180				exp1
16.8336	A5	0.008	Glc+GlcNAc_WT_3h	Glc+GlcNAc	WT	3h	180				exp1
17.0003	A5	0.0078	Glc+GlcNAc_WT_3h	Glc+GlcNAc	WT	3h	180				exp1
17.1669	A5	0.0077	Glc+GlcNAc_WT_3h	Glc+GlcNAc	WT	3h	180				exp1
17.3336	A5	0.0075	Glc+GlcNAc_WT_3h	Glc+GlcNAc	WT	3h	180				exp1
17.5003	A5	0.0074	Glc+GlcNAc_WT_3h	Glc+GlcNAc	WT	3h	180				exp1
17.6669	A5	0.0071	Glc+GlcNAc_WT_3h	Glc+GlcNAc	WT	3h	180				exp1
17.8336	A5	0.0069	Glc+GlcNAc_WT_3h	Glc+GlcNAc	WT	3h	180				exp1
18.0003	A5	0.0068	Glc+GlcNAc_WT_3h	Glc+GlcNAc	WT	3h	180				exp1
18.167	A5	0.0066	Glc+GlcNAc_WT_3h	Glc+GlcNAc	WT	3h	180				exp1
18.3336	A5	0.0063	Glc+GlcNAc_WT_3h	Glc+GlcNAc	WT	3h	180				exp1
18.5003	A5	0.0062	Glc+GlcNAc_WT_3h	Glc+GlcNAc	WT	3h	180				exp1
18.667	A5	0.006	Glc+GlcNAc_WT_3h	Glc+GlcNAc	WT	3h	180				exp1
18.8336	A5	0.0058	Glc+GlcNAc_WT_3h	Glc+GlcNAc	WT	3h	180				exp1
19.0003	A5	0.0056	Glc+GlcNAc_WT_3h	Glc+GlcNAc	WT	3h	180				exp1
19.167	A5	0.0054	Glc+GlcNAc_WT_3h	Glc+GlcNAc	WT	3h	180				exp1
19.3336	A5	0.0053	Glc+GlcNAc_WT_3h	Glc+GlcNAc	WT	3h	180				exp1
19.5003	A5	0.0051	Glc+GlcNAc_WT_3h	Glc+GlcNAc	WT	3h	180				exp1
19.667	A5	0.0047	Glc+GlcNAc_WT_3h	Glc+GlcNAc	WT	3h	180				exp1
19.8337	A5	0.0048	Glc+GlcNAc_WT_3h	Glc+GlcNAc	WT	3h	180				exp1
20.0003	A5	0.0046	Glc+GlcNAc_WT_3h	Glc+GlcNAc	WT	3h	180				exp1
0	A3	0.001	GlcNAc_WT_3h	GlcNAc	WT	3h	180	0.0709	0	0	exp1
0.166639	A3	0.00130001	GlcNAc_WT_3h	GlcNAc	WT	3h	180				exp1
0.333306	A3	0.00310001	GlcNAc_WT_3h	GlcNAc	WT	3h	180				exp1
0.499972	A3	0.0039	GlcNAc_WT_3h	GlcNAc	WT	3h	180				exp1
0.666667	A3	0.0034	GlcNAc_WT_3h	GlcNAc	WT	3h	180				exp1
0.833333	A3	0.0033	GlcNAc_WT_3h	GlcNAc	WT	3h	180				exp1
1	A3	0.0036	GlcNAc_WT_3h	GlcNAc	WT	3h	180				exp1
1.16667	A3	0.0037	GlcNAc_WT_3h	GlcNAc	WT	3h	180				exp1
1.33333	A3	0.0039	GlcNAc_WT_3h	GlcNAc	WT	3h	180				exp1
1.5	A3	0.0043	GlcNAc_WT_3h	GlcNAc	WT	3h	180				exp1
1.66667	A3	0.0047	GlcNAc_WT_3h	GlcNAc	WT	3h	180				exp1
1.83333	A3	0.0059	GlcNAc_WT_3h	GlcNAc	WT	3h	180				exp1
2	A3	0.0069	GlcNAc_WT_3h	GlcNAc	WT	3h	180				exp1
2.16667	A3	0.00790001	GlcNAc_WT_3h	GlcNAc	WT	3h	180				exp1
2.33336	A3	0.0091	GlcNAc_WT_3h	GlcNAc	WT	3h	180				exp1
2.50003	A3	0.0111	GlcNAc_WT_3h	GlcNAc	WT	3h	180				exp1
2.66669	A3	0.0132	GlcNAc_WT_3h	GlcNAc	WT	3h	180				exp1
2.83336	A3	0.0161	GlcNAc_WT_3h	GlcNAc	WT	3h	180				exp1
3.00003	A3	0.0197	GlcNAc_WT_3h	GlcNAc	WT	3h	180	0.0704	0	0	exp1
3.16669	A3	0.002	GlcNAc_WT_3h	GlcNAc	WT	3h	180				exp1
3.33336	A3	0.001	GlcNAc_WT_3h	GlcNAc	WT	3h	180				exp1
3.50003	A3	0.001	GlcNAc_WT_3h	GlcNAc	WT	3h	180				exp1
3.66669	A3	0.001	GlcNAc_WT_3h	GlcNAc	WT	3h	180				exp1
3.83339	A3	0.0011	GlcNAc_WT_3h	GlcNAc	WT	3h	180				exp1
4.00006	A3	0.00180001	GlcNAc_WT_3h	GlcNAc	WT	3h	180				exp1
4.16672	A3	0.0026	GlcNAc_WT_3h	GlcNAc	WT	3h	180				exp1
4.33339	A3	0.0034	GlcNAc_WT_3h	GlcNAc	WT	3h	180				exp1
4.50006	A3	0.0042	GlcNAc_WT_3h	GlcNAc	WT	3h	180				exp1
4.66672	A3	0.0055	GlcNAc_WT_3h	GlcNAc	WT	3h	180				exp1
4.83339	A3	0.007	GlcNAc_WT_3h	GlcNAc	WT	3h	180				exp1
5.00006	A3	0.0092	GlcNAc_WT_3h	GlcNAc	WT	3h	180				exp1
5.16672	A3	0.0115	GlcNAc_WT_3h	GlcNAc	WT	3h	180				exp1
5.33342	A3	0.0137	GlcNAc_WT_3h	GlcNAc	WT	3h	180				exp1
5.50008	A3	0.0145	GlcNAc_WT_3h	GlcNAc	WT	3h	180				exp1
5.66675	A3	0.0154	GlcNAc_WT_3h	GlcNAc	WT	3h	180				exp1
5.83342	A3	0.0153	GlcNAc_WT_3h	GlcNAc	WT	3h	180				exp1
6.00008	A3	0.0154	GlcNAc_WT_3h	GlcNAc	WT	3h	180				exp1
6.16675	A3	0.0146	GlcNAc_WT_3h	GlcNAc	WT	3h	180				exp1
6.33342	A3	0.0146	GlcNAc_WT_3h	GlcNAc	WT	3h	180				exp1
6.50008	A3	0.0139	GlcNAc_WT_3h	GlcNAc	WT	3h	180				exp1
6.66675	A3	0.0138	GlcNAc_WT_3h	GlcNAc	WT	3h	180				exp1
6.83342	A3	0.0131	GlcNAc_WT_3h	GlcNAc	WT	3h	180				exp1
7.00011	A3	0.0131	GlcNAc_WT_3h	GlcNAc	WT	3h	180				exp1
7.16678	A3	0.0123	GlcNAc_WT_3h	GlcNAc	WT	3h	180				exp1
7.33344	A3	0.0123	GlcNAc_WT_3h	GlcNAc	WT	3h	180				exp1
7.50011	A3	0.0121	GlcNAc_WT_3h	GlcNAc	WT	3h	180				exp1
7.66678	A3	0.0117	GlcNAc_WT_3h	GlcNAc	WT	3h	180				exp1
7.83344	A3	0.0112	GlcNAc_WT_3h	GlcNAc	WT	3h	180				exp1
8.00011	A3	0.011	GlcNAc_WT_3h	GlcNAc	WT	3h	180				exp1
8.16678	A3	0.0108	GlcNAc_WT_3h	GlcNAc	WT	3h	180				exp1
8.33344	A3	0.0101	GlcNAc_WT_3h	GlcNAc	WT	3h	180				exp1
8.50011	A3	0.0099	GlcNAc_WT_3h	GlcNAc	WT	3h	180				exp1
8.66681	A3	0.0095	GlcNAc_WT_3h	GlcNAc	WT	3h	180				exp1
8.83347	A3	0.0091	GlcNAc_WT_3h	GlcNAc	WT	3h	180				exp1
9.00014	A3	0.0092	GlcNAc_WT_3h	GlcNAc	WT	3h	180				exp1
9.16681	A3	0.0089	GlcNAc_WT_3h	GlcNAc	WT	3h	180				exp1
9.33347	A3	0.0087	GlcNAc_WT_3h	GlcNAc	WT	3h	180				exp1
9.50014	A3	0.0085	GlcNAc_WT_3h	GlcNAc	WT	3h	180				exp1
9.66681	A3	0.0083	GlcNAc_WT_3h	GlcNAc	WT	3h	180				exp1
9.83347	A3	0.008	GlcNAc_WT_3h	GlcNAc	WT	3h	180				exp1
10.0001	A3	0.0078	GlcNAc_WT_3h	GlcNAc	WT	3h	180				exp1
10.1668	A3	0.00750001	GlcNAc_WT_3h	GlcNAc	WT	3h	180				exp1
10.3335	A3	0.0073	GlcNAc_WT_3h	GlcNAc	WT	3h	180				exp1
10.5002	A3	0.0072	GlcNAc_WT_3h	GlcNAc	WT	3h	180				exp1
10.6668	A3	0.0069	GlcNAc_WT_3h	GlcNAc	WT	3h	180				exp1
10.8335	A3	0.00660001	GlcNAc_WT_3h	GlcNAc	WT	3h	180				exp1
11.0002	A3	0.0064	GlcNAc_WT_3h	GlcNAc	WT	3h	180				exp1
11.1668	A3	0.0063	GlcNAc_WT_3h	GlcNAc	WT	3h	180				exp1
11.3335	A3	0.0059	GlcNAc_WT_3h	GlcNAc	WT	3h	180				exp1
11.5002	A3	0.00570001	GlcNAc_WT_3h	GlcNAc	WT	3h	180				exp1
11.6668	A3	0.0054	GlcNAc_WT_3h	GlcNAc	WT	3h	180				exp1
11.8335	A3	0.0052	GlcNAc_WT_3h	GlcNAc	WT	3h	180				exp1
12.0002	A3	0.0049	GlcNAc_WT_3h	GlcNAc	WT	3h	180				exp1
12.1669	A3	0.0047	GlcNAc_WT_3h	GlcNAc	WT	3h	180				exp1
12.3335	A3	0.0046	GlcNAc_WT_3h	GlcNAc	WT	3h	180				exp1
12.5002	A3	0.0045	GlcNAc_WT_3h	GlcNAc	WT	3h	180				exp1
12.6669	A3	0.0043	GlcNAc_WT_3h	GlcNAc	WT	3h	180				exp1
12.8335	A3	0.00400001	GlcNAc_WT_3h	GlcNAc	WT	3h	180				exp1
13.0002	A3	0.0038	GlcNAc_WT_3h	GlcNAc	WT	3h	180				exp1
13.1669	A3	0.0036	GlcNAc_WT_3h	GlcNAc	WT	3h	180				exp1
13.3336	A3	0.0034	GlcNAc_WT_3h	GlcNAc	WT	3h	180				exp1
13.5002	A3	0.00310001	GlcNAc_WT_3h	GlcNAc	WT	3h	180				exp1
13.6669	A3	0.003	GlcNAc_WT_3h	GlcNAc	WT	3h	180				exp1
13.8336	A3	0.0028	GlcNAc_WT_3h	GlcNAc	WT	3h	180				exp1
14.0002	A3	0.0029	GlcNAc_WT_3h	GlcNAc	WT	3h	180				exp1
14.1669	A3	0.0026	GlcNAc_WT_3h	GlcNAc	WT	3h	180				exp1
14.3336	A3	0.0026	GlcNAc_WT_3h	GlcNAc	WT	3h	180				exp1
14.5002	A3	0.0025	GlcNAc_WT_3h	GlcNAc	WT	3h	180				exp1
14.6669	A3	0.0023	GlcNAc_WT_3h	GlcNAc	WT	3h	180				exp1
14.8336	A3	0.00220001	GlcNAc_WT_3h	GlcNAc	WT	3h	180				exp1
15.0002	A3	0.002	GlcNAc_WT_3h	GlcNAc	WT	3h	180				exp1
15.1669	A3	0.002	GlcNAc_WT_3h	GlcNAc	WT	3h	180				exp1
15.3336	A3	0.00180001	GlcNAc_WT_3h	GlcNAc	WT	3h	180				exp1
15.5002	A3	0.0016	GlcNAc_WT_3h	GlcNAc	WT	3h	180				exp1
15.6669	A3	0.0016	GlcNAc_WT_3h	GlcNAc	WT	3h	180				exp1
15.8336	A3	0.0014	GlcNAc_WT_3h	GlcNAc	WT	3h	180				exp1
16.0003	A3	0.00130001	GlcNAc_WT_3h	GlcNAc	WT	3h	180				exp1
16.1669	A3	0.001	GlcNAc_WT_3h	GlcNAc	WT	3h	180				exp1
16.3336	A3	0.001	GlcNAc_WT_3h	GlcNAc	WT	3h	180				exp1
16.5003	A3	0.001	GlcNAc_WT_3h	GlcNAc	WT	3h	180				exp1
16.6669	A3	0.001	GlcNAc_WT_3h	GlcNAc	WT	3h	180				exp1
16.8336	A3	0.001	GlcNAc_WT_3h	GlcNAc	WT	3h	180				exp1
17.0003	A3	0.001	GlcNAc_WT_3h	GlcNAc	WT	3h	180				exp1
17.1669	A3	0.001	GlcNAc_WT_3h	GlcNAc	WT	3h	180				exp1
17.3336	A3	0.001	GlcNAc_WT_3h	GlcNAc	WT	3h	180				exp1
17.5003	A3	0.001	GlcNAc_WT_3h	GlcNAc	WT	3h	180				exp1
17.6669	A3	0.001	GlcNAc_WT_3h	GlcNAc	WT	3h	180				exp1
17.8336	A3	0.001	GlcNAc_WT_3h	GlcNAc	WT	3h	180				exp1
18.0003	A3	0.001	GlcNAc_WT_3h	GlcNAc	WT	3h	180				exp1
18.167	A3	0.001	GlcNAc_WT_3h	GlcNAc	WT	3h	180				exp1
18.3336	A3	0.001	GlcNAc_WT_3h	GlcNAc	WT	3h	180				exp1
18.5003	A3	0.001	GlcNAc_WT_3h	GlcNAc	WT	3h	180				exp1
18.667	A3	0.001	GlcNAc_WT_3h	GlcNAc	WT	3h	180				exp1
18.8336	A3	0.001	GlcNAc_WT_3h	GlcNAc	WT	3h	180				exp1
19.0003	A3	0.001	GlcNAc_WT_3h	GlcNAc	WT	3h	180				exp1
19.167	A3	0.001	GlcNAc_WT_3h	GlcNAc	WT	3h	180				exp1
19.3336	A3	0.001	GlcNAc_WT_3h	GlcNAc	WT	3h	180				exp1
19.5003	A3	0.001	GlcNAc_WT_3h	GlcNAc	WT	3h	180				exp1
19.667	A3	0.001	GlcNAc_WT_3h	GlcNAc	WT	3h	180				exp1
19.8337	A3	0.001	GlcNAc_WT_3h	GlcNAc	WT	3h	180				exp1
20.0003	A3	0.001	GlcNAc_WT_3h	GlcNAc	WT	3h	180				exp1
0	A7	0.001	Glc_WT_3h20	Glc	WT	3h20	200	0.5262	77.11	1.5422	exp1
0.166639	A7	0.001	Glc_WT_3h20	Glc	WT	3h20	200				exp1
0.333306	A7	0.0014	Glc_WT_3h20	Glc	WT	3h20	200				exp1
0.499972	A7	0.0023	Glc_WT_3h20	Glc	WT	3h20	200				exp1
0.666667	A7	0.0033	Glc_WT_3h20	Glc	WT	3h20	200				exp1
0.833333	A7	0.0034	Glc_WT_3h20	Glc	WT	3h20	200				exp1
1	A7	0.004	Glc_WT_3h20	Glc	WT	3h20	200				exp1
1.16667	A7	0.0053	Glc_WT_3h20	Glc	WT	3h20	200				exp1
1.33333	A7	0.0058	Glc_WT_3h20	Glc	WT	3h20	200				exp1
1.5	A7	0.0065	Glc_WT_3h20	Glc	WT	3h20	200				exp1
1.66667	A7	0.0079	Glc_WT_3h20	Glc	WT	3h20	200				exp1
1.83333	A7	0.0096	Glc_WT_3h20	Glc	WT	3h20	200				exp1
2	A7	0.0112	Glc_WT_3h20	Glc	WT	3h20	200				exp1
2.16667	A7	0.0137	Glc_WT_3h20	Glc	WT	3h20	200				exp1
2.33336	A7	0.0168	Glc_WT_3h20	Glc	WT	3h20	200				exp1
2.50003	A7	0.0215	Glc_WT_3h20	Glc	WT	3h20	200				exp1
2.66669	A7	0.0273	Glc_WT_3h20	Glc	WT	3h20	200				exp1
2.83336	A7	0.0346	Glc_WT_3h20	Glc	WT	3h20	200				exp1
3.00003	A7	0.0445	Glc_WT_3h20	Glc	WT	3h20	200				exp1
3.16669	A7	0.0558	Glc_WT_3h20	Glc	WT	3h20	200				exp1
3.33336	A7	0.0718	Glc_WT_3h20	Glc	WT	3h20	200	0.4732	67.9933	1.35987	exp1
3.50003	A7	0.0208	Glc_WT_3h20	Glc	WT	3h20	200				exp1
3.66669	A7	0.009	Glc_WT_3h20	Glc	WT	3h20	200				exp1
3.83339	A7	0.0119	Glc_WT_3h20	Glc	WT	3h20	200				exp1
4.00006	A7	0.0145	Glc_WT_3h20	Glc	WT	3h20	200				exp1
4.16672	A7	0.0173	Glc_WT_3h20	Glc	WT	3h20	200				exp1
4.33339	A7	0.021	Glc_WT_3h20	Glc	WT	3h20	200				exp1
4.50006	A7	0.0251	Glc_WT_3h20	Glc	WT	3h20	200				exp1
4.66672	A7	0.0307	Glc_WT_3h20	Glc	WT	3h20	200				exp1
4.83339	A7	0.0341	Glc_WT_3h20	Glc	WT	3h20	200				exp1
5.00006	A7	0.0351	Glc_WT_3h20	Glc	WT	3h20	200				exp1
5.16672	A7	0.0353	Glc_WT_3h20	Glc	WT	3h20	200				exp1
5.33342	A7	0.0354	Glc_WT_3h20	Glc	WT	3h20	200				exp1
5.50008	A7	0.0351	Glc_WT_3h20	Glc	WT	3h20	200				exp1
5.66675	A7	0.0349	Glc_WT_3h20	Glc	WT	3h20	200				exp1
5.83342	A7	0.0345	Glc_WT_3h20	Glc	WT	3h20	200				exp1
6.00008	A7	0.0344	Glc_WT_3h20	Glc	WT	3h20	200				exp1
6.16675	A7	0.0336	Glc_WT_3h20	Glc	WT	3h20	200				exp1
6.33342	A7	0.0334	Glc_WT_3h20	Glc	WT	3h20	200				exp1
6.50008	A7	0.0327	Glc_WT_3h20	Glc	WT	3h20	200				exp1
6.66675	A7	0.0324	Glc_WT_3h20	Glc	WT	3h20	200				exp1
6.83342	A7	0.0318	Glc_WT_3h20	Glc	WT	3h20	200				exp1
7.00011	A7	0.0319	Glc_WT_3h20	Glc	WT	3h20	200				exp1
7.16678	A7	0.0311	Glc_WT_3h20	Glc	WT	3h20	200				exp1
7.33344	A7	0.0308	Glc_WT_3h20	Glc	WT	3h20	200				exp1
7.50011	A7	0.0304	Glc_WT_3h20	Glc	WT	3h20	200				exp1
7.66678	A7	0.0299	Glc_WT_3h20	Glc	WT	3h20	200				exp1
7.83344	A7	0.0296	Glc_WT_3h20	Glc	WT	3h20	200				exp1
8.00011	A7	0.0293	Glc_WT_3h20	Glc	WT	3h20	200				exp1
8.16678	A7	0.0289	Glc_WT_3h20	Glc	WT	3h20	200				exp1
8.33344	A7	0.0283	Glc_WT_3h20	Glc	WT	3h20	200				exp1
8.50011	A7	0.0278	Glc_WT_3h20	Glc	WT	3h20	200				exp1
8.66681	A7	0.0275	Glc_WT_3h20	Glc	WT	3h20	200				exp1
8.83347	A7	0.0271	Glc_WT_3h20	Glc	WT	3h20	200				exp1
9.00014	A7	0.0268	Glc_WT_3h20	Glc	WT	3h20	200				exp1
9.16681	A7	0.0264	Glc_WT_3h20	Glc	WT	3h20	200				exp1
9.33347	A7	0.0262	Glc_WT_3h20	Glc	WT	3h20	200				exp1
9.50014	A7	0.0259	Glc_WT_3h20	Glc	WT	3h20	200				exp1
9.66681	A7	0.0256	Glc_WT_3h20	Glc	WT	3h20	200				exp1
9.83347	A7	0.0252	Glc_WT_3h20	Glc	WT	3h20	200				exp1
10.0001	A7	0.025	Glc_WT_3h20	Glc	WT	3h20	200				exp1
10.1668	A7	0.0247	Glc_WT_3h20	Glc	WT	3h20	200				exp1
10.3335	A7	0.0244	Glc_WT_3h20	Glc	WT	3h20	200				exp1
10.5002	A7	0.024	Glc_WT_3h20	Glc	WT	3h20	200				exp1
10.6668	A7	0.0239	Glc_WT_3h20	Glc	WT	3h20	200				exp1
10.8335	A7	0.0236	Glc_WT_3h20	Glc	WT	3h20	200				exp1
11.0002	A7	0.0232	Glc_WT_3h20	Glc	WT	3h20	200				exp1
11.1668	A7	0.023	Glc_WT_3h20	Glc	WT	3h20	200				exp1
11.3335	A7	0.0229	Glc_WT_3h20	Glc	WT	3h20	200				exp1
11.5002	A7	0.0224	Glc_WT_3h20	Glc	WT	3h20	200				exp1
11.6668	A7	0.0221	Glc_WT_3h20	Glc	WT	3h20	200				exp1
11.8335	A7	0.0218	Glc_WT_3h20	Glc	WT	3h20	200				exp1
12.0002	A7	0.0216	Glc_WT_3h20	Glc	WT	3h20	200				exp1
12.1669	A7	0.0214	Glc_WT_3h20	Glc	WT	3h20	200				exp1
12.3335	A7	0.0213	Glc_WT_3h20	Glc	WT	3h20	200				exp1
12.5002	A7	0.0211	Glc_WT_3h20	Glc	WT	3h20	200				exp1
12.6669	A7	0.0209	Glc_WT_3h20	Glc	WT	3h20	200				exp1
12.8335	A7	0.0205	Glc_WT_3h20	Glc	WT	3h20	200				exp1
13.0002	A7	0.0203	Glc_WT_3h20	Glc	WT	3h20	200				exp1
13.1669	A7	0.0202	Glc_WT_3h20	Glc	WT	3h20	200				exp1
13.3336	A7	0.0199	Glc_WT_3h20	Glc	WT	3h20	200				exp1
13.5002	A7	0.0196	Glc_WT_3h20	Glc	WT	3h20	200				exp1
13.6669	A7	0.0195	Glc_WT_3h20	Glc	WT	3h20	200				exp1
13.8336	A7	0.0192	Glc_WT_3h20	Glc	WT	3h20	200				exp1
14.0002	A7	0.0192	Glc_WT_3h20	Glc	WT	3h20	200				exp1
14.1669	A7	0.0188	Glc_WT_3h20	Glc	WT	3h20	200				exp1
14.3336	A7	0.0189	Glc_WT_3h20	Glc	WT	3h20	200				exp1
14.5002	A7	0.0186	Glc_WT_3h20	Glc	WT	3h20	200				exp1
14.6669	A7	0.0184	Glc_WT_3h20	Glc	WT	3h20	200				exp1
14.8336	A7	0.0181	Glc_WT_3h20	Glc	WT	3h20	200				exp1
15.0002	A7	0.018	Glc_WT_3h20	Glc	WT	3h20	200				exp1
15.1669	A7	0.0179	Glc_WT_3h20	Glc	WT	3h20	200				exp1
15.3336	A7	0.0174	Glc_WT_3h20	Glc	WT	3h20	200				exp1
15.5002	A7	0.0173	Glc_WT_3h20	Glc	WT	3h20	200				exp1
15.6669	A7	0.0171	Glc_WT_3h20	Glc	WT	3h20	200				exp1
15.8336	A7	0.0168	Glc_WT_3h20	Glc	WT	3h20	200				exp1
16.0003	A7	0.0166	Glc_WT_3h20	Glc	WT	3h20	200				exp1
16.1669	A7	0.0163	Glc_WT_3h20	Glc	WT	3h20	200				exp1
16.3336	A7	0.0162	Glc_WT_3h20	Glc	WT	3h20	200				exp1
16.5003	A7	0.0159	Glc_WT_3h20	Glc	WT	3h20	200				exp1
16.6669	A7	0.0155	Glc_WT_3h20	Glc	WT	3h20	200				exp1
16.8336	A7	0.0153	Glc_WT_3h20	Glc	WT	3h20	200				exp1
17.0003	A7	0.0153	Glc_WT_3h20	Glc	WT	3h20	200				exp1
17.1669	A7	0.0149	Glc_WT_3h20	Glc	WT	3h20	200				exp1
17.3336	A7	0.0147	Glc_WT_3h20	Glc	WT	3h20	200				exp1
17.5003	A7	0.0145	Glc_WT_3h20	Glc	WT	3h20	200				exp1
17.6669	A7	0.0143	Glc_WT_3h20	Glc	WT	3h20	200				exp1
17.8336	A7	0.0141	Glc_WT_3h20	Glc	WT	3h20	200				exp1
18.0003	A7	0.0139	Glc_WT_3h20	Glc	WT	3h20	200				exp1
18.167	A7	0.0136	Glc_WT_3h20	Glc	WT	3h20	200				exp1
18.3336	A7	0.0133	Glc_WT_3h20	Glc	WT	3h20	200				exp1
18.5003	A7	0.013	Glc_WT_3h20	Glc	WT	3h20	200				exp1
18.667	A7	0.0127	Glc_WT_3h20	Glc	WT	3h20	200				exp1
18.8336	A7	0.0125	Glc_WT_3h20	Glc	WT	3h20	200				exp1
19.0003	A7	0.0125	Glc_WT_3h20	Glc	WT	3h20	200				exp1
19.167	A7	0.0121	Glc_WT_3h20	Glc	WT	3h20	200				exp1
19.3336	A7	0.0118	Glc_WT_3h20	Glc	WT	3h20	200				exp1
19.5003	A7	0.0116	Glc_WT_3h20	Glc	WT	3h20	200				exp1
19.667	A7	0.0113	Glc_WT_3h20	Glc	WT	3h20	200				exp1
19.8337	A7	0.0112	Glc_WT_3h20	Glc	WT	3h20	200				exp1
20.0003	A7	0.0109	Glc_WT_3h20	Glc	WT	3h20	200				exp1
0	A11	0.001	Glc+GlcNAc_WT_3h20	Glc+GlcNAc	WT	3h20	200	0.4918	71.1928	1.42386	exp1
0.166639	A11	0.0012	Glc+GlcNAc_WT_3h20	Glc+GlcNAc	WT	3h20	200				exp1
0.333306	A11	0.0021	Glc+GlcNAc_WT_3h20	Glc+GlcNAc	WT	3h20	200				exp1
0.499972	A11	0.0028	Glc+GlcNAc_WT_3h20	Glc+GlcNAc	WT	3h20	200				exp1
0.666667	A11	0.0033	Glc+GlcNAc_WT_3h20	Glc+GlcNAc	WT	3h20	200				exp1
0.833333	A11	0.0033	Glc+GlcNAc_WT_3h20	Glc+GlcNAc	WT	3h20	200				exp1
1	A11	0.0045	Glc+GlcNAc_WT_3h20	Glc+GlcNAc	WT	3h20	200				exp1
1.16667	A11	0.0057	Glc+GlcNAc_WT_3h20	Glc+GlcNAc	WT	3h20	200				exp1
1.33333	A11	0.0062	Glc+GlcNAc_WT_3h20	Glc+GlcNAc	WT	3h20	200				exp1
1.5	A11	0.0069	Glc+GlcNAc_WT_3h20	Glc+GlcNAc	WT	3h20	200				exp1
1.66667	A11	0.0068	Glc+GlcNAc_WT_3h20	Glc+GlcNAc	WT	3h20	200				exp1
1.83333	A11	0.0083	Glc+GlcNAc_WT_3h20	Glc+GlcNAc	WT	3h20	200				exp1
2	A11	0.01	Glc+GlcNAc_WT_3h20	Glc+GlcNAc	WT	3h20	200				exp1
2.16667	A11	0.0116	Glc+GlcNAc_WT_3h20	Glc+GlcNAc	WT	3h20	200				exp1
2.33336	A11	0.0142	Glc+GlcNAc_WT_3h20	Glc+GlcNAc	WT	3h20	200				exp1
2.50003	A11	0.017	Glc+GlcNAc_WT_3h20	Glc+GlcNAc	WT	3h20	200				exp1
2.66669	A11	0.0214	Glc+GlcNAc_WT_3h20	Glc+GlcNAc	WT	3h20	200				exp1
2.83336	A11	0.0265	Glc+GlcNAc_WT_3h20	Glc+GlcNAc	WT	3h20	200				exp1
3.00003	A11	0.0336	Glc+GlcNAc_WT_3h20	Glc+GlcNAc	WT	3h20	200				exp1
3.16669	A11	0.0409	Glc+GlcNAc_WT_3h20	Glc+GlcNAc	WT	3h20	200				exp1
3.33336	A11	0.051	Glc+GlcNAc_WT_3h20	Glc+GlcNAc	WT	3h20	200	0.501	72.7753	1.45551	exp1
3.50003	A11	0.001	Glc+GlcNAc_WT_3h20	Glc+GlcNAc	WT	3h20	200				exp1
3.66669	A11	0.0012	Glc+GlcNAc_WT_3h20	Glc+GlcNAc	WT	3h20	200				exp1
3.83339	A11	0.0021	Glc+GlcNAc_WT_3h20	Glc+GlcNAc	WT	3h20	200				exp1
4.00006	A11	0.003	Glc+GlcNAc_WT_3h20	Glc+GlcNAc	WT	3h20	200				exp1
4.16672	A11	0.004	Glc+GlcNAc_WT_3h20	Glc+GlcNAc	WT	3h20	200				exp1
4.33339	A11	0.0051	Glc+GlcNAc_WT_3h20	Glc+GlcNAc	WT	3h20	200				exp1
4.50006	A11	0.0064	Glc+GlcNAc_WT_3h20	Glc+GlcNAc	WT	3h20	200				exp1
4.66672	A11	0.0076	Glc+GlcNAc_WT_3h20	Glc+GlcNAc	WT	3h20	200				exp1
4.83339	A11	0.0084	Glc+GlcNAc_WT_3h20	Glc+GlcNAc	WT	3h20	200				exp1
5.00006	A11	0.0086	Glc+GlcNAc_WT_3h20	Glc+GlcNAc	WT	3h20	200				exp1
5.16672	A11	0.0087	Glc+GlcNAc_WT_3h20	Glc+GlcNAc	WT	3h20	200				exp1
5.33342	A11	0.0085	Glc+GlcNAc_WT_3h20	Glc+GlcNAc	WT	3h20	200				exp1
5.50008	A11	0.008	Glc+GlcNAc_WT_3h20	Glc+GlcNAc	WT	3h20	200				exp1
5.66675	A11	0.0078	Glc+GlcNAc_WT_3h20	Glc+GlcNAc	WT	3h20	200				exp1
5.83342	A11	0.0075	Glc+GlcNAc_WT_3h20	Glc+GlcNAc	WT	3h20	200				exp1
6.00008	A11	0.0076	Glc+GlcNAc_WT_3h20	Glc+GlcNAc	WT	3h20	200				exp1
6.16675	A11	0.0067	Glc+GlcNAc_WT_3h20	Glc+GlcNAc	WT	3h20	200				exp1
6.33342	A11	0.0065	Glc+GlcNAc_WT_3h20	Glc+GlcNAc	WT	3h20	200				exp1
6.50008	A11	0.0065	Glc+GlcNAc_WT_3h20	Glc+GlcNAc	WT	3h20	200				exp1
6.66675	A11	0.0062	Glc+GlcNAc_WT_3h20	Glc+GlcNAc	WT	3h20	200				exp1
6.83342	A11	0.0057	Glc+GlcNAc_WT_3h20	Glc+GlcNAc	WT	3h20	200				exp1
7.00011	A11	0.0055	Glc+GlcNAc_WT_3h20	Glc+GlcNAc	WT	3h20	200				exp1
7.16678	A11	0.0052	Glc+GlcNAc_WT_3h20	Glc+GlcNAc	WT	3h20	200				exp1
7.33344	A11	0.005	Glc+GlcNAc_WT_3h20	Glc+GlcNAc	WT	3h20	200				exp1
7.50011	A11	0.0048	Glc+GlcNAc_WT_3h20	Glc+GlcNAc	WT	3h20	200				exp1
7.66678	A11	0.0046	Glc+GlcNAc_WT_3h20	Glc+GlcNAc	WT	3h20	200				exp1
7.83344	A11	0.0044	Glc+GlcNAc_WT_3h20	Glc+GlcNAc	WT	3h20	200				exp1
8.00011	A11	0.004	Glc+GlcNAc_WT_3h20	Glc+GlcNAc	WT	3h20	200				exp1
8.16678	A11	0.0039	Glc+GlcNAc_WT_3h20	Glc+GlcNAc	WT	3h20	200				exp1
8.33344	A11	0.0036	Glc+GlcNAc_WT_3h20	Glc+GlcNAc	WT	3h20	200				exp1
8.50011	A11	0.0034	Glc+GlcNAc_WT_3h20	Glc+GlcNAc	WT	3h20	200				exp1
8.66681	A11	0.0031	Glc+GlcNAc_WT_3h20	Glc+GlcNAc	WT	3h20	200				exp1
8.83347	A11	0.0029	Glc+GlcNAc_WT_3h20	Glc+GlcNAc	WT	3h20	200				exp1
9.00014	A11	0.0028	Glc+GlcNAc_WT_3h20	Glc+GlcNAc	WT	3h20	200				exp1
9.16681	A11	0.0026	Glc+GlcNAc_WT_3h20	Glc+GlcNAc	WT	3h20	200				exp1
9.33347	A11	0.0024	Glc+GlcNAc_WT_3h20	Glc+GlcNAc	WT	3h20	200				exp1
9.50014	A11	0.0023	Glc+GlcNAc_WT_3h20	Glc+GlcNAc	WT	3h20	200				exp1
9.66681	A11	0.002	Glc+GlcNAc_WT_3h20	Glc+GlcNAc	WT	3h20	200				exp1
9.83347	A11	0.0018	Glc+GlcNAc_WT_3h20	Glc+GlcNAc	WT	3h20	200				exp1
10.0001	A11	0.0017	Glc+GlcNAc_WT_3h20	Glc+GlcNAc	WT	3h20	200				exp1
10.1668	A11	0.0015	Glc+GlcNAc_WT_3h20	Glc+GlcNAc	WT	3h20	200				exp1
10.3335	A11	0.0013	Glc+GlcNAc_WT_3h20	Glc+GlcNAc	WT	3h20	200				exp1
10.5002	A11	0.001	Glc+GlcNAc_WT_3h20	Glc+GlcNAc	WT	3h20	200				exp1
10.6668	A11	0.001	Glc+GlcNAc_WT_3h20	Glc+GlcNAc	WT	3h20	200				exp1
10.8335	A11	0.001	Glc+GlcNAc_WT_3h20	Glc+GlcNAc	WT	3h20	200				exp1
11.0002	A11	0.001	Glc+GlcNAc_WT_3h20	Glc+GlcNAc	WT	3h20	200				exp1
11.1668	A11	0.001	Glc+GlcNAc_WT_3h20	Glc+GlcNAc	WT	3h20	200				exp1
11.3335	A11	0.001	Glc+GlcNAc_WT_3h20	Glc+GlcNAc	WT	3h20	200				exp1
11.5002	A11	0.001	Glc+GlcNAc_WT_3h20	Glc+GlcNAc	WT	3h20	200				exp1
11.6668	A11	0.001	Glc+GlcNAc_WT_3h20	Glc+GlcNAc	WT	3h20	200				exp1
11.8335	A11	0.001	Glc+GlcNAc_WT_3h20	Glc+GlcNAc	WT	3h20	200				exp1
12.0002	A11	0.001	Glc+GlcNAc_WT_3h20	Glc+GlcNAc	WT	3h20	200				exp1
12.1669	A11	0.001	Glc+GlcNAc_WT_3h20	Glc+GlcNAc	WT	3h20	200				exp1
12.3335	A11	0.001	Glc+GlcNAc_WT_3h20	Glc+GlcNAc	WT	3h20	200				exp1
12.5002	A11	0.001	Glc+GlcNAc_WT_3h20	Glc+GlcNAc	WT	3h20	200				exp1
12.6669	A11	0.001	Glc+GlcNAc_WT_3h20	Glc+GlcNAc	WT	3h20	200				exp1
12.8335	A11	0.001	Glc+GlcNAc_WT_3h20	Glc+GlcNAc	WT	3h20	200				exp1
13.0002	A11	0.001	Glc+GlcNAc_WT_3h20	Glc+GlcNAc	WT	3h20	200				exp1
13.1669	A11	0.001	Glc+GlcNAc_WT_3h20	Glc+GlcNAc	WT	3h20	200				exp1
13.3336	A11	0.001	Glc+GlcNAc_WT_3h20	Glc+GlcNAc	WT	3h20	200				exp1
13.5002	A11	0.001	Glc+GlcNAc_WT_3h20	Glc+GlcNAc	WT	3h20	200				exp1
13.6669	A11	0.001	Glc+GlcNAc_WT_3h20	Glc+GlcNAc	WT	3h20	200				exp1
13.8336	A11	0.001	Glc+GlcNAc_WT_3h20	Glc+GlcNAc	WT	3h20	200				exp1
14.0002	A11	0.001	Glc+GlcNAc_WT_3h20	Glc+GlcNAc	WT	3h20	200				exp1
14.1669	A11	0.001	Glc+GlcNAc_WT_3h20	Glc+GlcNAc	WT	3h20	200				exp1
14.3336	A11	0.001	Glc+GlcNAc_WT_3h20	Glc+GlcNAc	WT	3h20	200				exp1
14.5002	A11	0.001	Glc+GlcNAc_WT_3h20	Glc+GlcNAc	WT	3h20	200				exp1
14.6669	A11	0.001	Glc+GlcNAc_WT_3h20	Glc+GlcNAc	WT	3h20	200				exp1
14.8336	A11	0.001	Glc+GlcNAc_WT_3h20	Glc+GlcNAc	WT	3h20	200				exp1
15.0002	A11	0.001	Glc+GlcNAc_WT_3h20	Glc+GlcNAc	WT	3h20	200				exp1
15.1669	A11	0.001	Glc+GlcNAc_WT_3h20	Glc+GlcNAc	WT	3h20	200				exp1
15.3336	A11	0.001	Glc+GlcNAc_WT_3h20	Glc+GlcNAc	WT	3h20	200				exp1
15.5002	A11	0.001	Glc+GlcNAc_WT_3h20	Glc+GlcNAc	WT	3h20	200				exp1
15.6669	A11	0.001	Glc+GlcNAc_WT_3h20	Glc+GlcNAc	WT	3h20	200				exp1
15.8336	A11	0.001	Glc+GlcNAc_WT_3h20	Glc+GlcNAc	WT	3h20	200				exp1
16.0003	A11	0.001	Glc+GlcNAc_WT_3h20	Glc+GlcNAc	WT	3h20	200				exp1
16.1669	A11	0.001	Glc+GlcNAc_WT_3h20	Glc+GlcNAc	WT	3h20	200				exp1
16.3336	A11	0.001	Glc+GlcNAc_WT_3h20	Glc+GlcNAc	WT	3h20	200				exp1
16.5003	A11	0.001	Glc+GlcNAc_WT_3h20	Glc+GlcNAc	WT	3h20	200				exp1
16.6669	A11	0.001	Glc+GlcNAc_WT_3h20	Glc+GlcNAc	WT	3h20	200				exp1
16.8336	A11	0.001	Glc+GlcNAc_WT_3h20	Glc+GlcNAc	WT	3h20	200				exp1
17.0003	A11	0.001	Glc+GlcNAc_WT_3h20	Glc+GlcNAc	WT	3h20	200				exp1
17.1669	A11	0.001	Glc+GlcNAc_WT_3h20	Glc+GlcNAc	WT	3h20	200				exp1
17.3336	A11	0.001	Glc+GlcNAc_WT_3h20	Glc+GlcNAc	WT	3h20	200				exp1
17.5003	A11	0.001	Glc+GlcNAc_WT_3h20	Glc+GlcNAc	WT	3h20	200				exp1
17.6669	A11	0.001	Glc+GlcNAc_WT_3h20	Glc+GlcNAc	WT	3h20	200				exp1
17.8336	A11	0.001	Glc+GlcNAc_WT_3h20	Glc+GlcNAc	WT	3h20	200				exp1
18.0003	A11	0.001	Glc+GlcNAc_WT_3h20	Glc+GlcNAc	WT	3h20	200				exp1
18.167	A11	0.001	Glc+GlcNAc_WT_3h20	Glc+GlcNAc	WT	3h20	200				exp1
18.3336	A11	0.001	Glc+GlcNAc_WT_3h20	Glc+GlcNAc	WT	3h20	200				exp1
18.5003	A11	0.001	Glc+GlcNAc_WT_3h20	Glc+GlcNAc	WT	3h20	200				exp1
18.667	A11	0.001	Glc+GlcNAc_WT_3h20	Glc+GlcNAc	WT	3h20	200				exp1
18.8336	A11	0.001	Glc+GlcNAc_WT_3h20	Glc+GlcNAc	WT	3h20	200				exp1
19.0003	A11	0.001	Glc+GlcNAc_WT_3h20	Glc+GlcNAc	WT	3h20	200				exp1
19.167	A11	0.001	Glc+GlcNAc_WT_3h20	Glc+GlcNAc	WT	3h20	200				exp1
19.3336	A11	0.001	Glc+GlcNAc_WT_3h20	Glc+GlcNAc	WT	3h20	200				exp1
19.5003	A11	0.001	Glc+GlcNAc_WT_3h20	Glc+GlcNAc	WT	3h20	200				exp1
19.667	A11	0.001	Glc+GlcNAc_WT_3h20	Glc+GlcNAc	WT	3h20	200				exp1
19.8337	A11	0.001	Glc+GlcNAc_WT_3h20	Glc+GlcNAc	WT	3h20	200				exp1
20.0003	A11	0.001	Glc+GlcNAc_WT_3h20	Glc+GlcNAc	WT	3h20	200				exp1
0	A9	0.001	GlcNAc_WT_3h20	GlcNAc	WT	3h20	200	0.0709	0	0	exp1
0.166639	A9	0.001	GlcNAc_WT_3h20	GlcNAc	WT	3h20	200				exp1
0.333306	A9	0.001	GlcNAc_WT_3h20	GlcNAc	WT	3h20	200				exp1
0.499972	A9	0.001	GlcNAc_WT_3h20	GlcNAc	WT	3h20	200				exp1
0.666667	A9	0.0012	GlcNAc_WT_3h20	GlcNAc	WT	3h20	200				exp1
0.833333	A9	0.001	GlcNAc_WT_3h20	GlcNAc	WT	3h20	200				exp1
1	A9	0.0011	GlcNAc_WT_3h20	GlcNAc	WT	3h20	200				exp1
1.16667	A9	0.001	GlcNAc_WT_3h20	GlcNAc	WT	3h20	200				exp1
1.33333	A9	0.001	GlcNAc_WT_3h20	GlcNAc	WT	3h20	200				exp1
1.5	A9	0.001	GlcNAc_WT_3h20	GlcNAc	WT	3h20	200				exp1
1.66667	A9	0.001	GlcNAc_WT_3h20	GlcNAc	WT	3h20	200				exp1
1.83333	A9	0.00130001	GlcNAc_WT_3h20	GlcNAc	WT	3h20	200				exp1
2	A9	0.002	GlcNAc_WT_3h20	GlcNAc	WT	3h20	200				exp1
2.16667	A9	0.00310001	GlcNAc_WT_3h20	GlcNAc	WT	3h20	200				exp1
2.33336	A9	0.0046	GlcNAc_WT_3h20	GlcNAc	WT	3h20	200				exp1
2.50003	A9	0.00660001	GlcNAc_WT_3h20	GlcNAc	WT	3h20	200				exp1
2.66669	A9	0.0089	GlcNAc_WT_3h20	GlcNAc	WT	3h20	200				exp1
2.83336	A9	0.0121	GlcNAc_WT_3h20	GlcNAc	WT	3h20	200				exp1
3.00003	A9	0.0159	GlcNAc_WT_3h20	GlcNAc	WT	3h20	200				exp1
3.16669	A9	0.0202	GlcNAc_WT_3h20	GlcNAc	WT	3h20	200				exp1
3.33336	A9	0.0258	GlcNAc_WT_3h20	GlcNAc	WT	3h20	200	0.0691	0	0	exp1
3.50003	A9	0.0016	GlcNAc_WT_3h20	GlcNAc	WT	3h20	200				exp1
3.66669	A9	0.001	GlcNAc_WT_3h20	GlcNAc	WT	3h20	200				exp1
3.83339	A9	0.001	GlcNAc_WT_3h20	GlcNAc	WT	3h20	200				exp1
4.00006	A9	0.001	GlcNAc_WT_3h20	GlcNAc	WT	3h20	200				exp1
4.16672	A9	0.001	GlcNAc_WT_3h20	GlcNAc	WT	3h20	200				exp1
4.33339	A9	0.0011	GlcNAc_WT_3h20	GlcNAc	WT	3h20	200				exp1
4.50006	A9	0.0024	GlcNAc_WT_3h20	GlcNAc	WT	3h20	200				exp1
4.66672	A9	0.0042	GlcNAc_WT_3h20	GlcNAc	WT	3h20	200				exp1
4.83339	A9	0.0063	GlcNAc_WT_3h20	GlcNAc	WT	3h20	200				exp1
5.00006	A9	0.0091	GlcNAc_WT_3h20	GlcNAc	WT	3h20	200				exp1
5.16672	A9	0.012	GlcNAc_WT_3h20	GlcNAc	WT	3h20	200				exp1
5.33342	A9	0.015	GlcNAc_WT_3h20	GlcNAc	WT	3h20	200				exp1
5.50008	A9	0.0165	GlcNAc_WT_3h20	GlcNAc	WT	3h20	200				exp1
5.66675	A9	0.0179	GlcNAc_WT_3h20	GlcNAc	WT	3h20	200				exp1
5.83342	A9	0.0182	GlcNAc_WT_3h20	GlcNAc	WT	3h20	200				exp1
6.00008	A9	0.0182	GlcNAc_WT_3h20	GlcNAc	WT	3h20	200				exp1
6.16675	A9	0.0179	GlcNAc_WT_3h20	GlcNAc	WT	3h20	200				exp1
6.33342	A9	0.0174	GlcNAc_WT_3h20	GlcNAc	WT	3h20	200				exp1
6.50008	A9	0.0172	GlcNAc_WT_3h20	GlcNAc	WT	3h20	200				exp1
6.66675	A9	0.017	GlcNAc_WT_3h20	GlcNAc	WT	3h20	200				exp1
6.83342	A9	0.0165	GlcNAc_WT_3h20	GlcNAc	WT	3h20	200				exp1
7.00011	A9	0.0161	GlcNAc_WT_3h20	GlcNAc	WT	3h20	200				exp1
7.16678	A9	0.0157	GlcNAc_WT_3h20	GlcNAc	WT	3h20	200				exp1
7.33344	A9	0.0152	GlcNAc_WT_3h20	GlcNAc	WT	3h20	200				exp1
7.50011	A9	0.0148	GlcNAc_WT_3h20	GlcNAc	WT	3h20	200				exp1
7.66678	A9	0.0144	GlcNAc_WT_3h20	GlcNAc	WT	3h20	200				exp1
7.83344	A9	0.014	GlcNAc_WT_3h20	GlcNAc	WT	3h20	200				exp1
8.00011	A9	0.0136	GlcNAc_WT_3h20	GlcNAc	WT	3h20	200				exp1
8.16678	A9	0.0131	GlcNAc_WT_3h20	GlcNAc	WT	3h20	200				exp1
8.33344	A9	0.0127	GlcNAc_WT_3h20	GlcNAc	WT	3h20	200				exp1
8.50011	A9	0.0122	GlcNAc_WT_3h20	GlcNAc	WT	3h20	200				exp1
8.66681	A9	0.0117	GlcNAc_WT_3h20	GlcNAc	WT	3h20	200				exp1
8.83347	A9	0.0114	GlcNAc_WT_3h20	GlcNAc	WT	3h20	200				exp1
9.00014	A9	0.0112	GlcNAc_WT_3h20	GlcNAc	WT	3h20	200				exp1
9.16681	A9	0.0108	GlcNAc_WT_3h20	GlcNAc	WT	3h20	200				exp1
9.33347	A9	0.0105	GlcNAc_WT_3h20	GlcNAc	WT	3h20	200				exp1
9.50014	A9	0.01	GlcNAc_WT_3h20	GlcNAc	WT	3h20	200				exp1
9.66681	A9	0.00970001	GlcNAc_WT_3h20	GlcNAc	WT	3h20	200				exp1
9.83347	A9	0.0095	GlcNAc_WT_3h20	GlcNAc	WT	3h20	200				exp1
10.0001	A9	0.0093	GlcNAc_WT_3h20	GlcNAc	WT	3h20	200				exp1
10.1668	A9	0.00880001	GlcNAc_WT_3h20	GlcNAc	WT	3h20	200				exp1
10.3335	A9	0.0085	GlcNAc_WT_3h20	GlcNAc	WT	3h20	200				exp1
10.5002	A9	0.0082	GlcNAc_WT_3h20	GlcNAc	WT	3h20	200				exp1
10.6668	A9	0.008	GlcNAc_WT_3h20	GlcNAc	WT	3h20	200				exp1
10.8335	A9	0.0076	GlcNAc_WT_3h20	GlcNAc	WT	3h20	200				exp1
11.0002	A9	0.0071	GlcNAc_WT_3h20	GlcNAc	WT	3h20	200				exp1
11.1668	A9	0.007	GlcNAc_WT_3h20	GlcNAc	WT	3h20	200				exp1
11.3335	A9	0.0068	GlcNAc_WT_3h20	GlcNAc	WT	3h20	200				exp1
11.5002	A9	0.0064	GlcNAc_WT_3h20	GlcNAc	WT	3h20	200				exp1
11.6668	A9	0.0061	GlcNAc_WT_3h20	GlcNAc	WT	3h20	200				exp1
11.8335	A9	0.0059	GlcNAc_WT_3h20	GlcNAc	WT	3h20	200				exp1
12.0002	A9	0.0056	GlcNAc_WT_3h20	GlcNAc	WT	3h20	200				exp1
12.1669	A9	0.0054	GlcNAc_WT_3h20	GlcNAc	WT	3h20	200				exp1
12.3335	A9	0.0052	GlcNAc_WT_3h20	GlcNAc	WT	3h20	200				exp1
12.5002	A9	0.0049	GlcNAc_WT_3h20	GlcNAc	WT	3h20	200				exp1
12.6669	A9	0.0048	GlcNAc_WT_3h20	GlcNAc	WT	3h20	200				exp1
12.8335	A9	0.0043	GlcNAc_WT_3h20	GlcNAc	WT	3h20	200				exp1
13.0002	A9	0.0041	GlcNAc_WT_3h20	GlcNAc	WT	3h20	200				exp1
13.1669	A9	0.00400001	GlcNAc_WT_3h20	GlcNAc	WT	3h20	200				exp1
13.3336	A9	0.0037	GlcNAc_WT_3h20	GlcNAc	WT	3h20	200				exp1
13.5002	A9	0.0034	GlcNAc_WT_3h20	GlcNAc	WT	3h20	200				exp1
13.6669	A9	0.00310001	GlcNAc_WT_3h20	GlcNAc	WT	3h20	200				exp1
13.8336	A9	0.0029	GlcNAc_WT_3h20	GlcNAc	WT	3h20	200				exp1
14.0002	A9	0.0028	GlcNAc_WT_3h20	GlcNAc	WT	3h20	200				exp1
14.1669	A9	0.0027	GlcNAc_WT_3h20	GlcNAc	WT	3h20	200				exp1
14.3336	A9	0.0025	GlcNAc_WT_3h20	GlcNAc	WT	3h20	200				exp1
14.5002	A9	0.0024	GlcNAc_WT_3h20	GlcNAc	WT	3h20	200				exp1
14.6669	A9	0.0021	GlcNAc_WT_3h20	GlcNAc	WT	3h20	200				exp1
14.8336	A9	0.002	GlcNAc_WT_3h20	GlcNAc	WT	3h20	200				exp1
15.0002	A9	0.0017	GlcNAc_WT_3h20	GlcNAc	WT	3h20	200				exp1
15.1669	A9	0.0016	GlcNAc_WT_3h20	GlcNAc	WT	3h20	200				exp1
15.3336	A9	0.00130001	GlcNAc_WT_3h20	GlcNAc	WT	3h20	200				exp1
15.5002	A9	0.0012	GlcNAc_WT_3h20	GlcNAc	WT	3h20	200				exp1
15.6669	A9	0.0011	GlcNAc_WT_3h20	GlcNAc	WT	3h20	200				exp1
15.8336	A9	0.001	GlcNAc_WT_3h20	GlcNAc	WT	3h20	200				exp1
16.0003	A9	0.001	GlcNAc_WT_3h20	GlcNAc	WT	3h20	200				exp1
16.1669	A9	0.001	GlcNAc_WT_3h20	GlcNAc	WT	3h20	200				exp1
16.3336	A9	0.001	GlcNAc_WT_3h20	GlcNAc	WT	3h20	200				exp1
16.5003	A9	0.001	GlcNAc_WT_3h20	GlcNAc	WT	3h20	200				exp1
16.6669	A9	0.001	GlcNAc_WT_3h20	GlcNAc	WT	3h20	200				exp1
16.8336	A9	0.001	GlcNAc_WT_3h20	GlcNAc	WT	3h20	200				exp1
17.0003	A9	0.001	GlcNAc_WT_3h20	GlcNAc	WT	3h20	200				exp1
17.1669	A9	0.001	GlcNAc_WT_3h20	GlcNAc	WT	3h20	200				exp1
17.3336	A9	0.001	GlcNAc_WT_3h20	GlcNAc	WT	3h20	200				exp1
17.5003	A9	0.001	GlcNAc_WT_3h20	GlcNAc	WT	3h20	200				exp1
17.6669	A9	0.001	GlcNAc_WT_3h20	GlcNAc	WT	3h20	200				exp1
17.8336	A9	0.001	GlcNAc_WT_3h20	GlcNAc	WT	3h20	200				exp1
18.0003	A9	0.001	GlcNAc_WT_3h20	GlcNAc	WT	3h20	200				exp1
18.167	A9	0.001	GlcNAc_WT_3h20	GlcNAc	WT	3h20	200				exp1
18.3336	A9	0.001	GlcNAc_WT_3h20	GlcNAc	WT	3h20	200				exp1
18.5003	A9	0.001	GlcNAc_WT_3h20	GlcNAc	WT	3h20	200				exp1
18.667	A9	0.001	GlcNAc_WT_3h20	GlcNAc	WT	3h20	200				exp1
18.8336	A9	0.001	GlcNAc_WT_3h20	GlcNAc	WT	3h20	200				exp1
19.0003	A9	0.001	GlcNAc_WT_3h20	GlcNAc	WT	3h20	200				exp1
19.167	A9	0.001	GlcNAc_WT_3h20	GlcNAc	WT	3h20	200				exp1
19.3336	A9	0.001	GlcNAc_WT_3h20	GlcNAc	WT	3h20	200				exp1
19.5003	A9	0.001	GlcNAc_WT_3h20	GlcNAc	WT	3h20	200				exp1
19.667	A9	0.001	GlcNAc_WT_3h20	GlcNAc	WT	3h20	200				exp1
19.8337	A9	0.001	GlcNAc_WT_3h20	GlcNAc	WT	3h20	200				exp1
20.0003	A9	0.001	GlcNAc_WT_3h20	GlcNAc	WT	3h20	200				exp1
0	B1	0.001	Glc_WT_3h40	Glc	WT	3h40	220	0.5262	77.11	1.5422	exp1
0.166639	B1	0.0019	Glc_WT_3h40	Glc	WT	3h40	220				exp1
0.333306	B1	0.00289999	Glc_WT_3h40	Glc	WT	3h40	220				exp1
0.499972	B1	0.0025	Glc_WT_3h40	Glc	WT	3h40	220				exp1
0.666667	B1	0.0028	Glc_WT_3h40	Glc	WT	3h40	220				exp1
0.833333	B1	0.00289999	Glc_WT_3h40	Glc	WT	3h40	220				exp1
1	B1	0.0037	Glc_WT_3h40	Glc	WT	3h40	220				exp1
1.16667	B1	0.0038	Glc_WT_3h40	Glc	WT	3h40	220				exp1
1.33333	B1	0.0048	Glc_WT_3h40	Glc	WT	3h40	220				exp1
1.5	B1	0.0058	Glc_WT_3h40	Glc	WT	3h40	220				exp1
1.66667	B1	0.007	Glc_WT_3h40	Glc	WT	3h40	220				exp1
1.83333	B1	0.00859999	Glc_WT_3h40	Glc	WT	3h40	220				exp1
2	B1	0.0103	Glc_WT_3h40	Glc	WT	3h40	220				exp1
2.16667	B1	0.0128	Glc_WT_3h40	Glc	WT	3h40	220				exp1
2.33336	B1	0.016	Glc_WT_3h40	Glc	WT	3h40	220				exp1
2.50003	B1	0.02	Glc_WT_3h40	Glc	WT	3h40	220				exp1
2.66669	B1	0.0254	Glc_WT_3h40	Glc	WT	3h40	220				exp1
2.83336	B1	0.0325	Glc_WT_3h40	Glc	WT	3h40	220				exp1
3.00003	B1	0.0419	Glc_WT_3h40	Glc	WT	3h40	220				exp1
3.16669	B1	0.0517	Glc_WT_3h40	Glc	WT	3h40	220				exp1
3.33336	B1	0.0673	Glc_WT_3h40	Glc	WT	3h40	220				exp1
3.50003	B1	0.0835	Glc_WT_3h40	Glc	WT	3h40	220				exp1
3.66669	B1	0.1042	Glc_WT_3h40	Glc	WT	3h40	220	0.4423	62.6782	1.25356	exp1
3.83339	B1	0.0081	Glc_WT_3h40	Glc	WT	3h40	220				exp1
4.00006	B1	0.0107	Glc_WT_3h40	Glc	WT	3h40	220				exp1
4.16672	B1	0.013	Glc_WT_3h40	Glc	WT	3h40	220				exp1
4.33339	B1	0.0156	Glc_WT_3h40	Glc	WT	3h40	220				exp1
4.50006	B1	0.0187	Glc_WT_3h40	Glc	WT	3h40	220				exp1
4.66672	B1	0.0227	Glc_WT_3h40	Glc	WT	3h40	220				exp1
4.83339	B1	0.0241	Glc_WT_3h40	Glc	WT	3h40	220				exp1
5.00006	B1	0.0248	Glc_WT_3h40	Glc	WT	3h40	220				exp1
5.16672	B1	0.0247	Glc_WT_3h40	Glc	WT	3h40	220				exp1
5.33342	B1	0.0246	Glc_WT_3h40	Glc	WT	3h40	220				exp1
5.50008	B1	0.0243	Glc_WT_3h40	Glc	WT	3h40	220				exp1
5.66675	B1	0.024	Glc_WT_3h40	Glc	WT	3h40	220				exp1
5.83342	B1	0.0237	Glc_WT_3h40	Glc	WT	3h40	220				exp1
6.00008	B1	0.0234	Glc_WT_3h40	Glc	WT	3h40	220				exp1
6.16675	B1	0.0229	Glc_WT_3h40	Glc	WT	3h40	220				exp1
6.33342	B1	0.0226	Glc_WT_3h40	Glc	WT	3h40	220				exp1
6.50008	B1	0.0221	Glc_WT_3h40	Glc	WT	3h40	220				exp1
6.66675	B1	0.0217	Glc_WT_3h40	Glc	WT	3h40	220				exp1
6.83342	B1	0.0212	Glc_WT_3h40	Glc	WT	3h40	220				exp1
7.00011	B1	0.0208	Glc_WT_3h40	Glc	WT	3h40	220				exp1
7.16678	B1	0.0204	Glc_WT_3h40	Glc	WT	3h40	220				exp1
7.33344	B1	0.0201	Glc_WT_3h40	Glc	WT	3h40	220				exp1
7.50011	B1	0.0197	Glc_WT_3h40	Glc	WT	3h40	220				exp1
7.66678	B1	0.0192	Glc_WT_3h40	Glc	WT	3h40	220				exp1
7.83344	B1	0.0188	Glc_WT_3h40	Glc	WT	3h40	220				exp1
8.00011	B1	0.0184	Glc_WT_3h40	Glc	WT	3h40	220				exp1
8.16678	B1	0.018	Glc_WT_3h40	Glc	WT	3h40	220				exp1
8.33344	B1	0.0176	Glc_WT_3h40	Glc	WT	3h40	220				exp1
8.50011	B1	0.0172	Glc_WT_3h40	Glc	WT	3h40	220				exp1
8.66681	B1	0.0168	Glc_WT_3h40	Glc	WT	3h40	220				exp1
8.83347	B1	0.0165	Glc_WT_3h40	Glc	WT	3h40	220				exp1
9.00014	B1	0.0165	Glc_WT_3h40	Glc	WT	3h40	220				exp1
9.16681	B1	0.0161	Glc_WT_3h40	Glc	WT	3h40	220				exp1
9.33347	B1	0.0157	Glc_WT_3h40	Glc	WT	3h40	220				exp1
9.50014	B1	0.0157	Glc_WT_3h40	Glc	WT	3h40	220				exp1
9.66681	B1	0.0153	Glc_WT_3h40	Glc	WT	3h40	220				exp1
9.83347	B1	0.015	Glc_WT_3h40	Glc	WT	3h40	220				exp1
10.0001	B1	0.0147	Glc_WT_3h40	Glc	WT	3h40	220				exp1
10.1668	B1	0.0144	Glc_WT_3h40	Glc	WT	3h40	220				exp1
10.3335	B1	0.0142	Glc_WT_3h40	Glc	WT	3h40	220				exp1
10.5002	B1	0.0138	Glc_WT_3h40	Glc	WT	3h40	220				exp1
10.6668	B1	0.0136	Glc_WT_3h40	Glc	WT	3h40	220				exp1
10.8335	B1	0.0133	Glc_WT_3h40	Glc	WT	3h40	220				exp1
11.0002	B1	0.013	Glc_WT_3h40	Glc	WT	3h40	220				exp1
11.1668	B1	0.0128	Glc_WT_3h40	Glc	WT	3h40	220				exp1
11.3335	B1	0.0126	Glc_WT_3h40	Glc	WT	3h40	220				exp1
11.5002	B1	0.0122	Glc_WT_3h40	Glc	WT	3h40	220				exp1
11.6668	B1	0.0118	Glc_WT_3h40	Glc	WT	3h40	220				exp1
11.8335	B1	0.0115	Glc_WT_3h40	Glc	WT	3h40	220				exp1
12.0002	B1	0.0113	Glc_WT_3h40	Glc	WT	3h40	220				exp1
12.1669	B1	0.0111	Glc_WT_3h40	Glc	WT	3h40	220				exp1
12.3335	B1	0.0108	Glc_WT_3h40	Glc	WT	3h40	220				exp1
12.5002	B1	0.0106	Glc_WT_3h40	Glc	WT	3h40	220				exp1
12.6669	B1	0.0104	Glc_WT_3h40	Glc	WT	3h40	220				exp1
12.8335	B1	0.0099	Glc_WT_3h40	Glc	WT	3h40	220				exp1
13.0002	B1	0.0097	Glc_WT_3h40	Glc	WT	3h40	220				exp1
13.1669	B1	0.00949999	Glc_WT_3h40	Glc	WT	3h40	220				exp1
13.3336	B1	0.0092	Glc_WT_3h40	Glc	WT	3h40	220				exp1
13.5002	B1	0.0089	Glc_WT_3h40	Glc	WT	3h40	220				exp1
13.6669	B1	0.00859999	Glc_WT_3h40	Glc	WT	3h40	220				exp1
13.8336	B1	0.0085	Glc_WT_3h40	Glc	WT	3h40	220				exp1
14.0002	B1	0.0085	Glc_WT_3h40	Glc	WT	3h40	220				exp1
14.1669	B1	0.0081	Glc_WT_3h40	Glc	WT	3h40	220				exp1
14.3336	B1	0.0079	Glc_WT_3h40	Glc	WT	3h40	220				exp1
14.5002	B1	0.0078	Glc_WT_3h40	Glc	WT	3h40	220				exp1
14.6669	B1	0.0074	Glc_WT_3h40	Glc	WT	3h40	220				exp1
14.8336	B1	0.0072	Glc_WT_3h40	Glc	WT	3h40	220				exp1
15.0002	B1	0.0069	Glc_WT_3h40	Glc	WT	3h40	220				exp1
15.1669	B1	0.0067	Glc_WT_3h40	Glc	WT	3h40	220				exp1
15.3336	B1	0.00639999	Glc_WT_3h40	Glc	WT	3h40	220				exp1
15.5002	B1	0.0062	Glc_WT_3h40	Glc	WT	3h40	220				exp1
15.6669	B1	0.006	Glc_WT_3h40	Glc	WT	3h40	220				exp1
15.8336	B1	0.0057	Glc_WT_3h40	Glc	WT	3h40	220				exp1
16.0003	B1	0.0054	Glc_WT_3h40	Glc	WT	3h40	220				exp1
16.1669	B1	0.005	Glc_WT_3h40	Glc	WT	3h40	220				exp1
16.3336	B1	0.0048	Glc_WT_3h40	Glc	WT	3h40	220				exp1
16.5003	B1	0.0045	Glc_WT_3h40	Glc	WT	3h40	220				exp1
16.6669	B1	0.00419999	Glc_WT_3h40	Glc	WT	3h40	220				exp1
16.8336	B1	0.0041	Glc_WT_3h40	Glc	WT	3h40	220				exp1
17.0003	B1	0.0039	Glc_WT_3h40	Glc	WT	3h40	220				exp1
17.1669	B1	0.0035	Glc_WT_3h40	Glc	WT	3h40	220				exp1
17.3336	B1	0.0033	Glc_WT_3h40	Glc	WT	3h40	220				exp1
17.5003	B1	0.003	Glc_WT_3h40	Glc	WT	3h40	220				exp1
17.6669	B1	0.0028	Glc_WT_3h40	Glc	WT	3h40	220				exp1
17.8336	B1	0.0025	Glc_WT_3h40	Glc	WT	3h40	220				exp1
18.0003	B1	0.0024	Glc_WT_3h40	Glc	WT	3h40	220				exp1
18.167	B1	0.00199999	Glc_WT_3h40	Glc	WT	3h40	220				exp1
18.3336	B1	0.0017	Glc_WT_3h40	Glc	WT	3h40	220				exp1
18.5003	B1	0.0015	Glc_WT_3h40	Glc	WT	3h40	220				exp1
18.667	B1	0.0014	Glc_WT_3h40	Glc	WT	3h40	220				exp1
18.8336	B1	0.001	Glc_WT_3h40	Glc	WT	3h40	220				exp1
19.0003	B1	0.001	Glc_WT_3h40	Glc	WT	3h40	220				exp1
19.167	B1	0.001	Glc_WT_3h40	Glc	WT	3h40	220				exp1
19.3336	B1	0.001	Glc_WT_3h40	Glc	WT	3h40	220				exp1
19.5003	B1	0.001	Glc_WT_3h40	Glc	WT	3h40	220				exp1
19.667	B1	0.001	Glc_WT_3h40	Glc	WT	3h40	220				exp1
19.8337	B1	0.001	Glc_WT_3h40	Glc	WT	3h40	220				exp1
20.0003	B1	0.001	Glc_WT_3h40	Glc	WT	3h40	220				exp1
0	B5	0.001	Glc+GlcNAc_WT_3h40	Glc+GlcNAc	WT	3h40	220	0.4918	71.1928	1.42386	exp1
0.166639	B5	0.001	Glc+GlcNAc_WT_3h40	Glc+GlcNAc	WT	3h40	220				exp1
0.333306	B5	0.001	Glc+GlcNAc_WT_3h40	Glc+GlcNAc	WT	3h40	220				exp1
0.499972	B5	0.001	Glc+GlcNAc_WT_3h40	Glc+GlcNAc	WT	3h40	220				exp1
0.666667	B5	0.0011	Glc+GlcNAc_WT_3h40	Glc+GlcNAc	WT	3h40	220				exp1
0.833333	B5	0.0014	Glc+GlcNAc_WT_3h40	Glc+GlcNAc	WT	3h40	220				exp1
1	B5	0.0017	Glc+GlcNAc_WT_3h40	Glc+GlcNAc	WT	3h40	220				exp1
1.16667	B5	0.00220001	Glc+GlcNAc_WT_3h40	Glc+GlcNAc	WT	3h40	220				exp1
1.33333	B5	0.0028	Glc+GlcNAc_WT_3h40	Glc+GlcNAc	WT	3h40	220				exp1
1.5	B5	0.0038	Glc+GlcNAc_WT_3h40	Glc+GlcNAc	WT	3h40	220				exp1
1.66667	B5	0.0049	Glc+GlcNAc_WT_3h40	Glc+GlcNAc	WT	3h40	220				exp1
1.83333	B5	0.0061	Glc+GlcNAc_WT_3h40	Glc+GlcNAc	WT	3h40	220				exp1
2	B5	0.0077	Glc+GlcNAc_WT_3h40	Glc+GlcNAc	WT	3h40	220				exp1
2.16667	B5	0.00970001	Glc+GlcNAc_WT_3h40	Glc+GlcNAc	WT	3h40	220				exp1
2.33336	B5	0.0126	Glc+GlcNAc_WT_3h40	Glc+GlcNAc	WT	3h40	220				exp1
2.50003	B5	0.0163	Glc+GlcNAc_WT_3h40	Glc+GlcNAc	WT	3h40	220				exp1
2.66669	B5	0.021	Glc+GlcNAc_WT_3h40	Glc+GlcNAc	WT	3h40	220				exp1
2.83336	B5	0.0268	Glc+GlcNAc_WT_3h40	Glc+GlcNAc	WT	3h40	220				exp1
3.00003	B5	0.0351	Glc+GlcNAc_WT_3h40	Glc+GlcNAc	WT	3h40	220				exp1
3.16669	B5	0.0438	Glc+GlcNAc_WT_3h40	Glc+GlcNAc	WT	3h40	220				exp1
3.33336	B5	0.057	Glc+GlcNAc_WT_3h40	Glc+GlcNAc	WT	3h40	220				exp1
3.50003	B5	0.0702	Glc+GlcNAc_WT_3h40	Glc+GlcNAc	WT	3h40	220				exp1
3.66669	B5	0.0889	Glc+GlcNAc_WT_3h40	Glc+GlcNAc	WT	3h40	220	0.5129	74.8223	1.49645	exp1
3.83339	B5	0.0188	Glc+GlcNAc_WT_3h40	Glc+GlcNAc	WT	3h40	220				exp1
4.00006	B5	0.0122	Glc+GlcNAc_WT_3h40	Glc+GlcNAc	WT	3h40	220				exp1
4.16672	B5	0.0147	Glc+GlcNAc_WT_3h40	Glc+GlcNAc	WT	3h40	220				exp1
4.33339	B5	0.0178	Glc+GlcNAc_WT_3h40	Glc+GlcNAc	WT	3h40	220				exp1
4.50006	B5	0.0207	Glc+GlcNAc_WT_3h40	Glc+GlcNAc	WT	3h40	220				exp1
4.66672	B5	0.0256	Glc+GlcNAc_WT_3h40	Glc+GlcNAc	WT	3h40	220				exp1
4.83339	B5	0.0304	Glc+GlcNAc_WT_3h40	Glc+GlcNAc	WT	3h40	220				exp1
5.00006	B5	0.0355	Glc+GlcNAc_WT_3h40	Glc+GlcNAc	WT	3h40	220				exp1
5.16672	B5	0.0379	Glc+GlcNAc_WT_3h40	Glc+GlcNAc	WT	3h40	220				exp1
5.33342	B5	0.039	Glc+GlcNAc_WT_3h40	Glc+GlcNAc	WT	3h40	220				exp1
5.50008	B5	0.0384	Glc+GlcNAc_WT_3h40	Glc+GlcNAc	WT	3h40	220				exp1
5.66675	B5	0.0383	Glc+GlcNAc_WT_3h40	Glc+GlcNAc	WT	3h40	220				exp1
5.83342	B5	0.0376	Glc+GlcNAc_WT_3h40	Glc+GlcNAc	WT	3h40	220				exp1
6.00008	B5	0.0381	Glc+GlcNAc_WT_3h40	Glc+GlcNAc	WT	3h40	220				exp1
6.16675	B5	0.0369	Glc+GlcNAc_WT_3h40	Glc+GlcNAc	WT	3h40	220				exp1
6.33342	B5	0.0373	Glc+GlcNAc_WT_3h40	Glc+GlcNAc	WT	3h40	220				exp1
6.50008	B5	0.0368	Glc+GlcNAc_WT_3h40	Glc+GlcNAc	WT	3h40	220				exp1
6.66675	B5	0.0369	Glc+GlcNAc_WT_3h40	Glc+GlcNAc	WT	3h40	220				exp1
6.83342	B5	0.036	Glc+GlcNAc_WT_3h40	Glc+GlcNAc	WT	3h40	220				exp1
7.00011	B5	0.0362	Glc+GlcNAc_WT_3h40	Glc+GlcNAc	WT	3h40	220				exp1
7.16678	B5	0.0359	Glc+GlcNAc_WT_3h40	Glc+GlcNAc	WT	3h40	220				exp1
7.33344	B5	0.0358	Glc+GlcNAc_WT_3h40	Glc+GlcNAc	WT	3h40	220				exp1
7.50011	B5	0.0357	Glc+GlcNAc_WT_3h40	Glc+GlcNAc	WT	3h40	220				exp1
7.66678	B5	0.0357	Glc+GlcNAc_WT_3h40	Glc+GlcNAc	WT	3h40	220				exp1
7.83344	B5	0.0356	Glc+GlcNAc_WT_3h40	Glc+GlcNAc	WT	3h40	220				exp1
8.00011	B5	0.0351	Glc+GlcNAc_WT_3h40	Glc+GlcNAc	WT	3h40	220				exp1
8.16678	B5	0.0347	Glc+GlcNAc_WT_3h40	Glc+GlcNAc	WT	3h40	220				exp1
8.33344	B5	0.0343	Glc+GlcNAc_WT_3h40	Glc+GlcNAc	WT	3h40	220				exp1
8.50011	B5	0.034	Glc+GlcNAc_WT_3h40	Glc+GlcNAc	WT	3h40	220				exp1
8.66681	B5	0.0339	Glc+GlcNAc_WT_3h40	Glc+GlcNAc	WT	3h40	220				exp1
8.83347	B5	0.0335	Glc+GlcNAc_WT_3h40	Glc+GlcNAc	WT	3h40	220				exp1
9.00014	B5	0.0335	Glc+GlcNAc_WT_3h40	Glc+GlcNAc	WT	3h40	220				exp1
9.16681	B5	0.0332	Glc+GlcNAc_WT_3h40	Glc+GlcNAc	WT	3h40	220				exp1
9.33347	B5	0.033	Glc+GlcNAc_WT_3h40	Glc+GlcNAc	WT	3h40	220				exp1
9.50014	B5	0.0328	Glc+GlcNAc_WT_3h40	Glc+GlcNAc	WT	3h40	220				exp1
9.66681	B5	0.0325	Glc+GlcNAc_WT_3h40	Glc+GlcNAc	WT	3h40	220				exp1
9.83347	B5	0.0323	Glc+GlcNAc_WT_3h40	Glc+GlcNAc	WT	3h40	220				exp1
10.0001	B5	0.0321	Glc+GlcNAc_WT_3h40	Glc+GlcNAc	WT	3h40	220				exp1
10.1668	B5	0.0317	Glc+GlcNAc_WT_3h40	Glc+GlcNAc	WT	3h40	220				exp1
10.3335	B5	0.0317	Glc+GlcNAc_WT_3h40	Glc+GlcNAc	WT	3h40	220				exp1
10.5002	B5	0.0313	Glc+GlcNAc_WT_3h40	Glc+GlcNAc	WT	3h40	220				exp1
10.6668	B5	0.0312	Glc+GlcNAc_WT_3h40	Glc+GlcNAc	WT	3h40	220				exp1
10.8335	B5	0.031	Glc+GlcNAc_WT_3h40	Glc+GlcNAc	WT	3h40	220				exp1
11.0002	B5	0.0307	Glc+GlcNAc_WT_3h40	Glc+GlcNAc	WT	3h40	220				exp1
11.1668	B5	0.0305	Glc+GlcNAc_WT_3h40	Glc+GlcNAc	WT	3h40	220				exp1
11.3335	B5	0.0305	Glc+GlcNAc_WT_3h40	Glc+GlcNAc	WT	3h40	220				exp1
11.5002	B5	0.03	Glc+GlcNAc_WT_3h40	Glc+GlcNAc	WT	3h40	220				exp1
11.6668	B5	0.0299	Glc+GlcNAc_WT_3h40	Glc+GlcNAc	WT	3h40	220				exp1
11.8335	B5	0.0297	Glc+GlcNAc_WT_3h40	Glc+GlcNAc	WT	3h40	220				exp1
12.0002	B5	0.0297	Glc+GlcNAc_WT_3h40	Glc+GlcNAc	WT	3h40	220				exp1
12.1669	B5	0.0294	Glc+GlcNAc_WT_3h40	Glc+GlcNAc	WT	3h40	220				exp1
12.3335	B5	0.0292	Glc+GlcNAc_WT_3h40	Glc+GlcNAc	WT	3h40	220				exp1
12.5002	B5	0.029	Glc+GlcNAc_WT_3h40	Glc+GlcNAc	WT	3h40	220				exp1
12.6669	B5	0.0291	Glc+GlcNAc_WT_3h40	Glc+GlcNAc	WT	3h40	220				exp1
12.8335	B5	0.0288	Glc+GlcNAc_WT_3h40	Glc+GlcNAc	WT	3h40	220				exp1
13.0002	B5	0.0285	Glc+GlcNAc_WT_3h40	Glc+GlcNAc	WT	3h40	220				exp1
13.1669	B5	0.0285	Glc+GlcNAc_WT_3h40	Glc+GlcNAc	WT	3h40	220				exp1
13.3336	B5	0.0282	Glc+GlcNAc_WT_3h40	Glc+GlcNAc	WT	3h40	220				exp1
13.5002	B5	0.0281	Glc+GlcNAc_WT_3h40	Glc+GlcNAc	WT	3h40	220				exp1
13.6669	B5	0.0279	Glc+GlcNAc_WT_3h40	Glc+GlcNAc	WT	3h40	220				exp1
13.8336	B5	0.0279	Glc+GlcNAc_WT_3h40	Glc+GlcNAc	WT	3h40	220				exp1
14.0002	B5	0.0282	Glc+GlcNAc_WT_3h40	Glc+GlcNAc	WT	3h40	220				exp1
14.1669	B5	0.0278	Glc+GlcNAc_WT_3h40	Glc+GlcNAc	WT	3h40	220				exp1
14.3336	B5	0.0279	Glc+GlcNAc_WT_3h40	Glc+GlcNAc	WT	3h40	220				exp1
14.5002	B5	0.0279	Glc+GlcNAc_WT_3h40	Glc+GlcNAc	WT	3h40	220				exp1
14.6669	B5	0.0276	Glc+GlcNAc_WT_3h40	Glc+GlcNAc	WT	3h40	220				exp1
14.8336	B5	0.0277	Glc+GlcNAc_WT_3h40	Glc+GlcNAc	WT	3h40	220				exp1
15.0002	B5	0.0277	Glc+GlcNAc_WT_3h40	Glc+GlcNAc	WT	3h40	220				exp1
15.1669	B5	0.0274	Glc+GlcNAc_WT_3h40	Glc+GlcNAc	WT	3h40	220				exp1
15.3336	B5	0.0273	Glc+GlcNAc_WT_3h40	Glc+GlcNAc	WT	3h40	220				exp1
15.5002	B5	0.0272	Glc+GlcNAc_WT_3h40	Glc+GlcNAc	WT	3h40	220				exp1
15.6669	B5	0.0272	Glc+GlcNAc_WT_3h40	Glc+GlcNAc	WT	3h40	220				exp1
15.8336	B5	0.027	Glc+GlcNAc_WT_3h40	Glc+GlcNAc	WT	3h40	220				exp1
16.0003	B5	0.0269	Glc+GlcNAc_WT_3h40	Glc+GlcNAc	WT	3h40	220				exp1
16.1669	B5	0.0268	Glc+GlcNAc_WT_3h40	Glc+GlcNAc	WT	3h40	220				exp1
16.3336	B5	0.0269	Glc+GlcNAc_WT_3h40	Glc+GlcNAc	WT	3h40	220				exp1
16.5003	B5	0.0266	Glc+GlcNAc_WT_3h40	Glc+GlcNAc	WT	3h40	220				exp1
16.6669	B5	0.0265	Glc+GlcNAc_WT_3h40	Glc+GlcNAc	WT	3h40	220				exp1
16.8336	B5	0.0264	Glc+GlcNAc_WT_3h40	Glc+GlcNAc	WT	3h40	220				exp1
17.0003	B5	0.0264	Glc+GlcNAc_WT_3h40	Glc+GlcNAc	WT	3h40	220				exp1
17.1669	B5	0.0263	Glc+GlcNAc_WT_3h40	Glc+GlcNAc	WT	3h40	220				exp1
17.3336	B5	0.0263	Glc+GlcNAc_WT_3h40	Glc+GlcNAc	WT	3h40	220				exp1
17.5003	B5	0.0261	Glc+GlcNAc_WT_3h40	Glc+GlcNAc	WT	3h40	220				exp1
17.6669	B5	0.026	Glc+GlcNAc_WT_3h40	Glc+GlcNAc	WT	3h40	220				exp1
17.8336	B5	0.0259	Glc+GlcNAc_WT_3h40	Glc+GlcNAc	WT	3h40	220				exp1
18.0003	B5	0.0259	Glc+GlcNAc_WT_3h40	Glc+GlcNAc	WT	3h40	220				exp1
18.167	B5	0.0258	Glc+GlcNAc_WT_3h40	Glc+GlcNAc	WT	3h40	220				exp1
18.3336	B5	0.0255	Glc+GlcNAc_WT_3h40	Glc+GlcNAc	WT	3h40	220				exp1
18.5003	B5	0.0255	Glc+GlcNAc_WT_3h40	Glc+GlcNAc	WT	3h40	220				exp1
18.667	B5	0.0254	Glc+GlcNAc_WT_3h40	Glc+GlcNAc	WT	3h40	220				exp1
18.8336	B5	0.0253	Glc+GlcNAc_WT_3h40	Glc+GlcNAc	WT	3h40	220				exp1
19.0003	B5	0.0253	Glc+GlcNAc_WT_3h40	Glc+GlcNAc	WT	3h40	220				exp1
19.167	B5	0.025	Glc+GlcNAc_WT_3h40	Glc+GlcNAc	WT	3h40	220				exp1
19.3336	B5	0.025	Glc+GlcNAc_WT_3h40	Glc+GlcNAc	WT	3h40	220				exp1
19.5003	B5	0.0249	Glc+GlcNAc_WT_3h40	Glc+GlcNAc	WT	3h40	220				exp1
19.667	B5	0.0246	Glc+GlcNAc_WT_3h40	Glc+GlcNAc	WT	3h40	220				exp1
19.8337	B5	0.0246	Glc+GlcNAc_WT_3h40	Glc+GlcNAc	WT	3h40	220				exp1
20.0003	B5	0.0246	Glc+GlcNAc_WT_3h40	Glc+GlcNAc	WT	3h40	220				exp1
0	B3	0.001	GlcNAc_WT_3h40	GlcNAc	WT	3h40	220	0.0709	0	0	exp1
0.166639	B3	0.0014	GlcNAc_WT_3h40	GlcNAc	WT	3h40	220				exp1
0.333306	B3	0.0017	GlcNAc_WT_3h40	GlcNAc	WT	3h40	220				exp1
0.499972	B3	0.0018	GlcNAc_WT_3h40	GlcNAc	WT	3h40	220				exp1
0.666667	B3	0.0022	GlcNAc_WT_3h40	GlcNAc	WT	3h40	220				exp1
0.833333	B3	0.0023	GlcNAc_WT_3h40	GlcNAc	WT	3h40	220				exp1
1	B3	0.0025	GlcNAc_WT_3h40	GlcNAc	WT	3h40	220				exp1
1.16667	B3	0.0028	GlcNAc_WT_3h40	GlcNAc	WT	3h40	220				exp1
1.33333	B3	0.0037	GlcNAc_WT_3h40	GlcNAc	WT	3h40	220				exp1
1.5	B3	0.0041	GlcNAc_WT_3h40	GlcNAc	WT	3h40	220				exp1
1.66667	B3	0.0049	GlcNAc_WT_3h40	GlcNAc	WT	3h40	220				exp1
1.83333	B3	0.0059	GlcNAc_WT_3h40	GlcNAc	WT	3h40	220				exp1
2	B3	0.0069	GlcNAc_WT_3h40	GlcNAc	WT	3h40	220				exp1
2.16667	B3	0.0081	GlcNAc_WT_3h40	GlcNAc	WT	3h40	220				exp1
2.33336	B3	0.0098	GlcNAc_WT_3h40	GlcNAc	WT	3h40	220				exp1
2.50003	B3	0.0118	GlcNAc_WT_3h40	GlcNAc	WT	3h40	220				exp1
2.66669	B3	0.0142	GlcNAc_WT_3h40	GlcNAc	WT	3h40	220				exp1
2.83336	B3	0.0171	GlcNAc_WT_3h40	GlcNAc	WT	3h40	220				exp1
3.00003	B3	0.021	GlcNAc_WT_3h40	GlcNAc	WT	3h40	220				exp1
3.16669	B3	0.0254	GlcNAc_WT_3h40	GlcNAc	WT	3h40	220				exp1
3.33336	B3	0.031	GlcNAc_WT_3h40	GlcNAc	WT	3h40	220				exp1
3.50003	B3	0.0369	GlcNAc_WT_3h40	GlcNAc	WT	3h40	220				exp1
3.66669	B3	0.0442	GlcNAc_WT_3h40	GlcNAc	WT	3h40	220	0.0712	0	0	exp1
3.83339	B3	0.0124	GlcNAc_WT_3h40	GlcNAc	WT	3h40	220				exp1
4.00006	B3	0.0057	GlcNAc_WT_3h40	GlcNAc	WT	3h40	220				exp1
4.16672	B3	0.0068	GlcNAc_WT_3h40	GlcNAc	WT	3h40	220				exp1
4.33339	B3	0.0081	GlcNAc_WT_3h40	GlcNAc	WT	3h40	220				exp1
4.50006	B3	0.0099	GlcNAc_WT_3h40	GlcNAc	WT	3h40	220				exp1
4.66672	B3	0.0118	GlcNAc_WT_3h40	GlcNAc	WT	3h40	220				exp1
4.83339	B3	0.0144	GlcNAc_WT_3h40	GlcNAc	WT	3h40	220				exp1
5.00006	B3	0.0177	GlcNAc_WT_3h40	GlcNAc	WT	3h40	220				exp1
5.16672	B3	0.0214	GlcNAc_WT_3h40	GlcNAc	WT	3h40	220				exp1
5.33342	B3	0.0251	GlcNAc_WT_3h40	GlcNAc	WT	3h40	220				exp1
5.50008	B3	0.0276	GlcNAc_WT_3h40	GlcNAc	WT	3h40	220				exp1
5.66675	B3	0.0296	GlcNAc_WT_3h40	GlcNAc	WT	3h40	220				exp1
5.83342	B3	0.0302	GlcNAc_WT_3h40	GlcNAc	WT	3h40	220				exp1
6.00008	B3	0.0309	GlcNAc_WT_3h40	GlcNAc	WT	3h40	220				exp1
6.16675	B3	0.0299	GlcNAc_WT_3h40	GlcNAc	WT	3h40	220				exp1
6.33342	B3	0.0303	GlcNAc_WT_3h40	GlcNAc	WT	3h40	220				exp1
6.50008	B3	0.0299	GlcNAc_WT_3h40	GlcNAc	WT	3h40	220				exp1
6.66675	B3	0.0299	GlcNAc_WT_3h40	GlcNAc	WT	3h40	220				exp1
6.83342	B3	0.0294	GlcNAc_WT_3h40	GlcNAc	WT	3h40	220				exp1
7.00011	B3	0.0292	GlcNAc_WT_3h40	GlcNAc	WT	3h40	220				exp1
7.16678	B3	0.0285	GlcNAc_WT_3h40	GlcNAc	WT	3h40	220				exp1
7.33344	B3	0.0284	GlcNAc_WT_3h40	GlcNAc	WT	3h40	220				exp1
7.50011	B3	0.0282	GlcNAc_WT_3h40	GlcNAc	WT	3h40	220				exp1
7.66678	B3	0.0277	GlcNAc_WT_3h40	GlcNAc	WT	3h40	220				exp1
7.83344	B3	0.0273	GlcNAc_WT_3h40	GlcNAc	WT	3h40	220				exp1
8.00011	B3	0.0269	GlcNAc_WT_3h40	GlcNAc	WT	3h40	220				exp1
8.16678	B3	0.0269	GlcNAc_WT_3h40	GlcNAc	WT	3h40	220				exp1
8.33344	B3	0.0263	GlcNAc_WT_3h40	GlcNAc	WT	3h40	220				exp1
8.50011	B3	0.0259	GlcNAc_WT_3h40	GlcNAc	WT	3h40	220				exp1
8.66681	B3	0.0255	GlcNAc_WT_3h40	GlcNAc	WT	3h40	220				exp1
8.83347	B3	0.0252	GlcNAc_WT_3h40	GlcNAc	WT	3h40	220				exp1
9.00014	B3	0.0251	GlcNAc_WT_3h40	GlcNAc	WT	3h40	220				exp1
9.16681	B3	0.0247	GlcNAc_WT_3h40	GlcNAc	WT	3h40	220				exp1
9.33347	B3	0.0245	GlcNAc_WT_3h40	GlcNAc	WT	3h40	220				exp1
9.50014	B3	0.0242	GlcNAc_WT_3h40	GlcNAc	WT	3h40	220				exp1
9.66681	B3	0.0241	GlcNAc_WT_3h40	GlcNAc	WT	3h40	220				exp1
9.83347	B3	0.0238	GlcNAc_WT_3h40	GlcNAc	WT	3h40	220				exp1
10.0001	B3	0.0237	GlcNAc_WT_3h40	GlcNAc	WT	3h40	220				exp1
10.1668	B3	0.0234	GlcNAc_WT_3h40	GlcNAc	WT	3h40	220				exp1
10.3335	B3	0.0232	GlcNAc_WT_3h40	GlcNAc	WT	3h40	220				exp1
10.5002	B3	0.0226	GlcNAc_WT_3h40	GlcNAc	WT	3h40	220				exp1
10.6668	B3	0.0225	GlcNAc_WT_3h40	GlcNAc	WT	3h40	220				exp1
10.8335	B3	0.0222	GlcNAc_WT_3h40	GlcNAc	WT	3h40	220				exp1
11.0002	B3	0.0221	GlcNAc_WT_3h40	GlcNAc	WT	3h40	220				exp1
11.1668	B3	0.0217	GlcNAc_WT_3h40	GlcNAc	WT	3h40	220				exp1
11.3335	B3	0.0218	GlcNAc_WT_3h40	GlcNAc	WT	3h40	220				exp1
11.5002	B3	0.0214	GlcNAc_WT_3h40	GlcNAc	WT	3h40	220				exp1
11.6668	B3	0.0212	GlcNAc_WT_3h40	GlcNAc	WT	3h40	220				exp1
11.8335	B3	0.0209	GlcNAc_WT_3h40	GlcNAc	WT	3h40	220				exp1
12.0002	B3	0.0209	GlcNAc_WT_3h40	GlcNAc	WT	3h40	220				exp1
12.1669	B3	0.0206	GlcNAc_WT_3h40	GlcNAc	WT	3h40	220				exp1
12.3335	B3	0.0204	GlcNAc_WT_3h40	GlcNAc	WT	3h40	220				exp1
12.5002	B3	0.0203	GlcNAc_WT_3h40	GlcNAc	WT	3h40	220				exp1
12.6669	B3	0.02	GlcNAc_WT_3h40	GlcNAc	WT	3h40	220				exp1
12.8335	B3	0.0198	GlcNAc_WT_3h40	GlcNAc	WT	3h40	220				exp1
13.0002	B3	0.0196	GlcNAc_WT_3h40	GlcNAc	WT	3h40	220				exp1
13.1669	B3	0.0195	GlcNAc_WT_3h40	GlcNAc	WT	3h40	220				exp1
13.3336	B3	0.0194	GlcNAc_WT_3h40	GlcNAc	WT	3h40	220				exp1
13.5002	B3	0.0191	GlcNAc_WT_3h40	GlcNAc	WT	3h40	220				exp1
13.6669	B3	0.019	GlcNAc_WT_3h40	GlcNAc	WT	3h40	220				exp1
13.8336	B3	0.0189	GlcNAc_WT_3h40	GlcNAc	WT	3h40	220				exp1
14.0002	B3	0.019	GlcNAc_WT_3h40	GlcNAc	WT	3h40	220				exp1
14.1669	B3	0.0186	GlcNAc_WT_3h40	GlcNAc	WT	3h40	220				exp1
14.3336	B3	0.0187	GlcNAc_WT_3h40	GlcNAc	WT	3h40	220				exp1
14.5002	B3	0.0186	GlcNAc_WT_3h40	GlcNAc	WT	3h40	220				exp1
14.6669	B3	0.0183	GlcNAc_WT_3h40	GlcNAc	WT	3h40	220				exp1
14.8336	B3	0.0179	GlcNAc_WT_3h40	GlcNAc	WT	3h40	220				exp1
15.0002	B3	0.0181	GlcNAc_WT_3h40	GlcNAc	WT	3h40	220				exp1
15.1669	B3	0.0178	GlcNAc_WT_3h40	GlcNAc	WT	3h40	220				exp1
15.3336	B3	0.0176	GlcNAc_WT_3h40	GlcNAc	WT	3h40	220				exp1
15.5002	B3	0.0176	GlcNAc_WT_3h40	GlcNAc	WT	3h40	220				exp1
15.6669	B3	0.0175	GlcNAc_WT_3h40	GlcNAc	WT	3h40	220				exp1
15.8336	B3	0.0172	GlcNAc_WT_3h40	GlcNAc	WT	3h40	220				exp1
16.0003	B3	0.0171	GlcNAc_WT_3h40	GlcNAc	WT	3h40	220				exp1
16.1669	B3	0.017	GlcNAc_WT_3h40	GlcNAc	WT	3h40	220				exp1
16.3336	B3	0.0168	GlcNAc_WT_3h40	GlcNAc	WT	3h40	220				exp1
16.5003	B3	0.0165	GlcNAc_WT_3h40	GlcNAc	WT	3h40	220				exp1
16.6669	B3	0.0163	GlcNAc_WT_3h40	GlcNAc	WT	3h40	220				exp1
16.8336	B3	0.0163	GlcNAc_WT_3h40	GlcNAc	WT	3h40	220				exp1
17.0003	B3	0.0162	GlcNAc_WT_3h40	GlcNAc	WT	3h40	220				exp1
17.1669	B3	0.016	GlcNAc_WT_3h40	GlcNAc	WT	3h40	220				exp1
17.3336	B3	0.0159	GlcNAc_WT_3h40	GlcNAc	WT	3h40	220				exp1
17.5003	B3	0.0158	GlcNAc_WT_3h40	GlcNAc	WT	3h40	220				exp1
17.6669	B3	0.0157	GlcNAc_WT_3h40	GlcNAc	WT	3h40	220				exp1
17.8336	B3	0.0155	GlcNAc_WT_3h40	GlcNAc	WT	3h40	220				exp1
18.0003	B3	0.0154	GlcNAc_WT_3h40	GlcNAc	WT	3h40	220				exp1
18.167	B3	0.0152	GlcNAc_WT_3h40	GlcNAc	WT	3h40	220				exp1
18.3336	B3	0.015	GlcNAc_WT_3h40	GlcNAc	WT	3h40	220				exp1
18.5003	B3	0.015	GlcNAc_WT_3h40	GlcNAc	WT	3h40	220				exp1
18.667	B3	0.015	GlcNAc_WT_3h40	GlcNAc	WT	3h40	220				exp1
18.8336	B3	0.0148	GlcNAc_WT_3h40	GlcNAc	WT	3h40	220				exp1
19.0003	B3	0.0147	GlcNAc_WT_3h40	GlcNAc	WT	3h40	220				exp1
19.167	B3	0.0143	GlcNAc_WT_3h40	GlcNAc	WT	3h40	220				exp1
19.3336	B3	0.0144	GlcNAc_WT_3h40	GlcNAc	WT	3h40	220				exp1
19.5003	B3	0.0143	GlcNAc_WT_3h40	GlcNAc	WT	3h40	220				exp1
19.667	B3	0.0141	GlcNAc_WT_3h40	GlcNAc	WT	3h40	220				exp1
19.8337	B3	0.014	GlcNAc_WT_3h40	GlcNAc	WT	3h40	220				exp1
20.0003	B3	0.0142	GlcNAc_WT_3h40	GlcNAc	WT	3h40	220				exp1
0	B7	0.001	Glc_WT_4h	Glc	WT	4h	240	0.5262	77.11	1.5422	exp1
0.166639	B7	0.001	Glc_WT_4h	Glc	WT	4h	240				exp1
0.333306	B7	0.001	Glc_WT_4h	Glc	WT	4h	240				exp1
0.499972	B7	0.001	Glc_WT_4h	Glc	WT	4h	240				exp1
0.666667	B7	0.001	Glc_WT_4h	Glc	WT	4h	240				exp1
0.833333	B7	0.001	Glc_WT_4h	Glc	WT	4h	240				exp1
1	B7	0.00180001	Glc_WT_4h	Glc	WT	4h	240				exp1
1.16667	B7	0.002	Glc_WT_4h	Glc	WT	4h	240				exp1
1.33333	B7	0.0036	Glc_WT_4h	Glc	WT	4h	240				exp1
1.5	B7	0.0047	Glc_WT_4h	Glc	WT	4h	240				exp1
1.66667	B7	0.00490001	Glc_WT_4h	Glc	WT	4h	240				exp1
1.83333	B7	0.0065	Glc_WT_4h	Glc	WT	4h	240				exp1
2	B7	0.009	Glc_WT_4h	Glc	WT	4h	240				exp1
2.16667	B7	0.0113	Glc_WT_4h	Glc	WT	4h	240				exp1
2.33336	B7	0.0149	Glc_WT_4h	Glc	WT	4h	240				exp1
2.50003	B7	0.0187	Glc_WT_4h	Glc	WT	4h	240				exp1
2.66669	B7	0.0252	Glc_WT_4h	Glc	WT	4h	240				exp1
2.83336	B7	0.0333	Glc_WT_4h	Glc	WT	4h	240				exp1
3.00003	B7	0.0433	Glc_WT_4h	Glc	WT	4h	240				exp1
3.16669	B7	0.0543	Glc_WT_4h	Glc	WT	4h	240				exp1
3.33336	B7	0.0708	Glc_WT_4h	Glc	WT	4h	240				exp1
3.50003	B7	0.0873	Glc_WT_4h	Glc	WT	4h	240				exp1
3.66669	B7	0.1155	Glc_WT_4h	Glc	WT	4h	240				exp1
3.83339	B7	0.1374	Glc_WT_4h	Glc	WT	4h	240				exp1
4.00006	B7	0.1734	Glc_WT_4h	Glc	WT	4h	240	0.3893	53.5615	1.07123	exp1
4.16672	B7	0.0442	Glc_WT_4h	Glc	WT	4h	240				exp1
4.33339	B7	0.0246	Glc_WT_4h	Glc	WT	4h	240				exp1
4.50006	B7	0.0274	Glc_WT_4h	Glc	WT	4h	240				exp1
4.66672	B7	0.0331	Glc_WT_4h	Glc	WT	4h	240				exp1
4.83339	B7	0.0413	Glc_WT_4h	Glc	WT	4h	240				exp1
5.00006	B7	0.042	Glc_WT_4h	Glc	WT	4h	240				exp1
5.16672	B7	0.0429	Glc_WT_4h	Glc	WT	4h	240				exp1
5.33342	B7	0.0441	Glc_WT_4h	Glc	WT	4h	240				exp1
5.50008	B7	0.0444	Glc_WT_4h	Glc	WT	4h	240				exp1
5.66675	B7	0.0447	Glc_WT_4h	Glc	WT	4h	240				exp1
5.83342	B7	0.0449	Glc_WT_4h	Glc	WT	4h	240				exp1
6.00008	B7	0.0455	Glc_WT_4h	Glc	WT	4h	240				exp1
6.16675	B7	0.0451	Glc_WT_4h	Glc	WT	4h	240				exp1
6.33342	B7	0.0456	Glc_WT_4h	Glc	WT	4h	240				exp1
6.50008	B7	0.0457	Glc_WT_4h	Glc	WT	4h	240				exp1
6.66675	B7	0.046	Glc_WT_4h	Glc	WT	4h	240				exp1
6.83342	B7	0.0455	Glc_WT_4h	Glc	WT	4h	240				exp1
7.00011	B7	0.0457	Glc_WT_4h	Glc	WT	4h	240				exp1
7.16678	B7	0.046	Glc_WT_4h	Glc	WT	4h	240				exp1
7.33344	B7	0.0463	Glc_WT_4h	Glc	WT	4h	240				exp1
7.50011	B7	0.0462	Glc_WT_4h	Glc	WT	4h	240				exp1
7.66678	B7	0.046	Glc_WT_4h	Glc	WT	4h	240				exp1
7.83344	B7	0.0459	Glc_WT_4h	Glc	WT	4h	240				exp1
8.00011	B7	0.0457	Glc_WT_4h	Glc	WT	4h	240				exp1
8.16678	B7	0.0456	Glc_WT_4h	Glc	WT	4h	240				exp1
8.33344	B7	0.0452	Glc_WT_4h	Glc	WT	4h	240				exp1
8.50011	B7	0.045	Glc_WT_4h	Glc	WT	4h	240				exp1
8.66681	B7	0.0449	Glc_WT_4h	Glc	WT	4h	240				exp1
8.83347	B7	0.0446	Glc_WT_4h	Glc	WT	4h	240				exp1
9.00014	B7	0.0448	Glc_WT_4h	Glc	WT	4h	240				exp1
9.16681	B7	0.0445	Glc_WT_4h	Glc	WT	4h	240				exp1
9.33347	B7	0.0442	Glc_WT_4h	Glc	WT	4h	240				exp1
9.50014	B7	0.0444	Glc_WT_4h	Glc	WT	4h	240				exp1
9.66681	B7	0.0443	Glc_WT_4h	Glc	WT	4h	240				exp1
9.83347	B7	0.044	Glc_WT_4h	Glc	WT	4h	240				exp1
10.0001	B7	0.0439	Glc_WT_4h	Glc	WT	4h	240				exp1
10.1668	B7	0.0439	Glc_WT_4h	Glc	WT	4h	240				exp1
10.3335	B7	0.044	Glc_WT_4h	Glc	WT	4h	240				exp1
10.5002	B7	0.0438	Glc_WT_4h	Glc	WT	4h	240				exp1
10.6668	B7	0.0437	Glc_WT_4h	Glc	WT	4h	240				exp1
10.8335	B7	0.0435	Glc_WT_4h	Glc	WT	4h	240				exp1
11.0002	B7	0.0434	Glc_WT_4h	Glc	WT	4h	240				exp1
11.1668	B7	0.0432	Glc_WT_4h	Glc	WT	4h	240				exp1
11.3335	B7	0.0431	Glc_WT_4h	Glc	WT	4h	240				exp1
11.5002	B7	0.043	Glc_WT_4h	Glc	WT	4h	240				exp1
11.6668	B7	0.0428	Glc_WT_4h	Glc	WT	4h	240				exp1
11.8335	B7	0.0427	Glc_WT_4h	Glc	WT	4h	240				exp1
12.0002	B7	0.0424	Glc_WT_4h	Glc	WT	4h	240				exp1
12.1669	B7	0.0427	Glc_WT_4h	Glc	WT	4h	240				exp1
12.3335	B7	0.0425	Glc_WT_4h	Glc	WT	4h	240				exp1
12.5002	B7	0.0422	Glc_WT_4h	Glc	WT	4h	240				exp1
12.6669	B7	0.0423	Glc_WT_4h	Glc	WT	4h	240				exp1
12.8335	B7	0.0419	Glc_WT_4h	Glc	WT	4h	240				exp1
13.0002	B7	0.0418	Glc_WT_4h	Glc	WT	4h	240				exp1
13.1669	B7	0.0416	Glc_WT_4h	Glc	WT	4h	240				exp1
13.3336	B7	0.0413	Glc_WT_4h	Glc	WT	4h	240				exp1
13.5002	B7	0.0413	Glc_WT_4h	Glc	WT	4h	240				exp1
13.6669	B7	0.0412	Glc_WT_4h	Glc	WT	4h	240				exp1
13.8336	B7	0.0412	Glc_WT_4h	Glc	WT	4h	240				exp1
14.0002	B7	0.0413	Glc_WT_4h	Glc	WT	4h	240				exp1
14.1669	B7	0.0411	Glc_WT_4h	Glc	WT	4h	240				exp1
14.3336	B7	0.0412	Glc_WT_4h	Glc	WT	4h	240				exp1
14.5002	B7	0.0411	Glc_WT_4h	Glc	WT	4h	240				exp1
14.6669	B7	0.0407	Glc_WT_4h	Glc	WT	4h	240				exp1
14.8336	B7	0.0406	Glc_WT_4h	Glc	WT	4h	240				exp1
15.0002	B7	0.0404	Glc_WT_4h	Glc	WT	4h	240				exp1
15.1669	B7	0.0403	Glc_WT_4h	Glc	WT	4h	240				exp1
15.3336	B7	0.0399	Glc_WT_4h	Glc	WT	4h	240				exp1
15.5002	B7	0.0398	Glc_WT_4h	Glc	WT	4h	240				exp1
15.6669	B7	0.0397	Glc_WT_4h	Glc	WT	4h	240				exp1
15.8336	B7	0.0394	Glc_WT_4h	Glc	WT	4h	240				exp1
16.0003	B7	0.039	Glc_WT_4h	Glc	WT	4h	240				exp1
16.1669	B7	0.0386	Glc_WT_4h	Glc	WT	4h	240				exp1
16.3336	B7	0.0385	Glc_WT_4h	Glc	WT	4h	240				exp1
16.5003	B7	0.038	Glc_WT_4h	Glc	WT	4h	240				exp1
16.6669	B7	0.0377	Glc_WT_4h	Glc	WT	4h	240				exp1
16.8336	B7	0.0375	Glc_WT_4h	Glc	WT	4h	240				exp1
17.0003	B7	0.0371	Glc_WT_4h	Glc	WT	4h	240				exp1
17.1669	B7	0.0368	Glc_WT_4h	Glc	WT	4h	240				exp1
17.3336	B7	0.0363	Glc_WT_4h	Glc	WT	4h	240				exp1
17.5003	B7	0.036	Glc_WT_4h	Glc	WT	4h	240				exp1
17.6669	B7	0.0355	Glc_WT_4h	Glc	WT	4h	240				exp1
17.8336	B7	0.0349	Glc_WT_4h	Glc	WT	4h	240				exp1
18.0003	B7	0.0343	Glc_WT_4h	Glc	WT	4h	240				exp1
18.167	B7	0.0336	Glc_WT_4h	Glc	WT	4h	240				exp1
18.3336	B7	0.033	Glc_WT_4h	Glc	WT	4h	240				exp1
18.5003	B7	0.0321	Glc_WT_4h	Glc	WT	4h	240				exp1
18.667	B7	0.0315	Glc_WT_4h	Glc	WT	4h	240				exp1
18.8336	B7	0.0304	Glc_WT_4h	Glc	WT	4h	240				exp1
19.0003	B7	0.0296	Glc_WT_4h	Glc	WT	4h	240				exp1
19.167	B7	0.0284	Glc_WT_4h	Glc	WT	4h	240				exp1
19.3336	B7	0.0273	Glc_WT_4h	Glc	WT	4h	240				exp1
19.5003	B7	0.0259	Glc_WT_4h	Glc	WT	4h	240				exp1
19.667	B7	0.0247	Glc_WT_4h	Glc	WT	4h	240				exp1
19.8337	B7	0.0233	Glc_WT_4h	Glc	WT	4h	240				exp1
20.0003	B7	0.0218	Glc_WT_4h	Glc	WT	4h	240				exp1
0	B11	0.001	Glc+GlcNAc_WT_4h	Glc+GlcNAc	WT	4h	240	0.4918	71.1928	1.42386	exp1
0.166639	B11	0.001	Glc+GlcNAc_WT_4h	Glc+GlcNAc	WT	4h	240				exp1
0.333306	B11	0.001	Glc+GlcNAc_WT_4h	Glc+GlcNAc	WT	4h	240				exp1
0.499972	B11	0.001	Glc+GlcNAc_WT_4h	Glc+GlcNAc	WT	4h	240				exp1
0.666667	B11	0.001	Glc+GlcNAc_WT_4h	Glc+GlcNAc	WT	4h	240				exp1
0.833333	B11	0.0014	Glc+GlcNAc_WT_4h	Glc+GlcNAc	WT	4h	240				exp1
1	B11	0.0019	Glc+GlcNAc_WT_4h	Glc+GlcNAc	WT	4h	240				exp1
1.16667	B11	0.00220001	Glc+GlcNAc_WT_4h	Glc+GlcNAc	WT	4h	240				exp1
1.33333	B11	0.0032	Glc+GlcNAc_WT_4h	Glc+GlcNAc	WT	4h	240				exp1
1.5	B11	0.0039	Glc+GlcNAc_WT_4h	Glc+GlcNAc	WT	4h	240				exp1
1.66667	B11	0.0052	Glc+GlcNAc_WT_4h	Glc+GlcNAc	WT	4h	240				exp1
1.83333	B11	0.0065	Glc+GlcNAc_WT_4h	Glc+GlcNAc	WT	4h	240				exp1
2	B11	0.00790001	Glc+GlcNAc_WT_4h	Glc+GlcNAc	WT	4h	240				exp1
2.16667	B11	0.0101	Glc+GlcNAc_WT_4h	Glc+GlcNAc	WT	4h	240				exp1
2.33336	B11	0.0128	Glc+GlcNAc_WT_4h	Glc+GlcNAc	WT	4h	240				exp1
2.50003	B11	0.0162	Glc+GlcNAc_WT_4h	Glc+GlcNAc	WT	4h	240				exp1
2.66669	B11	0.0205	Glc+GlcNAc_WT_4h	Glc+GlcNAc	WT	4h	240				exp1
2.83336	B11	0.0262	Glc+GlcNAc_WT_4h	Glc+GlcNAc	WT	4h	240				exp1
3.00003	B11	0.0334	Glc+GlcNAc_WT_4h	Glc+GlcNAc	WT	4h	240				exp1
3.16669	B11	0.0421	Glc+GlcNAc_WT_4h	Glc+GlcNAc	WT	4h	240				exp1
3.33336	B11	0.0525	Glc+GlcNAc_WT_4h	Glc+GlcNAc	WT	4h	240				exp1
3.50003	B11	0.0638	Glc+GlcNAc_WT_4h	Glc+GlcNAc	WT	4h	240				exp1
3.66669	B11	0.0791	Glc+GlcNAc_WT_4h	Glc+GlcNAc	WT	4h	240				exp1
3.83339	B11	0.0964	Glc+GlcNAc_WT_4h	Glc+GlcNAc	WT	4h	240				exp1
4.00006	B11	0.118	Glc+GlcNAc_WT_4h	Glc+GlcNAc	WT	4h	240	0.4462	63.349	1.26698	exp1
4.16672	B11	0.0243	Glc+GlcNAc_WT_4h	Glc+GlcNAc	WT	4h	240				exp1
4.33339	B11	0.0147	Glc+GlcNAc_WT_4h	Glc+GlcNAc	WT	4h	240				exp1
4.50006	B11	0.0181	Glc+GlcNAc_WT_4h	Glc+GlcNAc	WT	4h	240				exp1
4.66672	B11	0.0218	Glc+GlcNAc_WT_4h	Glc+GlcNAc	WT	4h	240				exp1
4.83339	B11	0.0263	Glc+GlcNAc_WT_4h	Glc+GlcNAc	WT	4h	240				exp1
5.00006	B11	0.0324	Glc+GlcNAc_WT_4h	Glc+GlcNAc	WT	4h	240				exp1
5.16672	B11	0.0351	Glc+GlcNAc_WT_4h	Glc+GlcNAc	WT	4h	240				exp1
5.33342	B11	0.036	Glc+GlcNAc_WT_4h	Glc+GlcNAc	WT	4h	240				exp1
5.50008	B11	0.0354	Glc+GlcNAc_WT_4h	Glc+GlcNAc	WT	4h	240				exp1
5.66675	B11	0.0353	Glc+GlcNAc_WT_4h	Glc+GlcNAc	WT	4h	240				exp1
5.83342	B11	0.0348	Glc+GlcNAc_WT_4h	Glc+GlcNAc	WT	4h	240				exp1
6.00008	B11	0.0349	Glc+GlcNAc_WT_4h	Glc+GlcNAc	WT	4h	240				exp1
6.16675	B11	0.034	Glc+GlcNAc_WT_4h	Glc+GlcNAc	WT	4h	240				exp1
6.33342	B11	0.0338	Glc+GlcNAc_WT_4h	Glc+GlcNAc	WT	4h	240				exp1
6.50008	B11	0.0333	Glc+GlcNAc_WT_4h	Glc+GlcNAc	WT	4h	240				exp1
6.66675	B11	0.0335	Glc+GlcNAc_WT_4h	Glc+GlcNAc	WT	4h	240				exp1
6.83342	B11	0.033	Glc+GlcNAc_WT_4h	Glc+GlcNAc	WT	4h	240				exp1
7.00011	B11	0.0325	Glc+GlcNAc_WT_4h	Glc+GlcNAc	WT	4h	240				exp1
7.16678	B11	0.0323	Glc+GlcNAc_WT_4h	Glc+GlcNAc	WT	4h	240				exp1
7.33344	B11	0.0321	Glc+GlcNAc_WT_4h	Glc+GlcNAc	WT	4h	240				exp1
7.50011	B11	0.0317	Glc+GlcNAc_WT_4h	Glc+GlcNAc	WT	4h	240				exp1
7.66678	B11	0.0311	Glc+GlcNAc_WT_4h	Glc+GlcNAc	WT	4h	240				exp1
7.83344	B11	0.0309	Glc+GlcNAc_WT_4h	Glc+GlcNAc	WT	4h	240				exp1
8.00011	B11	0.0307	Glc+GlcNAc_WT_4h	Glc+GlcNAc	WT	4h	240				exp1
8.16678	B11	0.0304	Glc+GlcNAc_WT_4h	Glc+GlcNAc	WT	4h	240				exp1
8.33344	B11	0.0298	Glc+GlcNAc_WT_4h	Glc+GlcNAc	WT	4h	240				exp1
8.50011	B11	0.0294	Glc+GlcNAc_WT_4h	Glc+GlcNAc	WT	4h	240				exp1
8.66681	B11	0.0292	Glc+GlcNAc_WT_4h	Glc+GlcNAc	WT	4h	240				exp1
8.83347	B11	0.0289	Glc+GlcNAc_WT_4h	Glc+GlcNAc	WT	4h	240				exp1
9.00014	B11	0.0289	Glc+GlcNAc_WT_4h	Glc+GlcNAc	WT	4h	240				exp1
9.16681	B11	0.0287	Glc+GlcNAc_WT_4h	Glc+GlcNAc	WT	4h	240				exp1
9.33347	B11	0.0285	Glc+GlcNAc_WT_4h	Glc+GlcNAc	WT	4h	240				exp1
9.50014	B11	0.0283	Glc+GlcNAc_WT_4h	Glc+GlcNAc	WT	4h	240				exp1
9.66681	B11	0.0279	Glc+GlcNAc_WT_4h	Glc+GlcNAc	WT	4h	240				exp1
9.83347	B11	0.0277	Glc+GlcNAc_WT_4h	Glc+GlcNAc	WT	4h	240				exp1
10.0001	B11	0.0276	Glc+GlcNAc_WT_4h	Glc+GlcNAc	WT	4h	240				exp1
10.1668	B11	0.0273	Glc+GlcNAc_WT_4h	Glc+GlcNAc	WT	4h	240				exp1
10.3335	B11	0.0271	Glc+GlcNAc_WT_4h	Glc+GlcNAc	WT	4h	240				exp1
10.5002	B11	0.0268	Glc+GlcNAc_WT_4h	Glc+GlcNAc	WT	4h	240				exp1
10.6668	B11	0.0266	Glc+GlcNAc_WT_4h	Glc+GlcNAc	WT	4h	240				exp1
10.8335	B11	0.0264	Glc+GlcNAc_WT_4h	Glc+GlcNAc	WT	4h	240				exp1
11.0002	B11	0.0262	Glc+GlcNAc_WT_4h	Glc+GlcNAc	WT	4h	240				exp1
11.1668	B11	0.026	Glc+GlcNAc_WT_4h	Glc+GlcNAc	WT	4h	240				exp1
11.3335	B11	0.026	Glc+GlcNAc_WT_4h	Glc+GlcNAc	WT	4h	240				exp1
11.5002	B11	0.0258	Glc+GlcNAc_WT_4h	Glc+GlcNAc	WT	4h	240				exp1
11.6668	B11	0.0254	Glc+GlcNAc_WT_4h	Glc+GlcNAc	WT	4h	240				exp1
11.8335	B11	0.0252	Glc+GlcNAc_WT_4h	Glc+GlcNAc	WT	4h	240				exp1
12.0002	B11	0.0252	Glc+GlcNAc_WT_4h	Glc+GlcNAc	WT	4h	240				exp1
12.1669	B11	0.0251	Glc+GlcNAc_WT_4h	Glc+GlcNAc	WT	4h	240				exp1
12.3335	B11	0.0249	Glc+GlcNAc_WT_4h	Glc+GlcNAc	WT	4h	240				exp1
12.5002	B11	0.0247	Glc+GlcNAc_WT_4h	Glc+GlcNAc	WT	4h	240				exp1
12.6669	B11	0.0247	Glc+GlcNAc_WT_4h	Glc+GlcNAc	WT	4h	240				exp1
12.8335	B11	0.0244	Glc+GlcNAc_WT_4h	Glc+GlcNAc	WT	4h	240				exp1
13.0002	B11	0.0242	Glc+GlcNAc_WT_4h	Glc+GlcNAc	WT	4h	240				exp1
13.1669	B11	0.0241	Glc+GlcNAc_WT_4h	Glc+GlcNAc	WT	4h	240				exp1
13.3336	B11	0.0238	Glc+GlcNAc_WT_4h	Glc+GlcNAc	WT	4h	240				exp1
13.5002	B11	0.0239	Glc+GlcNAc_WT_4h	Glc+GlcNAc	WT	4h	240				exp1
13.6669	B11	0.0237	Glc+GlcNAc_WT_4h	Glc+GlcNAc	WT	4h	240				exp1
13.8336	B11	0.0236	Glc+GlcNAc_WT_4h	Glc+GlcNAc	WT	4h	240				exp1
14.0002	B11	0.0236	Glc+GlcNAc_WT_4h	Glc+GlcNAc	WT	4h	240				exp1
14.1669	B11	0.0234	Glc+GlcNAc_WT_4h	Glc+GlcNAc	WT	4h	240				exp1
14.3336	B11	0.0235	Glc+GlcNAc_WT_4h	Glc+GlcNAc	WT	4h	240				exp1
14.5002	B11	0.0233	Glc+GlcNAc_WT_4h	Glc+GlcNAc	WT	4h	240				exp1
14.6669	B11	0.023	Glc+GlcNAc_WT_4h	Glc+GlcNAc	WT	4h	240				exp1
14.8336	B11	0.0232	Glc+GlcNAc_WT_4h	Glc+GlcNAc	WT	4h	240				exp1
15.0002	B11	0.023	Glc+GlcNAc_WT_4h	Glc+GlcNAc	WT	4h	240				exp1
15.1669	B11	0.0229	Glc+GlcNAc_WT_4h	Glc+GlcNAc	WT	4h	240				exp1
15.3336	B11	0.0226	Glc+GlcNAc_WT_4h	Glc+GlcNAc	WT	4h	240				exp1
15.5002	B11	0.0228	Glc+GlcNAc_WT_4h	Glc+GlcNAc	WT	4h	240				exp1
15.6669	B11	0.0227	Glc+GlcNAc_WT_4h	Glc+GlcNAc	WT	4h	240				exp1
15.8336	B11	0.0224	Glc+GlcNAc_WT_4h	Glc+GlcNAc	WT	4h	240				exp1
16.0003	B11	0.0221	Glc+GlcNAc_WT_4h	Glc+GlcNAc	WT	4h	240				exp1
16.1669	B11	0.0221	Glc+GlcNAc_WT_4h	Glc+GlcNAc	WT	4h	240				exp1
16.3336	B11	0.0221	Glc+GlcNAc_WT_4h	Glc+GlcNAc	WT	4h	240				exp1
16.5003	B11	0.022	Glc+GlcNAc_WT_4h	Glc+GlcNAc	WT	4h	240				exp1
16.6669	B11	0.0217	Glc+GlcNAc_WT_4h	Glc+GlcNAc	WT	4h	240				exp1
16.8336	B11	0.0217	Glc+GlcNAc_WT_4h	Glc+GlcNAc	WT	4h	240				exp1
17.0003	B11	0.0216	Glc+GlcNAc_WT_4h	Glc+GlcNAc	WT	4h	240				exp1
17.1669	B11	0.0215	Glc+GlcNAc_WT_4h	Glc+GlcNAc	WT	4h	240				exp1
17.3336	B11	0.0214	Glc+GlcNAc_WT_4h	Glc+GlcNAc	WT	4h	240				exp1
17.5003	B11	0.0214	Glc+GlcNAc_WT_4h	Glc+GlcNAc	WT	4h	240				exp1
17.6669	B11	0.0214	Glc+GlcNAc_WT_4h	Glc+GlcNAc	WT	4h	240				exp1
17.8336	B11	0.021	Glc+GlcNAc_WT_4h	Glc+GlcNAc	WT	4h	240				exp1
18.0003	B11	0.021	Glc+GlcNAc_WT_4h	Glc+GlcNAc	WT	4h	240				exp1
18.167	B11	0.021	Glc+GlcNAc_WT_4h	Glc+GlcNAc	WT	4h	240				exp1
18.3336	B11	0.0206	Glc+GlcNAc_WT_4h	Glc+GlcNAc	WT	4h	240				exp1
18.5003	B11	0.0206	Glc+GlcNAc_WT_4h	Glc+GlcNAc	WT	4h	240				exp1
18.667	B11	0.0204	Glc+GlcNAc_WT_4h	Glc+GlcNAc	WT	4h	240				exp1
18.8336	B11	0.0202	Glc+GlcNAc_WT_4h	Glc+GlcNAc	WT	4h	240				exp1
19.0003	B11	0.0202	Glc+GlcNAc_WT_4h	Glc+GlcNAc	WT	4h	240				exp1
19.167	B11	0.02	Glc+GlcNAc_WT_4h	Glc+GlcNAc	WT	4h	240				exp1
19.3336	B11	0.0197	Glc+GlcNAc_WT_4h	Glc+GlcNAc	WT	4h	240				exp1
19.5003	B11	0.0196	Glc+GlcNAc_WT_4h	Glc+GlcNAc	WT	4h	240				exp1
19.667	B11	0.0195	Glc+GlcNAc_WT_4h	Glc+GlcNAc	WT	4h	240				exp1
19.8337	B11	0.0195	Glc+GlcNAc_WT_4h	Glc+GlcNAc	WT	4h	240				exp1
20.0003	B11	0.0194	Glc+GlcNAc_WT_4h	Glc+GlcNAc	WT	4h	240				exp1
0	B9	0.001	GlcNAc_WT_4h	GlcNAc	WT	4h	240	0.0709	0	0	exp1
0.166639	B9	0.001	GlcNAc_WT_4h	GlcNAc	WT	4h	240				exp1
0.333306	B9	0.001	GlcNAc_WT_4h	GlcNAc	WT	4h	240				exp1
0.499972	B9	0.001	GlcNAc_WT_4h	GlcNAc	WT	4h	240				exp1
0.666667	B9	0.001	GlcNAc_WT_4h	GlcNAc	WT	4h	240				exp1
0.833333	B9	0.001	GlcNAc_WT_4h	GlcNAc	WT	4h	240				exp1
1	B9	0.001	GlcNAc_WT_4h	GlcNAc	WT	4h	240				exp1
1.16667	B9	0.001	GlcNAc_WT_4h	GlcNAc	WT	4h	240				exp1
1.33333	B9	0.0029	GlcNAc_WT_4h	GlcNAc	WT	4h	240				exp1
1.5	B9	0.00180001	GlcNAc_WT_4h	GlcNAc	WT	4h	240				exp1
1.66667	B9	0.0025	GlcNAc_WT_4h	GlcNAc	WT	4h	240				exp1
1.83333	B9	0.00400001	GlcNAc_WT_4h	GlcNAc	WT	4h	240				exp1
2	B9	0.00490001	GlcNAc_WT_4h	GlcNAc	WT	4h	240				exp1
2.16667	B9	0.00580001	GlcNAc_WT_4h	GlcNAc	WT	4h	240				exp1
2.33336	B9	0.0069	GlcNAc_WT_4h	GlcNAc	WT	4h	240				exp1
2.50003	B9	0.0092	GlcNAc_WT_4h	GlcNAc	WT	4h	240				exp1
2.66669	B9	0.0116	GlcNAc_WT_4h	GlcNAc	WT	4h	240				exp1
2.83336	B9	0.0145	GlcNAc_WT_4h	GlcNAc	WT	4h	240				exp1
3.00003	B9	0.0186	GlcNAc_WT_4h	GlcNAc	WT	4h	240				exp1
3.16669	B9	0.0241	GlcNAc_WT_4h	GlcNAc	WT	4h	240				exp1
3.33336	B9	0.0294	GlcNAc_WT_4h	GlcNAc	WT	4h	240				exp1
3.50003	B9	0.0353	GlcNAc_WT_4h	GlcNAc	WT	4h	240				exp1
3.66669	B9	0.0425	GlcNAc_WT_4h	GlcNAc	WT	4h	240				exp1
3.83339	B9	0.0511	GlcNAc_WT_4h	GlcNAc	WT	4h	240				exp1
4.00006	B9	0.0612	GlcNAc_WT_4h	GlcNAc	WT	4h	240	0.0707	0	0	exp1
4.16672	B9	0.0149	GlcNAc_WT_4h	GlcNAc	WT	4h	240				exp1
4.33339	B9	0.00570001	GlcNAc_WT_4h	GlcNAc	WT	4h	240				exp1
4.50006	B9	0.00710001	GlcNAc_WT_4h	GlcNAc	WT	4h	240				exp1
4.66672	B9	0.0092	GlcNAc_WT_4h	GlcNAc	WT	4h	240				exp1
4.83339	B9	0.0116	GlcNAc_WT_4h	GlcNAc	WT	4h	240				exp1
5.00006	B9	0.0151	GlcNAc_WT_4h	GlcNAc	WT	4h	240				exp1
5.16672	B9	0.0185	GlcNAc_WT_4h	GlcNAc	WT	4h	240				exp1
5.33342	B9	0.0231	GlcNAc_WT_4h	GlcNAc	WT	4h	240				exp1
5.50008	B9	0.0266	GlcNAc_WT_4h	GlcNAc	WT	4h	240				exp1
5.66675	B9	0.03	GlcNAc_WT_4h	GlcNAc	WT	4h	240				exp1
5.83342	B9	0.0314	GlcNAc_WT_4h	GlcNAc	WT	4h	240				exp1
6.00008	B9	0.0327	GlcNAc_WT_4h	GlcNAc	WT	4h	240				exp1
6.16675	B9	0.0316	GlcNAc_WT_4h	GlcNAc	WT	4h	240				exp1
6.33342	B9	0.0326	GlcNAc_WT_4h	GlcNAc	WT	4h	240				exp1
6.50008	B9	0.0317	GlcNAc_WT_4h	GlcNAc	WT	4h	240				exp1
6.66675	B9	0.0324	GlcNAc_WT_4h	GlcNAc	WT	4h	240				exp1
6.83342	B9	0.031	GlcNAc_WT_4h	GlcNAc	WT	4h	240				exp1
7.00011	B9	0.0313	GlcNAc_WT_4h	GlcNAc	WT	4h	240				exp1
7.16678	B9	0.0307	GlcNAc_WT_4h	GlcNAc	WT	4h	240				exp1
7.33344	B9	0.0308	GlcNAc_WT_4h	GlcNAc	WT	4h	240				exp1
7.50011	B9	0.0305	GlcNAc_WT_4h	GlcNAc	WT	4h	240				exp1
7.66678	B9	0.03	GlcNAc_WT_4h	GlcNAc	WT	4h	240				exp1
7.83344	B9	0.0296	GlcNAc_WT_4h	GlcNAc	WT	4h	240				exp1
8.00011	B9	0.029	GlcNAc_WT_4h	GlcNAc	WT	4h	240				exp1
8.16678	B9	0.0286	GlcNAc_WT_4h	GlcNAc	WT	4h	240				exp1
8.33344	B9	0.0282	GlcNAc_WT_4h	GlcNAc	WT	4h	240				exp1
8.50011	B9	0.0279	GlcNAc_WT_4h	GlcNAc	WT	4h	240				exp1
8.66681	B9	0.0274	GlcNAc_WT_4h	GlcNAc	WT	4h	240				exp1
8.83347	B9	0.027	GlcNAc_WT_4h	GlcNAc	WT	4h	240				exp1
9.00014	B9	0.0271	GlcNAc_WT_4h	GlcNAc	WT	4h	240				exp1
9.16681	B9	0.0269	GlcNAc_WT_4h	GlcNAc	WT	4h	240				exp1
9.33347	B9	0.0266	GlcNAc_WT_4h	GlcNAc	WT	4h	240				exp1
9.50014	B9	0.0262	GlcNAc_WT_4h	GlcNAc	WT	4h	240				exp1
9.66681	B9	0.0262	GlcNAc_WT_4h	GlcNAc	WT	4h	240				exp1
9.83347	B9	0.0258	GlcNAc_WT_4h	GlcNAc	WT	4h	240				exp1
10.0001	B9	0.0256	GlcNAc_WT_4h	GlcNAc	WT	4h	240				exp1
10.1668	B9	0.0253	GlcNAc_WT_4h	GlcNAc	WT	4h	240				exp1
10.3335	B9	0.0252	GlcNAc_WT_4h	GlcNAc	WT	4h	240				exp1
10.5002	B9	0.025	GlcNAc_WT_4h	GlcNAc	WT	4h	240				exp1
10.6668	B9	0.0247	GlcNAc_WT_4h	GlcNAc	WT	4h	240				exp1
10.8335	B9	0.0243	GlcNAc_WT_4h	GlcNAc	WT	4h	240				exp1
11.0002	B9	0.0241	GlcNAc_WT_4h	GlcNAc	WT	4h	240				exp1
11.1668	B9	0.0241	GlcNAc_WT_4h	GlcNAc	WT	4h	240				exp1
11.3335	B9	0.0238	GlcNAc_WT_4h	GlcNAc	WT	4h	240				exp1
11.5002	B9	0.0235	GlcNAc_WT_4h	GlcNAc	WT	4h	240				exp1
11.6668	B9	0.0231	GlcNAc_WT_4h	GlcNAc	WT	4h	240				exp1
11.8335	B9	0.023	GlcNAc_WT_4h	GlcNAc	WT	4h	240				exp1
12.0002	B9	0.0227	GlcNAc_WT_4h	GlcNAc	WT	4h	240				exp1
12.1669	B9	0.0226	GlcNAc_WT_4h	GlcNAc	WT	4h	240				exp1
12.3335	B9	0.0225	GlcNAc_WT_4h	GlcNAc	WT	4h	240				exp1
12.5002	B9	0.0224	GlcNAc_WT_4h	GlcNAc	WT	4h	240				exp1
12.6669	B9	0.0222	GlcNAc_WT_4h	GlcNAc	WT	4h	240				exp1
12.8335	B9	0.0219	GlcNAc_WT_4h	GlcNAc	WT	4h	240				exp1
13.0002	B9	0.0218	GlcNAc_WT_4h	GlcNAc	WT	4h	240				exp1
13.1669	B9	0.0216	GlcNAc_WT_4h	GlcNAc	WT	4h	240				exp1
13.3336	B9	0.0213	GlcNAc_WT_4h	GlcNAc	WT	4h	240				exp1
13.5002	B9	0.0214	GlcNAc_WT_4h	GlcNAc	WT	4h	240				exp1
13.6669	B9	0.0211	GlcNAc_WT_4h	GlcNAc	WT	4h	240				exp1
13.8336	B9	0.0209	GlcNAc_WT_4h	GlcNAc	WT	4h	240				exp1
14.0002	B9	0.021	GlcNAc_WT_4h	GlcNAc	WT	4h	240				exp1
14.1669	B9	0.0207	GlcNAc_WT_4h	GlcNAc	WT	4h	240				exp1
14.3336	B9	0.0208	GlcNAc_WT_4h	GlcNAc	WT	4h	240				exp1
14.5002	B9	0.0206	GlcNAc_WT_4h	GlcNAc	WT	4h	240				exp1
14.6669	B9	0.0204	GlcNAc_WT_4h	GlcNAc	WT	4h	240				exp1
14.8336	B9	0.0203	GlcNAc_WT_4h	GlcNAc	WT	4h	240				exp1
15.0002	B9	0.0203	GlcNAc_WT_4h	GlcNAc	WT	4h	240				exp1
15.1669	B9	0.0202	GlcNAc_WT_4h	GlcNAc	WT	4h	240				exp1
15.3336	B9	0.0198	GlcNAc_WT_4h	GlcNAc	WT	4h	240				exp1
15.5002	B9	0.02	GlcNAc_WT_4h	GlcNAc	WT	4h	240				exp1
15.6669	B9	0.0198	GlcNAc_WT_4h	GlcNAc	WT	4h	240				exp1
15.8336	B9	0.0196	GlcNAc_WT_4h	GlcNAc	WT	4h	240				exp1
16.0003	B9	0.0195	GlcNAc_WT_4h	GlcNAc	WT	4h	240				exp1
16.1669	B9	0.0194	GlcNAc_WT_4h	GlcNAc	WT	4h	240				exp1
16.3336	B9	0.0193	GlcNAc_WT_4h	GlcNAc	WT	4h	240				exp1
16.5003	B9	0.0192	GlcNAc_WT_4h	GlcNAc	WT	4h	240				exp1
16.6669	B9	0.0189	GlcNAc_WT_4h	GlcNAc	WT	4h	240				exp1
16.8336	B9	0.0189	GlcNAc_WT_4h	GlcNAc	WT	4h	240				exp1
17.0003	B9	0.0189	GlcNAc_WT_4h	GlcNAc	WT	4h	240				exp1
17.1669	B9	0.0187	GlcNAc_WT_4h	GlcNAc	WT	4h	240				exp1
17.3336	B9	0.0186	GlcNAc_WT_4h	GlcNAc	WT	4h	240				exp1
17.5003	B9	0.0184	GlcNAc_WT_4h	GlcNAc	WT	4h	240				exp1
17.6669	B9	0.0184	GlcNAc_WT_4h	GlcNAc	WT	4h	240				exp1
17.8336	B9	0.0181	GlcNAc_WT_4h	GlcNAc	WT	4h	240				exp1
18.0003	B9	0.0181	GlcNAc_WT_4h	GlcNAc	WT	4h	240				exp1
18.167	B9	0.0178	GlcNAc_WT_4h	GlcNAc	WT	4h	240				exp1
18.3336	B9	0.0178	GlcNAc_WT_4h	GlcNAc	WT	4h	240				exp1
18.5003	B9	0.0176	GlcNAc_WT_4h	GlcNAc	WT	4h	240				exp1
18.667	B9	0.0176	GlcNAc_WT_4h	GlcNAc	WT	4h	240				exp1
18.8336	B9	0.0173	GlcNAc_WT_4h	GlcNAc	WT	4h	240				exp1
19.0003	B9	0.0173	GlcNAc_WT_4h	GlcNAc	WT	4h	240				exp1
19.167	B9	0.017	GlcNAc_WT_4h	GlcNAc	WT	4h	240				exp1
19.3336	B9	0.0168	GlcNAc_WT_4h	GlcNAc	WT	4h	240				exp1
19.5003	B9	0.0166	GlcNAc_WT_4h	GlcNAc	WT	4h	240				exp1
19.667	B9	0.0165	GlcNAc_WT_4h	GlcNAc	WT	4h	240				exp1
19.8337	B9	0.0165	GlcNAc_WT_4h	GlcNAc	WT	4h	240				exp1
20.0003	B9	0.0163	GlcNAc_WT_4h	GlcNAc	WT	4h	240				exp1
0	C1	0.001	Glc_WT_4h20	Glc	WT	4h20	260	0.5262	77.11	1.5422	exp1
0.166639	C1	0.0014	Glc_WT_4h20	Glc	WT	4h20	260				exp1
0.333306	C1	0.0016	Glc_WT_4h20	Glc	WT	4h20	260				exp1
0.499972	C1	0.0018	Glc_WT_4h20	Glc	WT	4h20	260				exp1
0.666667	C1	0.0021	Glc_WT_4h20	Glc	WT	4h20	260				exp1
0.833333	C1	0.0024	Glc_WT_4h20	Glc	WT	4h20	260				exp1
1	C1	0.0028	Glc_WT_4h20	Glc	WT	4h20	260				exp1
1.16667	C1	0.0034	Glc_WT_4h20	Glc	WT	4h20	260				exp1
1.33333	C1	0.0042	Glc_WT_4h20	Glc	WT	4h20	260				exp1
1.5	C1	0.0052	Glc_WT_4h20	Glc	WT	4h20	260				exp1
1.66667	C1	0.0067	Glc_WT_4h20	Glc	WT	4h20	260				exp1
1.83333	C1	0.0081	Glc_WT_4h20	Glc	WT	4h20	260				exp1
2	C1	0.0101	Glc_WT_4h20	Glc	WT	4h20	260				exp1
2.16667	C1	0.0124	Glc_WT_4h20	Glc	WT	4h20	260				exp1
2.33336	C1	0.0159	Glc_WT_4h20	Glc	WT	4h20	260				exp1
2.50003	C1	0.0205	Glc_WT_4h20	Glc	WT	4h20	260				exp1
2.66669	C1	0.0262	Glc_WT_4h20	Glc	WT	4h20	260				exp1
2.83336	C1	0.0335	Glc_WT_4h20	Glc	WT	4h20	260				exp1
3.00003	C1	0.0433	Glc_WT_4h20	Glc	WT	4h20	260				exp1
3.16669	C1	0.0547	Glc_WT_4h20	Glc	WT	4h20	260				exp1
3.33336	C1	0.0714	Glc_WT_4h20	Glc	WT	4h20	260				exp1
3.50003	C1	0.0893	Glc_WT_4h20	Glc	WT	4h20	260				exp1
3.66669	C1	0.1112	Glc_WT_4h20	Glc	WT	4h20	260				exp1
3.83339	C1	0.1405	Glc_WT_4h20	Glc	WT	4h20	260				exp1
4.00006	C1	0.1713	Glc_WT_4h20	Glc	WT	4h20	260				exp1
4.16672	C1	0.2118	Glc_WT_4h20	Glc	WT	4h20	260				exp1
4.33339	C1	0.2485	Glc_WT_4h20	Glc	WT	4h20	260	0.4092	56.9845	1.13969	exp1
4.50006	C1	0.0293	Glc_WT_4h20	Glc	WT	4h20	260				exp1
4.66672	C1	0.0301	Glc_WT_4h20	Glc	WT	4h20	260				exp1
4.83339	C1	0.0386	Glc_WT_4h20	Glc	WT	4h20	260				exp1
5.00006	C1	0.0407	Glc_WT_4h20	Glc	WT	4h20	260				exp1
5.16672	C1	0.0417	Glc_WT_4h20	Glc	WT	4h20	260				exp1
5.33342	C1	0.0428	Glc_WT_4h20	Glc	WT	4h20	260				exp1
5.50008	C1	0.043	Glc_WT_4h20	Glc	WT	4h20	260				exp1
5.66675	C1	0.0436	Glc_WT_4h20	Glc	WT	4h20	260				exp1
5.83342	C1	0.0435	Glc_WT_4h20	Glc	WT	4h20	260				exp1
6.00008	C1	0.044	Glc_WT_4h20	Glc	WT	4h20	260				exp1
6.16675	C1	0.0435	Glc_WT_4h20	Glc	WT	4h20	260				exp1
6.33342	C1	0.044	Glc_WT_4h20	Glc	WT	4h20	260				exp1
6.50008	C1	0.0437	Glc_WT_4h20	Glc	WT	4h20	260				exp1
6.66675	C1	0.044	Glc_WT_4h20	Glc	WT	4h20	260				exp1
6.83342	C1	0.0433	Glc_WT_4h20	Glc	WT	4h20	260				exp1
7.00011	C1	0.0433	Glc_WT_4h20	Glc	WT	4h20	260				exp1
7.16678	C1	0.0429	Glc_WT_4h20	Glc	WT	4h20	260				exp1
7.33344	C1	0.0425	Glc_WT_4h20	Glc	WT	4h20	260				exp1
7.50011	C1	0.0426	Glc_WT_4h20	Glc	WT	4h20	260				exp1
7.66678	C1	0.0424	Glc_WT_4h20	Glc	WT	4h20	260				exp1
7.83344	C1	0.0418	Glc_WT_4h20	Glc	WT	4h20	260				exp1
8.00011	C1	0.0415	Glc_WT_4h20	Glc	WT	4h20	260				exp1
8.16678	C1	0.041	Glc_WT_4h20	Glc	WT	4h20	260				exp1
8.33344	C1	0.0406	Glc_WT_4h20	Glc	WT	4h20	260				exp1
8.50011	C1	0.04	Glc_WT_4h20	Glc	WT	4h20	260				exp1
8.66681	C1	0.0395	Glc_WT_4h20	Glc	WT	4h20	260				exp1
8.83347	C1	0.0392	Glc_WT_4h20	Glc	WT	4h20	260				exp1
9.00014	C1	0.0392	Glc_WT_4h20	Glc	WT	4h20	260				exp1
9.16681	C1	0.0387	Glc_WT_4h20	Glc	WT	4h20	260				exp1
9.33347	C1	0.0384	Glc_WT_4h20	Glc	WT	4h20	260				exp1
9.50014	C1	0.0387	Glc_WT_4h20	Glc	WT	4h20	260				exp1
9.66681	C1	0.038	Glc_WT_4h20	Glc	WT	4h20	260				exp1
9.83347	C1	0.0376	Glc_WT_4h20	Glc	WT	4h20	260				exp1
10.0001	C1	0.0375	Glc_WT_4h20	Glc	WT	4h20	260				exp1
10.1668	C1	0.0372	Glc_WT_4h20	Glc	WT	4h20	260				exp1
10.3335	C1	0.037	Glc_WT_4h20	Glc	WT	4h20	260				exp1
10.5002	C1	0.0367	Glc_WT_4h20	Glc	WT	4h20	260				exp1
10.6668	C1	0.0365	Glc_WT_4h20	Glc	WT	4h20	260				exp1
10.8335	C1	0.0363	Glc_WT_4h20	Glc	WT	4h20	260				exp1
11.0002	C1	0.036	Glc_WT_4h20	Glc	WT	4h20	260				exp1
11.1668	C1	0.0355	Glc_WT_4h20	Glc	WT	4h20	260				exp1
11.3335	C1	0.0356	Glc_WT_4h20	Glc	WT	4h20	260				exp1
11.5002	C1	0.0351	Glc_WT_4h20	Glc	WT	4h20	260				exp1
11.6668	C1	0.0349	Glc_WT_4h20	Glc	WT	4h20	260				exp1
11.8335	C1	0.0346	Glc_WT_4h20	Glc	WT	4h20	260				exp1
12.0002	C1	0.0343	Glc_WT_4h20	Glc	WT	4h20	260				exp1
12.1669	C1	0.0341	Glc_WT_4h20	Glc	WT	4h20	260				exp1
12.3335	C1	0.0338	Glc_WT_4h20	Glc	WT	4h20	260				exp1
12.5002	C1	0.0336	Glc_WT_4h20	Glc	WT	4h20	260				exp1
12.6669	C1	0.0334	Glc_WT_4h20	Glc	WT	4h20	260				exp1
12.8335	C1	0.0327	Glc_WT_4h20	Glc	WT	4h20	260				exp1
13.0002	C1	0.0325	Glc_WT_4h20	Glc	WT	4h20	260				exp1
13.1669	C1	0.0326	Glc_WT_4h20	Glc	WT	4h20	260				exp1
13.3336	C1	0.032	Glc_WT_4h20	Glc	WT	4h20	260				exp1
13.5002	C1	0.0317	Glc_WT_4h20	Glc	WT	4h20	260				exp1
13.6669	C1	0.0314	Glc_WT_4h20	Glc	WT	4h20	260				exp1
13.8336	C1	0.031	Glc_WT_4h20	Glc	WT	4h20	260				exp1
14.0002	C1	0.0313	Glc_WT_4h20	Glc	WT	4h20	260				exp1
14.1669	C1	0.0308	Glc_WT_4h20	Glc	WT	4h20	260				exp1
14.3336	C1	0.0305	Glc_WT_4h20	Glc	WT	4h20	260				exp1
14.5002	C1	0.0302	Glc_WT_4h20	Glc	WT	4h20	260				exp1
14.6669	C1	0.0297	Glc_WT_4h20	Glc	WT	4h20	260				exp1
14.8336	C1	0.0296	Glc_WT_4h20	Glc	WT	4h20	260				exp1
15.0002	C1	0.0294	Glc_WT_4h20	Glc	WT	4h20	260				exp1
15.1669	C1	0.029	Glc_WT_4h20	Glc	WT	4h20	260				exp1
15.3336	C1	0.0283	Glc_WT_4h20	Glc	WT	4h20	260				exp1
15.5002	C1	0.0284	Glc_WT_4h20	Glc	WT	4h20	260				exp1
15.6669	C1	0.0275	Glc_WT_4h20	Glc	WT	4h20	260				exp1
15.8336	C1	0.0274	Glc_WT_4h20	Glc	WT	4h20	260				exp1
16.0003	C1	0.0268	Glc_WT_4h20	Glc	WT	4h20	260				exp1
16.1669	C1	0.0263	Glc_WT_4h20	Glc	WT	4h20	260				exp1
16.3336	C1	0.0256	Glc_WT_4h20	Glc	WT	4h20	260				exp1
16.5003	C1	0.0252	Glc_WT_4h20	Glc	WT	4h20	260				exp1
16.6669	C1	0.0248	Glc_WT_4h20	Glc	WT	4h20	260				exp1
16.8336	C1	0.0242	Glc_WT_4h20	Glc	WT	4h20	260				exp1
17.0003	C1	0.0236	Glc_WT_4h20	Glc	WT	4h20	260				exp1
17.1669	C1	0.0231	Glc_WT_4h20	Glc	WT	4h20	260				exp1
17.3336	C1	0.0224	Glc_WT_4h20	Glc	WT	4h20	260				exp1
17.5003	C1	0.0217	Glc_WT_4h20	Glc	WT	4h20	260				exp1
17.6669	C1	0.0212	Glc_WT_4h20	Glc	WT	4h20	260				exp1
17.8336	C1	0.0203	Glc_WT_4h20	Glc	WT	4h20	260				exp1
18.0003	C1	0.0196	Glc_WT_4h20	Glc	WT	4h20	260				exp1
18.167	C1	0.0187	Glc_WT_4h20	Glc	WT	4h20	260				exp1
18.3336	C1	0.0178	Glc_WT_4h20	Glc	WT	4h20	260				exp1
18.5003	C1	0.017	Glc_WT_4h20	Glc	WT	4h20	260				exp1
18.667	C1	0.0158	Glc_WT_4h20	Glc	WT	4h20	260				exp1
18.8336	C1	0.0148	Glc_WT_4h20	Glc	WT	4h20	260				exp1
19.0003	C1	0.014	Glc_WT_4h20	Glc	WT	4h20	260				exp1
19.167	C1	0.013	Glc_WT_4h20	Glc	WT	4h20	260				exp1
19.3336	C1	0.0119	Glc_WT_4h20	Glc	WT	4h20	260				exp1
19.5003	C1	0.011	Glc_WT_4h20	Glc	WT	4h20	260				exp1
19.667	C1	0.01	Glc_WT_4h20	Glc	WT	4h20	260				exp1
19.8337	C1	0.0092	Glc_WT_4h20	Glc	WT	4h20	260				exp1
20.0003	C1	0.0083	Glc_WT_4h20	Glc	WT	4h20	260				exp1
0	C5	0.001	Glc+GlcNAc_WT_4h20	Glc+GlcNAc	WT	4h20	260	0.4918	71.1928	1.42386	exp1
0.166639	C5	0.001	Glc+GlcNAc_WT_4h20	Glc+GlcNAc	WT	4h20	260				exp1
0.333306	C5	0.001	Glc+GlcNAc_WT_4h20	Glc+GlcNAc	WT	4h20	260				exp1
0.499972	C5	0.001	Glc+GlcNAc_WT_4h20	Glc+GlcNAc	WT	4h20	260				exp1
0.666667	C5	0.001	Glc+GlcNAc_WT_4h20	Glc+GlcNAc	WT	4h20	260				exp1
0.833333	C5	0.001	Glc+GlcNAc_WT_4h20	Glc+GlcNAc	WT	4h20	260				exp1
1	C5	0.001	Glc+GlcNAc_WT_4h20	Glc+GlcNAc	WT	4h20	260				exp1
1.16667	C5	0.001	Glc+GlcNAc_WT_4h20	Glc+GlcNAc	WT	4h20	260				exp1
1.33333	C5	0.001	Glc+GlcNAc_WT_4h20	Glc+GlcNAc	WT	4h20	260				exp1
1.5	C5	0.001	Glc+GlcNAc_WT_4h20	Glc+GlcNAc	WT	4h20	260				exp1
1.66667	C5	0.0014	Glc+GlcNAc_WT_4h20	Glc+GlcNAc	WT	4h20	260				exp1
1.83333	C5	0.002	Glc+GlcNAc_WT_4h20	Glc+GlcNAc	WT	4h20	260				exp1
2	C5	0.00350001	Glc+GlcNAc_WT_4h20	Glc+GlcNAc	WT	4h20	260				exp1
2.16667	C5	0.0051	Glc+GlcNAc_WT_4h20	Glc+GlcNAc	WT	4h20	260				exp1
2.33336	C5	0.00750001	Glc+GlcNAc_WT_4h20	Glc+GlcNAc	WT	4h20	260				exp1
2.50003	C5	0.0101	Glc+GlcNAc_WT_4h20	Glc+GlcNAc	WT	4h20	260				exp1
2.66669	C5	0.0141	Glc+GlcNAc_WT_4h20	Glc+GlcNAc	WT	4h20	260				exp1
2.83336	C5	0.019	Glc+GlcNAc_WT_4h20	Glc+GlcNAc	WT	4h20	260				exp1
3.00003	C5	0.0255	Glc+GlcNAc_WT_4h20	Glc+GlcNAc	WT	4h20	260				exp1
3.16669	C5	0.0324	Glc+GlcNAc_WT_4h20	Glc+GlcNAc	WT	4h20	260				exp1
3.33336	C5	0.0412	Glc+GlcNAc_WT_4h20	Glc+GlcNAc	WT	4h20	260				exp1
3.50003	C5	0.0524	Glc+GlcNAc_WT_4h20	Glc+GlcNAc	WT	4h20	260				exp1
3.66669	C5	0.0658	Glc+GlcNAc_WT_4h20	Glc+GlcNAc	WT	4h20	260				exp1
3.83339	C5	0.081	Glc+GlcNAc_WT_4h20	Glc+GlcNAc	WT	4h20	260				exp1
4.00006	C5	0.1005	Glc+GlcNAc_WT_4h20	Glc+GlcNAc	WT	4h20	260				exp1
4.16672	C5	0.1244	Glc+GlcNAc_WT_4h20	Glc+GlcNAc	WT	4h20	260				exp1
4.33339	C5	0.1518	Glc+GlcNAc_WT_4h20	Glc+GlcNAc	WT	4h20	260	0.4618	66.0324	1.32065	exp1
4.50006	C5	0.0329	Glc+GlcNAc_WT_4h20	Glc+GlcNAc	WT	4h20	260				exp1
4.66672	C5	0.026	Glc+GlcNAc_WT_4h20	Glc+GlcNAc	WT	4h20	260				exp1
4.83339	C5	0.0288	Glc+GlcNAc_WT_4h20	Glc+GlcNAc	WT	4h20	260				exp1
5.00006	C5	0.0375	Glc+GlcNAc_WT_4h20	Glc+GlcNAc	WT	4h20	260				exp1
5.16672	C5	0.0448	Glc+GlcNAc_WT_4h20	Glc+GlcNAc	WT	4h20	260				exp1
5.33342	C5	0.0479	Glc+GlcNAc_WT_4h20	Glc+GlcNAc	WT	4h20	260				exp1
5.50008	C5	0.0479	Glc+GlcNAc_WT_4h20	Glc+GlcNAc	WT	4h20	260				exp1
5.66675	C5	0.0475	Glc+GlcNAc_WT_4h20	Glc+GlcNAc	WT	4h20	260				exp1
5.83342	C5	0.0462	Glc+GlcNAc_WT_4h20	Glc+GlcNAc	WT	4h20	260				exp1
6.00008	C5	0.0462	Glc+GlcNAc_WT_4h20	Glc+GlcNAc	WT	4h20	260				exp1
6.16675	C5	0.0451	Glc+GlcNAc_WT_4h20	Glc+GlcNAc	WT	4h20	260				exp1
6.33342	C5	0.0455	Glc+GlcNAc_WT_4h20	Glc+GlcNAc	WT	4h20	260				exp1
6.50008	C5	0.0449	Glc+GlcNAc_WT_4h20	Glc+GlcNAc	WT	4h20	260				exp1
6.66675	C5	0.045	Glc+GlcNAc_WT_4h20	Glc+GlcNAc	WT	4h20	260				exp1
6.83342	C5	0.0445	Glc+GlcNAc_WT_4h20	Glc+GlcNAc	WT	4h20	260				exp1
7.00011	C5	0.0446	Glc+GlcNAc_WT_4h20	Glc+GlcNAc	WT	4h20	260				exp1
7.16678	C5	0.0443	Glc+GlcNAc_WT_4h20	Glc+GlcNAc	WT	4h20	260				exp1
7.33344	C5	0.0444	Glc+GlcNAc_WT_4h20	Glc+GlcNAc	WT	4h20	260				exp1
7.50011	C5	0.0447	Glc+GlcNAc_WT_4h20	Glc+GlcNAc	WT	4h20	260				exp1
7.66678	C5	0.0444	Glc+GlcNAc_WT_4h20	Glc+GlcNAc	WT	4h20	260				exp1
7.83344	C5	0.0443	Glc+GlcNAc_WT_4h20	Glc+GlcNAc	WT	4h20	260				exp1
8.00011	C5	0.0443	Glc+GlcNAc_WT_4h20	Glc+GlcNAc	WT	4h20	260				exp1
8.16678	C5	0.0439	Glc+GlcNAc_WT_4h20	Glc+GlcNAc	WT	4h20	260				exp1
8.33344	C5	0.0439	Glc+GlcNAc_WT_4h20	Glc+GlcNAc	WT	4h20	260				exp1
8.50011	C5	0.0434	Glc+GlcNAc_WT_4h20	Glc+GlcNAc	WT	4h20	260				exp1
8.66681	C5	0.0428	Glc+GlcNAc_WT_4h20	Glc+GlcNAc	WT	4h20	260				exp1
8.83347	C5	0.0429	Glc+GlcNAc_WT_4h20	Glc+GlcNAc	WT	4h20	260				exp1
9.00014	C5	0.0432	Glc+GlcNAc_WT_4h20	Glc+GlcNAc	WT	4h20	260				exp1
9.16681	C5	0.0429	Glc+GlcNAc_WT_4h20	Glc+GlcNAc	WT	4h20	260				exp1
9.33347	C5	0.0429	Glc+GlcNAc_WT_4h20	Glc+GlcNAc	WT	4h20	260				exp1
9.50014	C5	0.0425	Glc+GlcNAc_WT_4h20	Glc+GlcNAc	WT	4h20	260				exp1
9.66681	C5	0.0424	Glc+GlcNAc_WT_4h20	Glc+GlcNAc	WT	4h20	260				exp1
9.83347	C5	0.0424	Glc+GlcNAc_WT_4h20	Glc+GlcNAc	WT	4h20	260				exp1
10.0001	C5	0.0424	Glc+GlcNAc_WT_4h20	Glc+GlcNAc	WT	4h20	260				exp1
10.1668	C5	0.0422	Glc+GlcNAc_WT_4h20	Glc+GlcNAc	WT	4h20	260				exp1
10.3335	C5	0.0417	Glc+GlcNAc_WT_4h20	Glc+GlcNAc	WT	4h20	260				exp1
10.5002	C5	0.0417	Glc+GlcNAc_WT_4h20	Glc+GlcNAc	WT	4h20	260				exp1
10.6668	C5	0.0417	Glc+GlcNAc_WT_4h20	Glc+GlcNAc	WT	4h20	260				exp1
10.8335	C5	0.0415	Glc+GlcNAc_WT_4h20	Glc+GlcNAc	WT	4h20	260				exp1
11.0002	C5	0.0412	Glc+GlcNAc_WT_4h20	Glc+GlcNAc	WT	4h20	260				exp1
11.1668	C5	0.0413	Glc+GlcNAc_WT_4h20	Glc+GlcNAc	WT	4h20	260				exp1
11.3335	C5	0.0416	Glc+GlcNAc_WT_4h20	Glc+GlcNAc	WT	4h20	260				exp1
11.5002	C5	0.041	Glc+GlcNAc_WT_4h20	Glc+GlcNAc	WT	4h20	260				exp1
11.6668	C5	0.0409	Glc+GlcNAc_WT_4h20	Glc+GlcNAc	WT	4h20	260				exp1
11.8335	C5	0.0409	Glc+GlcNAc_WT_4h20	Glc+GlcNAc	WT	4h20	260				exp1
12.0002	C5	0.0411	Glc+GlcNAc_WT_4h20	Glc+GlcNAc	WT	4h20	260				exp1
12.1669	C5	0.0409	Glc+GlcNAc_WT_4h20	Glc+GlcNAc	WT	4h20	260				exp1
12.3335	C5	0.0408	Glc+GlcNAc_WT_4h20	Glc+GlcNAc	WT	4h20	260				exp1
12.5002	C5	0.0409	Glc+GlcNAc_WT_4h20	Glc+GlcNAc	WT	4h20	260				exp1
12.6669	C5	0.0411	Glc+GlcNAc_WT_4h20	Glc+GlcNAc	WT	4h20	260				exp1
12.8335	C5	0.0407	Glc+GlcNAc_WT_4h20	Glc+GlcNAc	WT	4h20	260				exp1
13.0002	C5	0.0405	Glc+GlcNAc_WT_4h20	Glc+GlcNAc	WT	4h20	260				exp1
13.1669	C5	0.0408	Glc+GlcNAc_WT_4h20	Glc+GlcNAc	WT	4h20	260				exp1
13.3336	C5	0.0407	Glc+GlcNAc_WT_4h20	Glc+GlcNAc	WT	4h20	260				exp1
13.5002	C5	0.0407	Glc+GlcNAc_WT_4h20	Glc+GlcNAc	WT	4h20	260				exp1
13.6669	C5	0.0405	Glc+GlcNAc_WT_4h20	Glc+GlcNAc	WT	4h20	260				exp1
13.8336	C5	0.0405	Glc+GlcNAc_WT_4h20	Glc+GlcNAc	WT	4h20	260				exp1
14.0002	C5	0.0408	Glc+GlcNAc_WT_4h20	Glc+GlcNAc	WT	4h20	260				exp1
14.1669	C5	0.0409	Glc+GlcNAc_WT_4h20	Glc+GlcNAc	WT	4h20	260				exp1
14.3336	C5	0.0408	Glc+GlcNAc_WT_4h20	Glc+GlcNAc	WT	4h20	260				exp1
14.5002	C5	0.0406	Glc+GlcNAc_WT_4h20	Glc+GlcNAc	WT	4h20	260				exp1
14.6669	C5	0.0407	Glc+GlcNAc_WT_4h20	Glc+GlcNAc	WT	4h20	260				exp1
14.8336	C5	0.0408	Glc+GlcNAc_WT_4h20	Glc+GlcNAc	WT	4h20	260				exp1
15.0002	C5	0.0407	Glc+GlcNAc_WT_4h20	Glc+GlcNAc	WT	4h20	260				exp1
15.1669	C5	0.0408	Glc+GlcNAc_WT_4h20	Glc+GlcNAc	WT	4h20	260				exp1
15.3336	C5	0.0406	Glc+GlcNAc_WT_4h20	Glc+GlcNAc	WT	4h20	260				exp1
15.5002	C5	0.0405	Glc+GlcNAc_WT_4h20	Glc+GlcNAc	WT	4h20	260				exp1
15.6669	C5	0.0403	Glc+GlcNAc_WT_4h20	Glc+GlcNAc	WT	4h20	260				exp1
15.8336	C5	0.0403	Glc+GlcNAc_WT_4h20	Glc+GlcNAc	WT	4h20	260				exp1
16.0003	C5	0.0402	Glc+GlcNAc_WT_4h20	Glc+GlcNAc	WT	4h20	260				exp1
16.1669	C5	0.0402	Glc+GlcNAc_WT_4h20	Glc+GlcNAc	WT	4h20	260				exp1
16.3336	C5	0.04	Glc+GlcNAc_WT_4h20	Glc+GlcNAc	WT	4h20	260				exp1
16.5003	C5	0.0401	Glc+GlcNAc_WT_4h20	Glc+GlcNAc	WT	4h20	260				exp1
16.6669	C5	0.04	Glc+GlcNAc_WT_4h20	Glc+GlcNAc	WT	4h20	260				exp1
16.8336	C5	0.04	Glc+GlcNAc_WT_4h20	Glc+GlcNAc	WT	4h20	260				exp1
17.0003	C5	0.0399	Glc+GlcNAc_WT_4h20	Glc+GlcNAc	WT	4h20	260				exp1
17.1669	C5	0.0399	Glc+GlcNAc_WT_4h20	Glc+GlcNAc	WT	4h20	260				exp1
17.3336	C5	0.0399	Glc+GlcNAc_WT_4h20	Glc+GlcNAc	WT	4h20	260				exp1
17.5003	C5	0.0397	Glc+GlcNAc_WT_4h20	Glc+GlcNAc	WT	4h20	260				exp1
17.6669	C5	0.0394	Glc+GlcNAc_WT_4h20	Glc+GlcNAc	WT	4h20	260				exp1
17.8336	C5	0.0394	Glc+GlcNAc_WT_4h20	Glc+GlcNAc	WT	4h20	260				exp1
18.0003	C5	0.0394	Glc+GlcNAc_WT_4h20	Glc+GlcNAc	WT	4h20	260				exp1
18.167	C5	0.0393	Glc+GlcNAc_WT_4h20	Glc+GlcNAc	WT	4h20	260				exp1
18.3336	C5	0.0389	Glc+GlcNAc_WT_4h20	Glc+GlcNAc	WT	4h20	260				exp1
18.5003	C5	0.039	Glc+GlcNAc_WT_4h20	Glc+GlcNAc	WT	4h20	260				exp1
18.667	C5	0.0387	Glc+GlcNAc_WT_4h20	Glc+GlcNAc	WT	4h20	260				exp1
18.8336	C5	0.0387	Glc+GlcNAc_WT_4h20	Glc+GlcNAc	WT	4h20	260				exp1
19.0003	C5	0.0386	Glc+GlcNAc_WT_4h20	Glc+GlcNAc	WT	4h20	260				exp1
19.167	C5	0.0384	Glc+GlcNAc_WT_4h20	Glc+GlcNAc	WT	4h20	260				exp1
19.3336	C5	0.0381	Glc+GlcNAc_WT_4h20	Glc+GlcNAc	WT	4h20	260				exp1
19.5003	C5	0.038	Glc+GlcNAc_WT_4h20	Glc+GlcNAc	WT	4h20	260				exp1
19.667	C5	0.038	Glc+GlcNAc_WT_4h20	Glc+GlcNAc	WT	4h20	260				exp1
19.8337	C5	0.0379	Glc+GlcNAc_WT_4h20	Glc+GlcNAc	WT	4h20	260				exp1
20.0003	C5	0.0381	Glc+GlcNAc_WT_4h20	Glc+GlcNAc	WT	4h20	260				exp1
0	C3	0.001	GlcNAc_WT_4h20	GlcNAc	WT	4h20	260	0.0709	0	0	exp1
0.166639	C3	0.0026	GlcNAc_WT_4h20	GlcNAc	WT	4h20	260				exp1
0.333306	C3	0.0041	GlcNAc_WT_4h20	GlcNAc	WT	4h20	260				exp1
0.499972	C3	0.0043	GlcNAc_WT_4h20	GlcNAc	WT	4h20	260				exp1
0.666667	C3	0.0044	GlcNAc_WT_4h20	GlcNAc	WT	4h20	260				exp1
0.833333	C3	0.0036	GlcNAc_WT_4h20	GlcNAc	WT	4h20	260				exp1
1	C3	0.0033	GlcNAc_WT_4h20	GlcNAc	WT	4h20	260				exp1
1.16667	C3	0.0039	GlcNAc_WT_4h20	GlcNAc	WT	4h20	260				exp1
1.33333	C3	0.0041	GlcNAc_WT_4h20	GlcNAc	WT	4h20	260				exp1
1.5	C3	0.0044	GlcNAc_WT_4h20	GlcNAc	WT	4h20	260				exp1
1.66667	C3	0.0048	GlcNAc_WT_4h20	GlcNAc	WT	4h20	260				exp1
1.83333	C3	0.0057	GlcNAc_WT_4h20	GlcNAc	WT	4h20	260				exp1
2	C3	0.0068	GlcNAc_WT_4h20	GlcNAc	WT	4h20	260				exp1
2.16667	C3	0.0078	GlcNAc_WT_4h20	GlcNAc	WT	4h20	260				exp1
2.33336	C3	0.0095	GlcNAc_WT_4h20	GlcNAc	WT	4h20	260				exp1
2.50003	C3	0.0114	GlcNAc_WT_4h20	GlcNAc	WT	4h20	260				exp1
2.66669	C3	0.0136	GlcNAc_WT_4h20	GlcNAc	WT	4h20	260				exp1
2.83336	C3	0.0166	GlcNAc_WT_4h20	GlcNAc	WT	4h20	260				exp1
3.00003	C3	0.0206	GlcNAc_WT_4h20	GlcNAc	WT	4h20	260				exp1
3.16669	C3	0.0251	GlcNAc_WT_4h20	GlcNAc	WT	4h20	260				exp1
3.33336	C3	0.0303	GlcNAc_WT_4h20	GlcNAc	WT	4h20	260				exp1
3.50003	C3	0.0368	GlcNAc_WT_4h20	GlcNAc	WT	4h20	260				exp1
3.66669	C3	0.0433	GlcNAc_WT_4h20	GlcNAc	WT	4h20	260				exp1
3.83339	C3	0.0508	GlcNAc_WT_4h20	GlcNAc	WT	4h20	260				exp1
4.00006	C3	0.0603	GlcNAc_WT_4h20	GlcNAc	WT	4h20	260				exp1
4.16672	C3	0.0709	GlcNAc_WT_4h20	GlcNAc	WT	4h20	260				exp1
4.33339	C3	0.0822	GlcNAc_WT_4h20	GlcNAc	WT	4h20	260	0.0764	0	0	exp1
4.50006	C3	0.0127	GlcNAc_WT_4h20	GlcNAc	WT	4h20	260				exp1
4.66672	C3	0.0089	GlcNAc_WT_4h20	GlcNAc	WT	4h20	260				exp1
4.83339	C3	0.0113	GlcNAc_WT_4h20	GlcNAc	WT	4h20	260				exp1
5.00006	C3	0.0141	GlcNAc_WT_4h20	GlcNAc	WT	4h20	260				exp1
5.16672	C3	0.0172	GlcNAc_WT_4h20	GlcNAc	WT	4h20	260				exp1
5.33342	C3	0.0205	GlcNAc_WT_4h20	GlcNAc	WT	4h20	260				exp1
5.50008	C3	0.0245	GlcNAc_WT_4h20	GlcNAc	WT	4h20	260				exp1
5.66675	C3	0.0276	GlcNAc_WT_4h20	GlcNAc	WT	4h20	260				exp1
5.83342	C3	0.0292	GlcNAc_WT_4h20	GlcNAc	WT	4h20	260				exp1
6.00008	C3	0.0301	GlcNAc_WT_4h20	GlcNAc	WT	4h20	260				exp1
6.16675	C3	0.03	GlcNAc_WT_4h20	GlcNAc	WT	4h20	260				exp1
6.33342	C3	0.0304	GlcNAc_WT_4h20	GlcNAc	WT	4h20	260				exp1
6.50008	C3	0.03	GlcNAc_WT_4h20	GlcNAc	WT	4h20	260				exp1
6.66675	C3	0.0296	GlcNAc_WT_4h20	GlcNAc	WT	4h20	260				exp1
6.83342	C3	0.0294	GlcNAc_WT_4h20	GlcNAc	WT	4h20	260				exp1
7.00011	C3	0.0291	GlcNAc_WT_4h20	GlcNAc	WT	4h20	260				exp1
7.16678	C3	0.0284	GlcNAc_WT_4h20	GlcNAc	WT	4h20	260				exp1
7.33344	C3	0.0287	GlcNAc_WT_4h20	GlcNAc	WT	4h20	260				exp1
7.50011	C3	0.0279	GlcNAc_WT_4h20	GlcNAc	WT	4h20	260				exp1
7.66678	C3	0.0276	GlcNAc_WT_4h20	GlcNAc	WT	4h20	260				exp1
7.83344	C3	0.0274	GlcNAc_WT_4h20	GlcNAc	WT	4h20	260				exp1
8.00011	C3	0.0271	GlcNAc_WT_4h20	GlcNAc	WT	4h20	260				exp1
8.16678	C3	0.0266	GlcNAc_WT_4h20	GlcNAc	WT	4h20	260				exp1
8.33344	C3	0.0263	GlcNAc_WT_4h20	GlcNAc	WT	4h20	260				exp1
8.50011	C3	0.0261	GlcNAc_WT_4h20	GlcNAc	WT	4h20	260				exp1
8.66681	C3	0.0257	GlcNAc_WT_4h20	GlcNAc	WT	4h20	260				exp1
8.83347	C3	0.0256	GlcNAc_WT_4h20	GlcNAc	WT	4h20	260				exp1
9.00014	C3	0.0256	GlcNAc_WT_4h20	GlcNAc	WT	4h20	260				exp1
9.16681	C3	0.0251	GlcNAc_WT_4h20	GlcNAc	WT	4h20	260				exp1
9.33347	C3	0.025	GlcNAc_WT_4h20	GlcNAc	WT	4h20	260				exp1
9.50014	C3	0.0249	GlcNAc_WT_4h20	GlcNAc	WT	4h20	260				exp1
9.66681	C3	0.0247	GlcNAc_WT_4h20	GlcNAc	WT	4h20	260				exp1
9.83347	C3	0.0246	GlcNAc_WT_4h20	GlcNAc	WT	4h20	260				exp1
10.0001	C3	0.0242	GlcNAc_WT_4h20	GlcNAc	WT	4h20	260				exp1
10.1668	C3	0.0241	GlcNAc_WT_4h20	GlcNAc	WT	4h20	260				exp1
10.3335	C3	0.0238	GlcNAc_WT_4h20	GlcNAc	WT	4h20	260				exp1
10.5002	C3	0.0237	GlcNAc_WT_4h20	GlcNAc	WT	4h20	260				exp1
10.6668	C3	0.0236	GlcNAc_WT_4h20	GlcNAc	WT	4h20	260				exp1
10.8335	C3	0.0232	GlcNAc_WT_4h20	GlcNAc	WT	4h20	260				exp1
11.0002	C3	0.0231	GlcNAc_WT_4h20	GlcNAc	WT	4h20	260				exp1
11.1668	C3	0.0229	GlcNAc_WT_4h20	GlcNAc	WT	4h20	260				exp1
11.3335	C3	0.0231	GlcNAc_WT_4h20	GlcNAc	WT	4h20	260				exp1
11.5002	C3	0.0226	GlcNAc_WT_4h20	GlcNAc	WT	4h20	260				exp1
11.6668	C3	0.0224	GlcNAc_WT_4h20	GlcNAc	WT	4h20	260				exp1
11.8335	C3	0.0224	GlcNAc_WT_4h20	GlcNAc	WT	4h20	260				exp1
12.0002	C3	0.0223	GlcNAc_WT_4h20	GlcNAc	WT	4h20	260				exp1
12.1669	C3	0.0222	GlcNAc_WT_4h20	GlcNAc	WT	4h20	260				exp1
12.3335	C3	0.0221	GlcNAc_WT_4h20	GlcNAc	WT	4h20	260				exp1
12.5002	C3	0.0221	GlcNAc_WT_4h20	GlcNAc	WT	4h20	260				exp1
12.6669	C3	0.0219	GlcNAc_WT_4h20	GlcNAc	WT	4h20	260				exp1
12.8335	C3	0.0217	GlcNAc_WT_4h20	GlcNAc	WT	4h20	260				exp1
13.0002	C3	0.0216	GlcNAc_WT_4h20	GlcNAc	WT	4h20	260				exp1
13.1669	C3	0.0216	GlcNAc_WT_4h20	GlcNAc	WT	4h20	260				exp1
13.3336	C3	0.0214	GlcNAc_WT_4h20	GlcNAc	WT	4h20	260				exp1
13.5002	C3	0.0211	GlcNAc_WT_4h20	GlcNAc	WT	4h20	260				exp1
13.6669	C3	0.0211	GlcNAc_WT_4h20	GlcNAc	WT	4h20	260				exp1
13.8336	C3	0.0209	GlcNAc_WT_4h20	GlcNAc	WT	4h20	260				exp1
14.0002	C3	0.0212	GlcNAc_WT_4h20	GlcNAc	WT	4h20	260				exp1
14.1669	C3	0.021	GlcNAc_WT_4h20	GlcNAc	WT	4h20	260				exp1
14.3336	C3	0.0211	GlcNAc_WT_4h20	GlcNAc	WT	4h20	260				exp1
14.5002	C3	0.021	GlcNAc_WT_4h20	GlcNAc	WT	4h20	260				exp1
14.6669	C3	0.0207	GlcNAc_WT_4h20	GlcNAc	WT	4h20	260				exp1
14.8336	C3	0.0208	GlcNAc_WT_4h20	GlcNAc	WT	4h20	260				exp1
15.0002	C3	0.0207	GlcNAc_WT_4h20	GlcNAc	WT	4h20	260				exp1
15.1669	C3	0.0206	GlcNAc_WT_4h20	GlcNAc	WT	4h20	260				exp1
15.3336	C3	0.0203	GlcNAc_WT_4h20	GlcNAc	WT	4h20	260				exp1
15.5002	C3	0.0203	GlcNAc_WT_4h20	GlcNAc	WT	4h20	260				exp1
15.6669	C3	0.0202	GlcNAc_WT_4h20	GlcNAc	WT	4h20	260				exp1
15.8336	C3	0.0201	GlcNAc_WT_4h20	GlcNAc	WT	4h20	260				exp1
16.0003	C3	0.02	GlcNAc_WT_4h20	GlcNAc	WT	4h20	260				exp1
16.1669	C3	0.0199	GlcNAc_WT_4h20	GlcNAc	WT	4h20	260				exp1
16.3336	C3	0.0199	GlcNAc_WT_4h20	GlcNAc	WT	4h20	260				exp1
16.5003	C3	0.0199	GlcNAc_WT_4h20	GlcNAc	WT	4h20	260				exp1
16.6669	C3	0.0196	GlcNAc_WT_4h20	GlcNAc	WT	4h20	260				exp1
16.8336	C3	0.0196	GlcNAc_WT_4h20	GlcNAc	WT	4h20	260				exp1
17.0003	C3	0.0196	GlcNAc_WT_4h20	GlcNAc	WT	4h20	260				exp1
17.1669	C3	0.0194	GlcNAc_WT_4h20	GlcNAc	WT	4h20	260				exp1
17.3336	C3	0.0192	GlcNAc_WT_4h20	GlcNAc	WT	4h20	260				exp1
17.5003	C3	0.0192	GlcNAc_WT_4h20	GlcNAc	WT	4h20	260				exp1
17.6669	C3	0.0191	GlcNAc_WT_4h20	GlcNAc	WT	4h20	260				exp1
17.8336	C3	0.019	GlcNAc_WT_4h20	GlcNAc	WT	4h20	260				exp1
18.0003	C3	0.019	GlcNAc_WT_4h20	GlcNAc	WT	4h20	260				exp1
18.167	C3	0.0188	GlcNAc_WT_4h20	GlcNAc	WT	4h20	260				exp1
18.3336	C3	0.0187	GlcNAc_WT_4h20	GlcNAc	WT	4h20	260				exp1
18.5003	C3	0.0185	GlcNAc_WT_4h20	GlcNAc	WT	4h20	260				exp1
18.667	C3	0.0185	GlcNAc_WT_4h20	GlcNAc	WT	4h20	260				exp1
18.8336	C3	0.0184	GlcNAc_WT_4h20	GlcNAc	WT	4h20	260				exp1
19.0003	C3	0.0184	GlcNAc_WT_4h20	GlcNAc	WT	4h20	260				exp1
19.167	C3	0.0183	GlcNAc_WT_4h20	GlcNAc	WT	4h20	260				exp1
19.3336	C3	0.0181	GlcNAc_WT_4h20	GlcNAc	WT	4h20	260				exp1
19.5003	C3	0.0181	GlcNAc_WT_4h20	GlcNAc	WT	4h20	260				exp1
19.667	C3	0.018	GlcNAc_WT_4h20	GlcNAc	WT	4h20	260				exp1
19.8337	C3	0.018	GlcNAc_WT_4h20	GlcNAc	WT	4h20	260				exp1
20.0003	C3	0.018	GlcNAc_WT_4h20	GlcNAc	WT	4h20	260				exp1
0	C7	0.001	Glc_WT_4h40	Glc	WT	4h40	280	0.5262	77.11	1.5422	exp1
0.166639	C7	0.0047	Glc_WT_4h40	Glc	WT	4h40	280				exp1
0.333306	C7	0.0054	Glc_WT_4h40	Glc	WT	4h40	280				exp1
0.499972	C7	0.0057	Glc_WT_4h40	Glc	WT	4h40	280				exp1
0.666667	C7	0.0062	Glc_WT_4h40	Glc	WT	4h40	280				exp1
0.833333	C7	0.0051	Glc_WT_4h40	Glc	WT	4h40	280				exp1
1	C7	0.0036	Glc_WT_4h40	Glc	WT	4h40	280				exp1
1.16667	C7	0.0048	Glc_WT_4h40	Glc	WT	4h40	280				exp1
1.33333	C7	0.0054	Glc_WT_4h40	Glc	WT	4h40	280				exp1
1.5	C7	0.0059	Glc_WT_4h40	Glc	WT	4h40	280				exp1
1.66667	C7	0.0071	Glc_WT_4h40	Glc	WT	4h40	280				exp1
1.83333	C7	0.0084	Glc_WT_4h40	Glc	WT	4h40	280				exp1
2	C7	0.0104	Glc_WT_4h40	Glc	WT	4h40	280				exp1
2.16667	C7	0.013	Glc_WT_4h40	Glc	WT	4h40	280				exp1
2.33336	C7	0.0161	Glc_WT_4h40	Glc	WT	4h40	280				exp1
2.50003	C7	0.021	Glc_WT_4h40	Glc	WT	4h40	280				exp1
2.66669	C7	0.0275	Glc_WT_4h40	Glc	WT	4h40	280				exp1
2.83336	C7	0.0362	Glc_WT_4h40	Glc	WT	4h40	280				exp1
3.00003	C7	0.047	Glc_WT_4h40	Glc	WT	4h40	280				exp1
3.16669	C7	0.0609	Glc_WT_4h40	Glc	WT	4h40	280				exp1
3.33336	C7	0.0806	Glc_WT_4h40	Glc	WT	4h40	280				exp1
3.50003	C7	0.1014	Glc_WT_4h40	Glc	WT	4h40	280				exp1
3.66669	C7	0.1324	Glc_WT_4h40	Glc	WT	4h40	280				exp1
3.83339	C7	0.1622	Glc_WT_4h40	Glc	WT	4h40	280				exp1
4.00006	C7	0.2029	Glc_WT_4h40	Glc	WT	4h40	280				exp1
4.16672	C7	0.2302	Glc_WT_4h40	Glc	WT	4h40	280				exp1
4.33339	C7	0.2786	Glc_WT_4h40	Glc	WT	4h40	280				exp1
4.50006	C7	0.3187	Glc_WT_4h40	Glc	WT	4h40	280				exp1
4.66672	C7	0.3741	Glc_WT_4h40	Glc	WT	4h40	280	0.1886	19.0385	0.380771	exp1
4.83339	C7	0.0862	Glc_WT_4h40	Glc	WT	4h40	280				exp1
5.00006	C7	0.0755	Glc_WT_4h40	Glc	WT	4h40	280				exp1
5.16672	C7	0.0685	Glc_WT_4h40	Glc	WT	4h40	280				exp1
5.33342	C7	0.0681	Glc_WT_4h40	Glc	WT	4h40	280				exp1
5.50008	C7	0.0693	Glc_WT_4h40	Glc	WT	4h40	280				exp1
5.66675	C7	0.0702	Glc_WT_4h40	Glc	WT	4h40	280				exp1
5.83342	C7	0.0704	Glc_WT_4h40	Glc	WT	4h40	280				exp1
6.00008	C7	0.0711	Glc_WT_4h40	Glc	WT	4h40	280				exp1
6.16675	C7	0.0711	Glc_WT_4h40	Glc	WT	4h40	280				exp1
6.33342	C7	0.0717	Glc_WT_4h40	Glc	WT	4h40	280				exp1
6.50008	C7	0.072	Glc_WT_4h40	Glc	WT	4h40	280				exp1
6.66675	C7	0.0726	Glc_WT_4h40	Glc	WT	4h40	280				exp1
6.83342	C7	0.0727	Glc_WT_4h40	Glc	WT	4h40	280				exp1
7.00011	C7	0.0729	Glc_WT_4h40	Glc	WT	4h40	280				exp1
7.16678	C7	0.073	Glc_WT_4h40	Glc	WT	4h40	280				exp1
7.33344	C7	0.0727	Glc_WT_4h40	Glc	WT	4h40	280				exp1
7.50011	C7	0.0728	Glc_WT_4h40	Glc	WT	4h40	280				exp1
7.66678	C7	0.0724	Glc_WT_4h40	Glc	WT	4h40	280				exp1
7.83344	C7	0.0724	Glc_WT_4h40	Glc	WT	4h40	280				exp1
8.00011	C7	0.0724	Glc_WT_4h40	Glc	WT	4h40	280				exp1
8.16678	C7	0.0723	Glc_WT_4h40	Glc	WT	4h40	280				exp1
8.33344	C7	0.0723	Glc_WT_4h40	Glc	WT	4h40	280				exp1
8.50011	C7	0.0718	Glc_WT_4h40	Glc	WT	4h40	280				exp1
8.66681	C7	0.0717	Glc_WT_4h40	Glc	WT	4h40	280				exp1
8.83347	C7	0.0711	Glc_WT_4h40	Glc	WT	4h40	280				exp1
9.00014	C7	0.0714	Glc_WT_4h40	Glc	WT	4h40	280				exp1
9.16681	C7	0.071	Glc_WT_4h40	Glc	WT	4h40	280				exp1
9.33347	C7	0.0711	Glc_WT_4h40	Glc	WT	4h40	280				exp1
9.50014	C7	0.0709	Glc_WT_4h40	Glc	WT	4h40	280				exp1
9.66681	C7	0.0709	Glc_WT_4h40	Glc	WT	4h40	280				exp1
9.83347	C7	0.0704	Glc_WT_4h40	Glc	WT	4h40	280				exp1
10.0001	C7	0.0703	Glc_WT_4h40	Glc	WT	4h40	280				exp1
10.1668	C7	0.0701	Glc_WT_4h40	Glc	WT	4h40	280				exp1
10.3335	C7	0.0699	Glc_WT_4h40	Glc	WT	4h40	280				exp1
10.5002	C7	0.0703	Glc_WT_4h40	Glc	WT	4h40	280				exp1
10.6668	C7	0.0702	Glc_WT_4h40	Glc	WT	4h40	280				exp1
10.8335	C7	0.0702	Glc_WT_4h40	Glc	WT	4h40	280				exp1
11.0002	C7	0.0699	Glc_WT_4h40	Glc	WT	4h40	280				exp1
11.1668	C7	0.0697	Glc_WT_4h40	Glc	WT	4h40	280				exp1
11.3335	C7	0.0701	Glc_WT_4h40	Glc	WT	4h40	280				exp1
11.5002	C7	0.0697	Glc_WT_4h40	Glc	WT	4h40	280				exp1
11.6668	C7	0.0697	Glc_WT_4h40	Glc	WT	4h40	280				exp1
11.8335	C7	0.0693	Glc_WT_4h40	Glc	WT	4h40	280				exp1
12.0002	C7	0.0697	Glc_WT_4h40	Glc	WT	4h40	280				exp1
12.1669	C7	0.0695	Glc_WT_4h40	Glc	WT	4h40	280				exp1
12.3335	C7	0.0694	Glc_WT_4h40	Glc	WT	4h40	280				exp1
12.5002	C7	0.0697	Glc_WT_4h40	Glc	WT	4h40	280				exp1
12.6669	C7	0.0694	Glc_WT_4h40	Glc	WT	4h40	280				exp1
12.8335	C7	0.0694	Glc_WT_4h40	Glc	WT	4h40	280				exp1
13.0002	C7	0.0691	Glc_WT_4h40	Glc	WT	4h40	280				exp1
13.1669	C7	0.0694	Glc_WT_4h40	Glc	WT	4h40	280				exp1
13.3336	C7	0.0689	Glc_WT_4h40	Glc	WT	4h40	280				exp1
13.5002	C7	0.0689	Glc_WT_4h40	Glc	WT	4h40	280				exp1
13.6669	C7	0.0684	Glc_WT_4h40	Glc	WT	4h40	280				exp1
13.8336	C7	0.0684	Glc_WT_4h40	Glc	WT	4h40	280				exp1
14.0002	C7	0.0686	Glc_WT_4h40	Glc	WT	4h40	280				exp1
14.1669	C7	0.0681	Glc_WT_4h40	Glc	WT	4h40	280				exp1
14.3336	C7	0.0681	Glc_WT_4h40	Glc	WT	4h40	280				exp1
14.5002	C7	0.0681	Glc_WT_4h40	Glc	WT	4h40	280				exp1
14.6669	C7	0.0679	Glc_WT_4h40	Glc	WT	4h40	280				exp1
14.8336	C7	0.0678	Glc_WT_4h40	Glc	WT	4h40	280				exp1
15.0002	C7	0.0678	Glc_WT_4h40	Glc	WT	4h40	280				exp1
15.1669	C7	0.0672	Glc_WT_4h40	Glc	WT	4h40	280				exp1
15.3336	C7	0.0672	Glc_WT_4h40	Glc	WT	4h40	280				exp1
15.5002	C7	0.0673	Glc_WT_4h40	Glc	WT	4h40	280				exp1
15.6669	C7	0.0671	Glc_WT_4h40	Glc	WT	4h40	280				exp1
15.8336	C7	0.0667	Glc_WT_4h40	Glc	WT	4h40	280				exp1
16.0003	C7	0.0665	Glc_WT_4h40	Glc	WT	4h40	280				exp1
16.1669	C7	0.0662	Glc_WT_4h40	Glc	WT	4h40	280				exp1
16.3336	C7	0.0659	Glc_WT_4h40	Glc	WT	4h40	280				exp1
16.5003	C7	0.0658	Glc_WT_4h40	Glc	WT	4h40	280				exp1
16.6669	C7	0.0656	Glc_WT_4h40	Glc	WT	4h40	280				exp1
16.8336	C7	0.0656	Glc_WT_4h40	Glc	WT	4h40	280				exp1
17.0003	C7	0.0649	Glc_WT_4h40	Glc	WT	4h40	280				exp1
17.1669	C7	0.0642	Glc_WT_4h40	Glc	WT	4h40	280				exp1
17.3336	C7	0.0639	Glc_WT_4h40	Glc	WT	4h40	280				exp1
17.5003	C7	0.0635	Glc_WT_4h40	Glc	WT	4h40	280				exp1
17.6669	C7	0.0629	Glc_WT_4h40	Glc	WT	4h40	280				exp1
17.8336	C7	0.0626	Glc_WT_4h40	Glc	WT	4h40	280				exp1
18.0003	C7	0.0623	Glc_WT_4h40	Glc	WT	4h40	280				exp1
18.167	C7	0.0614	Glc_WT_4h40	Glc	WT	4h40	280				exp1
18.3336	C7	0.0605	Glc_WT_4h40	Glc	WT	4h40	280				exp1
18.5003	C7	0.0602	Glc_WT_4h40	Glc	WT	4h40	280				exp1
18.667	C7	0.0594	Glc_WT_4h40	Glc	WT	4h40	280				exp1
18.8336	C7	0.0583	Glc_WT_4h40	Glc	WT	4h40	280				exp1
19.0003	C7	0.0578	Glc_WT_4h40	Glc	WT	4h40	280				exp1
19.167	C7	0.0564	Glc_WT_4h40	Glc	WT	4h40	280				exp1
19.3336	C7	0.0557	Glc_WT_4h40	Glc	WT	4h40	280				exp1
19.5003	C7	0.0545	Glc_WT_4h40	Glc	WT	4h40	280				exp1
19.667	C7	0.0531	Glc_WT_4h40	Glc	WT	4h40	280				exp1
19.8337	C7	0.0521	Glc_WT_4h40	Glc	WT	4h40	280				exp1
20.0003	C7	0.051	Glc_WT_4h40	Glc	WT	4h40	280				exp1
0	C11	0.001	Glc+GlcNAc_WT_4h40	Glc+GlcNAc	WT	4h40	280	0.4918	71.1928	1.42386	exp1
0.166639	C11	0.001	Glc+GlcNAc_WT_4h40	Glc+GlcNAc	WT	4h40	280				exp1
0.333306	C11	0.001	Glc+GlcNAc_WT_4h40	Glc+GlcNAc	WT	4h40	280				exp1
0.499972	C11	0.0022	Glc+GlcNAc_WT_4h40	Glc+GlcNAc	WT	4h40	280				exp1
0.666667	C11	0.0047	Glc+GlcNAc_WT_4h40	Glc+GlcNAc	WT	4h40	280				exp1
0.833333	C11	0.0039	Glc+GlcNAc_WT_4h40	Glc+GlcNAc	WT	4h40	280				exp1
1	C11	0.0027	Glc+GlcNAc_WT_4h40	Glc+GlcNAc	WT	4h40	280				exp1
1.16667	C11	0.0038	Glc+GlcNAc_WT_4h40	Glc+GlcNAc	WT	4h40	280				exp1
1.33333	C11	0.0048	Glc+GlcNAc_WT_4h40	Glc+GlcNAc	WT	4h40	280				exp1
1.5	C11	0.0054	Glc+GlcNAc_WT_4h40	Glc+GlcNAc	WT	4h40	280				exp1
1.66667	C11	0.0045	Glc+GlcNAc_WT_4h40	Glc+GlcNAc	WT	4h40	280				exp1
1.83333	C11	0.0057	Glc+GlcNAc_WT_4h40	Glc+GlcNAc	WT	4h40	280				exp1
2	C11	0.00729999	Glc+GlcNAc_WT_4h40	Glc+GlcNAc	WT	4h40	280				exp1
2.16667	C11	0.00899999	Glc+GlcNAc_WT_4h40	Glc+GlcNAc	WT	4h40	280				exp1
2.33336	C11	0.0109	Glc+GlcNAc_WT_4h40	Glc+GlcNAc	WT	4h40	280				exp1
2.50003	C11	0.0143	Glc+GlcNAc_WT_4h40	Glc+GlcNAc	WT	4h40	280				exp1
2.66669	C11	0.0189	Glc+GlcNAc_WT_4h40	Glc+GlcNAc	WT	4h40	280				exp1
2.83336	C11	0.0244	Glc+GlcNAc_WT_4h40	Glc+GlcNAc	WT	4h40	280				exp1
3.00003	C11	0.032	Glc+GlcNAc_WT_4h40	Glc+GlcNAc	WT	4h40	280				exp1
3.16669	C11	0.0399	Glc+GlcNAc_WT_4h40	Glc+GlcNAc	WT	4h40	280				exp1
3.33336	C11	0.0504	Glc+GlcNAc_WT_4h40	Glc+GlcNAc	WT	4h40	280				exp1
3.50003	C11	0.0638	Glc+GlcNAc_WT_4h40	Glc+GlcNAc	WT	4h40	280				exp1
3.66669	C11	0.08	Glc+GlcNAc_WT_4h40	Glc+GlcNAc	WT	4h40	280				exp1
3.83339	C11	0.0993	Glc+GlcNAc_WT_4h40	Glc+GlcNAc	WT	4h40	280				exp1
4.00006	C11	0.1268	Glc+GlcNAc_WT_4h40	Glc+GlcNAc	WT	4h40	280				exp1
4.16672	C11	0.152	Glc+GlcNAc_WT_4h40	Glc+GlcNAc	WT	4h40	280				exp1
4.33339	C11	0.1885	Glc+GlcNAc_WT_4h40	Glc+GlcNAc	WT	4h40	280				exp1
4.50006	C11	0.217	Glc+GlcNAc_WT_4h40	Glc+GlcNAc	WT	4h40	280				exp1
4.66672	C11	0.262	Glc+GlcNAc_WT_4h40	Glc+GlcNAc	WT	4h40	280	0.3869	53.1487	1.06297	exp1
4.83339	C11	0.0163	Glc+GlcNAc_WT_4h40	Glc+GlcNAc	WT	4h40	280				exp1
5.00006	C11	0.0243	Glc+GlcNAc_WT_4h40	Glc+GlcNAc	WT	4h40	280				exp1
5.16672	C11	0.031	Glc+GlcNAc_WT_4h40	Glc+GlcNAc	WT	4h40	280				exp1
5.33342	C11	0.0333	Glc+GlcNAc_WT_4h40	Glc+GlcNAc	WT	4h40	280				exp1
5.50008	C11	0.0335	Glc+GlcNAc_WT_4h40	Glc+GlcNAc	WT	4h40	280				exp1
5.66675	C11	0.0328	Glc+GlcNAc_WT_4h40	Glc+GlcNAc	WT	4h40	280				exp1
5.83342	C11	0.0321	Glc+GlcNAc_WT_4h40	Glc+GlcNAc	WT	4h40	280				exp1
6.00008	C11	0.0317	Glc+GlcNAc_WT_4h40	Glc+GlcNAc	WT	4h40	280				exp1
6.16675	C11	0.0312	Glc+GlcNAc_WT_4h40	Glc+GlcNAc	WT	4h40	280				exp1
6.33342	C11	0.031	Glc+GlcNAc_WT_4h40	Glc+GlcNAc	WT	4h40	280				exp1
6.50008	C11	0.0309	Glc+GlcNAc_WT_4h40	Glc+GlcNAc	WT	4h40	280				exp1
6.66675	C11	0.031	Glc+GlcNAc_WT_4h40	Glc+GlcNAc	WT	4h40	280				exp1
6.83342	C11	0.0306	Glc+GlcNAc_WT_4h40	Glc+GlcNAc	WT	4h40	280				exp1
7.00011	C11	0.0306	Glc+GlcNAc_WT_4h40	Glc+GlcNAc	WT	4h40	280				exp1
7.16678	C11	0.0302	Glc+GlcNAc_WT_4h40	Glc+GlcNAc	WT	4h40	280				exp1
7.33344	C11	0.0302	Glc+GlcNAc_WT_4h40	Glc+GlcNAc	WT	4h40	280				exp1
7.50011	C11	0.0302	Glc+GlcNAc_WT_4h40	Glc+GlcNAc	WT	4h40	280				exp1
7.66678	C11	0.03	Glc+GlcNAc_WT_4h40	Glc+GlcNAc	WT	4h40	280				exp1
7.83344	C11	0.0298	Glc+GlcNAc_WT_4h40	Glc+GlcNAc	WT	4h40	280				exp1
8.00011	C11	0.0295	Glc+GlcNAc_WT_4h40	Glc+GlcNAc	WT	4h40	280				exp1
8.16678	C11	0.0292	Glc+GlcNAc_WT_4h40	Glc+GlcNAc	WT	4h40	280				exp1
8.33344	C11	0.029	Glc+GlcNAc_WT_4h40	Glc+GlcNAc	WT	4h40	280				exp1
8.50011	C11	0.0287	Glc+GlcNAc_WT_4h40	Glc+GlcNAc	WT	4h40	280				exp1
8.66681	C11	0.0283	Glc+GlcNAc_WT_4h40	Glc+GlcNAc	WT	4h40	280				exp1
8.83347	C11	0.0284	Glc+GlcNAc_WT_4h40	Glc+GlcNAc	WT	4h40	280				exp1
9.00014	C11	0.0284	Glc+GlcNAc_WT_4h40	Glc+GlcNAc	WT	4h40	280				exp1
9.16681	C11	0.0282	Glc+GlcNAc_WT_4h40	Glc+GlcNAc	WT	4h40	280				exp1
9.33347	C11	0.028	Glc+GlcNAc_WT_4h40	Glc+GlcNAc	WT	4h40	280				exp1
9.50014	C11	0.0279	Glc+GlcNAc_WT_4h40	Glc+GlcNAc	WT	4h40	280				exp1
9.66681	C11	0.0276	Glc+GlcNAc_WT_4h40	Glc+GlcNAc	WT	4h40	280				exp1
9.83347	C11	0.0276	Glc+GlcNAc_WT_4h40	Glc+GlcNAc	WT	4h40	280				exp1
10.0001	C11	0.0273	Glc+GlcNAc_WT_4h40	Glc+GlcNAc	WT	4h40	280				exp1
10.1668	C11	0.0272	Glc+GlcNAc_WT_4h40	Glc+GlcNAc	WT	4h40	280				exp1
10.3335	C11	0.027	Glc+GlcNAc_WT_4h40	Glc+GlcNAc	WT	4h40	280				exp1
[truncated: 13,247 more rows]

## Sheet: Fig2c
Time	Well	OD	Group	Sugar	Strain	biolrep	Representative
0	A1	0.001	water_blank	water	blank	biolrep_1	FALSE
0.166694	A1	0.0011	water_blank	water	blank	biolrep_1	FALSE
0.333389	A1	0.001	water_blank	water	blank	biolrep_1	FALSE
0.500056	A1	0.0014	water_blank	water	blank	biolrep_1	FALSE
0.66675	A1	0.00180001	water_blank	water	blank	biolrep_1	FALSE
0.833444	A1	0.00180001	water_blank	water	blank	biolrep_1	FALSE
1.00011	A1	0.0019	water_blank	water	blank	biolrep_1	FALSE
1.16681	A1	0.00220001	water_blank	water	blank	biolrep_1	FALSE
1.3335	A1	0.0023	water_blank	water	blank	biolrep_1	FALSE
1.50019	A1	0.0025	water_blank	water	blank	biolrep_1	FALSE
1.66686	A1	0.00270001	water_blank	water	blank	biolrep_1	FALSE
1.83356	A1	0.00270001	water_blank	water	blank	biolrep_1	FALSE
2.00025	A1	0.00270001	water_blank	water	blank	biolrep_1	FALSE
2.16694	A1	0.00270001	water_blank	water	blank	biolrep_1	FALSE
2.33361	A1	0.00220001	water_blank	water	blank	biolrep_1	FALSE
2.50031	A1	0.0025	water_blank	water	blank	biolrep_1	FALSE
2.667	A1	0.0025	water_blank	water	blank	biolrep_1	FALSE
2.83367	A1	0.0026	water_blank	water	blank	biolrep_1	FALSE
3.00036	A1	0.0025	water_blank	water	blank	biolrep_1	FALSE
3.16706	A1	0.0026	water_blank	water	blank	biolrep_1	FALSE
3.33372	A1	0.00220001	water_blank	water	blank	biolrep_1	FALSE
3.50042	A1	0.0026	water_blank	water	blank	biolrep_1	FALSE
3.66711	A1	0.0025	water_blank	water	blank	biolrep_1	FALSE
3.83381	A1	0.0023	water_blank	water	blank	biolrep_1	FALSE
4.00047	A1	0.00220001	water_blank	water	blank	biolrep_1	FALSE
4.16717	A1	0.0021	water_blank	water	blank	biolrep_1	FALSE
4.33386	A1	0.0021	water_blank	water	blank	biolrep_1	FALSE
4.50053	A1	0.0023	water_blank	water	blank	biolrep_1	FALSE
4.66722	A1	0.0025	water_blank	water	blank	biolrep_1	FALSE
4.83392	A1	0.00270001	water_blank	water	blank	biolrep_1	FALSE
5.00061	A1	0.00270001	water_blank	water	blank	biolrep_1	FALSE
5.16728	A1	0.0029	water_blank	water	blank	biolrep_1	FALSE
5.33397	A1	0.003	water_blank	water	blank	biolrep_1	FALSE
5.50067	A1	0.003	water_blank	water	blank	biolrep_1	FALSE
5.66733	A1	0.0028	water_blank	water	blank	biolrep_1	FALSE
5.83403	A1	0.0026	water_blank	water	blank	biolrep_1	FALSE
6.00072	A1	0.0026	water_blank	water	blank	biolrep_1	FALSE
6.16742	A1	0.0024	water_blank	water	blank	biolrep_1	FALSE
6.33408	A1	0.0025	water_blank	water	blank	biolrep_1	FALSE
6.50078	A1	0.0026	water_blank	water	blank	biolrep_1	FALSE
6.66747	A1	0.0025	water_blank	water	blank	biolrep_1	FALSE
6.83414	A1	0.0026	water_blank	water	blank	biolrep_1	FALSE
7.00083	A1	0.0026	water_blank	water	blank	biolrep_1	FALSE
7.16753	A1	0.0026	water_blank	water	blank	biolrep_1	FALSE
7.33419	A1	0.0024	water_blank	water	blank	biolrep_1	FALSE
7.50089	A1	0.0024	water_blank	water	blank	biolrep_1	FALSE
7.66758	A1	0.0024	water_blank	water	blank	biolrep_1	FALSE
7.83428	A1	0.0025	water_blank	water	blank	biolrep_1	FALSE
8.00094	A1	0.0025	water_blank	water	blank	biolrep_1	FALSE
8.16764	A1	0.0025	water_blank	water	blank	biolrep_1	FALSE
8.33433	A1	0.0024	water_blank	water	blank	biolrep_1	FALSE
8.501	A1	0.00270001	water_blank	water	blank	biolrep_1	FALSE
8.66769	A1	0.00270001	water_blank	water	blank	biolrep_1	FALSE
8.83439	A1	0.00270001	water_blank	water	blank	biolrep_1	FALSE
9.00108	A1	0.0025	water_blank	water	blank	biolrep_1	FALSE
9.16775	A1	0.0026	water_blank	water	blank	biolrep_1	FALSE
9.33444	A1	0.0026	water_blank	water	blank	biolrep_1	FALSE
9.50114	A1	0.0025	water_blank	water	blank	biolrep_1	FALSE
9.66781	A1	0.0024	water_blank	water	blank	biolrep_1	FALSE
9.8345	A1	0.0025	water_blank	water	blank	biolrep_1	FALSE
10.0012	A1	0.0025	water_blank	water	blank	biolrep_1	FALSE
10.1679	A1	0.0026	water_blank	water	blank	biolrep_1	FALSE
10.3346	A1	0.00270001	water_blank	water	blank	biolrep_1	FALSE
10.5013	A1	0.00270001	water_blank	water	blank	biolrep_1	FALSE
10.6679	A1	0.0026	water_blank	water	blank	biolrep_1	FALSE
10.8346	A1	0.0025	water_blank	water	blank	biolrep_1	FALSE
11.0013	A1	0.0024	water_blank	water	blank	biolrep_1	FALSE
11.168	A1	0.0024	water_blank	water	blank	biolrep_1	FALSE
11.3347	A1	0.0025	water_blank	water	blank	biolrep_1	FALSE
11.5014	A1	0.0025	water_blank	water	blank	biolrep_1	FALSE
11.6681	A1	0.0025	water_blank	water	blank	biolrep_1	FALSE
11.8347	A1	0.0025	water_blank	water	blank	biolrep_1	FALSE
12.0014	A1	0.0026	water_blank	water	blank	biolrep_1	FALSE
12.1681	A1	0.0026	water_blank	water	blank	biolrep_1	FALSE
12.3348	A1	0.0026	water_blank	water	blank	biolrep_1	FALSE
12.5015	A1	0.0026	water_blank	water	blank	biolrep_1	FALSE
12.6682	A1	0.00270001	water_blank	water	blank	biolrep_1	FALSE
12.8349	A1	0.0026	water_blank	water	blank	biolrep_1	FALSE
13.0016	A1	0.0025	water_blank	water	blank	biolrep_1	FALSE
13.1682	A1	0.0026	water_blank	water	blank	biolrep_1	FALSE
13.3349	A1	0.0026	water_blank	water	blank	biolrep_1	FALSE
13.5016	A1	0.00270001	water_blank	water	blank	biolrep_1	FALSE
13.6683	A1	0.0026	water_blank	water	blank	biolrep_1	FALSE
13.835	A1	0.0026	water_blank	water	blank	biolrep_1	FALSE
14.0017	A1	0.0025	water_blank	water	blank	biolrep_1	FALSE
14.1684	A1	0.0028	water_blank	water	blank	biolrep_1	FALSE
14.335	A1	0.0026	water_blank	water	blank	biolrep_1	FALSE
14.5017	A1	0.0026	water_blank	water	blank	biolrep_1	FALSE
14.6684	A1	0.0026	water_blank	water	blank	biolrep_1	FALSE
14.8351	A1	0.0024	water_blank	water	blank	biolrep_1	FALSE
15.0018	A1	0.0023	water_blank	water	blank	biolrep_1	FALSE
15.1685	A1	0.0023	water_blank	water	blank	biolrep_1	FALSE
15.3351	A1	0.0023	water_blank	water	blank	biolrep_1	FALSE
15.5018	A1	0.0026	water_blank	water	blank	biolrep_1	FALSE
15.6685	A1	0.0026	water_blank	water	blank	biolrep_1	FALSE
15.8352	A1	0.0026	water_blank	water	blank	biolrep_1	FALSE
16.0019	A1	0.0025	water_blank	water	blank	biolrep_1	FALSE
16.1686	A1	0.0026	water_blank	water	blank	biolrep_1	FALSE
16.3353	A1	0.0026	water_blank	water	blank	biolrep_1	FALSE
16.5019	A1	0.0025	water_blank	water	blank	biolrep_1	FALSE
16.6686	A1	0.0026	water_blank	water	blank	biolrep_1	FALSE
16.8353	A1	0.0026	water_blank	water	blank	biolrep_1	FALSE
17.002	A1	0.00270001	water_blank	water	blank	biolrep_1	FALSE
17.1687	A1	0.0028	water_blank	water	blank	biolrep_1	FALSE
17.3354	A1	0.0026	water_blank	water	blank	biolrep_1	FALSE
17.5021	A1	0.0026	water_blank	water	blank	biolrep_1	FALSE
17.6688	A1	0.00270001	water_blank	water	blank	biolrep_1	FALSE
17.8354	A1	0.00270001	water_blank	water	blank	biolrep_1	FALSE
18.0021	A1	0.00270001	water_blank	water	blank	biolrep_1	FALSE
18.1688	A1	0.0028	water_blank	water	blank	biolrep_1	FALSE
18.3355	A1	0.0028	water_blank	water	blank	biolrep_1	FALSE
18.5022	A1	0.0028	water_blank	water	blank	biolrep_1	FALSE
18.6689	A1	0.0028	water_blank	water	blank	biolrep_1	FALSE
18.8356	A1	0.00270001	water_blank	water	blank	biolrep_1	FALSE
19.0023	A1	0.00270001	water_blank	water	blank	biolrep_1	FALSE
19.1689	A1	0.00270001	water_blank	water	blank	biolrep_1	FALSE
19.3356	A1	0.0026	water_blank	water	blank	biolrep_1	FALSE
19.5023	A1	0.0026	water_blank	water	blank	biolrep_1	FALSE
19.669	A1	0.00270001	water_blank	water	blank	biolrep_1	FALSE
19.8357	A1	0.0026	water_blank	water	blank	biolrep_1	FALSE
20.0024	A1	0.0026	water_blank	water	blank	biolrep_1	FALSE
0	A2	0.0011	water_blank	water	blank	biolrep_1	FALSE
0.166694	A2	0.0012	water_blank	water	blank	biolrep_1	FALSE
0.333389	A2	0.001	water_blank	water	blank	biolrep_1	FALSE
0.500056	A2	0.00130001	water_blank	water	blank	biolrep_1	FALSE
0.66675	A2	0.0014	water_blank	water	blank	biolrep_1	FALSE
0.833444	A2	0.0015	water_blank	water	blank	biolrep_1	FALSE
1.00011	A2	0.0016	water_blank	water	blank	biolrep_1	FALSE
1.16681	A2	0.0016	water_blank	water	blank	biolrep_1	FALSE
1.3335	A2	0.0017	water_blank	water	blank	biolrep_1	FALSE
1.50019	A2	0.0016	water_blank	water	blank	biolrep_1	FALSE
1.66686	A2	0.0022	water_blank	water	blank	biolrep_1	FALSE
1.83356	A2	0.0022	water_blank	water	blank	biolrep_1	FALSE
2.00025	A2	0.0021	water_blank	water	blank	biolrep_1	FALSE
2.16694	A2	0.0023	water_blank	water	blank	biolrep_1	FALSE
2.33361	A2	0.0024	water_blank	water	blank	biolrep_1	FALSE
2.50031	A2	0.002	water_blank	water	blank	biolrep_1	FALSE
2.667	A2	0.0023	water_blank	water	blank	biolrep_1	FALSE
2.83367	A2	0.0024	water_blank	water	blank	biolrep_1	FALSE
3.00036	A2	0.0025	water_blank	water	blank	biolrep_1	FALSE
3.16706	A2	0.0023	water_blank	water	blank	biolrep_1	FALSE
3.33372	A2	0.0024	water_blank	water	blank	biolrep_1	FALSE
3.50042	A2	0.0027	water_blank	water	blank	biolrep_1	FALSE
3.66711	A2	0.0024	water_blank	water	blank	biolrep_1	FALSE
3.83381	A2	0.0026	water_blank	water	blank	biolrep_1	FALSE
4.00047	A2	0.0025	water_blank	water	blank	biolrep_1	FALSE
4.16717	A2	0.0022	water_blank	water	blank	biolrep_1	FALSE
4.33386	A2	0.0023	water_blank	water	blank	biolrep_1	FALSE
4.50053	A2	0.0022	water_blank	water	blank	biolrep_1	FALSE
4.66722	A2	0.0023	water_blank	water	blank	biolrep_1	FALSE
4.83392	A2	0.0023	water_blank	water	blank	biolrep_1	FALSE
5.00061	A2	0.0022	water_blank	water	blank	biolrep_1	FALSE
5.16728	A2	0.0024	water_blank	water	blank	biolrep_1	FALSE
5.33397	A2	0.0023	water_blank	water	blank	biolrep_1	FALSE
5.50067	A2	0.0023	water_blank	water	blank	biolrep_1	FALSE
5.66733	A2	0.0021	water_blank	water	blank	biolrep_1	FALSE
5.83403	A2	0.0024	water_blank	water	blank	biolrep_1	FALSE
6.00072	A2	0.0024	water_blank	water	blank	biolrep_1	FALSE
6.16742	A2	0.0024	water_blank	water	blank	biolrep_1	FALSE
6.33408	A2	0.0025	water_blank	water	blank	biolrep_1	FALSE
6.50078	A2	0.0023	water_blank	water	blank	biolrep_1	FALSE
6.66747	A2	0.0021	water_blank	water	blank	biolrep_1	FALSE
6.83414	A2	0.0023	water_blank	water	blank	biolrep_1	FALSE
7.00083	A2	0.002	water_blank	water	blank	biolrep_1	FALSE
7.16753	A2	0.002	water_blank	water	blank	biolrep_1	FALSE
7.33419	A2	0.002	water_blank	water	blank	biolrep_1	FALSE
7.50089	A2	0.0023	water_blank	water	blank	biolrep_1	FALSE
7.66758	A2	0.0023	water_blank	water	blank	biolrep_1	FALSE
7.83428	A2	0.0021	water_blank	water	blank	biolrep_1	FALSE
8.00094	A2	0.0023	water_blank	water	blank	biolrep_1	FALSE
8.16764	A2	0.0025	water_blank	water	blank	biolrep_1	FALSE
8.33433	A2	0.0026	water_blank	water	blank	biolrep_1	FALSE
8.501	A2	0.0022	water_blank	water	blank	biolrep_1	FALSE
8.66769	A2	0.0022	water_blank	water	blank	biolrep_1	FALSE
8.83439	A2	0.0019	water_blank	water	blank	biolrep_1	FALSE
9.00108	A2	0.002	water_blank	water	blank	biolrep_1	FALSE
9.16775	A2	0.0023	water_blank	water	blank	biolrep_1	FALSE
9.33444	A2	0.0024	water_blank	water	blank	biolrep_1	FALSE
9.50114	A2	0.0024	water_blank	water	blank	biolrep_1	FALSE
9.66781	A2	0.0024	water_blank	water	blank	biolrep_1	FALSE
9.8345	A2	0.0025	water_blank	water	blank	biolrep_1	FALSE
10.0012	A2	0.0024	water_blank	water	blank	biolrep_1	FALSE
10.1679	A2	0.0021	water_blank	water	blank	biolrep_1	FALSE
10.3346	A2	0.0021	water_blank	water	blank	biolrep_1	FALSE
10.5013	A2	0.0022	water_blank	water	blank	biolrep_1	FALSE
10.6679	A2	0.0024	water_blank	water	blank	biolrep_1	FALSE
10.8346	A2	0.0023	water_blank	water	blank	biolrep_1	FALSE
11.0013	A2	0.0019	water_blank	water	blank	biolrep_1	FALSE
11.168	A2	0.0022	water_blank	water	blank	biolrep_1	FALSE
11.3347	A2	0.0025	water_blank	water	blank	biolrep_1	FALSE
11.5014	A2	0.0024	water_blank	water	blank	biolrep_1	FALSE
11.6681	A2	0.0023	water_blank	water	blank	biolrep_1	FALSE
11.8347	A2	0.002	water_blank	water	blank	biolrep_1	FALSE
12.0014	A2	0.0023	water_blank	water	blank	biolrep_1	FALSE
12.1681	A2	0.002	water_blank	water	blank	biolrep_1	FALSE
12.3348	A2	0.0022	water_blank	water	blank	biolrep_1	FALSE
12.5015	A2	0.002	water_blank	water	blank	biolrep_1	FALSE
12.6682	A2	0.0025	water_blank	water	blank	biolrep_1	FALSE
12.8349	A2	0.0025	water_blank	water	blank	biolrep_1	FALSE
13.0016	A2	0.0023	water_blank	water	blank	biolrep_1	FALSE
13.1682	A2	0.0024	water_blank	water	blank	biolrep_1	FALSE
13.3349	A2	0.0023	water_blank	water	blank	biolrep_1	FALSE
13.5016	A2	0.0022	water_blank	water	blank	biolrep_1	FALSE
13.6683	A2	0.0026	water_blank	water	blank	biolrep_1	FALSE
13.835	A2	0.0024	water_blank	water	blank	biolrep_1	FALSE
14.0017	A2	0.0024	water_blank	water	blank	biolrep_1	FALSE
14.1684	A2	0.0024	water_blank	water	blank	biolrep_1	FALSE
14.335	A2	0.0024	water_blank	water	blank	biolrep_1	FALSE
14.5017	A2	0.0019	water_blank	water	blank	biolrep_1	FALSE
14.6684	A2	0.0021	water_blank	water	blank	biolrep_1	FALSE
14.8351	A2	0.0025	water_blank	water	blank	biolrep_1	FALSE
15.0018	A2	0.0021	water_blank	water	blank	biolrep_1	FALSE
15.1685	A2	0.0024	water_blank	water	blank	biolrep_1	FALSE
15.3351	A2	0.0025	water_blank	water	blank	biolrep_1	FALSE
15.5018	A2	0.0024	water_blank	water	blank	biolrep_1	FALSE
15.6685	A2	0.002	water_blank	water	blank	biolrep_1	FALSE
15.8352	A2	0.0023	water_blank	water	blank	biolrep_1	FALSE
16.0019	A2	0.0023	water_blank	water	blank	biolrep_1	FALSE
16.1686	A2	0.0023	water_blank	water	blank	biolrep_1	FALSE
16.3353	A2	0.0023	water_blank	water	blank	biolrep_1	FALSE
16.5019	A2	0.0021	water_blank	water	blank	biolrep_1	FALSE
16.6686	A2	0.0022	water_blank	water	blank	biolrep_1	FALSE
16.8353	A2	0.0024	water_blank	water	blank	biolrep_1	FALSE
17.002	A2	0.0023	water_blank	water	blank	biolrep_1	FALSE
17.1687	A2	0.002	water_blank	water	blank	biolrep_1	FALSE
17.3354	A2	0.0021	water_blank	water	blank	biolrep_1	FALSE
17.5021	A2	0.0024	water_blank	water	blank	biolrep_1	FALSE
17.6688	A2	0.0022	water_blank	water	blank	biolrep_1	FALSE
17.8354	A2	0.0022	water_blank	water	blank	biolrep_1	FALSE
18.0021	A2	0.0025	water_blank	water	blank	biolrep_1	FALSE
18.1688	A2	0.0025	water_blank	water	blank	biolrep_1	FALSE
18.3355	A2	0.0025	water_blank	water	blank	biolrep_1	FALSE
18.5022	A2	0.0022	water_blank	water	blank	biolrep_1	FALSE
18.6689	A2	0.0023	water_blank	water	blank	biolrep_1	FALSE
18.8356	A2	0.0023	water_blank	water	blank	biolrep_1	FALSE
19.0023	A2	0.0023	water_blank	water	blank	biolrep_1	FALSE
19.1689	A2	0.0021	water_blank	water	blank	biolrep_1	FALSE
19.3356	A2	0.002	water_blank	water	blank	biolrep_1	FALSE
19.5023	A2	0.0026	water_blank	water	blank	biolrep_1	FALSE
19.669	A2	0.002	water_blank	water	blank	biolrep_1	FALSE
19.8357	A2	0.0023	water_blank	water	blank	biolrep_1	FALSE
20.0024	A2	0.0024	water_blank	water	blank	biolrep_1	FALSE
0	A3	0.0011	water_blank	water	blank	biolrep_1	FALSE
0.166694	A3	0.001	water_blank	water	blank	biolrep_1	FALSE
0.333389	A3	0.0011	water_blank	water	blank	biolrep_1	FALSE
0.500056	A3	0.00130001	water_blank	water	blank	biolrep_1	FALSE
0.66675	A3	0.00130001	water_blank	water	blank	biolrep_1	FALSE
0.833444	A3	0.00130001	water_blank	water	blank	biolrep_1	FALSE
1.00011	A3	0.0017	water_blank	water	blank	biolrep_1	FALSE
1.16681	A3	0.0017	water_blank	water	blank	biolrep_1	FALSE
1.3335	A3	0.002	water_blank	water	blank	biolrep_1	FALSE
1.50019	A3	0.00180001	water_blank	water	blank	biolrep_1	FALSE
1.66686	A3	0.00180001	water_blank	water	blank	biolrep_1	FALSE
1.83356	A3	0.0021	water_blank	water	blank	biolrep_1	FALSE
2.00025	A3	0.002	water_blank	water	blank	biolrep_1	FALSE
2.16694	A3	0.00220001	water_blank	water	blank	biolrep_1	FALSE
2.33361	A3	0.00220001	water_blank	water	blank	biolrep_1	FALSE
2.50031	A3	0.00220001	water_blank	water	blank	biolrep_1	FALSE
2.667	A3	0.0021	water_blank	water	blank	biolrep_1	FALSE
2.83367	A3	0.00220001	water_blank	water	blank	biolrep_1	FALSE
3.00036	A3	0.002	water_blank	water	blank	biolrep_1	FALSE
3.16706	A3	0.0024	water_blank	water	blank	biolrep_1	FALSE
3.33372	A3	0.00220001	water_blank	water	blank	biolrep_1	FALSE
3.50042	A3	0.0025	water_blank	water	blank	biolrep_1	FALSE
3.66711	A3	0.0021	water_blank	water	blank	biolrep_1	FALSE
3.83381	A3	0.0025	water_blank	water	blank	biolrep_1	FALSE
4.00047	A3	0.0024	water_blank	water	blank	biolrep_1	FALSE
4.16717	A3	0.0025	water_blank	water	blank	biolrep_1	FALSE
4.33386	A3	0.0025	water_blank	water	blank	biolrep_1	FALSE
4.50053	A3	0.0021	water_blank	water	blank	biolrep_1	FALSE
4.66722	A3	0.0021	water_blank	water	blank	biolrep_1	FALSE
4.83392	A3	0.0019	water_blank	water	blank	biolrep_1	FALSE
5.00061	A3	0.002	water_blank	water	blank	biolrep_1	FALSE
5.16728	A3	0.0021	water_blank	water	blank	biolrep_1	FALSE
5.33397	A3	0.002	water_blank	water	blank	biolrep_1	FALSE
5.50067	A3	0.00220001	water_blank	water	blank	biolrep_1	FALSE
5.66733	A3	0.00220001	water_blank	water	blank	biolrep_1	FALSE
5.83403	A3	0.0019	water_blank	water	blank	biolrep_1	FALSE
6.00072	A3	0.002	water_blank	water	blank	biolrep_1	FALSE
6.16742	A3	0.0019	water_blank	water	blank	biolrep_1	FALSE
6.33408	A3	0.002	water_blank	water	blank	biolrep_1	FALSE
6.50078	A3	0.00180001	water_blank	water	blank	biolrep_1	FALSE
6.66747	A3	0.002	water_blank	water	blank	biolrep_1	FALSE
6.83414	A3	0.002	water_blank	water	blank	biolrep_1	FALSE
7.00083	A3	0.0019	water_blank	water	blank	biolrep_1	FALSE
7.16753	A3	0.002	water_blank	water	blank	biolrep_1	FALSE
7.33419	A3	0.0015	water_blank	water	blank	biolrep_1	FALSE
7.50089	A3	0.00180001	water_blank	water	blank	biolrep_1	FALSE
7.66758	A3	0.0017	water_blank	water	blank	biolrep_1	FALSE
7.83428	A3	0.0016	water_blank	water	blank	biolrep_1	FALSE
8.00094	A3	0.002	water_blank	water	blank	biolrep_1	FALSE
8.16764	A3	0.002	water_blank	water	blank	biolrep_1	FALSE
8.33433	A3	0.0016	water_blank	water	blank	biolrep_1	FALSE
8.501	A3	0.00180001	water_blank	water	blank	biolrep_1	FALSE
8.66769	A3	0.0019	water_blank	water	blank	biolrep_1	FALSE
8.83439	A3	0.00180001	water_blank	water	blank	biolrep_1	FALSE
9.00108	A3	0.0017	water_blank	water	blank	biolrep_1	FALSE
9.16775	A3	0.00180001	water_blank	water	blank	biolrep_1	FALSE
9.33444	A3	0.0021	water_blank	water	blank	biolrep_1	FALSE
9.50114	A3	0.00180001	water_blank	water	blank	biolrep_1	FALSE
9.66781	A3	0.0017	water_blank	water	blank	biolrep_1	FALSE
9.8345	A3	0.00180001	water_blank	water	blank	biolrep_1	FALSE
10.0012	A3	0.002	water_blank	water	blank	biolrep_1	FALSE
10.1679	A3	0.0021	water_blank	water	blank	biolrep_1	FALSE
10.3346	A3	0.0021	water_blank	water	blank	biolrep_1	FALSE
10.5013	A3	0.002	water_blank	water	blank	biolrep_1	FALSE
10.6679	A3	0.00180001	water_blank	water	blank	biolrep_1	FALSE
10.8346	A3	0.0021	water_blank	water	blank	biolrep_1	FALSE
11.0013	A3	0.0021	water_blank	water	blank	biolrep_1	FALSE
11.168	A3	0.0021	water_blank	water	blank	biolrep_1	FALSE
11.3347	A3	0.002	water_blank	water	blank	biolrep_1	FALSE
11.5014	A3	0.002	water_blank	water	blank	biolrep_1	FALSE
11.6681	A3	0.002	water_blank	water	blank	biolrep_1	FALSE
11.8347	A3	0.0019	water_blank	water	blank	biolrep_1	FALSE
12.0014	A3	0.00180001	water_blank	water	blank	biolrep_1	FALSE
12.1681	A3	0.00180001	water_blank	water	blank	biolrep_1	FALSE
12.3348	A3	0.00180001	water_blank	water	blank	biolrep_1	FALSE
12.5015	A3	0.00180001	water_blank	water	blank	biolrep_1	FALSE
12.6682	A3	0.0021	water_blank	water	blank	biolrep_1	FALSE
12.8349	A3	0.0019	water_blank	water	blank	biolrep_1	FALSE
13.0016	A3	0.0021	water_blank	water	blank	biolrep_1	FALSE
13.1682	A3	0.0023	water_blank	water	blank	biolrep_1	FALSE
13.3349	A3	0.0021	water_blank	water	blank	biolrep_1	FALSE
13.5016	A3	0.00180001	water_blank	water	blank	biolrep_1	FALSE
13.6683	A3	0.0023	water_blank	water	blank	biolrep_1	FALSE
13.835	A3	0.00220001	water_blank	water	blank	biolrep_1	FALSE
14.0017	A3	0.0021	water_blank	water	blank	biolrep_1	FALSE
14.1684	A3	0.0016	water_blank	water	blank	biolrep_1	FALSE
14.335	A3	0.0021	water_blank	water	blank	biolrep_1	FALSE
14.5017	A3	0.00220001	water_blank	water	blank	biolrep_1	FALSE
14.6684	A3	0.0019	water_blank	water	blank	biolrep_1	FALSE
14.8351	A3	0.002	water_blank	water	blank	biolrep_1	FALSE
15.0018	A3	0.00220001	water_blank	water	blank	biolrep_1	FALSE
15.1685	A3	0.002	water_blank	water	blank	biolrep_1	FALSE
15.3351	A3	0.00220001	water_blank	water	blank	biolrep_1	FALSE
15.5018	A3	0.0021	water_blank	water	blank	biolrep_1	FALSE
15.6685	A3	0.002	water_blank	water	blank	biolrep_1	FALSE
15.8352	A3	0.0021	water_blank	water	blank	biolrep_1	FALSE
16.0019	A3	0.0019	water_blank	water	blank	biolrep_1	FALSE
16.1686	A3	0.0019	water_blank	water	blank	biolrep_1	FALSE
16.3353	A3	0.0017	water_blank	water	blank	biolrep_1	FALSE
16.5019	A3	0.0019	water_blank	water	blank	biolrep_1	FALSE
16.6686	A3	0.0019	water_blank	water	blank	biolrep_1	FALSE
16.8353	A3	0.0021	water_blank	water	blank	biolrep_1	FALSE
17.002	A3	0.00180001	water_blank	water	blank	biolrep_1	FALSE
17.1687	A3	0.002	water_blank	water	blank	biolrep_1	FALSE
17.3354	A3	0.0021	water_blank	water	blank	biolrep_1	FALSE
17.5021	A3	0.002	water_blank	water	blank	biolrep_1	FALSE
17.6688	A3	0.00180001	water_blank	water	blank	biolrep_1	FALSE
17.8354	A3	0.0019	water_blank	water	blank	biolrep_1	FALSE
18.0021	A3	0.00220001	water_blank	water	blank	biolrep_1	FALSE
18.1688	A3	0.002	water_blank	water	blank	biolrep_1	FALSE
18.3355	A3	0.0021	water_blank	water	blank	biolrep_1	FALSE
18.5022	A3	0.0021	water_blank	water	blank	biolrep_1	FALSE
18.6689	A3	0.00180001	water_blank	water	blank	biolrep_1	FALSE
18.8356	A3	0.002	water_blank	water	blank	biolrep_1	FALSE
19.0023	A3	0.0021	water_blank	water	blank	biolrep_1	FALSE
19.1689	A3	0.0021	water_blank	water	blank	biolrep_1	FALSE
19.3356	A3	0.0021	water_blank	water	blank	biolrep_1	FALSE
19.5023	A3	0.00220001	water_blank	water	blank	biolrep_1	FALSE
19.669	A3	0.0019	water_blank	water	blank	biolrep_1	FALSE
19.8357	A3	0.002	water_blank	water	blank	biolrep_1	FALSE
20.0024	A3	0.0019	water_blank	water	blank	biolrep_1	FALSE
0	A4	0.001	water_blank	water	blank	biolrep_1	FALSE
0.166694	A4	0.0011	water_blank	water	blank	biolrep_1	FALSE
0.333389	A4	0.001	water_blank	water	blank	biolrep_1	FALSE
0.500056	A4	0.0011	water_blank	water	blank	biolrep_1	FALSE
0.66675	A4	0.0012	water_blank	water	blank	biolrep_1	FALSE
0.833444	A4	0.0012	water_blank	water	blank	biolrep_1	FALSE
1.00011	A4	0.0013	water_blank	water	blank	biolrep_1	FALSE
1.16681	A4	0.0015	water_blank	water	blank	biolrep_1	FALSE
1.3335	A4	0.0019	water_blank	water	blank	biolrep_1	FALSE
1.50019	A4	0.0019	water_blank	water	blank	biolrep_1	FALSE
1.66686	A4	0.0019	water_blank	water	blank	biolrep_1	FALSE
1.83356	A4	0.0017	water_blank	water	blank	biolrep_1	FALSE
2.00025	A4	0.00199999	water_blank	water	blank	biolrep_1	FALSE
2.16694	A4	0.0018	water_blank	water	blank	biolrep_1	FALSE
2.33361	A4	0.0021	water_blank	water	blank	biolrep_1	FALSE
2.50031	A4	0.00199999	water_blank	water	blank	biolrep_1	FALSE
2.667	A4	0.0021	water_blank	water	blank	biolrep_1	FALSE
2.83367	A4	0.0021	water_blank	water	blank	biolrep_1	FALSE
3.00036	A4	0.0018	water_blank	water	blank	biolrep_1	FALSE
3.16706	A4	0.00199999	water_blank	water	blank	biolrep_1	FALSE
3.33372	A4	0.0023	water_blank	water	blank	biolrep_1	FALSE
3.50042	A4	0.00199999	water_blank	water	blank	biolrep_1	FALSE
3.66711	A4	0.0022	water_blank	water	blank	biolrep_1	FALSE
3.83381	A4	0.0021	water_blank	water	blank	biolrep_1	FALSE
4.00047	A4	0.0019	water_blank	water	blank	biolrep_1	FALSE
4.16717	A4	0.0019	water_blank	water	blank	biolrep_1	FALSE
4.33386	A4	0.0018	water_blank	water	blank	biolrep_1	FALSE
4.50053	A4	0.0016	water_blank	water	blank	biolrep_1	FALSE
4.66722	A4	0.0018	water_blank	water	blank	biolrep_1	FALSE
4.83392	A4	0.0017	water_blank	water	blank	biolrep_1	FALSE
5.00061	A4	0.0016	water_blank	water	blank	biolrep_1	FALSE
5.16728	A4	0.0017	water_blank	water	blank	biolrep_1	FALSE
5.33397	A4	0.0019	water_blank	water	blank	biolrep_1	FALSE
5.50067	A4	0.0018	water_blank	water	blank	biolrep_1	FALSE
5.66733	A4	0.0019	water_blank	water	blank	biolrep_1	FALSE
5.83403	A4	0.0021	water_blank	water	blank	biolrep_1	FALSE
6.00072	A4	0.00199999	water_blank	water	blank	biolrep_1	FALSE
6.16742	A4	0.0016	water_blank	water	blank	biolrep_1	FALSE
6.33408	A4	0.0018	water_blank	water	blank	biolrep_1	FALSE
6.50078	A4	0.0018	water_blank	water	blank	biolrep_1	FALSE
6.66747	A4	0.0018	water_blank	water	blank	biolrep_1	FALSE
6.83414	A4	0.0018	water_blank	water	blank	biolrep_1	FALSE
7.00083	A4	0.0017	water_blank	water	blank	biolrep_1	FALSE
7.16753	A4	0.0018	water_blank	water	blank	biolrep_1	FALSE
7.33419	A4	0.0017	water_blank	water	blank	biolrep_1	FALSE
7.50089	A4	0.0019	water_blank	water	blank	biolrep_1	FALSE
7.66758	A4	0.0017	water_blank	water	blank	biolrep_1	FALSE
7.83428	A4	0.0019	water_blank	water	blank	biolrep_1	FALSE
8.00094	A4	0.0021	water_blank	water	blank	biolrep_1	FALSE
8.16764	A4	0.0019	water_blank	water	blank	biolrep_1	FALSE
8.33433	A4	0.0018	water_blank	water	blank	biolrep_1	FALSE
8.501	A4	0.0017	water_blank	water	blank	biolrep_1	FALSE
8.66769	A4	0.0017	water_blank	water	blank	biolrep_1	FALSE
8.83439	A4	0.00199999	water_blank	water	blank	biolrep_1	FALSE
9.00108	A4	0.0016	water_blank	water	blank	biolrep_1	FALSE
9.16775	A4	0.0019	water_blank	water	blank	biolrep_1	FALSE
9.33444	A4	0.0019	water_blank	water	blank	biolrep_1	FALSE
9.50114	A4	0.0016	water_blank	water	blank	biolrep_1	FALSE
9.66781	A4	0.0018	water_blank	water	blank	biolrep_1	FALSE
9.8345	A4	0.00199999	water_blank	water	blank	biolrep_1	FALSE
10.0012	A4	0.0017	water_blank	water	blank	biolrep_1	FALSE
10.1679	A4	0.0021	water_blank	water	blank	biolrep_1	FALSE
10.3346	A4	0.0018	water_blank	water	blank	biolrep_1	FALSE
10.5013	A4	0.00199999	water_blank	water	blank	biolrep_1	FALSE
10.6679	A4	0.0019	water_blank	water	blank	biolrep_1	FALSE
10.8346	A4	0.0017	water_blank	water	blank	biolrep_1	FALSE
11.0013	A4	0.0018	water_blank	water	blank	biolrep_1	FALSE
11.168	A4	0.0019	water_blank	water	blank	biolrep_1	FALSE
11.3347	A4	0.0019	water_blank	water	blank	biolrep_1	FALSE
11.5014	A4	0.0019	water_blank	water	blank	biolrep_1	FALSE
11.6681	A4	0.0019	water_blank	water	blank	biolrep_1	FALSE
11.8347	A4	0.0018	water_blank	water	blank	biolrep_1	FALSE
12.0014	A4	0.0021	water_blank	water	blank	biolrep_1	FALSE
12.1681	A4	0.0018	water_blank	water	blank	biolrep_1	FALSE
12.3348	A4	0.0019	water_blank	water	blank	biolrep_1	FALSE
12.5015	A4	0.0019	water_blank	water	blank	biolrep_1	FALSE
12.6682	A4	0.0018	water_blank	water	blank	biolrep_1	FALSE
12.8349	A4	0.0019	water_blank	water	blank	biolrep_1	FALSE
13.0016	A4	0.0019	water_blank	water	blank	biolrep_1	FALSE
13.1682	A4	0.0018	water_blank	water	blank	biolrep_1	FALSE
13.3349	A4	0.0019	water_blank	water	blank	biolrep_1	FALSE
13.5016	A4	0.00199999	water_blank	water	blank	biolrep_1	FALSE
13.6683	A4	0.0018	water_blank	water	blank	biolrep_1	FALSE
13.835	A4	0.0022	water_blank	water	blank	biolrep_1	FALSE
14.0017	A4	0.0018	water_blank	water	blank	biolrep_1	FALSE
14.1684	A4	0.0022	water_blank	water	blank	biolrep_1	FALSE
14.335	A4	0.0018	water_blank	water	blank	biolrep_1	FALSE
14.5017	A4	0.00199999	water_blank	water	blank	biolrep_1	FALSE
14.6684	A4	0.0021	water_blank	water	blank	biolrep_1	FALSE
14.8351	A4	0.00199999	water_blank	water	blank	biolrep_1	FALSE
15.0018	A4	0.0017	water_blank	water	blank	biolrep_1	FALSE
15.1685	A4	0.0019	water_blank	water	blank	biolrep_1	FALSE
15.3351	A4	0.0021	water_blank	water	blank	biolrep_1	FALSE
15.5018	A4	0.0022	water_blank	water	blank	biolrep_1	FALSE
15.6685	A4	0.0019	water_blank	water	blank	biolrep_1	FALSE
15.8352	A4	0.00199999	water_blank	water	blank	biolrep_1	FALSE
16.0019	A4	0.0021	water_blank	water	blank	biolrep_1	FALSE
16.1686	A4	0.00199999	water_blank	water	blank	biolrep_1	FALSE
16.3353	A4	0.0019	water_blank	water	blank	biolrep_1	FALSE
16.5019	A4	0.0019	water_blank	water	blank	biolrep_1	FALSE
16.6686	A4	0.0021	water_blank	water	blank	biolrep_1	FALSE
16.8353	A4	0.00199999	water_blank	water	blank	biolrep_1	FALSE
17.002	A4	0.0022	water_blank	water	blank	biolrep_1	FALSE
17.1687	A4	0.00199999	water_blank	water	blank	biolrep_1	FALSE
17.3354	A4	0.0024	water_blank	water	blank	biolrep_1	FALSE
17.5021	A4	0.00199999	water_blank	water	blank	biolrep_1	FALSE
17.6688	A4	0.00199999	water_blank	water	blank	biolrep_1	FALSE
17.8354	A4	0.0022	water_blank	water	blank	biolrep_1	FALSE
18.0021	A4	0.0022	water_blank	water	blank	biolrep_1	FALSE
18.1688	A4	0.0021	water_blank	water	blank	biolrep_1	FALSE
18.3355	A4	0.00199999	water_blank	water	blank	biolrep_1	FALSE
18.5022	A4	0.0022	water_blank	water	blank	biolrep_1	FALSE
18.6689	A4	0.0021	water_blank	water	blank	biolrep_1	FALSE
18.8356	A4	0.0021	water_blank	water	blank	biolrep_1	FALSE
19.0023	A4	0.0022	water_blank	water	blank	biolrep_1	FALSE
19.1689	A4	0.00199999	water_blank	water	blank	biolrep_1	FALSE
19.3356	A4	0.00199999	water_blank	water	blank	biolrep_1	FALSE
19.5023	A4	0.0019	water_blank	water	blank	biolrep_1	FALSE
19.669	A4	0.00199999	water_blank	water	blank	biolrep_1	FALSE
19.8357	A4	0.0022	water_blank	water	blank	biolrep_1	FALSE
20.0024	A4	0.0021	water_blank	water	blank	biolrep_1	FALSE
0	A5	0.00109999	water_blank	water	blank	biolrep_1	FALSE
0.166694	A5	0.0012	water_blank	water	blank	biolrep_1	FALSE
0.333389	A5	0.001	water_blank	water	blank	biolrep_1	FALSE
0.500056	A5	0.00109999	water_blank	water	blank	biolrep_1	FALSE
0.66675	A5	0.0014	water_blank	water	blank	biolrep_1	FALSE
0.833444	A5	0.0013	water_blank	water	blank	biolrep_1	FALSE
1.00011	A5	0.0016	water_blank	water	blank	biolrep_1	FALSE
1.16681	A5	0.0017	water_blank	water	blank	biolrep_1	FALSE
1.3335	A5	0.0018	water_blank	water	blank	biolrep_1	FALSE
1.50019	A5	0.0018	water_blank	water	blank	biolrep_1	FALSE
1.66686	A5	0.00189999	water_blank	water	blank	biolrep_1	FALSE
1.83356	A5	0.00189999	water_blank	water	blank	biolrep_1	FALSE
2.00025	A5	0.0022	water_blank	water	blank	biolrep_1	FALSE
2.16694	A5	0.0022	water_blank	water	blank	biolrep_1	FALSE
2.33361	A5	0.00239999	water_blank	water	blank	biolrep_1	FALSE
2.50031	A5	0.00239999	water_blank	water	blank	biolrep_1	FALSE
2.667	A5	0.0022	water_blank	water	blank	biolrep_1	FALSE
2.83367	A5	0.0023	water_blank	water	blank	biolrep_1	FALSE
3.00036	A5	0.0022	water_blank	water	blank	biolrep_1	FALSE
3.16706	A5	0.00239999	water_blank	water	blank	biolrep_1	FALSE
3.33372	A5	0.0022	water_blank	water	blank	biolrep_1	FALSE
3.50042	A5	0.0023	water_blank	water	blank	biolrep_1	FALSE
3.66711	A5	0.0023	water_blank	water	blank	biolrep_1	FALSE
3.83381	A5	0.0022	water_blank	water	blank	biolrep_1	FALSE
4.00047	A5	0.0022	water_blank	water	blank	biolrep_1	FALSE
4.16717	A5	0.0025	water_blank	water	blank	biolrep_1	FALSE
4.33386	A5	0.0023	water_blank	water	blank	biolrep_1	FALSE
4.50053	A5	0.00189999	water_blank	water	blank	biolrep_1	FALSE
4.66722	A5	0.0021	water_blank	water	blank	biolrep_1	FALSE
4.83392	A5	0.00189999	water_blank	water	blank	biolrep_1	FALSE
5.00061	A5	0.00199999	water_blank	water	blank	biolrep_1	FALSE
5.16728	A5	0.0021	water_blank	water	blank	biolrep_1	FALSE
5.33397	A5	0.0021	water_blank	water	blank	biolrep_1	FALSE
5.50067	A5	0.0021	water_blank	water	blank	biolrep_1	FALSE
5.66733	A5	0.0022	water_blank	water	blank	biolrep_1	FALSE
5.83403	A5	0.0021	water_blank	water	blank	biolrep_1	FALSE
6.00072	A5	0.0025	water_blank	water	blank	biolrep_1	FALSE
6.16742	A5	0.00199999	water_blank	water	blank	biolrep_1	FALSE
6.33408	A5	0.0022	water_blank	water	blank	biolrep_1	FALSE
6.50078	A5	0.0022	water_blank	water	blank	biolrep_1	FALSE
6.66747	A5	0.0023	water_blank	water	blank	biolrep_1	FALSE
6.83414	A5	0.0021	water_blank	water	blank	biolrep_1	FALSE
7.00083	A5	0.0026	water_blank	water	blank	biolrep_1	FALSE
7.16753	A5	0.0022	water_blank	water	blank	biolrep_1	FALSE
7.33419	A5	0.0022	water_blank	water	blank	biolrep_1	FALSE
7.50089	A5	0.0027	water_blank	water	blank	biolrep_1	FALSE
7.66758	A5	0.0025	water_blank	water	blank	biolrep_1	FALSE
7.83428	A5	0.0021	water_blank	water	blank	biolrep_1	FALSE
8.00094	A5	0.0021	water_blank	water	blank	biolrep_1	FALSE
8.16764	A5	0.0021	water_blank	water	blank	biolrep_1	FALSE
8.33433	A5	0.0021	water_blank	water	blank	biolrep_1	FALSE
8.501	A5	0.0023	water_blank	water	blank	biolrep_1	FALSE
8.66769	A5	0.0022	water_blank	water	blank	biolrep_1	FALSE
8.83439	A5	0.00199999	water_blank	water	blank	biolrep_1	FALSE
9.00108	A5	0.00239999	water_blank	water	blank	biolrep_1	FALSE
9.16775	A5	0.0022	water_blank	water	blank	biolrep_1	FALSE
9.33444	A5	0.0022	water_blank	water	blank	biolrep_1	FALSE
9.50114	A5	0.0022	water_blank	water	blank	biolrep_1	FALSE
9.66781	A5	0.0021	water_blank	water	blank	biolrep_1	FALSE
9.8345	A5	0.00189999	water_blank	water	blank	biolrep_1	FALSE
10.0012	A5	0.0021	water_blank	water	blank	biolrep_1	FALSE
10.1679	A5	0.0022	water_blank	water	blank	biolrep_1	FALSE
10.3346	A5	0.00199999	water_blank	water	blank	biolrep_1	FALSE
10.5013	A5	0.00199999	water_blank	water	blank	biolrep_1	FALSE
10.6679	A5	0.00239999	water_blank	water	blank	biolrep_1	FALSE
10.8346	A5	0.00189999	water_blank	water	blank	biolrep_1	FALSE
11.0013	A5	0.0021	water_blank	water	blank	biolrep_1	FALSE
11.168	A5	0.0022	water_blank	water	blank	biolrep_1	FALSE
11.3347	A5	0.00199999	water_blank	water	blank	biolrep_1	FALSE
11.5014	A5	0.0022	water_blank	water	blank	biolrep_1	FALSE
11.6681	A5	0.00189999	water_blank	water	blank	biolrep_1	FALSE
11.8347	A5	0.0021	water_blank	water	blank	biolrep_1	FALSE
12.0014	A5	0.0021	water_blank	water	blank	biolrep_1	FALSE
12.1681	A5	0.00199999	water_blank	water	blank	biolrep_1	FALSE
12.3348	A5	0.0021	water_blank	water	blank	biolrep_1	FALSE
12.5015	A5	0.0021	water_blank	water	blank	biolrep_1	FALSE
12.6682	A5	0.00199999	water_blank	water	blank	biolrep_1	FALSE
12.8349	A5	0.0023	water_blank	water	blank	biolrep_1	FALSE
13.0016	A5	0.0022	water_blank	water	blank	biolrep_1	FALSE
13.1682	A5	0.0021	water_blank	water	blank	biolrep_1	FALSE
13.3349	A5	0.0023	water_blank	water	blank	biolrep_1	FALSE
13.5016	A5	0.00239999	water_blank	water	blank	biolrep_1	FALSE
13.6683	A5	0.0022	water_blank	water	blank	biolrep_1	FALSE
13.835	A5	0.0023	water_blank	water	blank	biolrep_1	FALSE
14.0017	A5	0.0022	water_blank	water	blank	biolrep_1	FALSE
14.1684	A5	0.00239999	water_blank	water	blank	biolrep_1	FALSE
14.335	A5	0.0022	water_blank	water	blank	biolrep_1	FALSE
14.5017	A5	0.0023	water_blank	water	blank	biolrep_1	FALSE
14.6684	A5	0.00239999	water_blank	water	blank	biolrep_1	FALSE
14.8351	A5	0.0021	water_blank	water	blank	biolrep_1	FALSE
15.0018	A5	0.0022	water_blank	water	blank	biolrep_1	FALSE
15.1685	A5	0.0023	water_blank	water	blank	biolrep_1	FALSE
15.3351	A5	0.0023	water_blank	water	blank	biolrep_1	FALSE
15.5018	A5	0.0025	water_blank	water	blank	biolrep_1	FALSE
15.6685	A5	0.00239999	water_blank	water	blank	biolrep_1	FALSE
15.8352	A5	0.00239999	water_blank	water	blank	biolrep_1	FALSE
16.0019	A5	0.0022	water_blank	water	blank	biolrep_1	FALSE
16.1686	A5	0.0022	water_blank	water	blank	biolrep_1	FALSE
16.3353	A5	0.0023	water_blank	water	blank	biolrep_1	FALSE
16.5019	A5	0.0022	water_blank	water	blank	biolrep_1	FALSE
16.6686	A5	0.00239999	water_blank	water	blank	biolrep_1	FALSE
16.8353	A5	0.00239999	water_blank	water	blank	biolrep_1	FALSE
17.002	A5	0.0027	water_blank	water	blank	biolrep_1	FALSE
17.1687	A5	0.0022	water_blank	water	blank	biolrep_1	FALSE
17.3354	A5	0.0023	water_blank	water	blank	biolrep_1	FALSE
17.5021	A5	0.0025	water_blank	water	blank	biolrep_1	FALSE
17.6688	A5	0.0025	water_blank	water	blank	biolrep_1	FALSE
17.8354	A5	0.00239999	water_blank	water	blank	biolrep_1	FALSE
18.0021	A5	0.00239999	water_blank	water	blank	biolrep_1	FALSE
18.1688	A5	0.0025	water_blank	water	blank	biolrep_1	FALSE
18.3355	A5	0.0026	water_blank	water	blank	biolrep_1	FALSE
18.5022	A5	0.0023	water_blank	water	blank	biolrep_1	FALSE
18.6689	A5	0.0025	water_blank	water	blank	biolrep_1	FALSE
18.8356	A5	0.0022	water_blank	water	blank	biolrep_1	FALSE
19.0023	A5	0.0023	water_blank	water	blank	biolrep_1	FALSE
19.1689	A5	0.00239999	water_blank	water	blank	biolrep_1	FALSE
19.3356	A5	0.0025	water_blank	water	blank	biolrep_1	FALSE
19.5023	A5	0.0025	water_blank	water	blank	biolrep_1	FALSE
19.669	A5	0.00239999	water_blank	water	blank	biolrep_1	FALSE
19.8357	A5	0.0023	water_blank	water	blank	biolrep_1	FALSE
20.0024	A5	0.00239999	water_blank	water	blank	biolrep_1	FALSE
0	A6	0.00109999	water_blank	water	blank	biolrep_1	FALSE
0.166694	A6	0.001	water_blank	water	blank	biolrep_1	FALSE
0.333389	A6	0.00109999	water_blank	water	blank	biolrep_1	FALSE
0.500056	A6	0.0013	water_blank	water	blank	biolrep_1	FALSE
0.66675	A6	0.0013	water_blank	water	blank	biolrep_1	FALSE
0.833444	A6	0.0013	water_blank	water	blank	biolrep_1	FALSE
1.00011	A6	0.0014	water_blank	water	blank	biolrep_1	FALSE
1.16681	A6	0.0016	water_blank	water	blank	biolrep_1	FALSE
1.3335	A6	0.0018	water_blank	water	blank	biolrep_1	FALSE
1.50019	A6	0.00189999	water_blank	water	blank	biolrep_1	FALSE
1.66686	A6	0.0017	water_blank	water	blank	biolrep_1	FALSE
1.83356	A6	0.0018	water_blank	water	blank	biolrep_1	FALSE
2.00025	A6	0.0021	water_blank	water	blank	biolrep_1	FALSE
2.16694	A6	0.00199999	water_blank	water	blank	biolrep_1	FALSE
2.33361	A6	0.0022	water_blank	water	blank	biolrep_1	FALSE
2.50031	A6	0.0023	water_blank	water	blank	biolrep_1	FALSE
2.667	A6	0.0023	water_blank	water	blank	biolrep_1	FALSE
2.83367	A6	0.00199999	water_blank	water	blank	biolrep_1	FALSE
3.00036	A6	0.0021	water_blank	water	blank	biolrep_1	FALSE
3.16706	A6	0.0021	water_blank	water	blank	biolrep_1	FALSE
3.33372	A6	0.0022	water_blank	water	blank	biolrep_1	FALSE
3.50042	A6	0.0022	water_blank	water	blank	biolrep_1	FALSE
3.66711	A6	0.00199999	water_blank	water	blank	biolrep_1	FALSE
3.83381	A6	0.00199999	water_blank	water	blank	biolrep_1	FALSE
4.00047	A6	0.00189999	water_blank	water	blank	biolrep_1	FALSE
4.16717	A6	0.0016	water_blank	water	blank	biolrep_1	FALSE
4.33386	A6	0.00189999	water_blank	water	blank	biolrep_1	FALSE
4.50053	A6	0.00189999	water_blank	water	blank	biolrep_1	FALSE
4.66722	A6	0.00199999	water_blank	water	blank	biolrep_1	FALSE
4.83392	A6	0.00199999	water_blank	water	blank	biolrep_1	FALSE
5.00061	A6	0.0021	water_blank	water	blank	biolrep_1	FALSE
5.16728	A6	0.00199999	water_blank	water	blank	biolrep_1	FALSE
5.33397	A6	0.0022	water_blank	water	blank	biolrep_1	FALSE
5.50067	A6	0.0022	water_blank	water	blank	biolrep_1	FALSE
5.66733	A6	0.0022	water_blank	water	blank	biolrep_1	FALSE
5.83403	A6	0.0022	water_blank	water	blank	biolrep_1	FALSE
6.00072	A6	0.0022	water_blank	water	blank	biolrep_1	FALSE
6.16742	A6	0.0022	water_blank	water	blank	biolrep_1	FALSE
6.33408	A6	0.00239999	water_blank	water	blank	biolrep_1	FALSE
6.50078	A6	0.0025	water_blank	water	blank	biolrep_1	FALSE
6.66747	A6	0.0025	water_blank	water	blank	biolrep_1	FALSE
6.83414	A6	0.0021	water_blank	water	blank	biolrep_1	FALSE
7.00083	A6	0.0022	water_blank	water	blank	biolrep_1	FALSE
7.16753	A6	0.0022	water_blank	water	blank	biolrep_1	FALSE
7.33419	A6	0.0021	water_blank	water	blank	biolrep_1	FALSE
7.50089	A6	0.00199999	water_blank	water	blank	biolrep_1	FALSE
7.66758	A6	0.0022	water_blank	water	blank	biolrep_1	FALSE
7.83428	A6	0.0021	water_blank	water	blank	biolrep_1	FALSE
8.00094	A6	0.00199999	water_blank	water	blank	biolrep_1	FALSE
8.16764	A6	0.0023	water_blank	water	blank	biolrep_1	FALSE
8.33433	A6	0.0022	water_blank	water	blank	biolrep_1	FALSE
8.501	A6	0.0023	water_blank	water	blank	biolrep_1	FALSE
8.66769	A6	0.0021	water_blank	water	blank	biolrep_1	FALSE
8.83439	A6	0.0022	water_blank	water	blank	biolrep_1	FALSE
9.00108	A6	0.00199999	water_blank	water	blank	biolrep_1	FALSE
9.16775	A6	0.0022	water_blank	water	blank	biolrep_1	FALSE
9.33444	A6	0.0021	water_blank	water	blank	biolrep_1	FALSE
9.50114	A6	0.0022	water_blank	water	blank	biolrep_1	FALSE
9.66781	A6	0.0021	water_blank	water	blank	biolrep_1	FALSE
9.8345	A6	0.00189999	water_blank	water	blank	biolrep_1	FALSE
10.0012	A6	0.0022	water_blank	water	blank	biolrep_1	FALSE
10.1679	A6	0.0021	water_blank	water	blank	biolrep_1	FALSE
10.3346	A6	0.0022	water_blank	water	blank	biolrep_1	FALSE
10.5013	A6	0.0023	water_blank	water	blank	biolrep_1	FALSE
10.6679	A6	0.0023	water_blank	water	blank	biolrep_1	FALSE
10.8346	A6	0.0021	water_blank	water	blank	biolrep_1	FALSE
11.0013	A6	0.0021	water_blank	water	blank	biolrep_1	FALSE
11.168	A6	0.00239999	water_blank	water	blank	biolrep_1	FALSE
11.3347	A6	0.00239999	water_blank	water	blank	biolrep_1	FALSE
11.5014	A6	0.0023	water_blank	water	blank	biolrep_1	FALSE
11.6681	A6	0.0021	water_blank	water	blank	biolrep_1	FALSE
11.8347	A6	0.0021	water_blank	water	blank	biolrep_1	FALSE
12.0014	A6	0.00199999	water_blank	water	blank	biolrep_1	FALSE
12.1681	A6	0.0018	water_blank	water	blank	biolrep_1	FALSE
12.3348	A6	0.0021	water_blank	water	blank	biolrep_1	FALSE
12.5015	A6	0.00199999	water_blank	water	blank	biolrep_1	FALSE
12.6682	A6	0.0021	water_blank	water	blank	biolrep_1	FALSE
12.8349	A6	0.0021	water_blank	water	blank	biolrep_1	FALSE
13.0016	A6	0.0021	water_blank	water	blank	biolrep_1	FALSE
13.1682	A6	0.0021	water_blank	water	blank	biolrep_1	FALSE
13.3349	A6	0.0021	water_blank	water	blank	biolrep_1	FALSE
13.5016	A6	0.0022	water_blank	water	blank	biolrep_1	FALSE
13.6683	A6	0.0021	water_blank	water	blank	biolrep_1	FALSE
13.835	A6	0.00239999	water_blank	water	blank	biolrep_1	FALSE
14.0017	A6	0.00199999	water_blank	water	blank	biolrep_1	FALSE
14.1684	A6	0.0023	water_blank	water	blank	biolrep_1	FALSE
14.335	A6	0.00199999	water_blank	water	blank	biolrep_1	FALSE
14.5017	A6	0.0023	water_blank	water	blank	biolrep_1	FALSE
14.6684	A6	0.00239999	water_blank	water	blank	biolrep_1	FALSE
14.8351	A6	0.0018	water_blank	water	blank	biolrep_1	FALSE
15.0018	A6	0.0021	water_blank	water	blank	biolrep_1	FALSE
15.1685	A6	0.0022	water_blank	water	blank	biolrep_1	FALSE
15.3351	A6	0.0021	water_blank	water	blank	biolrep_1	FALSE
15.5018	A6	0.0022	water_blank	water	blank	biolrep_1	FALSE
15.6685	A6	0.0022	water_blank	water	blank	biolrep_1	FALSE
15.8352	A6	0.0022	water_blank	water	blank	biolrep_1	FALSE
16.0019	A6	0.0021	water_blank	water	blank	biolrep_1	FALSE
16.1686	A6	0.0023	water_blank	water	blank	biolrep_1	FALSE
16.3353	A6	0.0023	water_blank	water	blank	biolrep_1	FALSE
16.5019	A6	0.00199999	water_blank	water	blank	biolrep_1	FALSE
16.6686	A6	0.0022	water_blank	water	blank	biolrep_1	FALSE
16.8353	A6	0.00239999	water_blank	water	blank	biolrep_1	FALSE
17.002	A6	0.0025	water_blank	water	blank	biolrep_1	FALSE
17.1687	A6	0.0022	water_blank	water	blank	biolrep_1	FALSE
17.3354	A6	0.0023	water_blank	water	blank	biolrep_1	FALSE
17.5021	A6	0.0023	water_blank	water	blank	biolrep_1	FALSE
17.6688	A6	0.00239999	water_blank	water	blank	biolrep_1	FALSE
17.8354	A6	0.0023	water_blank	water	blank	biolrep_1	FALSE
18.0021	A6	0.00239999	water_blank	water	blank	biolrep_1	FALSE
18.1688	A6	0.00239999	water_blank	water	blank	biolrep_1	FALSE
18.3355	A6	0.0023	water_blank	water	blank	biolrep_1	FALSE
18.5022	A6	0.0025	water_blank	water	blank	biolrep_1	FALSE
18.6689	A6	0.0023	water_blank	water	blank	biolrep_1	FALSE
18.8356	A6	0.00239999	water_blank	water	blank	biolrep_1	FALSE
19.0023	A6	0.0022	water_blank	water	blank	biolrep_1	FALSE
19.1689	A6	0.0023	water_blank	water	blank	biolrep_1	FALSE
19.3356	A6	0.0023	water_blank	water	blank	biolrep_1	FALSE
19.5023	A6	0.0023	water_blank	water	blank	biolrep_1	FALSE
19.669	A6	0.0022	water_blank	water	blank	biolrep_1	FALSE
19.8357	A6	0.00239999	water_blank	water	blank	biolrep_1	FALSE
20.0024	A6	0.0023	water_blank	water	blank	biolrep_1	FALSE
0	A7	0.001	water_blank	water	blank	biolrep_1	FALSE
0.166694	A7	0.0013	water_blank	water	blank	biolrep_1	FALSE
0.333389	A7	0.0012	water_blank	water	blank	biolrep_1	FALSE
0.500056	A7	0.0013	water_blank	water	blank	biolrep_1	FALSE
0.66675	A7	0.0015	water_blank	water	blank	biolrep_1	FALSE
0.833444	A7	0.0016	water_blank	water	blank	biolrep_1	FALSE
1.00011	A7	0.0016	water_blank	water	blank	biolrep_1	FALSE
1.16681	A7	0.002	water_blank	water	blank	biolrep_1	FALSE
1.3335	A7	0.0018	water_blank	water	blank	biolrep_1	FALSE
1.50019	A7	0.0019	water_blank	water	blank	biolrep_1	FALSE
1.66686	A7	0.0021	water_blank	water	blank	biolrep_1	FALSE
1.83356	A7	0.0019	water_blank	water	blank	biolrep_1	FALSE
2.00025	A7	0.0022	water_blank	water	blank	biolrep_1	FALSE
2.16694	A7	0.0023	water_blank	water	blank	biolrep_1	FALSE
2.33361	A7	0.0024	water_blank	water	blank	biolrep_1	FALSE
2.50031	A7	0.0023	water_blank	water	blank	biolrep_1	FALSE
2.667	A7	0.0022	water_blank	water	blank	biolrep_1	FALSE
2.83367	A7	0.0024	water_blank	water	blank	biolrep_1	FALSE
3.00036	A7	0.0024	water_blank	water	blank	biolrep_1	FALSE
3.16706	A7	0.0023	water_blank	water	blank	biolrep_1	FALSE
3.33372	A7	0.0023	water_blank	water	blank	biolrep_1	FALSE
3.50042	A7	0.0022	water_blank	water	blank	biolrep_1	FALSE
3.66711	A7	0.0024	water_blank	water	blank	biolrep_1	FALSE
3.83381	A7	0.0026	water_blank	water	blank	biolrep_1	FALSE
4.00047	A7	0.0026	water_blank	water	blank	biolrep_1	FALSE
4.16717	A7	0.0026	water_blank	water	blank	biolrep_1	FALSE
4.33386	A7	0.0026	water_blank	water	blank	biolrep_1	FALSE
4.50053	A7	0.0026	water_blank	water	blank	biolrep_1	FALSE
4.66722	A7	0.0024	water_blank	water	blank	biolrep_1	FALSE
4.83392	A7	0.0021	water_blank	water	blank	biolrep_1	FALSE
5.00061	A7	0.002	water_blank	water	blank	biolrep_1	FALSE
5.16728	A7	0.0021	water_blank	water	blank	biolrep_1	FALSE
5.33397	A7	0.0022	water_blank	water	blank	biolrep_1	FALSE
5.50067	A7	0.0021	water_blank	water	blank	biolrep_1	FALSE
5.66733	A7	0.0022	water_blank	water	blank	biolrep_1	FALSE
5.83403	A7	0.0022	water_blank	water	blank	biolrep_1	FALSE
6.00072	A7	0.0022	water_blank	water	blank	biolrep_1	FALSE
6.16742	A7	0.002	water_blank	water	blank	biolrep_1	FALSE
6.33408	A7	0.0023	water_blank	water	blank	biolrep_1	FALSE
6.50078	A7	0.0023	water_blank	water	blank	biolrep_1	FALSE
6.66747	A7	0.0022	water_blank	water	blank	biolrep_1	FALSE
6.83414	A7	0.0021	water_blank	water	blank	biolrep_1	FALSE
7.00083	A7	0.0024	water_blank	water	blank	biolrep_1	FALSE
7.16753	A7	0.0023	water_blank	water	blank	biolrep_1	FALSE
7.33419	A7	0.0022	water_blank	water	blank	biolrep_1	FALSE
7.50089	A7	0.0025	water_blank	water	blank	biolrep_1	FALSE
7.66758	A7	0.0022	water_blank	water	blank	biolrep_1	FALSE
7.83428	A7	0.0025	water_blank	water	blank	biolrep_1	FALSE
8.00094	A7	0.0024	water_blank	water	blank	biolrep_1	FALSE
8.16764	A7	0.0025	water_blank	water	blank	biolrep_1	FALSE
8.33433	A7	0.0024	water_blank	water	blank	biolrep_1	FALSE
8.501	A7	0.0022	water_blank	water	blank	biolrep_1	FALSE
8.66769	A7	0.0022	water_blank	water	blank	biolrep_1	FALSE
8.83439	A7	0.0022	water_blank	water	blank	biolrep_1	FALSE
9.00108	A7	0.0023	water_blank	water	blank	biolrep_1	FALSE
9.16775	A7	0.0023	water_blank	water	blank	biolrep_1	FALSE
9.33444	A7	0.0021	water_blank	water	blank	biolrep_1	FALSE
9.50114	A7	0.0023	water_blank	water	blank	biolrep_1	FALSE
9.66781	A7	0.0023	water_blank	water	blank	biolrep_1	FALSE
9.8345	A7	0.0022	water_blank	water	blank	biolrep_1	FALSE
10.0012	A7	0.0022	water_blank	water	blank	biolrep_1	FALSE
10.1679	A7	0.0022	water_blank	water	blank	biolrep_1	FALSE
10.3346	A7	0.0023	water_blank	water	blank	biolrep_1	FALSE
10.5013	A7	0.0023	water_blank	water	blank	biolrep_1	FALSE
10.6679	A7	0.0023	water_blank	water	blank	biolrep_1	FALSE
10.8346	A7	0.0021	water_blank	water	blank	biolrep_1	FALSE
11.0013	A7	0.0021	water_blank	water	blank	biolrep_1	FALSE
11.168	A7	0.0023	water_blank	water	blank	biolrep_1	FALSE
11.3347	A7	0.0023	water_blank	water	blank	biolrep_1	FALSE
11.5014	A7	0.0023	water_blank	water	blank	biolrep_1	FALSE
11.6681	A7	0.0021	water_blank	water	blank	biolrep_1	FALSE
11.8347	A7	0.0022	water_blank	water	blank	biolrep_1	FALSE
12.0014	A7	0.0024	water_blank	water	blank	biolrep_1	FALSE
12.1681	A7	0.0021	water_blank	water	blank	biolrep_1	FALSE
12.3348	A7	0.0023	water_blank	water	blank	biolrep_1	FALSE
12.5015	A7	0.0023	water_blank	water	blank	biolrep_1	FALSE
12.6682	A7	0.0022	water_blank	water	blank	biolrep_1	FALSE
12.8349	A7	0.0024	water_blank	water	blank	biolrep_1	FALSE
13.0016	A7	0.0021	water_blank	water	blank	biolrep_1	FALSE
13.1682	A7	0.0021	water_blank	water	blank	biolrep_1	FALSE
13.3349	A7	0.0022	water_blank	water	blank	biolrep_1	FALSE
13.5016	A7	0.0023	water_blank	water	blank	biolrep_1	FALSE
13.6683	A7	0.0024	water_blank	water	blank	biolrep_1	FALSE
13.835	A7	0.0022	water_blank	water	blank	biolrep_1	FALSE
14.0017	A7	0.0022	water_blank	water	blank	biolrep_1	FALSE
14.1684	A7	0.0025	water_blank	water	blank	biolrep_1	FALSE
14.335	A7	0.0021	water_blank	water	blank	biolrep_1	FALSE
14.5017	A7	0.0024	water_blank	water	blank	biolrep_1	FALSE
14.6684	A7	0.0024	water_blank	water	blank	biolrep_1	FALSE
14.8351	A7	0.0023	water_blank	water	blank	biolrep_1	FALSE
15.0018	A7	0.0023	water_blank	water	blank	biolrep_1	FALSE
15.1685	A7	0.0024	water_blank	water	blank	biolrep_1	FALSE
15.3351	A7	0.0022	water_blank	water	blank	biolrep_1	FALSE
15.5018	A7	0.0023	water_blank	water	blank	biolrep_1	FALSE
15.6685	A7	0.0022	water_blank	water	blank	biolrep_1	FALSE
15.8352	A7	0.0024	water_blank	water	blank	biolrep_1	FALSE
16.0019	A7	0.0022	water_blank	water	blank	biolrep_1	FALSE
16.1686	A7	0.0024	water_blank	water	blank	biolrep_1	FALSE
16.3353	A7	0.0023	water_blank	water	blank	biolrep_1	FALSE
16.5019	A7	0.0022	water_blank	water	blank	biolrep_1	FALSE
16.6686	A7	0.0023	water_blank	water	blank	biolrep_1	FALSE
16.8353	A7	0.0024	water_blank	water	blank	biolrep_1	FALSE
17.002	A7	0.0023	water_blank	water	blank	biolrep_1	FALSE
17.1687	A7	0.0023	water_blank	water	blank	biolrep_1	FALSE
17.3354	A7	0.0023	water_blank	water	blank	biolrep_1	FALSE
17.5021	A7	0.0022	water_blank	water	blank	biolrep_1	FALSE
17.6688	A7	0.0024	water_blank	water	blank	biolrep_1	FALSE
17.8354	A7	0.0024	water_blank	water	blank	biolrep_1	FALSE
18.0021	A7	0.0023	water_blank	water	blank	biolrep_1	FALSE
18.1688	A7	0.0024	water_blank	water	blank	biolrep_1	FALSE
18.3355	A7	0.0025	water_blank	water	blank	biolrep_1	FALSE
18.5022	A7	0.0023	water_blank	water	blank	biolrep_1	FALSE
18.6689	A7	0.0026	water_blank	water	blank	biolrep_1	FALSE
18.8356	A7	0.0025	water_blank	water	blank	biolrep_1	FALSE
19.0023	A7	0.0025	water_blank	water	blank	biolrep_1	FALSE
19.1689	A7	0.0025	water_blank	water	blank	biolrep_1	FALSE
19.3356	A7	0.0023	water_blank	water	blank	biolrep_1	FALSE
19.5023	A7	0.0024	water_blank	water	blank	biolrep_1	FALSE
19.669	A7	0.0024	water_blank	water	blank	biolrep_1	FALSE
19.8357	A7	0.0024	water_blank	water	blank	biolrep_1	FALSE
20.0024	A7	0.0026	water_blank	water	blank	biolrep_1	FALSE
0	A8	0.001	water_blank	water	blank	biolrep_1	FALSE
0.166694	A8	0.00130001	water_blank	water	blank	biolrep_1	FALSE
0.333389	A8	0.0014	water_blank	water	blank	biolrep_1	FALSE
0.500056	A8	0.0014	water_blank	water	blank	biolrep_1	FALSE
0.66675	A8	0.0017	water_blank	water	blank	biolrep_1	FALSE
0.833444	A8	0.00180001	water_blank	water	blank	biolrep_1	FALSE
1.00011	A8	0.00180001	water_blank	water	blank	biolrep_1	FALSE
1.16681	A8	0.0019	water_blank	water	blank	biolrep_1	FALSE
1.3335	A8	0.0021	water_blank	water	blank	biolrep_1	FALSE
1.50019	A8	0.00220001	water_blank	water	blank	biolrep_1	FALSE
1.66686	A8	0.00220001	water_blank	water	blank	biolrep_1	FALSE
1.83356	A8	0.0026	water_blank	water	blank	biolrep_1	FALSE
2.00025	A8	0.0029	water_blank	water	blank	biolrep_1	FALSE
2.16694	A8	0.0024	water_blank	water	blank	biolrep_1	FALSE
2.33361	A8	0.003	water_blank	water	blank	biolrep_1	FALSE
2.50031	A8	0.0033	water_blank	water	blank	biolrep_1	FALSE
2.667	A8	0.00310001	water_blank	water	blank	biolrep_1	FALSE
2.83367	A8	0.0032	water_blank	water	blank	biolrep_1	FALSE
3.00036	A8	0.0029	water_blank	water	blank	biolrep_1	FALSE
3.16706	A8	0.003	water_blank	water	blank	biolrep_1	FALSE
3.33372	A8	0.0029	water_blank	water	blank	biolrep_1	FALSE
3.50042	A8	0.003	water_blank	water	blank	biolrep_1	FALSE
3.66711	A8	0.0029	water_blank	water	blank	biolrep_1	FALSE
3.83381	A8	0.003	water_blank	water	blank	biolrep_1	FALSE
4.00047	A8	0.0029	water_blank	water	blank	biolrep_1	FALSE
4.16717	A8	0.0023	water_blank	water	blank	biolrep_1	FALSE
4.33386	A8	0.0025	water_blank	water	blank	biolrep_1	FALSE
4.50053	A8	0.0025	water_blank	water	blank	biolrep_1	FALSE
4.66722	A8	0.00270001	water_blank	water	blank	biolrep_1	FALSE
4.83392	A8	0.0028	water_blank	water	blank	biolrep_1	FALSE
5.00061	A8	0.0028	water_blank	water	blank	biolrep_1	FALSE
5.16728	A8	0.0029	water_blank	water	blank	biolrep_1	FALSE
5.33397	A8	0.0028	water_blank	water	blank	biolrep_1	FALSE
5.50067	A8	0.0028	water_blank	water	blank	biolrep_1	FALSE
5.66733	A8	0.0025	water_blank	water	blank	biolrep_1	FALSE
5.83403	A8	0.0025	water_blank	water	blank	biolrep_1	FALSE
6.00072	A8	0.0029	water_blank	water	blank	biolrep_1	FALSE
6.16742	A8	0.00270001	water_blank	water	blank	biolrep_1	FALSE
6.33408	A8	0.00270001	water_blank	water	blank	biolrep_1	FALSE
6.50078	A8	0.00270001	water_blank	water	blank	biolrep_1	FALSE
6.66747	A8	0.0028	water_blank	water	blank	biolrep_1	FALSE
6.83414	A8	0.0028	water_blank	water	blank	biolrep_1	FALSE
7.00083	A8	0.0029	water_blank	water	blank	biolrep_1	FALSE
7.16753	A8	0.0028	water_blank	water	blank	biolrep_1	FALSE
7.33419	A8	0.0028	water_blank	water	blank	biolrep_1	FALSE
7.50089	A8	0.00270001	water_blank	water	blank	biolrep_1	FALSE
7.66758	A8	0.00270001	water_blank	water	blank	biolrep_1	FALSE
7.83428	A8	0.0029	water_blank	water	blank	biolrep_1	FALSE
8.00094	A8	0.0025	water_blank	water	blank	biolrep_1	FALSE
8.16764	A8	0.0025	water_blank	water	blank	biolrep_1	FALSE
8.33433	A8	0.0024	water_blank	water	blank	biolrep_1	FALSE
8.501	A8	0.0025	water_blank	water	blank	biolrep_1	FALSE
8.66769	A8	0.0026	water_blank	water	blank	biolrep_1	FALSE
8.83439	A8	0.0024	water_blank	water	blank	biolrep_1	FALSE
9.00108	A8	0.0025	water_blank	water	blank	biolrep_1	FALSE
9.16775	A8	0.0026	water_blank	water	blank	biolrep_1	FALSE
9.33444	A8	0.0025	water_blank	water	blank	biolrep_1	FALSE
9.50114	A8	0.0023	water_blank	water	blank	biolrep_1	FALSE
9.66781	A8	0.0026	water_blank	water	blank	biolrep_1	FALSE
9.8345	A8	0.0023	water_blank	water	blank	biolrep_1	FALSE
10.0012	A8	0.0025	water_blank	water	blank	biolrep_1	FALSE
10.1679	A8	0.0026	water_blank	water	blank	biolrep_1	FALSE
10.3346	A8	0.0026	water_blank	water	blank	biolrep_1	FALSE
10.5013	A8	0.00270001	water_blank	water	blank	biolrep_1	FALSE
10.6679	A8	0.003	water_blank	water	blank	biolrep_1	FALSE
10.8346	A8	0.0025	water_blank	water	blank	biolrep_1	FALSE
11.0013	A8	0.0026	water_blank	water	blank	biolrep_1	FALSE
11.168	A8	0.0026	water_blank	water	blank	biolrep_1	FALSE
11.3347	A8	0.0026	water_blank	water	blank	biolrep_1	FALSE
11.5014	A8	0.0028	water_blank	water	blank	biolrep_1	FALSE
11.6681	A8	0.0029	water_blank	water	blank	biolrep_1	FALSE
11.8347	A8	0.0029	water_blank	water	blank	biolrep_1	FALSE
12.0014	A8	0.0028	water_blank	water	blank	biolrep_1	FALSE
12.1681	A8	0.0023	water_blank	water	blank	biolrep_1	FALSE
12.3348	A8	0.0026	water_blank	water	blank	biolrep_1	FALSE
12.5015	A8	0.0024	water_blank	water	blank	biolrep_1	FALSE
12.6682	A8	0.0025	water_blank	water	blank	biolrep_1	FALSE
12.8349	A8	0.0026	water_blank	water	blank	biolrep_1	FALSE
13.0016	A8	0.0025	water_blank	water	blank	biolrep_1	FALSE
13.1682	A8	0.0026	water_blank	water	blank	biolrep_1	FALSE
13.3349	A8	0.00270001	water_blank	water	blank	biolrep_1	FALSE
13.5016	A8	0.0026	water_blank	water	blank	biolrep_1	FALSE
13.6683	A8	0.0026	water_blank	water	blank	biolrep_1	FALSE
13.835	A8	0.0026	water_blank	water	blank	biolrep_1	FALSE
14.0017	A8	0.00270001	water_blank	water	blank	biolrep_1	FALSE
14.1684	A8	0.003	water_blank	water	blank	biolrep_1	FALSE
14.335	A8	0.0024	water_blank	water	blank	biolrep_1	FALSE
14.5017	A8	0.00270001	water_blank	water	blank	biolrep_1	FALSE
14.6684	A8	0.0028	water_blank	water	blank	biolrep_1	FALSE
14.8351	A8	0.0024	water_blank	water	blank	biolrep_1	FALSE
15.0018	A8	0.0024	water_blank	water	blank	biolrep_1	FALSE
15.1685	A8	0.0028	water_blank	water	blank	biolrep_1	FALSE
15.3351	A8	0.00270001	water_blank	water	blank	biolrep_1	FALSE
15.5018	A8	0.0028	water_blank	water	blank	biolrep_1	FALSE
15.6685	A8	0.00270001	water_blank	water	blank	biolrep_1	FALSE
15.8352	A8	0.003	water_blank	water	blank	biolrep_1	FALSE
16.0019	A8	0.0025	water_blank	water	blank	biolrep_1	FALSE
16.1686	A8	0.0028	water_blank	water	blank	biolrep_1	FALSE
16.3353	A8	0.0028	water_blank	water	blank	biolrep_1	FALSE
16.5019	A8	0.00270001	water_blank	water	blank	biolrep_1	FALSE
16.6686	A8	0.0028	water_blank	water	blank	biolrep_1	FALSE
16.8353	A8	0.0028	water_blank	water	blank	biolrep_1	FALSE
17.002	A8	0.00310001	water_blank	water	blank	biolrep_1	FALSE
17.1687	A8	0.003	water_blank	water	blank	biolrep_1	FALSE
17.3354	A8	0.0026	water_blank	water	blank	biolrep_1	FALSE
17.5021	A8	0.0029	water_blank	water	blank	biolrep_1	FALSE
17.6688	A8	0.0026	water_blank	water	blank	biolrep_1	FALSE
17.8354	A8	0.00270001	water_blank	water	blank	biolrep_1	FALSE
18.0021	A8	0.0028	water_blank	water	blank	biolrep_1	FALSE
18.1688	A8	0.0028	water_blank	water	blank	biolrep_1	FALSE
18.3355	A8	0.00270001	water_blank	water	blank	biolrep_1	FALSE
18.5022	A8	0.0028	water_blank	water	blank	biolrep_1	FALSE
18.6689	A8	0.00270001	water_blank	water	blank	biolrep_1	FALSE
18.8356	A8	0.003	water_blank	water	blank	biolrep_1	FALSE
19.0023	A8	0.0028	water_blank	water	blank	biolrep_1	FALSE
19.1689	A8	0.0028	water_blank	water	blank	biolrep_1	FALSE
19.3356	A8	0.00270001	water_blank	water	blank	biolrep_1	FALSE
19.5023	A8	0.00270001	water_blank	water	blank	biolrep_1	FALSE
19.669	A8	0.00270001	water_blank	water	blank	biolrep_1	FALSE
19.8357	A8	0.00270001	water_blank	water	blank	biolrep_1	FALSE
20.0024	A8	0.0026	water_blank	water	blank	biolrep_1	FALSE
0	A9	0.001	water_blank	water	blank	biolrep_1	FALSE
0.166694	A9	0.0015	water_blank	water	blank	biolrep_1	FALSE
0.333389	A9	0.0014	water_blank	water	blank	biolrep_1	FALSE
0.500056	A9	0.0016	water_blank	water	blank	biolrep_1	FALSE
0.66675	A9	0.0019	water_blank	water	blank	biolrep_1	FALSE
0.833444	A9	0.0019	water_blank	water	blank	biolrep_1	FALSE
1.00011	A9	0.002	water_blank	water	blank	biolrep_1	FALSE
1.16681	A9	0.0024	water_blank	water	blank	biolrep_1	FALSE
1.3335	A9	0.0023	water_blank	water	blank	biolrep_1	FALSE
1.50019	A9	0.0024	water_blank	water	blank	biolrep_1	FALSE
1.66686	A9	0.0023	water_blank	water	blank	biolrep_1	FALSE
1.83356	A9	0.0026	water_blank	water	blank	biolrep_1	FALSE
2.00025	A9	0.0029	water_blank	water	blank	biolrep_1	FALSE
2.16694	A9	0.0027	water_blank	water	blank	biolrep_1	FALSE
2.33361	A9	0.0027	water_blank	water	blank	biolrep_1	FALSE
2.50031	A9	0.003	water_blank	water	blank	biolrep_1	FALSE
2.667	A9	0.0028	water_blank	water	blank	biolrep_1	FALSE
2.83367	A9	0.003	water_blank	water	blank	biolrep_1	FALSE
3.00036	A9	0.0027	water_blank	water	blank	biolrep_1	FALSE
3.16706	A9	0.0027	water_blank	water	blank	biolrep_1	FALSE
3.33372	A9	0.0029	water_blank	water	blank	biolrep_1	FALSE
3.50042	A9	0.0028	water_blank	water	blank	biolrep_1	FALSE
3.66711	A9	0.0027	water_blank	water	blank	biolrep_1	FALSE
3.83381	A9	0.0027	water_blank	water	blank	biolrep_1	FALSE
4.00047	A9	0.0029	water_blank	water	blank	biolrep_1	FALSE
4.16717	A9	0.0028	water_blank	water	blank	biolrep_1	FALSE
4.33386	A9	0.0021	water_blank	water	blank	biolrep_1	FALSE
4.50053	A9	0.0023	water_blank	water	blank	biolrep_1	FALSE
4.66722	A9	0.0025	water_blank	water	blank	biolrep_1	FALSE
4.83392	A9	0.0023	water_blank	water	blank	biolrep_1	FALSE
5.00061	A9	0.0025	water_blank	water	blank	biolrep_1	FALSE
5.16728	A9	0.0025	water_blank	water	blank	biolrep_1	FALSE
5.33397	A9	0.0026	water_blank	water	blank	biolrep_1	FALSE
5.50067	A9	0.0025	water_blank	water	blank	biolrep_1	FALSE
5.66733	A9	0.0027	water_blank	water	blank	biolrep_1	FALSE
5.83403	A9	0.0024	water_blank	water	blank	biolrep_1	FALSE
6.00072	A9	0.0026	water_blank	water	blank	biolrep_1	FALSE
6.16742	A9	0.0024	water_blank	water	blank	biolrep_1	FALSE
6.33408	A9	0.0026	water_blank	water	blank	biolrep_1	FALSE
6.50078	A9	0.0027	water_blank	water	blank	biolrep_1	FALSE
6.66747	A9	0.0026	water_blank	water	blank	biolrep_1	FALSE
6.83414	A9	0.0028	water_blank	water	blank	biolrep_1	FALSE
7.00083	A9	0.0031	water_blank	water	blank	biolrep_1	FALSE
7.16753	A9	0.0027	water_blank	water	blank	biolrep_1	FALSE
7.33419	A9	0.0021	water_blank	water	blank	biolrep_1	FALSE
7.50089	A9	0.0022	water_blank	water	blank	biolrep_1	FALSE
7.66758	A9	0.002	water_blank	water	blank	biolrep_1	FALSE
7.83428	A9	0.0021	water_blank	water	blank	biolrep_1	FALSE
8.00094	A9	0.0021	water_blank	water	blank	biolrep_1	FALSE
8.16764	A9	0.002	water_blank	water	blank	biolrep_1	FALSE
8.33433	A9	0.0019	water_blank	water	blank	biolrep_1	FALSE
8.501	A9	0.0022	water_blank	water	blank	biolrep_1	FALSE
8.66769	A9	0.0024	water_blank	water	blank	biolrep_1	FALSE
8.83439	A9	0.0021	water_blank	water	blank	biolrep_1	FALSE
9.00108	A9	0.0023	water_blank	water	blank	biolrep_1	FALSE
9.16775	A9	0.0021	water_blank	water	blank	biolrep_1	FALSE
9.33444	A9	0.0021	water_blank	water	blank	biolrep_1	FALSE
9.50114	A9	0.002	water_blank	water	blank	biolrep_1	FALSE
9.66781	A9	0.0022	water_blank	water	blank	biolrep_1	FALSE
9.8345	A9	0.0021	water_blank	water	blank	biolrep_1	FALSE
10.0012	A9	0.0022	water_blank	water	blank	biolrep_1	FALSE
10.1679	A9	0.0021	water_blank	water	blank	biolrep_1	FALSE
10.3346	A9	0.0021	water_blank	water	blank	biolrep_1	FALSE
10.5013	A9	0.0022	water_blank	water	blank	biolrep_1	FALSE
10.6679	A9	0.0022	water_blank	water	blank	biolrep_1	FALSE
10.8346	A9	0.0021	water_blank	water	blank	biolrep_1	FALSE
11.0013	A9	0.0021	water_blank	water	blank	biolrep_1	FALSE
11.168	A9	0.0023	water_blank	water	blank	biolrep_1	FALSE
11.3347	A9	0.0024	water_blank	water	blank	biolrep_1	FALSE
11.5014	A9	0.0022	water_blank	water	blank	biolrep_1	FALSE
11.6681	A9	0.0021	water_blank	water	blank	biolrep_1	FALSE
11.8347	A9	0.002	water_blank	water	blank	biolrep_1	FALSE
12.0014	A9	0.0019	water_blank	water	blank	biolrep_1	FALSE
12.1681	A9	0.0018	water_blank	water	blank	biolrep_1	FALSE
12.3348	A9	0.0021	water_blank	water	blank	biolrep_1	FALSE
12.5015	A9	0.002	water_blank	water	blank	biolrep_1	FALSE
12.6682	A9	0.0022	water_blank	water	blank	biolrep_1	FALSE
12.8349	A9	0.0021	water_blank	water	blank	biolrep_1	FALSE
13.0016	A9	0.002	water_blank	water	blank	biolrep_1	FALSE
13.1682	A9	0.0023	water_blank	water	blank	biolrep_1	FALSE
13.3349	A9	0.0021	water_blank	water	blank	biolrep_1	FALSE
13.5016	A9	0.0024	water_blank	water	blank	biolrep_1	FALSE
13.6683	A9	0.0022	water_blank	water	blank	biolrep_1	FALSE
13.835	A9	0.0023	water_blank	water	blank	biolrep_1	FALSE
14.0017	A9	0.0021	water_blank	water	blank	biolrep_1	FALSE
14.1684	A9	0.0022	water_blank	water	blank	biolrep_1	FALSE
14.335	A9	0.002	water_blank	water	blank	biolrep_1	FALSE
14.5017	A9	0.0021	water_blank	water	blank	biolrep_1	FALSE
14.6684	A9	0.0022	water_blank	water	blank	biolrep_1	FALSE
14.8351	A9	0.0021	water_blank	water	blank	biolrep_1	FALSE
15.0018	A9	0.0021	water_blank	water	blank	biolrep_1	FALSE
15.1685	A9	0.0021	water_blank	water	blank	biolrep_1	FALSE
15.3351	A9	0.0021	water_blank	water	blank	biolrep_1	FALSE
15.5018	A9	0.0024	water_blank	water	blank	biolrep_1	FALSE
15.6685	A9	0.0024	water_blank	water	blank	biolrep_1	FALSE
15.8352	A9	0.0022	water_blank	water	blank	biolrep_1	FALSE
16.0019	A9	0.0019	water_blank	water	blank	biolrep_1	FALSE
16.1686	A9	0.0022	water_blank	water	blank	biolrep_1	FALSE
16.3353	A9	0.0022	water_blank	water	blank	biolrep_1	FALSE
16.5019	A9	0.0021	water_blank	water	blank	biolrep_1	FALSE
16.6686	A9	0.0023	water_blank	water	blank	biolrep_1	FALSE
16.8353	A9	0.002	water_blank	water	blank	biolrep_1	FALSE
17.002	A9	0.0021	water_blank	water	blank	biolrep_1	FALSE
17.1687	A9	0.0023	water_blank	water	blank	biolrep_1	FALSE
17.3354	A9	0.0023	water_blank	water	blank	biolrep_1	FALSE
17.5021	A9	0.0021	water_blank	water	blank	biolrep_1	FALSE
17.6688	A9	0.0025	water_blank	water	blank	biolrep_1	FALSE
17.8354	A9	0.0023	water_blank	water	blank	biolrep_1	FALSE
18.0021	A9	0.0022	water_blank	water	blank	biolrep_1	FALSE
18.1688	A9	0.0023	water_blank	water	blank	biolrep_1	FALSE
18.3355	A9	0.0023	water_blank	water	blank	biolrep_1	FALSE
18.5022	A9	0.0022	water_blank	water	blank	biolrep_1	FALSE
18.6689	A9	0.0024	water_blank	water	blank	biolrep_1	FALSE
18.8356	A9	0.0024	water_blank	water	blank	biolrep_1	FALSE
19.0023	A9	0.0024	water_blank	water	blank	biolrep_1	FALSE
19.1689	A9	0.0024	water_blank	water	blank	biolrep_1	FALSE
19.3356	A9	0.0024	water_blank	water	blank	biolrep_1	FALSE
19.5023	A9	0.0025	water_blank	water	blank	biolrep_1	FALSE
19.669	A9	0.0025	water_blank	water	blank	biolrep_1	FALSE
19.8357	A9	0.0025	water_blank	water	blank	biolrep_1	FALSE
20.0024	A9	0.0025	water_blank	water	blank	biolrep_1	FALSE
0	A10	0.001	water_blank	water	blank	biolrep_1	FALSE
0.166694	A10	0.001	water_blank	water	blank	biolrep_1	FALSE
0.333389	A10	0.001	water_blank	water	blank	biolrep_1	FALSE
0.500056	A10	0.0011	water_blank	water	blank	biolrep_1	FALSE
0.66675	A10	0.00140001	water_blank	water	blank	biolrep_1	FALSE
0.833444	A10	0.0012	water_blank	water	blank	biolrep_1	FALSE
1.00011	A10	0.00130001	water_blank	water	blank	biolrep_1	FALSE
1.16681	A10	0.00130001	water_blank	water	blank	biolrep_1	FALSE
1.3335	A10	0.0015	water_blank	water	blank	biolrep_1	FALSE
1.50019	A10	0.0016	water_blank	water	blank	biolrep_1	FALSE
1.66686	A10	0.0015	water_blank	water	blank	biolrep_1	FALSE
1.83356	A10	0.00140001	water_blank	water	blank	biolrep_1	FALSE
2.00025	A10	0.0015	water_blank	water	blank	biolrep_1	FALSE
2.16694	A10	0.0017	water_blank	water	blank	biolrep_1	FALSE
2.33361	A10	0.0019	water_blank	water	blank	biolrep_1	FALSE
2.50031	A10	0.0019	water_blank	water	blank	biolrep_1	FALSE
2.667	A10	0.00180001	water_blank	water	blank	biolrep_1	FALSE
2.83367	A10	0.0019	water_blank	water	blank	biolrep_1	FALSE
3.00036	A10	0.00180001	water_blank	water	blank	biolrep_1	FALSE
3.16706	A10	0.00220001	water_blank	water	blank	biolrep_1	FALSE
3.33372	A10	0.0015	water_blank	water	blank	biolrep_1	FALSE
3.50042	A10	0.0016	water_blank	water	blank	biolrep_1	FALSE
3.66711	A10	0.0017	water_blank	water	blank	biolrep_1	FALSE
3.83381	A10	0.002	water_blank	water	blank	biolrep_1	FALSE
4.00047	A10	0.0019	water_blank	water	blank	biolrep_1	FALSE
4.16717	A10	0.0023	water_blank	water	blank	biolrep_1	FALSE
4.33386	A10	0.002	water_blank	water	blank	biolrep_1	FALSE
4.50053	A10	0.0017	water_blank	water	blank	biolrep_1	FALSE
4.66722	A10	0.0017	water_blank	water	blank	biolrep_1	FALSE
4.83392	A10	0.002	water_blank	water	blank	biolrep_1	FALSE
5.00061	A10	0.002	water_blank	water	blank	biolrep_1	FALSE
5.16728	A10	0.0019	water_blank	water	blank	biolrep_1	FALSE
5.33397	A10	0.0015	water_blank	water	blank	biolrep_1	FALSE
5.50067	A10	0.0015	water_blank	water	blank	biolrep_1	FALSE
5.66733	A10	0.0015	water_blank	water	blank	biolrep_1	FALSE
5.83403	A10	0.0016	water_blank	water	blank	biolrep_1	FALSE
6.00072	A10	0.0016	water_blank	water	blank	biolrep_1	FALSE
6.16742	A10	0.0017	water_blank	water	blank	biolrep_1	FALSE
6.33408	A10	0.0015	water_blank	water	blank	biolrep_1	FALSE
6.50078	A10	0.0015	water_blank	water	blank	biolrep_1	FALSE
6.66747	A10	0.00180001	water_blank	water	blank	biolrep_1	FALSE
6.83414	A10	0.0019	water_blank	water	blank	biolrep_1	FALSE
7.00083	A10	0.0019	water_blank	water	blank	biolrep_1	FALSE
7.16753	A10	0.0019	water_blank	water	blank	biolrep_1	FALSE
7.33419	A10	0.00180001	water_blank	water	blank	biolrep_1	FALSE
7.50089	A10	0.0017	water_blank	water	blank	biolrep_1	FALSE
7.66758	A10	0.0017	water_blank	water	blank	biolrep_1	FALSE
7.83428	A10	0.0017	water_blank	water	blank	biolrep_1	FALSE
8.00094	A10	0.0016	water_blank	water	blank	biolrep_1	FALSE
8.16764	A10	0.0019	water_blank	water	blank	biolrep_1	FALSE
8.33433	A10	0.0016	water_blank	water	blank	biolrep_1	FALSE
8.501	A10	0.0016	water_blank	water	blank	biolrep_1	FALSE
8.66769	A10	0.0016	water_blank	water	blank	biolrep_1	FALSE
8.83439	A10	0.0017	water_blank	water	blank	biolrep_1	FALSE
9.00108	A10	0.0016	water_blank	water	blank	biolrep_1	FALSE
9.16775	A10	0.0017	water_blank	water	blank	biolrep_1	FALSE
9.33444	A10	0.0017	water_blank	water	blank	biolrep_1	FALSE
9.50114	A10	0.0016	water_blank	water	blank	biolrep_1	FALSE
9.66781	A10	0.0015	water_blank	water	blank	biolrep_1	FALSE
9.8345	A10	0.0015	water_blank	water	blank	biolrep_1	FALSE
10.0012	A10	0.0015	water_blank	water	blank	biolrep_1	FALSE
10.1679	A10	0.0015	water_blank	water	blank	biolrep_1	FALSE
10.3346	A10	0.00140001	water_blank	water	blank	biolrep_1	FALSE
10.5013	A10	0.00140001	water_blank	water	blank	biolrep_1	FALSE
10.6679	A10	0.0015	water_blank	water	blank	biolrep_1	FALSE
10.8346	A10	0.00130001	water_blank	water	blank	biolrep_1	FALSE
11.0013	A10	0.0012	water_blank	water	blank	biolrep_1	FALSE
11.168	A10	0.00130001	water_blank	water	blank	biolrep_1	FALSE
11.3347	A10	0.00130001	water_blank	water	blank	biolrep_1	FALSE
11.5014	A10	0.00140001	water_blank	water	blank	biolrep_1	FALSE
11.6681	A10	0.0015	water_blank	water	blank	biolrep_1	FALSE
11.8347	A10	0.0016	water_blank	water	blank	biolrep_1	FALSE
12.0014	A10	0.0015	water_blank	water	blank	biolrep_1	FALSE
12.1681	A10	0.0016	water_blank	water	blank	biolrep_1	FALSE
12.3348	A10	0.0016	water_blank	water	blank	biolrep_1	FALSE
12.5015	A10	0.0015	water_blank	water	blank	biolrep_1	FALSE
12.6682	A10	0.00140001	water_blank	water	blank	biolrep_1	FALSE
12.8349	A10	0.00180001	water_blank	water	blank	biolrep_1	FALSE
13.0016	A10	0.0016	water_blank	water	blank	biolrep_1	FALSE
13.1682	A10	0.0017	water_blank	water	blank	biolrep_1	FALSE
13.3349	A10	0.00180001	water_blank	water	blank	biolrep_1	FALSE
13.5016	A10	0.00180001	water_blank	water	blank	biolrep_1	FALSE
13.6683	A10	0.00180001	water_blank	water	blank	biolrep_1	FALSE
13.835	A10	0.0017	water_blank	water	blank	biolrep_1	FALSE
14.0017	A10	0.0017	water_blank	water	blank	biolrep_1	FALSE
14.1684	A10	0.0019	water_blank	water	blank	biolrep_1	FALSE
14.335	A10	0.0016	water_blank	water	blank	biolrep_1	FALSE
14.5017	A10	0.0015	water_blank	water	blank	biolrep_1	FALSE
14.6684	A10	0.00130001	water_blank	water	blank	biolrep_1	FALSE
14.8351	A10	0.00130001	water_blank	water	blank	biolrep_1	FALSE
15.0018	A10	0.0015	water_blank	water	blank	biolrep_1	FALSE
15.1685	A10	0.0016	water_blank	water	blank	biolrep_1	FALSE
15.3351	A10	0.0017	water_blank	water	blank	biolrep_1	FALSE
15.5018	A10	0.0016	water_blank	water	blank	biolrep_1	FALSE
15.6685	A10	0.002	water_blank	water	blank	biolrep_1	FALSE
15.8352	A10	0.0019	water_blank	water	blank	biolrep_1	FALSE
16.0019	A10	0.0019	water_blank	water	blank	biolrep_1	FALSE
16.1686	A10	0.0019	water_blank	water	blank	biolrep_1	FALSE
16.3353	A10	0.0019	water_blank	water	blank	biolrep_1	FALSE
16.5019	A10	0.0019	water_blank	water	blank	biolrep_1	FALSE
16.6686	A10	0.00180001	water_blank	water	blank	biolrep_1	FALSE
16.8353	A10	0.00130001	water_blank	water	blank	biolrep_1	FALSE
17.002	A10	0.00140001	water_blank	water	blank	biolrep_1	FALSE
17.1687	A10	0.00140001	water_blank	water	blank	biolrep_1	FALSE
17.3354	A10	0.0015	water_blank	water	blank	biolrep_1	FALSE
17.5021	A10	0.0019	water_blank	water	blank	biolrep_1	FALSE
17.6688	A10	0.00140001	water_blank	water	blank	biolrep_1	FALSE
17.8354	A10	0.00140001	water_blank	water	blank	biolrep_1	FALSE
18.0021	A10	0.0016	water_blank	water	blank	biolrep_1	FALSE
18.1688	A10	0.0017	water_blank	water	blank	biolrep_1	FALSE
18.3355	A10	0.0017	water_blank	water	blank	biolrep_1	FALSE
18.5022	A10	0.0017	water_blank	water	blank	biolrep_1	FALSE
18.6689	A10	0.0017	water_blank	water	blank	biolrep_1	FALSE
18.8356	A10	0.0016	water_blank	water	blank	biolrep_1	FALSE
19.0023	A10	0.0017	water_blank	water	blank	biolrep_1	FALSE
19.1689	A10	0.0019	water_blank	water	blank	biolrep_1	FALSE
19.3356	A10	0.0019	water_blank	water	blank	biolrep_1	FALSE
19.5023	A10	0.0016	water_blank	water	blank	biolrep_1	FALSE
19.669	A10	0.0017	water_blank	water	blank	biolrep_1	FALSE
19.8357	A10	0.0016	water_blank	water	blank	biolrep_1	FALSE
20.0024	A10	0.0016	water_blank	water	blank	biolrep_1	FALSE
0	A11	0.001	water_blank	water	blank	biolrep_1	FALSE
0.166694	A11	0.0014	water_blank	water	blank	biolrep_1	FALSE
0.333389	A11	0.0014	water_blank	water	blank	biolrep_1	FALSE
0.500056	A11	0.00149999	water_blank	water	blank	biolrep_1	FALSE
0.66675	A11	0.0019	water_blank	water	blank	biolrep_1	FALSE
0.833444	A11	0.0018	water_blank	water	blank	biolrep_1	FALSE
1.00011	A11	0.0019	water_blank	water	blank	biolrep_1	FALSE
1.16681	A11	0.0021	water_blank	water	blank	biolrep_1	FALSE
1.3335	A11	0.0022	water_blank	water	blank	biolrep_1	FALSE
1.50019	A11	0.0023	water_blank	water	blank	biolrep_1	FALSE
1.66686	A11	0.0022	water_blank	water	blank	biolrep_1	FALSE
1.83356	A11	0.00239999	water_blank	water	blank	biolrep_1	FALSE
2.00025	A11	0.00289999	water_blank	water	blank	biolrep_1	FALSE
2.16694	A11	0.00289999	water_blank	water	blank	biolrep_1	FALSE
2.33361	A11	0.0027	water_blank	water	blank	biolrep_1	FALSE
2.50031	A11	0.00289999	water_blank	water	blank	biolrep_1	FALSE
2.667	A11	0.0031	water_blank	water	blank	biolrep_1	FALSE
2.83367	A11	0.0032	water_blank	water	blank	biolrep_1	FALSE
3.00036	A11	0.00289999	water_blank	water	blank	biolrep_1	FALSE
3.16706	A11	0.00289999	water_blank	water	blank	biolrep_1	FALSE
3.33372	A11	0.00289999	water_blank	water	blank	biolrep_1	FALSE
3.50042	A11	0.0028	water_blank	water	blank	biolrep_1	FALSE
3.66711	A11	0.003	water_blank	water	blank	biolrep_1	FALSE
3.83381	A11	0.0032	water_blank	water	blank	biolrep_1	FALSE
4.00047	A11	0.003	water_blank	water	blank	biolrep_1	FALSE
4.16717	A11	0.0028	water_blank	water	blank	biolrep_1	FALSE
4.33386	A11	0.0027	water_blank	water	blank	biolrep_1	FALSE
4.50053	A11	0.00289999	water_blank	water	blank	biolrep_1	FALSE
4.66722	A11	0.003	water_blank	water	blank	biolrep_1	FALSE
4.83392	A11	0.0028	water_blank	water	blank	biolrep_1	FALSE
5.00061	A11	0.0028	water_blank	water	blank	biolrep_1	FALSE
5.16728	A11	0.0026	water_blank	water	blank	biolrep_1	FALSE
5.33397	A11	0.0028	water_blank	water	blank	biolrep_1	FALSE
5.50067	A11	0.0028	water_blank	water	blank	biolrep_1	FALSE
5.66733	A11	0.0022	water_blank	water	blank	biolrep_1	FALSE
5.83403	A11	0.0021	water_blank	water	blank	biolrep_1	FALSE
6.00072	A11	0.00239999	water_blank	water	blank	biolrep_1	FALSE
6.16742	A11	0.0021	water_blank	water	blank	biolrep_1	FALSE
6.33408	A11	0.0022	water_blank	water	blank	biolrep_1	FALSE
6.50078	A11	0.0022	water_blank	water	blank	biolrep_1	FALSE
6.66747	A11	0.0019	water_blank	water	blank	biolrep_1	FALSE
6.83414	A11	0.0022	water_blank	water	blank	biolrep_1	FALSE
7.00083	A11	0.0023	water_blank	water	blank	biolrep_1	FALSE
7.16753	A11	0.0022	water_blank	water	blank	biolrep_1	FALSE
7.33419	A11	0.0025	water_blank	water	blank	biolrep_1	FALSE
7.50089	A11	0.0026	water_blank	water	blank	biolrep_1	FALSE
7.66758	A11	0.0025	water_blank	water	blank	biolrep_1	FALSE
7.83428	A11	0.0023	water_blank	water	blank	biolrep_1	FALSE
8.00094	A11	0.0023	water_blank	water	blank	biolrep_1	FALSE
8.16764	A11	0.0022	water_blank	water	blank	biolrep_1	FALSE
8.33433	A11	0.0022	water_blank	water	blank	biolrep_1	FALSE
8.501	A11	0.0025	water_blank	water	blank	biolrep_1	FALSE
8.66769	A11	0.00239999	water_blank	water	blank	biolrep_1	FALSE
8.83439	A11	0.0025	water_blank	water	blank	biolrep_1	FALSE
9.00108	A11	0.0023	water_blank	water	blank	biolrep_1	FALSE
9.16775	A11	0.00199999	water_blank	water	blank	biolrep_1	FALSE
9.33444	A11	0.00199999	water_blank	water	blank	biolrep_1	FALSE
9.50114	A11	0.0022	water_blank	water	blank	biolrep_1	FALSE
9.66781	A11	0.0023	water_blank	water	blank	biolrep_1	FALSE
9.8345	A11	0.0023	water_blank	water	blank	biolrep_1	FALSE
10.0012	A11	0.0022	water_blank	water	blank	biolrep_1	FALSE
10.1679	A11	0.0021	water_blank	water	blank	biolrep_1	FALSE
10.3346	A11	0.0022	water_blank	water	blank	biolrep_1	FALSE
10.5013	A11	0.0023	water_blank	water	blank	biolrep_1	FALSE
10.6679	A11	0.0021	water_blank	water	blank	biolrep_1	FALSE
10.8346	A11	0.0022	water_blank	water	blank	biolrep_1	FALSE
11.0013	A11	0.00239999	water_blank	water	blank	biolrep_1	FALSE
11.168	A11	0.0021	water_blank	water	blank	biolrep_1	FALSE
11.3347	A11	0.0022	water_blank	water	blank	biolrep_1	FALSE
11.5014	A11	0.0019	water_blank	water	blank	biolrep_1	FALSE
11.6681	A11	0.0021	water_blank	water	blank	biolrep_1	FALSE
11.8347	A11	0.0022	water_blank	water	blank	biolrep_1	FALSE
12.0014	A11	0.0021	water_blank	water	blank	biolrep_1	FALSE
12.1681	A11	0.0019	water_blank	water	blank	biolrep_1	FALSE
12.3348	A11	0.00239999	water_blank	water	blank	biolrep_1	FALSE
12.5015	A11	0.0021	water_blank	water	blank	biolrep_1	FALSE
12.6682	A11	0.0021	water_blank	water	blank	biolrep_1	FALSE
12.8349	A11	0.00199999	water_blank	water	blank	biolrep_1	FALSE
13.0016	A11	0.00199999	water_blank	water	blank	biolrep_1	FALSE
13.1682	A11	0.0022	water_blank	water	blank	biolrep_1	FALSE
13.3349	A11	0.00199999	water_blank	water	blank	biolrep_1	FALSE
13.5016	A11	0.0022	water_blank	water	blank	biolrep_1	FALSE
13.6683	A11	0.0021	water_blank	water	blank	biolrep_1	FALSE
13.835	A11	0.0022	water_blank	water	blank	biolrep_1	FALSE
14.0017	A11	0.0018	water_blank	water	blank	biolrep_1	FALSE
14.1684	A11	0.0021	water_blank	water	blank	biolrep_1	FALSE
14.335	A11	0.0021	water_blank	water	blank	biolrep_1	FALSE
14.5017	A11	0.0021	water_blank	water	blank	biolrep_1	FALSE
14.6684	A11	0.0023	water_blank	water	blank	biolrep_1	FALSE
14.8351	A11	0.0023	water_blank	water	blank	biolrep_1	FALSE
15.0018	A11	0.0022	water_blank	water	blank	biolrep_1	FALSE
15.1685	A11	0.0026	water_blank	water	blank	biolrep_1	FALSE
15.3351	A11	0.0021	water_blank	water	blank	biolrep_1	FALSE
15.5018	A11	0.0021	water_blank	water	blank	biolrep_1	FALSE
15.6685	A11	0.0021	water_blank	water	blank	biolrep_1	FALSE
15.8352	A11	0.00199999	water_blank	water	blank	biolrep_1	FALSE
16.0019	A11	0.0021	water_blank	water	blank	biolrep_1	FALSE
16.1686	A11	0.00199999	water_blank	water	blank	biolrep_1	FALSE
16.3353	A11	0.0022	water_blank	water	blank	biolrep_1	FALSE
16.5019	A11	0.00239999	water_blank	water	blank	biolrep_1	FALSE
16.6686	A11	0.00239999	water_blank	water	blank	biolrep_1	FALSE
16.8353	A11	0.0021	water_blank	water	blank	biolrep_1	FALSE
17.002	A11	0.0022	water_blank	water	blank	biolrep_1	FALSE
17.1687	A11	0.0022	water_blank	water	blank	biolrep_1	FALSE
17.3354	A11	0.0023	water_blank	water	blank	biolrep_1	FALSE
17.5021	A11	0.0021	water_blank	water	blank	biolrep_1	FALSE
17.6688	A11	0.0021	water_blank	water	blank	biolrep_1	FALSE
17.8354	A11	0.0022	water_blank	water	blank	biolrep_1	FALSE
18.0021	A11	0.0021	water_blank	water	blank	biolrep_1	FALSE
18.1688	A11	0.0025	water_blank	water	blank	biolrep_1	FALSE
18.3355	A11	0.0026	water_blank	water	blank	biolrep_1	FALSE
18.5022	A11	0.00199999	water_blank	water	blank	biolrep_1	FALSE
18.6689	A11	0.0025	water_blank	water	blank	biolrep_1	FALSE
18.8356	A11	0.0023	water_blank	water	blank	biolrep_1	FALSE
19.0023	A11	0.0023	water_blank	water	blank	biolrep_1	FALSE
19.1689	A11	0.0022	water_blank	water	blank	biolrep_1	FALSE
19.3356	A11	0.0022	water_blank	water	blank	biolrep_1	FALSE
19.5023	A11	0.00239999	water_blank	water	blank	biolrep_1	FALSE
19.669	A11	0.0023	water_blank	water	blank	biolrep_1	FALSE
19.8357	A11	0.0023	water_blank	water	blank	biolrep_1	FALSE
20.0024	A11	0.00239999	water_blank	water	blank	biolrep_1	FALSE
0	A12	0.001	water_blank	water	blank	biolrep_1	FALSE
0.166694	A12	0.0017	water_blank	water	blank	biolrep_1	FALSE
0.333389	A12	0.0017	water_blank	water	blank	biolrep_1	FALSE
0.500056	A12	0.00189999	water_blank	water	blank	biolrep_1	FALSE
0.66675	A12	0.0021	water_blank	water	blank	biolrep_1	FALSE
0.833444	A12	0.00239999	water_blank	water	blank	biolrep_1	FALSE
1.00011	A12	0.00239999	water_blank	water	blank	biolrep_1	FALSE
1.16681	A12	0.00239999	water_blank	water	blank	biolrep_1	FALSE
1.3335	A12	0.0027	water_blank	water	blank	biolrep_1	FALSE
1.50019	A12	0.00279999	water_blank	water	blank	biolrep_1	FALSE
1.66686	A12	0.0026	water_blank	water	blank	biolrep_1	FALSE
1.83356	A12	0.0031	water_blank	water	blank	biolrep_1	FALSE
2.00025	A12	0.003	water_blank	water	blank	biolrep_1	FALSE
2.16694	A12	0.00329999	water_blank	water	blank	biolrep_1	FALSE
2.33361	A12	0.0032	water_blank	water	blank	biolrep_1	FALSE
2.50031	A12	0.0034	water_blank	water	blank	biolrep_1	FALSE
2.667	A12	0.0032	water_blank	water	blank	biolrep_1	FALSE
2.83367	A12	0.0032	water_blank	water	blank	biolrep_1	FALSE
3.00036	A12	0.0031	water_blank	water	blank	biolrep_1	FALSE
3.16706	A12	0.0035	water_blank	water	blank	biolrep_1	FALSE
3.33372	A12	0.0031	water_blank	water	blank	biolrep_1	FALSE
3.50042	A12	0.0031	water_blank	water	blank	biolrep_1	FALSE
3.66711	A12	0.00289999	water_blank	water	blank	biolrep_1	FALSE
3.83381	A12	0.0031	water_blank	water	blank	biolrep_1	FALSE
4.00047	A12	0.0027	water_blank	water	blank	biolrep_1	FALSE
4.16717	A12	0.00279999	water_blank	water	blank	biolrep_1	FALSE
4.33386	A12	0.003	water_blank	water	blank	biolrep_1	FALSE
4.50053	A12	0.0032	water_blank	water	blank	biolrep_1	FALSE
4.66722	A12	0.0034	water_blank	water	blank	biolrep_1	FALSE
4.83392	A12	0.00329999	water_blank	water	blank	biolrep_1	FALSE
5.00061	A12	0.0032	water_blank	water	blank	biolrep_1	FALSE
5.16728	A12	0.0032	water_blank	water	blank	biolrep_1	FALSE
5.33397	A12	0.00329999	water_blank	water	blank	biolrep_1	FALSE
5.50067	A12	0.0031	water_blank	water	blank	biolrep_1	FALSE
5.66733	A12	0.0025	water_blank	water	blank	biolrep_1	FALSE
5.83403	A12	0.0027	water_blank	water	blank	biolrep_1	FALSE
6.00072	A12	0.00289999	water_blank	water	blank	biolrep_1	FALSE
6.16742	A12	0.0026	water_blank	water	blank	biolrep_1	FALSE
6.33408	A12	0.0027	water_blank	water	blank	biolrep_1	FALSE
6.50078	A12	0.00289999	water_blank	water	blank	biolrep_1	FALSE
6.66747	A12	0.0031	water_blank	water	blank	biolrep_1	FALSE
6.83414	A12	0.00289999	water_blank	water	blank	biolrep_1	FALSE
7.00083	A12	0.0034	water_blank	water	blank	biolrep_1	FALSE
7.16753	A12	0.0031	water_blank	water	blank	biolrep_1	FALSE
7.33419	A12	0.00289999	water_blank	water	blank	biolrep_1	FALSE
7.50089	A12	0.00289999	water_blank	water	blank	biolrep_1	FALSE
7.66758	A12	0.0027	water_blank	water	blank	biolrep_1	FALSE
7.83428	A12	0.0027	water_blank	water	blank	biolrep_1	FALSE
8.00094	A12	0.0027	water_blank	water	blank	biolrep_1	FALSE
8.16764	A12	0.0032	water_blank	water	blank	biolrep_1	FALSE
8.33433	A12	0.0026	water_blank	water	blank	biolrep_1	FALSE
8.501	A12	0.00279999	water_blank	water	blank	biolrep_1	FALSE
8.66769	A12	0.0031	water_blank	water	blank	biolrep_1	FALSE
8.83439	A12	0.00279999	water_blank	water	blank	biolrep_1	FALSE
9.00108	A12	0.00279999	water_blank	water	blank	biolrep_1	FALSE
9.16775	A12	0.0027	water_blank	water	blank	biolrep_1	FALSE
9.33444	A12	0.0026	water_blank	water	blank	biolrep_1	FALSE
9.50114	A12	0.0027	water_blank	water	blank	biolrep_1	FALSE
9.66781	A12	0.00279999	water_blank	water	blank	biolrep_1	FALSE
9.8345	A12	0.0025	water_blank	water	blank	biolrep_1	FALSE
10.0012	A12	0.003	water_blank	water	blank	biolrep_1	FALSE
10.1679	A12	0.00279999	water_blank	water	blank	biolrep_1	FALSE
10.3346	A12	0.00279999	water_blank	water	blank	biolrep_1	FALSE
10.5013	A12	0.003	water_blank	water	blank	biolrep_1	FALSE
10.6679	A12	0.0032	water_blank	water	blank	biolrep_1	FALSE
10.8346	A12	0.0027	water_blank	water	blank	biolrep_1	FALSE
11.0013	A12	0.0027	water_blank	water	blank	biolrep_1	FALSE
11.168	A12	0.00279999	water_blank	water	blank	biolrep_1	FALSE
11.3347	A12	0.0027	water_blank	water	blank	biolrep_1	FALSE
11.5014	A12	0.0031	water_blank	water	blank	biolrep_1	FALSE
11.6681	A12	0.00289999	water_blank	water	blank	biolrep_1	FALSE
11.8347	A12	0.0032	water_blank	water	blank	biolrep_1	FALSE
12.0014	A12	0.00279999	water_blank	water	blank	biolrep_1	FALSE
12.1681	A12	0.00279999	water_blank	water	blank	biolrep_1	FALSE
12.3348	A12	0.0027	water_blank	water	blank	biolrep_1	FALSE
12.5015	A12	0.0027	water_blank	water	blank	biolrep_1	FALSE
12.6682	A12	0.0031	water_blank	water	blank	biolrep_1	FALSE
12.8349	A12	0.00329999	water_blank	water	blank	biolrep_1	FALSE
13.0016	A12	0.00289999	water_blank	water	blank	biolrep_1	FALSE
13.1682	A12	0.00289999	water_blank	water	blank	biolrep_1	FALSE
13.3349	A12	0.0031	water_blank	water	blank	biolrep_1	FALSE
13.5016	A12	0.0032	water_blank	water	blank	biolrep_1	FALSE
13.6683	A12	0.003	water_blank	water	blank	biolrep_1	FALSE
13.835	A12	0.00289999	water_blank	water	blank	biolrep_1	FALSE
14.0017	A12	0.003	water_blank	water	blank	biolrep_1	FALSE
14.1684	A12	0.0032	water_blank	water	blank	biolrep_1	FALSE
14.335	A12	0.0031	water_blank	water	blank	biolrep_1	FALSE
14.5017	A12	0.0031	water_blank	water	blank	biolrep_1	FALSE
14.6684	A12	0.003	water_blank	water	blank	biolrep_1	FALSE
14.8351	A12	0.00279999	water_blank	water	blank	biolrep_1	FALSE
15.0018	A12	0.00279999	water_blank	water	blank	biolrep_1	FALSE
15.1685	A12	0.0031	water_blank	water	blank	biolrep_1	FALSE
15.3351	A12	0.0031	water_blank	water	blank	biolrep_1	FALSE
15.5018	A12	0.0032	water_blank	water	blank	biolrep_1	FALSE
15.6685	A12	0.0034	water_blank	water	blank	biolrep_1	FALSE
15.8352	A12	0.0032	water_blank	water	blank	biolrep_1	FALSE
16.0019	A12	0.00279999	water_blank	water	blank	biolrep_1	FALSE
16.1686	A12	0.003	water_blank	water	blank	biolrep_1	FALSE
16.3353	A12	0.0031	water_blank	water	blank	biolrep_1	FALSE
16.5019	A12	0.00279999	water_blank	water	blank	biolrep_1	FALSE
16.6686	A12	0.0032	water_blank	water	blank	biolrep_1	FALSE
16.8353	A12	0.0035	water_blank	water	blank	biolrep_1	FALSE
17.002	A12	0.0032	water_blank	water	blank	biolrep_1	FALSE
17.1687	A12	0.0032	water_blank	water	blank	biolrep_1	FALSE
17.3354	A12	0.0031	water_blank	water	blank	biolrep_1	FALSE
17.5021	A12	0.00289999	water_blank	water	blank	biolrep_1	FALSE
17.6688	A12	0.0031	water_blank	water	blank	biolrep_1	FALSE
17.8354	A12	0.00329999	water_blank	water	blank	biolrep_1	FALSE
18.0021	A12	0.0036	water_blank	water	blank	biolrep_1	FALSE
18.1688	A12	0.00329999	water_blank	water	blank	biolrep_1	FALSE
18.3355	A12	0.0031	water_blank	water	blank	biolrep_1	FALSE
18.5022	A12	0.00329999	water_blank	water	blank	biolrep_1	FALSE
18.6689	A12	0.0035	water_blank	water	blank	biolrep_1	FALSE
18.8356	A12	0.0032	water_blank	water	blank	biolrep_1	FALSE
19.0023	A12	0.003	water_blank	water	blank	biolrep_1	FALSE
19.1689	A12	0.00329999	water_blank	water	blank	biolrep_1	FALSE
19.3356	A12	0.0032	water_blank	water	blank	biolrep_1	FALSE
19.5023	A12	0.0035	water_blank	water	blank	biolrep_1	FALSE
19.669	A12	0.0036	water_blank	water	blank	biolrep_1	FALSE
19.8357	A12	0.0034	water_blank	water	blank	biolrep_1	FALSE
20.0024	A12	0.00329999	water_blank	water	blank	biolrep_1	FALSE
0	B1	0.0011	water_blank	water	blank	biolrep_1	TRUE
0.166694	B1	0.001	water_blank	water	blank	biolrep_1	TRUE
0.333389	B1	0.0011	water_blank	water	blank	biolrep_1	TRUE
0.500056	B1	0.0011	water_blank	water	blank	biolrep_1	TRUE
0.66675	B1	0.00130001	water_blank	water	blank	biolrep_1	TRUE
0.833444	B1	0.0014	water_blank	water	blank	biolrep_1	TRUE
1.00011	B1	0.0014	water_blank	water	blank	biolrep_1	TRUE
1.16681	B1	0.0016	water_blank	water	blank	biolrep_1	TRUE
1.3335	B1	0.0017	water_blank	water	blank	biolrep_1	TRUE
1.50019	B1	0.0017	water_blank	water	blank	biolrep_1	TRUE
1.66686	B1	0.0019	water_blank	water	blank	biolrep_1	TRUE
1.83356	B1	0.0019	water_blank	water	blank	biolrep_1	TRUE
2.00025	B1	0.002	water_blank	water	blank	biolrep_1	TRUE
2.16694	B1	0.0021	water_blank	water	blank	biolrep_1	TRUE
2.33361	B1	0.00220001	water_blank	water	blank	biolrep_1	TRUE
2.50031	B1	0.0023	water_blank	water	blank	biolrep_1	TRUE
2.667	B1	0.0023	water_blank	water	blank	biolrep_1	TRUE
2.83367	B1	0.0024	water_blank	water	blank	biolrep_1	TRUE
3.00036	B1	0.0025	water_blank	water	blank	biolrep_1	TRUE
3.16706	B1	0.0024	water_blank	water	blank	biolrep_1	TRUE
3.33372	B1	0.0025	water_blank	water	blank	biolrep_1	TRUE
3.50042	B1	0.0025	water_blank	water	blank	biolrep_1	TRUE
3.66711	B1	0.0024	water_blank	water	blank	biolrep_1	TRUE
3.83381	B1	0.0024	water_blank	water	blank	biolrep_1	TRUE
4.00047	B1	0.002	water_blank	water	blank	biolrep_1	TRUE
4.16717	B1	0.0019	water_blank	water	blank	biolrep_1	TRUE
4.33386	B1	0.002	water_blank	water	blank	biolrep_1	TRUE
4.50053	B1	0.0021	water_blank	water	blank	biolrep_1	TRUE
4.66722	B1	0.0021	water_blank	water	blank	biolrep_1	TRUE
4.83392	B1	0.0021	water_blank	water	blank	biolrep_1	TRUE
5.00061	B1	0.002	water_blank	water	blank	biolrep_1	TRUE
5.16728	B1	0.0019	water_blank	water	blank	biolrep_1	TRUE
5.33397	B1	0.0019	water_blank	water	blank	biolrep_1	TRUE
5.50067	B1	0.0019	water_blank	water	blank	biolrep_1	TRUE
5.66733	B1	0.002	water_blank	water	blank	biolrep_1	TRUE
5.83403	B1	0.002	water_blank	water	blank	biolrep_1	TRUE
6.00072	B1	0.0021	water_blank	water	blank	biolrep_1	TRUE
6.16742	B1	0.0021	water_blank	water	blank	biolrep_1	TRUE
6.33408	B1	0.00220001	water_blank	water	blank	biolrep_1	TRUE
6.50078	B1	0.0021	water_blank	water	blank	biolrep_1	TRUE
6.66747	B1	0.0021	water_blank	water	blank	biolrep_1	TRUE
6.83414	B1	0.00220001	water_blank	water	blank	biolrep_1	TRUE
7.00083	B1	0.0023	water_blank	water	blank	biolrep_1	TRUE
7.16753	B1	0.0023	water_blank	water	blank	biolrep_1	TRUE
7.33419	B1	0.00220001	water_blank	water	blank	biolrep_1	TRUE
7.50089	B1	0.0024	water_blank	water	blank	biolrep_1	TRUE
7.66758	B1	0.0023	water_blank	water	blank	biolrep_1	TRUE
7.83428	B1	0.0024	water_blank	water	blank	biolrep_1	TRUE
8.00094	B1	0.0024	water_blank	water	blank	biolrep_1	TRUE
8.16764	B1	0.0023	water_blank	water	blank	biolrep_1	TRUE
8.33433	B1	0.0021	water_blank	water	blank	biolrep_1	TRUE
8.501	B1	0.00220001	water_blank	water	blank	biolrep_1	TRUE
8.66769	B1	0.0021	water_blank	water	blank	biolrep_1	TRUE
8.83439	B1	0.00220001	water_blank	water	blank	biolrep_1	TRUE
9.00108	B1	0.0019	water_blank	water	blank	biolrep_1	TRUE
9.16775	B1	0.0019	water_blank	water	blank	biolrep_1	TRUE
9.33444	B1	0.002	water_blank	water	blank	biolrep_1	TRUE
9.50114	B1	0.002	water_blank	water	blank	biolrep_1	TRUE
9.66781	B1	0.0023	water_blank	water	blank	biolrep_1	TRUE
9.8345	B1	0.002	water_blank	water	blank	biolrep_1	TRUE
10.0012	B1	0.0021	water_blank	water	blank	biolrep_1	TRUE
10.1679	B1	0.0023	water_blank	water	blank	biolrep_1	TRUE
10.3346	B1	0.0021	water_blank	water	blank	biolrep_1	TRUE
10.5013	B1	0.00220001	water_blank	water	blank	biolrep_1	TRUE
10.6679	B1	0.00220001	water_blank	water	blank	biolrep_1	TRUE
10.8346	B1	0.0021	water_blank	water	blank	biolrep_1	TRUE
11.0013	B1	0.0023	water_blank	water	blank	biolrep_1	TRUE
11.168	B1	0.00220001	water_blank	water	blank	biolrep_1	TRUE
11.3347	B1	0.00220001	water_blank	water	blank	biolrep_1	TRUE
11.5014	B1	0.002	water_blank	water	blank	biolrep_1	TRUE
11.6681	B1	0.002	water_blank	water	blank	biolrep_1	TRUE
11.8347	B1	0.002	water_blank	water	blank	biolrep_1	TRUE
12.0014	B1	0.002	water_blank	water	blank	biolrep_1	TRUE
12.1681	B1	0.0021	water_blank	water	blank	biolrep_1	TRUE
12.3348	B1	0.0021	water_blank	water	blank	biolrep_1	TRUE
12.5015	B1	0.0023	water_blank	water	blank	biolrep_1	TRUE
12.6682	B1	0.0021	water_blank	water	blank	biolrep_1	TRUE
12.8349	B1	0.0021	water_blank	water	blank	biolrep_1	TRUE
13.0016	B1	0.0021	water_blank	water	blank	biolrep_1	TRUE
13.1682	B1	0.0021	water_blank	water	blank	biolrep_1	TRUE
13.3349	B1	0.00220001	water_blank	water	blank	biolrep_1	TRUE
13.5016	B1	0.00220001	water_blank	water	blank	biolrep_1	TRUE
13.6683	B1	0.0024	water_blank	water	blank	biolrep_1	TRUE
13.835	B1	0.0021	water_blank	water	blank	biolrep_1	TRUE
14.0017	B1	0.0021	water_blank	water	blank	biolrep_1	TRUE
14.1684	B1	0.0021	water_blank	water	blank	biolrep_1	TRUE
14.335	B1	0.0021	water_blank	water	blank	biolrep_1	TRUE
14.5017	B1	0.0021	water_blank	water	blank	biolrep_1	TRUE
14.6684	B1	0.00220001	water_blank	water	blank	biolrep_1	TRUE
14.8351	B1	0.0021	water_blank	water	blank	biolrep_1	TRUE
15.0018	B1	0.00220001	water_blank	water	blank	biolrep_1	TRUE
15.1685	B1	0.0023	water_blank	water	blank	biolrep_1	TRUE
15.3351	B1	0.00220001	water_blank	water	blank	biolrep_1	TRUE
15.5018	B1	0.0021	water_blank	water	blank	biolrep_1	TRUE
15.6685	B1	0.0021	water_blank	water	blank	biolrep_1	TRUE
15.8352	B1	0.0021	water_blank	water	blank	biolrep_1	TRUE
16.0019	B1	0.0021	water_blank	water	blank	biolrep_1	TRUE
16.1686	B1	0.00220001	water_blank	water	blank	biolrep_1	TRUE
16.3353	B1	0.0023	water_blank	water	blank	biolrep_1	TRUE
16.5019	B1	0.00220001	water_blank	water	blank	biolrep_1	TRUE
16.6686	B1	0.00220001	water_blank	water	blank	biolrep_1	TRUE
16.8353	B1	0.00220001	water_blank	water	blank	biolrep_1	TRUE
17.002	B1	0.0023	water_blank	water	blank	biolrep_1	TRUE
17.1687	B1	0.0023	water_blank	water	blank	biolrep_1	TRUE
17.3354	B1	0.0023	water_blank	water	blank	biolrep_1	TRUE
17.5021	B1	0.0021	water_blank	water	blank	biolrep_1	TRUE
17.6688	B1	0.00220001	water_blank	water	blank	biolrep_1	TRUE
17.8354	B1	0.00220001	water_blank	water	blank	biolrep_1	TRUE
18.0021	B1	0.0021	water_blank	water	blank	biolrep_1	TRUE
18.1688	B1	0.00220001	water_blank	water	blank	biolrep_1	TRUE
18.3355	B1	0.0023	water_blank	water	blank	biolrep_1	TRUE
18.5022	B1	0.0023	water_blank	water	blank	biolrep_1	TRUE
18.6689	B1	0.0023	water_blank	water	blank	biolrep_1	TRUE
18.8356	B1	0.0024	water_blank	water	blank	biolrep_1	TRUE
19.0023	B1	0.0024	water_blank	water	blank	biolrep_1	TRUE
19.1689	B1	0.0024	water_blank	water	blank	biolrep_1	TRUE
19.3356	B1	0.0025	water_blank	water	blank	biolrep_1	TRUE
19.5023	B1	0.0024	water_blank	water	blank	biolrep_1	TRUE
19.669	B1	0.0026	water_blank	water	blank	biolrep_1	TRUE
19.8357	B1	0.0025	water_blank	water	blank	biolrep_1	TRUE
20.0024	B1	0.0026	water_blank	water	blank	biolrep_1	TRUE
0	B2	0.001	Glc_WT	Glc	WT	biolrep_1	FALSE
0.166694	B2	0.0015	Glc_WT	Glc	WT	biolrep_1	FALSE
0.333389	B2	0.0022	Glc_WT	Glc	WT	biolrep_1	FALSE
0.500056	B2	0.0056	Glc_WT	Glc	WT	biolrep_1	FALSE
0.66675	B2	0.0067	Glc_WT	Glc	WT	biolrep_1	FALSE
0.833444	B2	0.0044	Glc_WT	Glc	WT	biolrep_1	FALSE
1.00011	B2	0.0037	Glc_WT	Glc	WT	biolrep_1	FALSE
1.16681	B2	0.0044	Glc_WT	Glc	WT	biolrep_1	FALSE
1.3335	B2	0.0065	Glc_WT	Glc	WT	biolrep_1	FALSE
1.50019	B2	0.0069	Glc_WT	Glc	WT	biolrep_1	FALSE
1.66686	B2	0.00769999	Glc_WT	Glc	WT	biolrep_1	FALSE
1.83356	B2	0.009	Glc_WT	Glc	WT	biolrep_1	FALSE
2.00025	B2	0.0114	Glc_WT	Glc	WT	biolrep_1	FALSE
2.16694	B2	0.0137	Glc_WT	Glc	WT	biolrep_1	FALSE
2.33361	B2	0.0169	Glc_WT	Glc	WT	biolrep_1	FALSE
2.50031	B2	0.0212	Glc_WT	Glc	WT	biolrep_1	FALSE
2.667	B2	0.0266	Glc_WT	Glc	WT	biolrep_1	FALSE
2.83367	B2	0.0337	Glc_WT	Glc	WT	biolrep_1	FALSE
3.00036	B2	0.0426	Glc_WT	Glc	WT	biolrep_1	FALSE
3.16706	B2	0.054	Glc_WT	Glc	WT	biolrep_1	FALSE
3.33372	B2	0.0689	Glc_WT	Glc	WT	biolrep_1	FALSE
3.50042	B2	0.0862	Glc_WT	Glc	WT	biolrep_1	FALSE
3.66711	B2	0.1065	Glc_WT	Glc	WT	biolrep_1	FALSE
3.83381	B2	0.1285	Glc_WT	Glc	WT	biolrep_1	FALSE
4.00047	B2	0.1513	Glc_WT	Glc	WT	biolrep_1	FALSE
4.16717	B2	0.1773	Glc_WT	Glc	WT	biolrep_1	FALSE
4.33386	B2	0.2102	Glc_WT	Glc	WT	biolrep_1	FALSE
4.50053	B2	0.2488	Glc_WT	Glc	WT	biolrep_1	FALSE
4.66722	B2	0.2947	Glc_WT	Glc	WT	biolrep_1	FALSE
4.83392	B2	0.3366	Glc_WT	Glc	WT	biolrep_1	FALSE
5.00061	B2	0.3941	Glc_WT	Glc	WT	biolrep_1	FALSE
5.16728	B2	0.428	Glc_WT	Glc	WT	biolrep_1	FALSE
5.33397	B2	0.4276	Glc_WT	Glc	WT	biolrep_1	FALSE
5.50067	B2	0.4319	Glc_WT	Glc	WT	biolrep_1	FALSE
5.66733	B2	0.4343	Glc_WT	Glc	WT	biolrep_1	FALSE
5.83403	B2	0.4362	Glc_WT	Glc	WT	biolrep_1	FALSE
6.00072	B2	0.437	Glc_WT	Glc	WT	biolrep_1	FALSE
6.16742	B2	0.4379	Glc_WT	Glc	WT	biolrep_1	FALSE
6.33408	B2	0.4369	Glc_WT	Glc	WT	biolrep_1	FALSE
6.50078	B2	0.4385	Glc_WT	Glc	WT	biolrep_1	FALSE
6.66747	B2	0.438	Glc_WT	Glc	WT	biolrep_1	FALSE
6.83414	B2	0.4387	Glc_WT	Glc	WT	biolrep_1	FALSE
7.00083	B2	0.4384	Glc_WT	Glc	WT	biolrep_1	FALSE
7.16753	B2	0.439	Glc_WT	Glc	WT	biolrep_1	FALSE
7.33419	B2	0.4392	Glc_WT	Glc	WT	biolrep_1	FALSE
7.50089	B2	0.4388	Glc_WT	Glc	WT	biolrep_1	FALSE
7.66758	B2	0.4378	Glc_WT	Glc	WT	biolrep_1	FALSE
7.83428	B2	0.4375	Glc_WT	Glc	WT	biolrep_1	FALSE
8.00094	B2	0.4369	Glc_WT	Glc	WT	biolrep_1	FALSE
8.16764	B2	0.438	Glc_WT	Glc	WT	biolrep_1	FALSE
8.33433	B2	0.4386	Glc_WT	Glc	WT	biolrep_1	FALSE
8.501	B2	0.4381	Glc_WT	Glc	WT	biolrep_1	FALSE
8.66769	B2	0.4386	Glc_WT	Glc	WT	biolrep_1	FALSE
8.83439	B2	0.438	Glc_WT	Glc	WT	biolrep_1	FALSE
9.00108	B2	0.4378	Glc_WT	Glc	WT	biolrep_1	FALSE
9.16775	B2	0.4367	Glc_WT	Glc	WT	biolrep_1	FALSE
9.33444	B2	0.4373	Glc_WT	Glc	WT	biolrep_1	FALSE
9.50114	B2	0.4362	Glc_WT	Glc	WT	biolrep_1	FALSE
9.66781	B2	0.4355	Glc_WT	Glc	WT	biolrep_1	FALSE
9.8345	B2	0.4357	Glc_WT	Glc	WT	biolrep_1	FALSE
10.0012	B2	0.4367	Glc_WT	Glc	WT	biolrep_1	FALSE
10.1679	B2	0.4362	Glc_WT	Glc	WT	biolrep_1	FALSE
10.3346	B2	0.4347	Glc_WT	Glc	WT	biolrep_1	FALSE
10.5013	B2	0.4341	Glc_WT	Glc	WT	biolrep_1	FALSE
10.6679	B2	0.4345	Glc_WT	Glc	WT	biolrep_1	FALSE
10.8346	B2	0.4337	Glc_WT	Glc	WT	biolrep_1	FALSE
11.0013	B2	0.4331	Glc_WT	Glc	WT	biolrep_1	FALSE
11.168	B2	0.4335	Glc_WT	Glc	WT	biolrep_1	FALSE
11.3347	B2	0.4327	Glc_WT	Glc	WT	biolrep_1	FALSE
11.5014	B2	0.4332	Glc_WT	Glc	WT	biolrep_1	FALSE
11.6681	B2	0.4326	Glc_WT	Glc	WT	biolrep_1	FALSE
11.8347	B2	0.4326	Glc_WT	Glc	WT	biolrep_1	FALSE
12.0014	B2	0.4317	Glc_WT	Glc	WT	biolrep_1	FALSE
12.1681	B2	0.4314	Glc_WT	Glc	WT	biolrep_1	FALSE
12.3348	B2	0.4301	Glc_WT	Glc	WT	biolrep_1	FALSE
12.5015	B2	0.4298	Glc_WT	Glc	WT	biolrep_1	FALSE
12.6682	B2	0.4295	Glc_WT	Glc	WT	biolrep_1	FALSE
12.8349	B2	0.4296	Glc_WT	Glc	WT	biolrep_1	FALSE
13.0016	B2	0.429	Glc_WT	Glc	WT	biolrep_1	FALSE
13.1682	B2	0.4284	Glc_WT	Glc	WT	biolrep_1	FALSE
13.3349	B2	0.4279	Glc_WT	Glc	WT	biolrep_1	FALSE
13.5016	B2	0.4279	Glc_WT	Glc	WT	biolrep_1	FALSE
13.6683	B2	0.427	Glc_WT	Glc	WT	biolrep_1	FALSE
13.835	B2	0.4268	Glc_WT	Glc	WT	biolrep_1	FALSE
14.0017	B2	0.4267	Glc_WT	Glc	WT	biolrep_1	FALSE
14.1684	B2	0.4265	Glc_WT	Glc	WT	biolrep_1	FALSE
14.335	B2	0.426	Glc_WT	Glc	WT	biolrep_1	FALSE
14.5017	B2	0.4261	Glc_WT	Glc	WT	biolrep_1	FALSE
14.6684	B2	0.4258	Glc_WT	Glc	WT	biolrep_1	FALSE
14.8351	B2	0.4258	Glc_WT	Glc	WT	biolrep_1	FALSE
15.0018	B2	0.4255	Glc_WT	Glc	WT	biolrep_1	FALSE
15.1685	B2	0.4253	Glc_WT	Glc	WT	biolrep_1	FALSE
15.3351	B2	0.4253	Glc_WT	Glc	WT	biolrep_1	FALSE
15.5018	B2	0.4247	Glc_WT	Glc	WT	biolrep_1	FALSE
15.6685	B2	0.4243	Glc_WT	Glc	WT	biolrep_1	FALSE
15.8352	B2	0.4241	Glc_WT	Glc	WT	biolrep_1	FALSE
16.0019	B2	0.4241	Glc_WT	Glc	WT	biolrep_1	FALSE
16.1686	B2	0.4236	Glc_WT	Glc	WT	biolrep_1	FALSE
16.3353	B2	0.4226	Glc_WT	Glc	WT	biolrep_1	FALSE
16.5019	B2	0.4225	Glc_WT	Glc	WT	biolrep_1	FALSE
16.6686	B2	0.4221	Glc_WT	Glc	WT	biolrep_1	FALSE
16.8353	B2	0.4219	Glc_WT	Glc	WT	biolrep_1	FALSE
17.002	B2	0.4212	Glc_WT	Glc	WT	biolrep_1	FALSE
17.1687	B2	0.4215	Glc_WT	Glc	WT	biolrep_1	FALSE
17.3354	B2	0.4211	Glc_WT	Glc	WT	biolrep_1	FALSE
17.5021	B2	0.4206	Glc_WT	Glc	WT	biolrep_1	FALSE
17.6688	B2	0.4201	Glc_WT	Glc	WT	biolrep_1	FALSE
17.8354	B2	0.4196	Glc_WT	Glc	WT	biolrep_1	FALSE
18.0021	B2	0.4189	Glc_WT	Glc	WT	biolrep_1	FALSE
18.1688	B2	0.4186	Glc_WT	Glc	WT	biolrep_1	FALSE
18.3355	B2	0.4183	Glc_WT	Glc	WT	biolrep_1	FALSE
18.5022	B2	0.418	Glc_WT	Glc	WT	biolrep_1	FALSE
18.6689	B2	0.4168	Glc_WT	Glc	WT	biolrep_1	FALSE
18.8356	B2	0.4159	Glc_WT	Glc	WT	biolrep_1	FALSE
19.0023	B2	0.4156	Glc_WT	Glc	WT	biolrep_1	FALSE
19.1689	B2	0.4155	Glc_WT	Glc	WT	biolrep_1	FALSE
19.3356	B2	0.4143	Glc_WT	Glc	WT	biolrep_1	FALSE
19.5023	B2	0.4132	Glc_WT	Glc	WT	biolrep_1	FALSE
19.669	B2	0.4125	Glc_WT	Glc	WT	biolrep_1	FALSE
19.8357	B2	0.4115	Glc_WT	Glc	WT	biolrep_1	FALSE
20.0024	B2	0.4112	Glc_WT	Glc	WT	biolrep_1	FALSE
0	B3	0.001	Glc_WT	Glc	WT	biolrep_1	FALSE
0.166694	B3	0.0015	Glc_WT	Glc	WT	biolrep_1	FALSE
0.333389	B3	0.0019	Glc_WT	Glc	WT	biolrep_1	FALSE
0.500056	B3	0.0065	Glc_WT	Glc	WT	biolrep_1	FALSE
0.66675	B3	0.0073	Glc_WT	Glc	WT	biolrep_1	FALSE
0.833444	B3	0.0066	Glc_WT	Glc	WT	biolrep_1	FALSE
1.00011	B3	0.0044	Glc_WT	Glc	WT	biolrep_1	FALSE
1.16681	B3	0.0051	Glc_WT	Glc	WT	biolrep_1	FALSE
1.3335	B3	0.0079	Glc_WT	Glc	WT	biolrep_1	FALSE
1.50019	B3	0.0071	Glc_WT	Glc	WT	biolrep_1	FALSE
1.66686	B3	0.0085	Glc_WT	Glc	WT	biolrep_1	FALSE
1.83356	B3	0.0097	Glc_WT	Glc	WT	biolrep_1	FALSE
2.00025	B3	0.0127	Glc_WT	Glc	WT	biolrep_1	FALSE
2.16694	B3	0.0145	Glc_WT	Glc	WT	biolrep_1	FALSE
2.33361	B3	0.018	Glc_WT	Glc	WT	biolrep_1	FALSE
2.50031	B3	0.0232	Glc_WT	Glc	WT	biolrep_1	FALSE
2.667	B3	0.0285	Glc_WT	Glc	WT	biolrep_1	FALSE
2.83367	B3	0.0366	Glc_WT	Glc	WT	biolrep_1	FALSE
3.00036	B3	0.0462	Glc_WT	Glc	WT	biolrep_1	FALSE
3.16706	B3	0.0594	Glc_WT	Glc	WT	biolrep_1	FALSE
3.33372	B3	0.0779	Glc_WT	Glc	WT	biolrep_1	FALSE
3.50042	B3	0.0991	Glc_WT	Glc	WT	biolrep_1	FALSE
3.66711	B3	0.1251	Glc_WT	Glc	WT	biolrep_1	FALSE
3.83381	B3	0.1524	Glc_WT	Glc	WT	biolrep_1	FALSE
4.00047	B3	0.1841	Glc_WT	Glc	WT	biolrep_1	FALSE
4.16717	B3	0.2192	Glc_WT	Glc	WT	biolrep_1	FALSE
4.33386	B3	0.2621	Glc_WT	Glc	WT	biolrep_1	FALSE
4.50053	B3	0.3109	Glc_WT	Glc	WT	biolrep_1	FALSE
4.66722	B3	0.3671	Glc_WT	Glc	WT	biolrep_1	FALSE
4.83392	B3	0.4194	Glc_WT	Glc	WT	biolrep_1	FALSE
5.00061	B3	0.4602	Glc_WT	Glc	WT	biolrep_1	FALSE
5.16728	B3	0.462	Glc_WT	Glc	WT	biolrep_1	FALSE
5.33397	B3	0.4525	Glc_WT	Glc	WT	biolrep_1	FALSE
5.50067	B3	0.4483	Glc_WT	Glc	WT	biolrep_1	FALSE
5.66733	B3	0.4441	Glc_WT	Glc	WT	biolrep_1	FALSE
5.83403	B3	0.4419	Glc_WT	Glc	WT	biolrep_1	FALSE
6.00072	B3	0.4392	Glc_WT	Glc	WT	biolrep_1	FALSE
6.16742	B3	0.4373	Glc_WT	Glc	WT	biolrep_1	FALSE
6.33408	B3	0.4357	Glc_WT	Glc	WT	biolrep_1	FALSE
6.50078	B3	0.4347	Glc_WT	Glc	WT	biolrep_1	FALSE
6.66747	B3	0.4339	Glc_WT	Glc	WT	biolrep_1	FALSE
6.83414	B3	0.4332	Glc_WT	Glc	WT	biolrep_1	FALSE
7.00083	B3	0.4329	Glc_WT	Glc	WT	biolrep_1	FALSE
7.16753	B3	0.4323	Glc_WT	Glc	WT	biolrep_1	FALSE
7.33419	B3	0.4318	Glc_WT	Glc	WT	biolrep_1	FALSE
7.50089	B3	0.4315	Glc_WT	Glc	WT	biolrep_1	FALSE
7.66758	B3	0.4302	Glc_WT	Glc	WT	biolrep_1	FALSE
7.83428	B3	0.4299	Glc_WT	Glc	WT	biolrep_1	FALSE
8.00094	B3	0.4294	Glc_WT	Glc	WT	biolrep_1	FALSE
8.16764	B3	0.43	Glc_WT	Glc	WT	biolrep_1	FALSE
8.33433	B3	0.4303	Glc_WT	Glc	WT	biolrep_1	FALSE
8.501	B3	0.4286	Glc_WT	Glc	WT	biolrep_1	FALSE
8.66769	B3	0.4291	Glc_WT	Glc	WT	biolrep_1	FALSE
8.83439	B3	0.429	Glc_WT	Glc	WT	biolrep_1	FALSE
9.00108	B3	0.4292	Glc_WT	Glc	WT	biolrep_1	FALSE
9.16775	B3	0.4275	Glc_WT	Glc	WT	biolrep_1	FALSE
9.33444	B3	0.427	Glc_WT	Glc	WT	biolrep_1	FALSE
9.50114	B3	0.4274	Glc_WT	Glc	WT	biolrep_1	FALSE
9.66781	B3	0.4267	Glc_WT	Glc	WT	biolrep_1	FALSE
9.8345	B3	0.4268	Glc_WT	Glc	WT	biolrep_1	FALSE
10.0012	B3	0.4267	Glc_WT	Glc	WT	biolrep_1	FALSE
10.1679	B3	0.4269	Glc_WT	Glc	WT	biolrep_1	FALSE
10.3346	B3	0.4257	Glc_WT	Glc	WT	biolrep_1	FALSE
10.5013	B3	0.4251	Glc_WT	Glc	WT	biolrep_1	FALSE
10.6679	B3	0.4255	Glc_WT	Glc	WT	biolrep_1	FALSE
10.8346	B3	0.4254	Glc_WT	Glc	WT	biolrep_1	FALSE
11.0013	B3	0.4242	Glc_WT	Glc	WT	biolrep_1	FALSE
11.168	B3	0.4249	Glc_WT	Glc	WT	biolrep_1	FALSE
11.3347	B3	0.4247	Glc_WT	Glc	WT	biolrep_1	FALSE
11.5014	B3	0.4238	Glc_WT	Glc	WT	biolrep_1	FALSE
11.6681	B3	0.424	Glc_WT	Glc	WT	biolrep_1	FALSE
11.8347	B3	0.4236	Glc_WT	Glc	WT	biolrep_1	FALSE
12.0014	B3	0.4235	Glc_WT	Glc	WT	biolrep_1	FALSE
12.1681	B3	0.4245	Glc_WT	Glc	WT	biolrep_1	FALSE
12.3348	B3	0.4238	Glc_WT	Glc	WT	biolrep_1	FALSE
12.5015	B3	0.4229	Glc_WT	Glc	WT	biolrep_1	FALSE
12.6682	B3	0.4226	Glc_WT	Glc	WT	biolrep_1	FALSE
12.8349	B3	0.4226	Glc_WT	Glc	WT	biolrep_1	FALSE
13.0016	B3	0.4218	Glc_WT	Glc	WT	biolrep_1	FALSE
13.1682	B3	0.4215	Glc_WT	Glc	WT	biolrep_1	FALSE
13.3349	B3	0.421	Glc_WT	Glc	WT	biolrep_1	FALSE
13.5016	B3	0.4213	Glc_WT	Glc	WT	biolrep_1	FALSE
13.6683	B3	0.4202	Glc_WT	Glc	WT	biolrep_1	FALSE
13.835	B3	0.4205	Glc_WT	Glc	WT	biolrep_1	FALSE
14.0017	B3	0.4203	Glc_WT	Glc	WT	biolrep_1	FALSE
14.1684	B3	0.4204	Glc_WT	Glc	WT	biolrep_1	FALSE
14.335	B3	0.4193	Glc_WT	Glc	WT	biolrep_1	FALSE
14.5017	B3	0.4195	Glc_WT	Glc	WT	biolrep_1	FALSE
14.6684	B3	0.4192	Glc_WT	Glc	WT	biolrep_1	FALSE
14.8351	B3	0.4192	Glc_WT	Glc	WT	biolrep_1	FALSE
15.0018	B3	0.4189	Glc_WT	Glc	WT	biolrep_1	FALSE
15.1685	B3	0.4183	Glc_WT	Glc	WT	biolrep_1	FALSE
15.3351	B3	0.4182	Glc_WT	Glc	WT	biolrep_1	FALSE
15.5018	B3	0.4172	Glc_WT	Glc	WT	biolrep_1	FALSE
15.6685	B3	0.4162	Glc_WT	Glc	WT	biolrep_1	FALSE
15.8352	B3	0.4158	Glc_WT	Glc	WT	biolrep_1	FALSE
16.0019	B3	0.4152	Glc_WT	Glc	WT	biolrep_1	FALSE
16.1686	B3	0.4145	Glc_WT	Glc	WT	biolrep_1	FALSE
16.3353	B3	0.4135	Glc_WT	Glc	WT	biolrep_1	FALSE
16.5019	B3	0.4132	Glc_WT	Glc	WT	biolrep_1	FALSE
16.6686	B3	0.4123	Glc_WT	Glc	WT	biolrep_1	FALSE
16.8353	B3	0.411	Glc_WT	Glc	WT	biolrep_1	FALSE
17.002	B3	0.4096	Glc_WT	Glc	WT	biolrep_1	FALSE
17.1687	B3	0.4088	Glc_WT	Glc	WT	biolrep_1	FALSE
17.3354	B3	0.4073	Glc_WT	Glc	WT	biolrep_1	FALSE
17.5021	B3	0.4059	Glc_WT	Glc	WT	biolrep_1	FALSE
17.6688	B3	0.404	Glc_WT	Glc	WT	biolrep_1	FALSE
17.8354	B3	0.4025	Glc_WT	Glc	WT	biolrep_1	FALSE
18.0021	B3	0.4009	Glc_WT	Glc	WT	biolrep_1	FALSE
18.1688	B3	0.3994	Glc_WT	Glc	WT	biolrep_1	FALSE
18.3355	B3	0.3978	Glc_WT	Glc	WT	biolrep_1	FALSE
18.5022	B3	0.3961	Glc_WT	Glc	WT	biolrep_1	FALSE
18.6689	B3	0.3942	Glc_WT	Glc	WT	biolrep_1	FALSE
18.8356	B3	0.392	Glc_WT	Glc	WT	biolrep_1	FALSE
19.0023	B3	0.3903	Glc_WT	Glc	WT	biolrep_1	FALSE
19.1689	B3	0.3889	Glc_WT	Glc	WT	biolrep_1	FALSE
19.3356	B3	0.3865	Glc_WT	Glc	WT	biolrep_1	FALSE
19.5023	B3	0.3841	Glc_WT	Glc	WT	biolrep_1	FALSE
19.669	B3	0.3826	Glc_WT	Glc	WT	biolrep_1	FALSE
19.8357	B3	0.3804	Glc_WT	Glc	WT	biolrep_1	FALSE
20.0024	B3	0.3786	Glc_WT	Glc	WT	biolrep_1	FALSE
0	B4	0.001	Glc_WT	Glc	WT	biolrep_1	TRUE
0.166694	B4	0.0012	Glc_WT	Glc	WT	biolrep_1	TRUE
0.333389	B4	0.0018	Glc_WT	Glc	WT	biolrep_1	TRUE
0.500056	B4	0.00459999	Glc_WT	Glc	WT	biolrep_1	TRUE
0.66675	B4	0.0089	Glc_WT	Glc	WT	biolrep_1	TRUE
0.833444	B4	0.0063	Glc_WT	Glc	WT	biolrep_1	TRUE
1.00011	B4	0.0041	Glc_WT	Glc	WT	biolrep_1	TRUE
1.16681	B4	0.00499999	Glc_WT	Glc	WT	biolrep_1	TRUE
1.3335	B4	0.00859999	Glc_WT	Glc	WT	biolrep_1	TRUE
1.50019	B4	0.0069	Glc_WT	Glc	WT	biolrep_1	TRUE
1.66686	B4	0.00809999	Glc_WT	Glc	WT	biolrep_1	TRUE
1.83356	B4	0.0098	Glc_WT	Glc	WT	biolrep_1	TRUE
2.00025	B4	0.0127	Glc_WT	Glc	WT	biolrep_1	TRUE
2.16694	B4	0.0157	Glc_WT	Glc	WT	biolrep_1	TRUE
2.33361	B4	0.0182	Glc_WT	Glc	WT	biolrep_1	TRUE
2.50031	B4	0.0232	Glc_WT	Glc	WT	biolrep_1	TRUE
2.667	B4	0.0288	Glc_WT	Glc	WT	biolrep_1	TRUE
2.83367	B4	0.0369	Glc_WT	Glc	WT	biolrep_1	TRUE
3.00036	B4	0.0465	Glc_WT	Glc	WT	biolrep_1	TRUE
3.16706	B4	0.0595	Glc_WT	Glc	WT	biolrep_1	TRUE
3.33372	B4	0.0775	Glc_WT	Glc	WT	biolrep_1	TRUE
3.50042	B4	0.0981	Glc_WT	Glc	WT	biolrep_1	TRUE
3.66711	B4	0.1225	Glc_WT	Glc	WT	biolrep_1	TRUE
3.83381	B4	0.1488	Glc_WT	Glc	WT	biolrep_1	TRUE
4.00047	B4	0.1776	Glc_WT	Glc	WT	biolrep_1	TRUE
4.16717	B4	0.2108	Glc_WT	Glc	WT	biolrep_1	TRUE
4.33386	B4	0.2506	Glc_WT	Glc	WT	biolrep_1	TRUE
4.50053	B4	0.2955	Glc_WT	Glc	WT	biolrep_1	TRUE
4.66722	B4	0.3521	Glc_WT	Glc	WT	biolrep_1	TRUE
4.83392	B4	0.403	Glc_WT	Glc	WT	biolrep_1	TRUE
5.00061	B4	0.4487	Glc_WT	Glc	WT	biolrep_1	TRUE
5.16728	B4	0.4636	Glc_WT	Glc	WT	biolrep_1	TRUE
5.33397	B4	0.4553	Glc_WT	Glc	WT	biolrep_1	TRUE
5.50067	B4	0.4507	Glc_WT	Glc	WT	biolrep_1	TRUE
5.66733	B4	0.4476	Glc_WT	Glc	WT	biolrep_1	TRUE
5.83403	B4	0.4454	Glc_WT	Glc	WT	biolrep_1	TRUE
6.00072	B4	0.4435	Glc_WT	Glc	WT	biolrep_1	TRUE
6.16742	B4	0.4413	Glc_WT	Glc	WT	biolrep_1	TRUE
6.33408	B4	0.4401	Glc_WT	Glc	WT	biolrep_1	TRUE
6.50078	B4	0.439	Glc_WT	Glc	WT	biolrep_1	TRUE
6.66747	B4	0.4384	Glc_WT	Glc	WT	biolrep_1	TRUE
6.83414	B4	0.4376	Glc_WT	Glc	WT	biolrep_1	TRUE
7.00083	B4	0.4367	Glc_WT	Glc	WT	biolrep_1	TRUE
7.16753	B4	0.4366	Glc_WT	Glc	WT	biolrep_1	TRUE
7.33419	B4	0.4359	Glc_WT	Glc	WT	biolrep_1	TRUE
7.50089	B4	0.4349	Glc_WT	Glc	WT	biolrep_1	TRUE
7.66758	B4	0.4338	Glc_WT	Glc	WT	biolrep_1	TRUE
7.83428	B4	0.4329	Glc_WT	Glc	WT	biolrep_1	TRUE
8.00094	B4	0.4323	Glc_WT	Glc	WT	biolrep_1	TRUE
8.16764	B4	0.4323	Glc_WT	Glc	WT	biolrep_1	TRUE
8.33433	B4	0.4329	Glc_WT	Glc	WT	biolrep_1	TRUE
8.501	B4	0.4322	Glc_WT	Glc	WT	biolrep_1	TRUE
8.66769	B4	0.4328	Glc_WT	Glc	WT	biolrep_1	TRUE
8.83439	B4	0.4326	Glc_WT	Glc	WT	biolrep_1	TRUE
9.00108	B4	0.4336	Glc_WT	Glc	WT	biolrep_1	TRUE
9.16775	B4	0.4319	Glc_WT	Glc	WT	biolrep_1	TRUE
9.33444	B4	0.4316	Glc_WT	Glc	WT	biolrep_1	TRUE
9.50114	B4	0.4305	Glc_WT	Glc	WT	biolrep_1	TRUE
9.66781	B4	0.4311	Glc_WT	Glc	WT	biolrep_1	TRUE
9.8345	B4	0.4315	Glc_WT	Glc	WT	biolrep_1	TRUE
10.0012	B4	0.4319	Glc_WT	Glc	WT	biolrep_1	TRUE
10.1679	B4	0.4324	Glc_WT	Glc	WT	biolrep_1	TRUE
10.3346	B4	0.4314	Glc_WT	Glc	WT	biolrep_1	TRUE
10.5013	B4	0.4306	Glc_WT	Glc	WT	biolrep_1	TRUE
10.6679	B4	0.4306	Glc_WT	Glc	WT	biolrep_1	TRUE
10.8346	B4	0.4307	Glc_WT	Glc	WT	biolrep_1	TRUE
11.0013	B4	0.4304	Glc_WT	Glc	WT	biolrep_1	TRUE
11.168	B4	0.4308	Glc_WT	Glc	WT	biolrep_1	TRUE
11.3347	B4	0.4299	Glc_WT	Glc	WT	biolrep_1	TRUE
11.5014	B4	0.4295	Glc_WT	Glc	WT	biolrep_1	TRUE
11.6681	B4	0.4304	Glc_WT	Glc	WT	biolrep_1	TRUE
11.8347	B4	0.4294	Glc_WT	Glc	WT	biolrep_1	TRUE
12.0014	B4	0.4299	Glc_WT	Glc	WT	biolrep_1	TRUE
12.1681	B4	0.4298	Glc_WT	Glc	WT	biolrep_1	TRUE
12.3348	B4	0.4291	Glc_WT	Glc	WT	biolrep_1	TRUE
12.5015	B4	0.4284	Glc_WT	Glc	WT	biolrep_1	TRUE
12.6682	B4	0.4292	Glc_WT	Glc	WT	biolrep_1	TRUE
12.8349	B4	0.4301	Glc_WT	Glc	WT	biolrep_1	TRUE
13.0016	B4	0.4285	Glc_WT	Glc	WT	biolrep_1	TRUE
13.1682	B4	0.4286	Glc_WT	Glc	WT	biolrep_1	TRUE
13.3349	B4	0.4273	Glc_WT	Glc	WT	biolrep_1	TRUE
13.5016	B4	0.4275	Glc_WT	Glc	WT	biolrep_1	TRUE
13.6683	B4	0.4267	Glc_WT	Glc	WT	biolrep_1	TRUE
13.835	B4	0.4263	Glc_WT	Glc	WT	biolrep_1	TRUE
14.0017	B4	0.4272	Glc_WT	Glc	WT	biolrep_1	TRUE
14.1684	B4	0.427	Glc_WT	Glc	WT	biolrep_1	TRUE
14.335	B4	0.4268	Glc_WT	Glc	WT	biolrep_1	TRUE
14.5017	B4	0.4278	Glc_WT	Glc	WT	biolrep_1	TRUE
14.6684	B4	0.4272	Glc_WT	Glc	WT	biolrep_1	TRUE
14.8351	B4	0.4263	Glc_WT	Glc	WT	biolrep_1	TRUE
15.0018	B4	0.4254	Glc_WT	Glc	WT	biolrep_1	TRUE
15.1685	B4	0.4258	Glc_WT	Glc	WT	biolrep_1	TRUE
15.3351	B4	0.4252	Glc_WT	Glc	WT	biolrep_1	TRUE
15.5018	B4	0.4241	Glc_WT	Glc	WT	biolrep_1	TRUE
15.6685	B4	0.4232	Glc_WT	Glc	WT	biolrep_1	TRUE
15.8352	B4	0.4229	Glc_WT	Glc	WT	biolrep_1	TRUE
16.0019	B4	0.4226	Glc_WT	Glc	WT	biolrep_1	TRUE
16.1686	B4	0.4218	Glc_WT	Glc	WT	biolrep_1	TRUE
16.3353	B4	0.421	Glc_WT	Glc	WT	biolrep_1	TRUE
16.5019	B4	0.4205	Glc_WT	Glc	WT	biolrep_1	TRUE
16.6686	B4	0.4198	Glc_WT	Glc	WT	biolrep_1	TRUE
16.8353	B4	0.4187	Glc_WT	Glc	WT	biolrep_1	TRUE
17.002	B4	0.4176	Glc_WT	Glc	WT	biolrep_1	TRUE
17.1687	B4	0.4172	Glc_WT	Glc	WT	biolrep_1	TRUE
17.3354	B4	0.4158	Glc_WT	Glc	WT	biolrep_1	TRUE
17.5021	B4	0.4147	Glc_WT	Glc	WT	biolrep_1	TRUE
17.6688	B4	0.4132	Glc_WT	Glc	WT	biolrep_1	TRUE
17.8354	B4	0.4117	Glc_WT	Glc	WT	biolrep_1	TRUE
18.0021	B4	0.4102	Glc_WT	Glc	WT	biolrep_1	TRUE
18.1688	B4	0.4091	Glc_WT	Glc	WT	biolrep_1	TRUE
18.3355	B4	0.4079	Glc_WT	Glc	WT	biolrep_1	TRUE
18.5022	B4	0.4064	Glc_WT	Glc	WT	biolrep_1	TRUE
18.6689	B4	0.4042	Glc_WT	Glc	WT	biolrep_1	TRUE
18.8356	B4	0.4026	Glc_WT	Glc	WT	biolrep_1	TRUE
19.0023	B4	0.4008	Glc_WT	Glc	WT	biolrep_1	TRUE
19.1689	B4	0.3995	Glc_WT	Glc	WT	biolrep_1	TRUE
19.3356	B4	0.3971	Glc_WT	Glc	WT	biolrep_1	TRUE
19.5023	B4	0.3951	Glc_WT	Glc	WT	biolrep_1	TRUE
19.669	B4	0.3934	Glc_WT	Glc	WT	biolrep_1	TRUE
19.8357	B4	0.3912	Glc_WT	Glc	WT	biolrep_1	TRUE
20.0024	B4	0.3897	Glc_WT	Glc	WT	biolrep_1	TRUE
0	B5	0.001	GlcNAc_WT	GlcNAc	WT	biolrep_1	FALSE
0.166694	B5	0.0012	GlcNAc_WT	GlcNAc	WT	biolrep_1	FALSE
0.333389	B5	0.0013	GlcNAc_WT	GlcNAc	WT	biolrep_1	FALSE
0.500056	B5	0.0022	GlcNAc_WT	GlcNAc	WT	biolrep_1	FALSE
0.66675	B5	0.006	GlcNAc_WT	GlcNAc	WT	biolrep_1	FALSE
0.833444	B5	0.0081	GlcNAc_WT	GlcNAc	WT	biolrep_1	FALSE
1.00011	B5	0.0071	GlcNAc_WT	GlcNAc	WT	biolrep_1	FALSE
1.16681	B5	0.0078	GlcNAc_WT	GlcNAc	WT	biolrep_1	FALSE
1.3335	B5	0.0079	GlcNAc_WT	GlcNAc	WT	biolrep_1	FALSE
1.50019	B5	0.0068	GlcNAc_WT	GlcNAc	WT	biolrep_1	FALSE
1.66686	B5	0.0073	GlcNAc_WT	GlcNAc	WT	biolrep_1	FALSE
1.83356	B5	0.007	GlcNAc_WT	GlcNAc	WT	biolrep_1	FALSE
2.00025	B5	0.0078	GlcNAc_WT	GlcNAc	WT	biolrep_1	FALSE
2.16694	B5	0.0082	GlcNAc_WT	GlcNAc	WT	biolrep_1	FALSE
2.33361	B5	0.0095	GlcNAc_WT	GlcNAc	WT	biolrep_1	FALSE
2.50031	B5	0.0108	GlcNAc_WT	GlcNAc	WT	biolrep_1	FALSE
2.667	B5	0.0126	GlcNAc_WT	GlcNAc	WT	biolrep_1	FALSE
2.83367	B5	0.0148	GlcNAc_WT	GlcNAc	WT	biolrep_1	FALSE
3.00036	B5	0.0172	GlcNAc_WT	GlcNAc	WT	biolrep_1	FALSE
3.16706	B5	0.0204	GlcNAc_WT	GlcNAc	WT	biolrep_1	FALSE
3.33372	B5	0.0252	GlcNAc_WT	GlcNAc	WT	biolrep_1	FALSE
3.50042	B5	0.0301	GlcNAc_WT	GlcNAc	WT	biolrep_1	FALSE
3.66711	B5	0.0372	GlcNAc_WT	GlcNAc	WT	biolrep_1	FALSE
3.83381	B5	0.0441	GlcNAc_WT	GlcNAc	WT	biolrep_1	FALSE
4.00047	B5	0.053	GlcNAc_WT	GlcNAc	WT	biolrep_1	FALSE
4.16717	B5	0.0657	GlcNAc_WT	GlcNAc	WT	biolrep_1	FALSE
4.33386	B5	0.08	GlcNAc_WT	GlcNAc	WT	biolrep_1	FALSE
4.50053	B5	0.0959	GlcNAc_WT	GlcNAc	WT	biolrep_1	FALSE
4.66722	B5	0.117	GlcNAc_WT	GlcNAc	WT	biolrep_1	FALSE
4.83392	B5	0.1393	GlcNAc_WT	GlcNAc	WT	biolrep_1	FALSE
5.00061	B5	0.1651	GlcNAc_WT	GlcNAc	WT	biolrep_1	FALSE
5.16728	B5	0.1942	GlcNAc_WT	GlcNAc	WT	biolrep_1	FALSE
5.33397	B5	0.2252	GlcNAc_WT	GlcNAc	WT	biolrep_1	FALSE
5.50067	B5	0.2596	GlcNAc_WT	GlcNAc	WT	biolrep_1	FALSE
5.66733	B5	0.2965	GlcNAc_WT	GlcNAc	WT	biolrep_1	FALSE
5.83403	B5	0.3401	GlcNAc_WT	GlcNAc	WT	biolrep_1	FALSE
6.00072	B5	0.3879	GlcNAc_WT	GlcNAc	WT	biolrep_1	FALSE
6.16742	B5	0.4484	GlcNAc_WT	GlcNAc	WT	biolrep_1	FALSE
6.33408	B5	0.5194	GlcNAc_WT	GlcNAc	WT	biolrep_1	FALSE
6.50078	B5	0.5685	GlcNAc_WT	GlcNAc	WT	biolrep_1	FALSE
6.66747	B5	0.5722	GlcNAc_WT	GlcNAc	WT	biolrep_1	FALSE
6.83414	B5	0.5625	GlcNAc_WT	GlcNAc	WT	biolrep_1	FALSE
7.00083	B5	0.5589	GlcNAc_WT	GlcNAc	WT	biolrep_1	FALSE
7.16753	B5	0.5553	GlcNAc_WT	GlcNAc	WT	biolrep_1	FALSE
7.33419	B5	0.5515	GlcNAc_WT	GlcNAc	WT	biolrep_1	FALSE
7.50089	B5	0.5491	GlcNAc_WT	GlcNAc	WT	biolrep_1	FALSE
7.66758	B5	0.5457	GlcNAc_WT	GlcNAc	WT	biolrep_1	FALSE
7.83428	B5	0.5435	GlcNAc_WT	GlcNAc	WT	biolrep_1	FALSE
8.00094	B5	0.5409	GlcNAc_WT	GlcNAc	WT	biolrep_1	FALSE
8.16764	B5	0.54	GlcNAc_WT	GlcNAc	WT	biolrep_1	FALSE
8.33433	B5	0.5376	GlcNAc_WT	GlcNAc	WT	biolrep_1	FALSE
8.501	B5	0.5352	GlcNAc_WT	GlcNAc	WT	biolrep_1	FALSE
8.66769	B5	0.5353	GlcNAc_WT	GlcNAc	WT	biolrep_1	FALSE
8.83439	B5	0.5328	GlcNAc_WT	GlcNAc	WT	biolrep_1	FALSE
9.00108	B5	0.5331	GlcNAc_WT	GlcNAc	WT	biolrep_1	FALSE
9.16775	B5	0.5304	GlcNAc_WT	GlcNAc	WT	biolrep_1	FALSE
9.33444	B5	0.5282	GlcNAc_WT	GlcNAc	WT	biolrep_1	FALSE
9.50114	B5	0.5279	GlcNAc_WT	GlcNAc	WT	biolrep_1	FALSE
9.66781	B5	0.527	GlcNAc_WT	GlcNAc	WT	biolrep_1	FALSE
9.8345	B5	0.5268	GlcNAc_WT	GlcNAc	WT	biolrep_1	FALSE
10.0012	B5	0.5262	GlcNAc_WT	GlcNAc	WT	biolrep_1	FALSE
10.1679	B5	0.5251	GlcNAc_WT	GlcNAc	WT	biolrep_1	FALSE
10.3346	B5	0.5244	GlcNAc_WT	GlcNAc	WT	biolrep_1	FALSE
[truncated: 36,977 more rows]

## Sheet: Fig3e
sgRNA	target	baselineLog2FC	sgRNA238dualLog2FC
sgRNA1	dnaA	-6.7	-3.36
sgRNA10	dut	-0.0272	-0.129
sgRNA100	polC	-7.52	-3.78
sgRNA101	relB1	0.117	0.462
sgRNA102	rsuA-1	0.271	0.888
sgRNA103	pepC	0.225	0.634
sgRNA104	manL	0.0619	-0.368
sgRNA105	adhA	0.229	0.143
sgRNA106	SPV_2134	0.253	0.365
sgRNA107	SPV_0266	0.26	0.439
sgRNA108	SPV_0267	0.174	0.466
sgRNA109	sulA	-7.25	-8.8
sgRNA11	SPV_0030	-2.82	-1.72
sgRNA110	SPV_0273	0.234	0.0649
sgRNA111	rplM	-7.26	-5.04
sgRNA112	celB	0.171	0.723
sgRNA113	celR	0.172	0.551
sgRNA114	celA	0.203	0.321
sgRNA115	SPV_0284	0.139	0.453
sgRNA116	basA	0.295	0.852
sgRNA117	SPV_0288	0.0496	0.661
sgRNA118	SPV_0292	0.164	0.377
sgRNA119	regR	-0.15	0.00648
sgRNA12	prs1	-7.61	-7.64
sgRNA120	SPV_0303	0.141	0.348
sgRNA121	mraW	-6.93	-2.86
sgRNA122	pbp2x	-8.17	-9.18
sgRNA123	clpL	0.203	0.666
sgRNA124	luxS	0.16	0.331
sgRNA125	SPV_0310	0.0421	0.369
sgRNA126	dexB	0.208	0.526
sgRNA127	cps2A	0.395	0.498
sgRNA128	cps2F	0.473	0.511
sgRNA129	aliA	0.328	0.487
sgRNA13	NA,NA,NA,NA,NA,NA,srf-01,SPV_2460	0.132	0.603
sgRNA130	recU	-1.86	-0.613
sgRNA131	SPV_0338	0.155	0.542
sgRNA132	gpsB	-7.03	-3.78
sgRNA133	rnpB	-6.82	-4.14
sgRNA134	gnd	-8.75	-8.94
sgRNA135	mvk	-7.3	-6.09
sgRNA136	vraT	-0.537	-0.214
sgRNA137	SPV_0355	0.163	0.388
sgRNA138	tig	-0.181	0.395
sgRNA139	rnhC	-6.52	-6.73
sgRNA14	SPV_2082	0.243	0.242
sgRNA140	zapA	-0.0769	-0.114
sgRNA141	glyP	-1.59	-1.02
sgRNA142	mip	0.195	0.503
sgRNA143	shetA	0.184	0.46
sgRNA144	serS	-7.8	-6.68
sgRNA145	lysC	0.0317	0.248
sgRNA146	fabM	0.184	-1.24
sgRNA147	fabT	-0.526	-0.0674
sgRNA148	fabK	-4.06	-4.94
sgRNA149	briC	0.262	0.874
sgRNA15	SPV_0039	0.282	0.135
sgRNA150	efp	-2.22	0.0017
sgRNA151	gatC	-7.86	-9.06
sgRNA152	prfC	0.0851	0.713
sgRNA153	rpmB	0.0436	0.4
sgRNA154	asp23	-1.55	-3.8
sgRNA155	ilvB	0.209	1.16
sgRNA156	ilvA	0.149	0.345
sgRNA157	SPV_0410	-0.284	0.403
sgRNA158	glnHP1	0.296	0.792
sgRNA159	SPV_0414	0.136	0.619
sgRNA16	yeiH	0.171	0.424
sgRNA160	uppP	-0.378	0.0516
sgRNA161	pfl	0.245	0.282
sgRNA162	xylR	0.0845	0.407
sgRNA163	trkA	0.111	1.19
sgRNA164	SPV_0431	0.231	0.294
sgRNA165	mtsB	0.143	0.748
sgRNA166	sgRNA0166	-0.467	-0.214
sgRNA167	rpoE	-5.61	-5.71
sgRNA168	pyrG	0.0705	0.748
sgRNA169	nptA	0.0715	0.282
sgRNA17	blpK	0.156	0.837
sgRNA170	endoD	0.193	0.935
sgRNA171	pgk	-4.12	-2.54
sgRNA172	SPV_0446	-0.339	-0.329
sgRNA173	glnR	-0.0949	-0.117
sgRNA174	creX	0.126	0.95
sgRNA175	hsdR	0.15	0.449
sgRNA176	hrcA	-0.354	0.157
sgRNA177	SPV_0463	0.19	0.227
sgRNA178	ecsA	0.175	0.0186
sgRNA179	blpT	0.179	0.711
sgRNA18	purC	0.291	0.512
sgRNA180	blpS	0.117	0.437
sgRNA181	blpA	0.157	0.33
sgRNA182	pncW	0.237	0.405
sgRNA183	SPV_0476	-1.33	0.0756
sgRNA184	rimP	-1.07	-0.222
sgRNA185	SPV_0487	-0.19	0.14
sgRNA186	SPV_0490	0.213	0.503
sgRNA187	SPV_0495	-4.69	-3.38
sgRNA188	SPV_2178,SPV_2179	0.282	0.566
sgRNA189	SPV_0500	0.168	0.109
sgRNA19	purD	0.135	0.37
sgRNA190	srf-10	0.171	0.638
sgRNA191	pheS	-4.99	-3.87
sgRNA192	SPV_0507	0.137	0.831
sgRNA193	metE	0.343	0.897
sgRNA194	pnp	-6.4	-6.41
sgRNA195	vex1	0.213	0.134
sgRNA196	vncR	0.198	1.16
sgRNA197	fba	-5.48	-1.95
sgRNA198	SPV_0527	0.218	0.638
sgRNA199	glnQ2	0.27	0.479
sgRNA2	ychF	-2.42	-1.17
sgRNA20	SPV_0061	-2.47	-2.12
sgRNA200	recJ	-0.0494	0.103
sgRNA201	rnjB	-3.47	-0.792
sgRNA202	murM	0.371	0.751
sgRNA203	SPV_0537	0.203	0.323
sgRNA204	uvrC	0.163	0.471
sgRNA205	SPV_0540	0.176	0.586
sgRNA206	nrd	-0.804	0.106
sgRNA207	brnQ	0.198	0.506
sgRNA208	SPV_0547	0.113	0.278
sgRNA209	rplK	-6.54	-4.17
sgRNA21	cpsR	-1.21	-0.805
sgRNA210	SPV_2193	0.125	0.223
sgRNA211	SPV_0554	0.297	0.482
sgRNA212	prtA	0.174	0.402
sgRNA213	SPV_0564	0.255	0.582
sgRNA214	ccdA-1	0.104	0.533
sgRNA215	yesN	0.129	0.429
sgRNA216	ywlG	-0.774	-0.425
sgRNA217	pabB	0.195	0.392
sgRNA218	cbpL	0.223	0.329
sgRNA219	gki	0.0657	0.649
sgRNA22	bgaC	0.169	-0.0578
sgRNA220	thyA	-6.11	-6.03
sgRNA221	SPV_0582	-0.0051	0.674
sgRNA222	miaA	-4.55	-4.59
sgRNA223	mtaR	0.237	0.514
sgRNA224	SPV_0589	0.187	0.151
sgRNA225	rsuA-2	0.125	0.333
sgRNA226	typA	-0.751	-0.638
sgRNA227	SPV_0595	0.188	0.352
sgRNA228	murD	-10.1	-10.8
sgRNA229	SPV_0610	0.136	0.739
sgRNA23	SPV_0072	0.22	0.407
sgRNA230	pyrF	0.225	0.195
sgRNA231	glnP3a	0.255	0.713
sgRNA232	lysS	-1.89	-0.763
sgRNA233	copY	0.228	0.509
sgRNA234	spxB	-0.144	0.394
sgRNA235	manA	0.162	0.383
sgRNA236	SPV_0645	0.177	0.777
sgRNA237	SPV_0646	0.222	-0.0867
sgRNA238	SPV_0647	0.308	0.308
sgRNA239	upp	-2.55	-0.632
sgRNA24	SPV_0073	0.185
sgRNA240	clpP	-1.52	-0.725
sgRNA241	SPV_0651	0.167	0.157
sgRNA242	livJ	0.307	0.8
sgRNA243	SPV_0657	0.202	0.54
sgRNA244	sgRNA0244	-5.16	-2.32
sgRNA245	malT	0.221	0.167
sgRNA246	yqfR	-5.6	-3.91
sgRNA247	SPV_2507	-5.44	-1.7
sgRNA248	pyrDa	-1.16	-0.662
sgRNA249	sodA	-0.696	-0.0896
sgRNA25	SPV_0074	0.152
sgRNA250	SPV_0668	0.0843	0.209
sgRNA251	ppiA	0.0766	-0.0989
sgRNA252	SPV_2218	0.132	0.647
sgRNA253	rpsP	-8.02	-10.7
sgRNA254	SPV_2220	-4.47	-4.34
sgRNA255	SPV_0681	0.139	0.644
sgRNA256	bioY	0.284	0.829
sgRNA257	gor	0.153	0.385
sgRNA258	SPV_0686	0.113	0.276
sgRNA259	metG	-8.06	-8.31
sgRNA26	SPV_0076	0.23
sgRNA260	SPV_0691	0.151	0.873
sgRNA261	SPV_0693	0.15	0.416
sgRNA262	SPV_0694	0.171	0.455
sgRNA263	SPV_0698	0.231	1.25
sgRNA264	pepN	-0.164	0.468
sgRNA265	ciaR	0.162	0.512
sgRNA266	SPV_0703	0.185	0.435
sgRNA267	SPV_0704	0.154	0.618
sgRNA268	yoaA	-1.18	0.0471
sgRNA269	SPV_0708	-7.41	-7.38
sgRNA27	SPV_2092	0.164
sgRNA270	ezrA	-5.52	-4.74
sgRNA271	SPV_0714	0.251	0.628
sgRNA272	clpE	0.036	0.646
sgRNA273	SPV_0718	-0.0931	0.358
sgRNA274	glnP4	-0.122	0.147
sgRNA275	folD	-6.17	-4.68
sgRNA276	nnrD	0.223	0.437
sgRNA277	rpiA	-0.161	0.00703
sgRNA278	rpsT	0.0596	0.817
sgRNA279	coaA	0.196	0.357
sgRNA28	pavB	0.168
sgRNA280	SPV_0735	0.106	0.515
sgRNA281	deoC	0.341	0.556
sgRNA282	plsY	-7.03	-5.09
sgRNA283	parE	-7.5	-9.67
sgRNA284	ilvE	-0.623	-0.221
sgRNA285	SPV_0754	-1.47	-1.09
sgRNA286	rpsA	-4.81	-3.94
sgRNA287	SPV_0759	-8.4	-8.31
sgRNA288	SPV_0761	-2.73	-1.49
sgRNA289	sufC	-0.274	0.0952
sgRNA29	SPV_0081	0.249
sgRNA290	pbp3	0.076	0.018
sgRNA291	ssrA	-0.528	0.296
sgRNA292	tRNA-Ser-1	0.153	0.414
sgRNA293	fruR	0.212	0.418
sgRNA294	ftsK	-2.71	-1.84
sgRNA295	SPV_0775	0.216	0.594
sgRNA296	SPV_0776	0.125	0.44
sgRNA297	SPV_0778	0.247	0.251
sgRNA298	SPV_0782	0.219	0.596
sgRNA299	SPV_0784	0.198	0.484
sgRNA3	SPV_0007	-1.7
sgRNA30	rpsD	-7.67
sgRNA300	pepX	0.182	0.81
sgRNA301	dnaE	-0.888	-0.0988
sgRNA302	pfkA	-8.51	-9.94
sgRNA303	pyk	-7.14	-7.34
sgRNA304	SPV_0792	0.26	0.827
sgRNA305	SPV_0799	0.194	0.288
sgRNA306	tex	0.144	0.736
sgRNA307	SPV_0803	0.246	0.666
sgRNA308	SPV_2245	0.2	0.456
sgRNA309	SPV_2246	0.139	0.641
sgRNA31	SPV_0091	9.99e-06
sgRNA310	srf-13	0.198	0.637
sgRNA311	SPV_0816	0.179	1.01
sgRNA312	SPV_2249	0.228	0.0978
sgRNA313	cmbR	-0.505	0.0763
sgRNA314	proB	0.166	0.424
sgRNA315	tmk	-9.08	-9.41
sgRNA316	SPV_2251	0.176	0.58
sgRNA317	trmFO	0.0395	0.248
sgRNA318	pyrH	-6.93	-4.97
sgRNA319	phoH	0.142	0.103
sgRNA32	SPV_0092	0.192
sgRNA320	SPV_0842	0.137	0.476
sgRNA321	SPV_2256	0.24	0.304
sgRNA322	comEA	0.276	0.692
sgRNA323	SPV_2512	-8.85	-8
sgRNA324	pyrK	0.201	0.343
sgRNA325	lytB	0.169	0.261
sgRNA326	pavA	0.0631	0.103
sgRNA327	ybeY	-4.57	-2.67
sgRNA328	secG	-4.53	-2.23
sgRNA329	coiA	0.239	0.391
sgRNA33	ptvR	0.158
sgRNA330	pepF1	-0.117	-0.0958
sgRNA331	prsA	-0.0149	0.255
sgRNA332	SPV_0872	0.308	0.684
sgRNA333	SPV_0873	0.135	0.487
sgRNA334	glmU	-3.8	-0.538
sgRNA335	orfX	-4.15	-2.36
sgRNA336	ccdA-2	0.209	0.413
sgRNA337	SPV_0886	0.127	0.216
sgRNA338	yfnA	0.203	0.393
sgRNA339	lmb	0.231	0.359
sgRNA34	SPV_0097	0.266
sgRNA340	SPV_1034	0.28	0.314
sgRNA341	ung	-0.0757	0.454
sgRNA342	acoA	0.173	0.413
sgRNA343	xerS	0.0914	0.618
sgRNA344	rbgA	-5.7	-4.84
sgRNA345	zmpA	0.15	0.457
sgRNA346	rexB	-0.227	0.332
sgRNA347	eno	-7.43	-6.57
sgRNA348	SPV_1010	0.227	0.367
sgRNA349	glgD	0.155	0.375
sgRNA35	SPV_0098	-8.78
sgRNA350	glgB	0.238	0.581
sgRNA351	gapN	0.185	0.0631
sgRNA352	ligA	-4.37	-1.07
sgRNA353	SPV_1000	0.163	0.331
sgRNA354	SPV_0998	0.16	0.0397
sgRNA355	hlpA	-0.85	0.338
sgRNA356	SPV_0996	0.134	0.448
sgRNA357	SPV_0995	0.189	0.479
sgRNA358	ribF	-8.07	-6.67
sgRNA359	sgRNA0359	-8.44	-9.66
sgRNA36	aatA	-8.37
sgRNA360	SPV_0988	0.253	0.669
sgRNA361	SPV_0987	0.156	0.302
sgRNA362	SPV_0982	-7.43	-5.3
sgRNA363	SPV_0981	0.193	0.541
sgRNA364	prs2	-4.5	-0.572
sgRNA365	rex	0.137	0.656
sgRNA366	radC	0.237	0.527
sgRNA367	pcrA	-1.01	0.371
sgRNA368	murA-1	-4.54	-3.08
sgRNA369	SPV_0963	-5.51	-4.58
sgRNA37	sdhB	0.223
sgRNA370	lafB	-2.88	-1.98
sgRNA371	dnaG	-8.7	-9.63
sgRNA372	ftsW	-7.92	-4.28
sgRNA373	mutR2	0.263	0.407
sgRNA374	pezA	-0.221	-0.00327
sgRNA375	SPV_2287	0.138	0.46
sgRNA376	nplT	0.164	0.271
sgRNA377	SPV_0926	0.194	0.401
sgRNA378	SPV_0923	0.231	0.401
sgRNA379	ccrB	0.18	0.305
sgRNA38	SPV_0104	0.174
sgRNA380	piaA	0.145	0.579
sgRNA381	rlmCD	-0.213	-0.0661
sgRNA382	SPV_0913	0.215	0.56
sgRNA383	tdk	-4.14	-3.58
sgRNA384	xylH	0.175	-0.0165
sgRNA385	mnmE	-1.38	-1.46
sgRNA386	asd	-0.0553	0.294
sgRNA387	srf-17	0.173	0.38
sgRNA388	tRNA-Thr-1	0.117	0.229
sgRNA389	queT	0.165	0.613
sgRNA39	SPV_0107	0.218
sgRNA390	mesH	0.216	0.65
sgRNA391	mscL	0.207	0.485
sgRNA392	hemH	0.163	-0.0548
sgRNA393	pepT	0.272	0.422
sgRNA394	phtE	0.203	0.728
sgRNA395	ptsH	-7	-7.99
sgRNA396	nrdH	-9.37	-9.11
sgRNA397	nrdF	-4.68	-3.66
sgRNA398	lacR	0.117	0.369
sgRNA399	lacA	0.157	0.578
sgRNA4	hpt	-2.95
sgRNA40	SPV_0112	0.376
sgRNA400	SPV_2304	0.356	0.151
sgRNA401	lepA	0.0629	0.0573
sgRNA402	ispA	-2.87	-2.46
sgRNA403	xseA	-2.79	-1.79
sgRNA404	udk	0.0595	0.00221
sgRNA405	SPV_2309	0.2	0.312
sgRNA406	SPV_1072	0.0349	0.443
sgRNA407	SPV_2310	0.164	0.478
sgRNA408	nirC	0.196	0.42
sgRNA409	gyrA	-6.66	-4.86
sgRNA41	SPV_0123	0.172
sgRNA410	ldh	-2.3	-1.56
sgRNA411	SPV_1079	0.2	0.28
sgRNA412	SPV_1080	0.199	0.704
sgRNA413	relB2	0.183	0.233
sgRNA414	vicR	-7.79	-7.85
sgRNA415	mutY	0.16	0.332
sgRNA416	fhs	-3.82	-2.86
sgRNA417	coaB	0.186	0.397
sgRNA418	niaR	0.141	0.379
sgRNA419	niaX	0.259	0.828
sgRNA42	SPV_0119	0.17
sgRNA420	uvrB	0.214	0.319
sgRNA421	SPV_1097	0.159	0.424
sgRNA422	glnHP5	-5.5	-2.8
sgRNA423	zwf	-4.64	-1.22
sgRNA424	rnc	-2.35	-2.08
sgRNA425	guaC	0.171	0.636
sgRNA426	cutC	0.185	0.63
sgRNA427	SPV_1119	0.241	0.172
sgRNA428	topA	-0.885	0.257
sgRNA429	SPV_1121	0.208	0.522
sgRNA43	pspA	0.265
sgRNA430	dprA	0.223	0.591
sgRNA431	tarI	-7.38	-8.59
sgRNA432	tacF	-6.76	-5.81
sgRNA433	pyrR	0.0602	0.403
sgRNA434	SPV_1136	-1.04	-0.285
sgRNA435	SPV_2315	0.161	0.274
sgRNA436	srf-19	0.178	0.443
sgRNA437	lemA	0.183	0.275
sgRNA438	rsmG	0.0618	-0.185
sgRNA439	uraA	-0.28	0.456
sgRNA44	mnmA	-7.75
sgRNA440	SPV_1143	-1.64	-1.09
sgRNA441	SPV_1144	0.0996	0.157
sgRNA442	SPV_1145	0.0787	-1.61
sgRNA443	rplS	-8.79	-7.92
sgRNA444	SPV_1151	0.0193	1.03
sgRNA445	fld	-0.766	-0.435
sgRNA446	pde2	-0.578	0.1
sgRNA447	rpmE2	-4.39	-3.19
sgRNA448	gdhA	0.00931	0.191
sgRNA449	SPV_1185	0.155	0.699
sgRNA45	SPV_0128	-0.133
sgRNA450	sgRNA0450	-8.85	-9.82
sgRNA451	trzA	0.168	0.578
sgRNA452	msrAB1	0.182	0.466
sgRNA453	hom	-0.142	0.215
sgRNA454	mecA	-0.0676	0.459
sgRNA455	licD3	-4.88	-1.13
sgRNA456	aroA	0.196	0.611
sgRNA457	ywbD	-0.195	0.0736
sgRNA458	SPV_1214	0.207	0.584
sgRNA459	amy	0.24	0.203
sgRNA46	SPV_0131	-5.17
sgRNA460	SPV_1217	-7.18	-4.5
sgRNA461	murB	-11.3	-9.55
sgRNA462	budA	0.172	0.487
sgRNA463	SPV_1226	0.279	0.863
sgRNA464	spxA1	0.0021	0.225
sgRNA465	hemN	0.154	0.484
sgRNA466	hprK	-0.603	0.389
sgRNA467	rpsU	-2.07	-0.128
sgRNA468	nagB	-0.0443	0.266
sgRNA469	queA	0.197	0.565
sgRNA47	cibB	0.0943
sgRNA470	pncB	-3.8	-1.68
sgRNA471	SPV_1258	0.193	0.202
sgRNA472	SPV_1259	0.159	0.386
sgRNA473	SPV_1262	0.162	0.291
sgRNA474	SPV_1273	0.149	0.281
sgRNA475	guaA	-3.56	-3.25
sgRNA476	cppA	0.162	0.734
sgRNA477	capA	0.194	0.333
sgRNA478	def1	-0.642	-0.764
sgRNA479	trmH	-0.0994	-0.053
sgRNA48	cibA	0.216
sgRNA480	trxB	-4.19	-2.8
sgRNA481	SPV_1288	0.134	0.237
sgRNA482	SPV_1290	0.0576	0.454
sgRNA483	SPV_1293	0.245	0.295
sgRNA484	SPV_1294	-0.108	-1.24
sgRNA485	nox	0.535	0.872
sgRNA486	apbE	0.212	0.371
sgRNA487	SPV_2339	-7.4	-5.91
sgRNA488	SPV_1308	0.18	0.634
sgRNA489	pgdA	0.218	0.367
sgRNA49	SPV_0134	-4.99
sgRNA490	SPV_2340	0.204	0.552
sgRNA491	mocA	-1.23	-1.12
sgRNA492	tuf	-8.54	-8.41
sgRNA493	SPV_1320	-2.35	-1.41
sgRNA494	pgm	-1.85	0.236
sgRNA495	bta	0.274	0.853
sgRNA496	glnP6	0.192	0.571
sgRNA497	SPV_1332	0.19	0.642
sgRNA498	SPV_1333	0.0742	0.436
sgRNA499	atpE	-6.72	-5.98
sgRNA5	purA	-0.441
sgRNA50	srf-05	0.157
sgRNA500	mltG	-0.847	0.351
sgRNA501	SPV_1350	-10.7	-10.7
sgRNA502	snf	0.0817	0.569
sgRNA503	metB	0.18	0.412
sgRNA504	aliB	0.14	0.47
sgRNA505	ytgP	-7.39	-10.3
sgRNA506	murE	-10.7	-10.6
sgRNA507	SPV_1360	0.216	0.64
sgRNA508	ppaC	-6.47	-6.76
sgRNA509	SPV_1365	0.128	0.526
sgRNA51	mutR1	0.19
sgRNA510	SPV_1367	-0.557	0.0468
sgRNA511	ssbA	-8.39	-6.2
sgRNA512	rpsF	-5.02	-1.21
sgRNA513	asnC	-7.54	-8.56
sgRNA514	SPV_1374	-7.81	-8.52
sgRNA515	SPV_1375	0.251	0.567
sgRNA516	yaaA	0.166	0.46
sgRNA517	SPV_1379	0.185	0.194
sgRNA518	def2	0.228	0.546
sgRNA519	pacL	-0.00242	0.236
sgRNA52	srf-06	0.215
sgRNA520	mntE	0.179	0.926
sgRNA521	SPV_1389	-4.03	-1.92
sgRNA522	disA	-8.14	-10.1
sgRNA523	SPV_1396	-0.064	0.372
sgRNA524	folA	-8.14	-7.35
sgRNA525	dpr	-0.56	0.256
sgRNA526	tpiA	-6.14	-5.6
sgRNA527	metA	-8.46	-7.57
sgRNA528	apt	0.181	0.659
sgRNA529	SPV_1408	0.16	0.365
sgRNA53	SPV_0145	0.269
sgRNA530	msmK	0.201	0.435
sgRNA531	tRNA-Leu-1	-0.0741	0.536
sgRNA532	codY	0.188	0.765
sgRNA533	cshA	0.171	0.54
sgRNA534	merA	0.156	0.625
sgRNA535	murT	-6.7	-5.76
sgRNA536	pepQ	0.102	0.422
sgRNA537	SPV_1420,SPV_1421	0.391	0.615
sgRNA538	truA	-5.96	-5.21
sgRNA539	phnA	0.155	0.51
sgRNA54	SPV_0146	0.244
sgRNA540	fer	-1.17	-0.346
sgRNA541	sgRNA0541	-2.81	-1.5
sgRNA542	galE-1	-2.1	0.191
sgRNA543	SPV_1435	-3.24	-2.35
sgRNA544	ctpE	0.0947	0.473
sgRNA545	plsC	-7.14	-6.68
sgRNA546	cadD	0.195	0.278
sgRNA547	rpsO	-0.0282	0.278
sgRNA548	SPV_2364	0.139	0.548
sgRNA549	SPV_2365	-8.03	-7.46
sgRNA55	SPV_0147	0.222
sgRNA550	SPV_1446	0.135	0.767
sgRNA551	SPV_1447	0.141	0.459
sgRNA552	SPV_2366	0.135	0.373
sgRNA553	SPV_1448	-0.282	0.0273
sgRNA554	SPV_1449	0.229	0.748
sgRNA555	mntR	-0.739	-0.674
sgRNA556	SPV_2370	0.13	0.373
sgRNA557	relA	-0.0261	0.217
sgRNA558	SPV_1459	0.204	0.485
sgRNA559	pepO	0.113	0.524
sgRNA56	gshT	0.266
sgRNA560	psaB	-1.89	-0.371
sgRNA561	psaD	0.133	0.592
sgRNA562	SPV_1466	0.148	0.92
sgRNA563	SPV_1467	0.191	0.591
sgRNA564	gpmA	-6.65	-5.71
sgRNA565	ftsA	-9.23	-8.77
sgRNA566	SPV_1481	0.103	0.418
sgRNA567	ddl	-9.62	-9.65
sgRNA568	pbp2b	-3	-2.48
sgRNA569	nanR	0.195	0.617
sgRNA57	metQ	-0.0309
sgRNA570	SPV_1505	0.156	0.555
sgRNA571	axe1	0.151	0.793
sgRNA572	srf-21,SPV_2540	0.17	0.759
sgRNA573	secA	-8.04	-7.43
sgRNA574	SPV_1518	0.136	0.42
sgRNA575	SPV_2382	0.174	0.299
sgRNA576	nrdR	-9.12	-8.64
sgRNA577	gntR	0.215	0.689
sgRNA578	qsrA	0.246	0.365
sgRNA579	SPV_1530	0.174	0.484
sgRNA58	metN	-0.118
sgRNA580	scrK	-0.208	-0.301
sgRNA581	scrA	-0.603	0.0696
sgRNA582	scrB	-4.28	-2.7
sgRNA583	mvaS	-8.18	-7.79
sgRNA584	SPV_1538	0.162	0.106
sgRNA585	SPV_1541	0.163	0.845
sgRNA586	phpP	-0.676	-0.2
sgRNA587	gmk	-7.44	-7.38
sgRNA588	rny	-1.96	-1.59
sgRNA589	yefM	0.00417	0.322
sgRNA59	SPV_0155	0.309
sgRNA590	corA2	-6.88	-7.85
sgRNA591	SPV_1562	0.134	0.613
sgRNA592	SPV_2388	-0.256	0.33
sgRNA593	SPV_1565	0.0242	0.399
sgRNA594	SPV_1566	0.206	0.911
sgRNA595	aqpZ	0.328	0.0899
sgRNA596	SPV_1576	0.102	0.418
sgRNA597	hicA	0.134	0.497
sgRNA598	SPV_1579	0.198	0.675
sgRNA599	SPV_1580	0.223	0.319
sgRNA6	comW	0.151
sgRNA60	SPV_0156	0.171
sgRNA600	ssrS	0.128	0.425
sgRNA601	SPV_1585	0.226	0.61
sgRNA602	SPV_1586	0.125	0.562
sgRNA603	SPV_2393	0.179	0.613
sgRNA604	SPV_1592	0.274	0.504
sgRNA605	cclA	0.183	0.392
sgRNA606	SPV_1595	-2.22	-1.69
sgRNA607	trpE	0.226	0.303
sgRNA608	SPV_1603	0.272	0.41
sgRNA609	SPV_1610	0.175	0.338
sgRNA61	SPV_0159	0.178
sgRNA610	pfbA	0.188	0.712
sgRNA611	SPV_1620	-5.85	-3.08
sgRNA612	SPV_2398	0.0375	0.192
sgRNA613	exoA	-0.126	0.225
sgRNA614	xpt	0.175	0.835
sgRNA615	dpnC	0.127	0.317
sgRNA616	paaI	0.124	0.567
sgRNA617	galR	-0.0115	0.605
sgRNA618	nmlR	0.125	0.949
sgRNA619	czcD	0.105	0.0807
sgRNA62	nrdI	-0.103
sgRNA620	SPV_1645	0.233	0.663
sgRNA621	pepA	0.202	0.315
sgRNA622	piuB	0.173	0.171
sgRNA623	murI	-5.06	-2.1
sgRNA624	SPV_1662	-1.43	-0.124
sgRNA625	treC	0.216	0.54
sgRNA626	treR	0.178	0.371
sgRNA627	amiA	-3.21	-2.43
sgRNA628	tacL	-0.191	0.324
sgRNA629	msmR	-0.751	-0.679
sgRNA63	SPV_0161	0.203
sgRNA630	rumA-2	0.157	0.826
sgRNA631	recX	0.154	0.364
sgRNA632	SPV_1706	-0.432	0.273
sgRNA633	groES	-2.32	-1.36
sgRNA634	ssbB	0.163	0.451
sgRNA635	SPV_1715	0.112	0.593
sgRNA636	SPV_1718	0.202	0.479
sgRNA637	SPV_1720	0.335	0.78
sgRNA638	yeeN	-0.241	0.635
sgRNA639	SPV_1729	0.166	0.602
sgRNA64	SPV_0163	0.201
sgRNA640	SPV_2546	-0.636	-0.477
sgRNA641	dinF	0.0891	0.207
sgRNA642	recA	-0.22	0.173
sgRNA643	cinA	0.221	0.61
sgRNA644	tsaE	-3.59	-2.47
sgRNA645	comM	0.162	0.825
sgRNA646	plcR	0.106	0.205
sgRNA647	SPV_1746	0.184	0.76
sgRNA648	ndk	0.22	0.699
sgRNA649	sgRNA0649	-8.48	-9.47
sgRNA65	hexB	0.111
sgRNA650	tRNA-Cys-1	-8.26	-4.71
sgRNA651	hlyX	0.118	0.564
sgRNA652	SPV_2422	-0.0349	0.43
sgRNA653	SPV_1767	-1.16	-0.59
sgRNA654	asnA	0.208	0.652
sgRNA655	SPV_1769	0.149	0.566
sgRNA656	yjfA	0.157	0.761
sgRNA657	acyP	0.123	0.22
sgRNA658	yidC1	-2.88	-1.54
sgRNA659	pflA	0.234	0.178
sgRNA66	ribD	0.27
sgRNA660	purR	-0.399	0.0895
sgRNA661	rmuC	0.0132	0.141
sgRNA662	ksgA	-4.44	-2.21
sgRNA663	SPV_1785	0.176	0.78
sgRNA664	tatD	-2.46	-1.59
sgRNA665	rpmH	-5.78	-6.65
sgRNA666	SPV_1791	-9.65	-10.8
sgRNA667	SPV_1792	0.181	0.552
sgRNA668	SPV_1793	0.193	0.19
sgRNA669	SPV_1794	0.149	0.314
sgRNA67	ruvA	-0.851
sgRNA670	SPV_1796	0.028	0.277
sgRNA671	ccpA	-1.17	-0.719
sgRNA672	SPV_1803	0.191	0.622
sgRNA673	rpmG2	-8.15	-8.76
sgRNA674	pbp2a	0.0283	0.426
sgRNA675	rluD2	0.166	0.913
sgRNA676	gap	-6.88	-4.75
sgRNA677	SPV_1824	0.181	0.457
sgRNA678	sgRNA0678	0.158	0.74
sgRNA679	bguR	-0.185	0.402
sgRNA68	SPV_0173	0.224
sgRNA680	bguA	0.303	0.538
sgRNA681	adhE	-0.0988	0.875
sgRNA682	yajC	0.0785	0.395
sgRNA683	ulaH	-2.73	-2.15
sgRNA684	ulaR	0.239	0.19
sgRNA685	rnpA	-6.94	-7.57
sgRNA686	ackA	-0.706	-0.541
sgRNA687	SPV_1854	0.0664	0.182
sgRNA688	comGA	0.223	0.136
sgRNA689	SPV_1864	0.126	0.252
sgRNA69	corA1	-5.73
sgRNA690	adh	0.208	0.238
sgRNA691	nagA	0.17	0.864
sgRNA692	adr	0.166	0.863
sgRNA693	SPV_1869	0.202	0.701
sgRNA694	pcp2	0.203	0.39
sgRNA695	SPV_1872	0.135	0.574
sgRNA696	SPV_1874	0.303	0.9
sgRNA697	thrC	-0.534	-0.137
sgRNA698	SPV_1878	0.256	0.441
sgRNA699	tRNA-Leu-6	-4.04	-2.36
sgRNA7	ccnC	-0.0805
sgRNA70	uvrA	0.163
sgRNA700	tRNA-His-1	-7.08	-4.49
sgRNA701	gltX	-7.83	-9.7
sgRNA702	pgi	-7.49	-7.04
sgRNA703	SPV_1899	0.167	0.753
sgRNA704	patA	0.19	0.493
sgRNA705	argR1	-7.13	-6.97
sgRNA706	argS	-0.308	0.519
sgRNA707	pnpR	0.196	0.627
sgRNA708	gpsA	-3.41	-3.44
sgRNA709	dapD	0.173	0.378
sgRNA71	spxA2	-1.58
sgRNA710	srf-25	0.266	0.643
sgRNA711	SPV_1924	0.204	0.961
sgRNA712	pbp1b	-0.0277	0.179
sgRNA713	tyrS	0.0451	0.271
sgRNA714	SPV_1928	0.215	0.52
sgRNA715	rrmA	0.16	0.89
sgRNA716	malQ	-0.035	0.832
sgRNA717	malX	0.256	0.89
sgRNA718	malA	-0.254	0.142
sgRNA719	aspS	-8.29	-11.1
sgRNA72	SPV_0180	-0.472
sgRNA720	SPV_1943	0.0466	0.465
sgRNA721	SPV_1948	0.222	0.6
sgRNA722	hisS	-7.22	-6.42
sgRNA723	SPV_1951	0.163	0.49
sgRNA724	rgg	0.225	0.525
sgRNA725	SPV_1954	0.25	0.464
sgRNA726	ilvD	0.202	0.547
sgRNA727	SPV_1962	0.209	0.123
sgRNA728	rpmF	-5.92	-6.63
sgRNA729	cbpN	0.177	0.558
sgRNA73	SPV_0184	0.00477
sgRNA730	SPV_1972	0.241	0.209
sgRNA731	SPV_2441	0.189	0.409
sgRNA732	srf-26	0.162	0.574
sgRNA733	ybbK	0.173	0.729
sgRNA734	fucK	0.145	0.432
sgRNA735	fucR	0.184	0.784
sgRNA736	SPV_2448	0.152	0.358
sgRNA737	srf-27,srf-28	-1.75	-0.268
sgRNA738	SPV_2450	0.143	0.212
sgRNA739	srf-28	-0.758	0.507
sgRNA74	cls	0.237
sgRNA740	adcR	-1	-0.411
sgRNA741	dltX	0.216	0.224
sgRNA742	SPV_2007	0.142	0.719
sgRNA743	glpK	0.245	0.813
sgRNA744	SPV_2014	0.229	0.337
sgRNA745	hslO	-1.28	-0.698
sgRNA746	SPV_2018	0.138	0.314
sgRNA747	ctsR	-0.247	0.0981
sgRNA748	SPV_2027	0.129	0.386
sgRNA749	cbpD,srf-29	0.132	0.329
sgRNA75	SPV_2121	0.307
sgRNA750	SPV_2029	-4.18	-3.46
sgRNA751	pde1	-8.5	-9.01
sgRNA752	hpf	0.0842	0.459
sgRNA753	comFA	0.192	0.447
sgRNA754	SPV_2036	0.17	0.191
sgRNA755	cysK	0.158	0.506
sgRNA756	srf-30	-8.51	-7.79
sgRNA757	pcsB	-7.21	-3.86
sgRNA758	SPV_2052	-0.366	0.227
sgRNA759	SPV_2053	-0.568	-0.03
sgRNA76	SPV_0186	0.182
sgRNA760	guaB	-4.35	-2.33
sgRNA761	trpS	-7.47	-7.85
sgRNA762	SPV_2057	0.128	0.384
sgRNA763	pipR	0.182	0.691
sgRNA764	comC1	0.147	0.453
sgRNA765	tRNA-Arg-5	-8.66	-3.85
sgRNA766	rlmH	0.072	0.3
sgRNA767	htrA	0.209	0.641
sgRNA768	parB	0.00581	0.181
sgRNA769	pth	0.259	0.306
sgRNA77	nrdD	-0.264
sgRNA770	tilS	-3.56	-1.56
sgRNA771	ftsH	-1.05	-1.13
sgRNA772	polA	-3.94	-2.98
sgRNA773	argH	0.149	0.448
sgRNA774	rnjA	-5.09	-3.06
sgRNA775	tsaD	-5.04	-4.35
sgRNA776	adk	-8.01	-8.72
sgRNA777	sulB	-6.88	-10.4
sgRNA778	sulC	-7.1	-5.22
sgRNA779	sulD	-3.77	-3.13
sgRNA78	SPV_0191	0.0996
sgRNA780	ftsL	-10	-8.88
sgRNA781	cps2O	-4.08	-4.29
sgRNA782	SPV_0403	-3.49	-6.67
sgRNA783	valS	-6.43	-3.05
sgRNA784	pheT	-5.75	-3.12
sgRNA785	divIB	-0.449	0.559
sgRNA786	rimM	-3.5	-2.38
sgRNA787	trmD	-1.64	-0.874
sgRNA788	rodA	-2.06	-1.12
sgRNA789	gyrB	-0.422	0.205
sgRNA79	rpsJ	-7.95
sgRNA790	parC	-7.34	-6.67
sgRNA791	dnaX	-8.77	-9.64
sgRNA792	cozE	-3.9	-1.63
sgRNA793	rluD1	-0.394	0.0247
sgRNA794	yabA	-2.35	-1.58
sgRNA795	frr	-4.1	-4.52
sgRNA796	infC	-7.96	-9.46
sgRNA797	rpmI	-8.61	-9.29
sgRNA798	coaE	-1.77	-0.71
sgRNA799	mtnN	-2.99	-2.45
sgRNA8	SPV_0025	-0.00305
sgRNA80	rplC	-1.96
sgRNA800	dnaQ	-0.713	-0.179
sgRNA801	SPV_0880	-2.56	-2.42
sgRNA802	prfA	-1.72	-0.838
sgRNA803	tsaC	-4.55	-4.31
sgRNA804	obgE	-3.7	-2.43
sgRNA805	SPV_0965	-2.87	-2.69
sgRNA806	map	-4.25	-3.97
sgRNA807	nifS	-6.68	-4.9
sgRNA808	rplU	-8.13	-8.33
sgRNA809	SPV_0990	-8.57	-8.22
sgRNA81	rpmC	-8.86
sgRNA810	rpmA	-6.42	-5.31
sgRNA811	ftsY	-0.0614	0.839
sgRNA812	smc	-1.64	-0.699
sgRNA813	licD1	-5.85	-3.84
sgRNA814	ffh	-1.62	-1.34
sgRNA815	rplL	-0.719	0.403
sgRNA816	rplJ	-5.34	-1.37
sgRNA817	murC	-11.3	-5.32
sgRNA818	aspC	-7.57	-5.87
sgRNA819	engB	-5.45	-4.48
sgRNA82	infA	-6.66
sgRNA820	clpX	-7.12	-6.73
sgRNA821	cmk	-4.26	-3.48
sgRNA822	ileS	-7.71	-5.34
sgRNA823	divIVA	-4.91	-1.62
sgRNA824	murF	-8.19	-5.84
sgRNA825	recR	-0.841	-0.496
sgRNA826	alr	-8.84	-6.71
sgRNA827	acpS	-8.79	-9.58
sgRNA828	engA	-5.28	-5.94
sgRNA829	dnaI	-8.5	-7.11
sgRNA83	SPV_0220	0.183
sgRNA830	fmt	-4.3	-5.54
sgRNA831	priA	-4.86	-4.41
sgRNA832	scpB	-0.459	-0.195
sgRNA833	scpA	-0.774	-0.437
sgRNA834	rpoC	-7.73	-7.28
sgRNA835	rpoB	-8.26	-9.55
sgRNA836	murA-2	0.0577	0.298
sgRNA837	nusG	-1.63	-0.869
sgRNA838	secE	-7.43	-8.25
sgRNA839	eloR	-2.48	-1.91
sgRNA84	ccnE	0.211
sgRNA840	dnaC	-8.03	-10.3
sgRNA841	tsf	-5.53	-1.56
sgRNA842	mreD	-0.0967	0.163
sgRNA843	mreC	-0.0982	0.455
sgRNA844	lctO,SPV_0619	0.261	0.616
sgRNA845	sgRNA0845	0.161	0.656
sgRNA846	phtB,phtA	0.168	0.396
sgRNA847	phtA	0.16	0.506
sgRNA848	SPV_2214,SPV_2318,SPV_2348,SPV_2221	0.27	0.414
sgRNA849	NA,NA,SPV_2163,SPV_2407,NA	0.199	0.769
sgRNA85	gpmB1	0.249
sgRNA850	SPV_1058,SPV_0559	0.191	0.622
sgRNA851	SPV_2094,SPV_1317,NA	0.185	0.544
sgRNA852	tRNA-Ile-1,tRNA-Ile-2	-8.11	-8.81
sgRNA853	tRNA-Tyr-2,tRNA-Tyr-1	-5.91	-2.46
sgRNA854	SPV_0794,SPV_2251,SPV_2274,SPV_1966	0.289	0.347
sgRNA855	SPV_2274,SPV_2304,SPV_1173,SPV_1539,SPV_1906,SPV_1967,SPV_2414,SPV_0045	0.176	0.267
sgRNA856	araT	-0.906	-0.229
sgRNA857	sgRNA0857	0.205	0.338
sgRNA858	NA,NA	0.188	0.315
sgRNA859	tRNA-Ser-2	-8.24	-5.81
sgRNA86	SPV_0229	0.259
sgRNA860	rrlB,rrlC,rrlD,rrlA	-5.28	-2.55
sgRNA861	tRNA-Glu-2,tRNA-Glu-3,tRNA-Glu-4,tRNA-Glu-5,tRNA-Glu-1	-9.06	-6.33
sgRNA862	rrfB,rrfC,rrfD,rrfA	-6.56	-4.15
sgRNA863	comX2,comX1	0.172	0.222
sgRNA864	tRNA-Leu-3,tRNA-Leu-5	-7.04	-4.63
sgRNA865	SPV_0358,SPV_2155,SPV_2343,SPV_1315,SPV_0743,SPV_0744	0.467	0.616
sgRNA866	rrsB,rrsC,rrsD,rrsA	-0.556	0.389
sgRNA867	SPV_1058,SPV_0559
sgRNA868	NA,NA,NA,NA,NA,NA,NA,NA,NA,NA,NA,NA,NA,NA,NA,NA,srf-03	0.043	-0.128
sgRNA869	SPV_2143,SPV_1825,SPV_2268,SPV_2263,SPV_2223,SPV_2093,SPV_2070	0.261	0.402
sgRNA87	leuS	-6.42
[truncated: 13 more rows]

## Sheet: Fig4a
Time	Well	OD	Group	Strain	aTc	IPTG	Temperature	biolrep	Representative
[truncated: 45,360 more rows]

[truncated: 2 more sheets: SFig1d, SFig2a]
